# Supplementary material for: A fast and high precision multi-robot environment modeling based on M-BFSI: Bidirectional filtering and scene identification method
Source: iScience. 2024 Apr 10;27(5):109721. doi: 10.1016/j.isci.2024.109721 (PMC11068629; doi:10.1016/j.isci.2024.109721)
Supplement: Document S1. Data S1 and S2 [file mmc1.zip]

Archive with 47 entries (38 files):
- Data/
- Data/Data S1:single-robot,related to Figure 7,10,11/
- Data/Data S1:single-robot,related to Figure 7,10,11/Data S1-1:Experimental results of feature extraction and matching,related to Figure 7/
- Data/Data S1:single-robot,related to Figure 7,10,11/Data S1-1:Experimental results of feature extraction and matching,related to Figure 7/BF-SLAM.zip
- Data/Data S1:single-robot,related to Figure 7,10,11/Data S1-1:Experimental results of feature extraction and matching,related to Figure 7/NeRF-SLAM.zip
- Data/Data S1:single-robot,related to Figure 7,10,11/Data S1-1:Experimental results of feature extraction and matching,related to Figure 7/ORB_SLAM3.zip
- Data/Data S1:single-robot,related to Figure 7,10,11/Data S1-1:Experimental results of feature extraction and matching,related to Figure 7/RK-VIF-SLAM.zip
- Data/Data S1:single-robot,related to Figure 7,10,11/Data S1-1:Experimental results of feature extraction and matching,related to Figure 7/VI-ORB-SLAM.zip
- Data/Data S1:single-robot,related to Figure 7,10,11/Data S1-2:pointcloud of single-robot,related to Figure 10/
- Data/Data S1:single-robot,related to Figure 7,10,11/Data S1-2:pointcloud of single-robot,related to Figure 10/pointcloud1.png
- Data/Data S1:single-robot,related to Figure 7,10,11/Data S1-2:pointcloud of single-robot,related to Figure 10/pointcloud2.png
- Data/Data S1:single-robot,related to Figure 7,10,11/Data S1-2:pointcloud of single-robot,related to Figure 10/pointcloud3.png
- Data/Data S1:single-robot,related to Figure 7,10,11/Data S1-2:pointcloud of single-robot,related to Figure 10/pointcloud4.png
- Data/Data S1:single-robot,related to Figure 7,10,11/Data S1-3:Comparison chart of algorithm errors,related to Figure 11/
- Data/Data S1:single-robot,related to Figure 7,10,11/Data S1-3:Comparison chart of algorithm errors,related to Figure 11/BF-SLAM.txt
- Data/Data S1:single-robot,related to Figure 7,10,11/Data S1-3:Comparison chart of algorithm errors,related to Figure 11/NeRF-SLAM.txt
- Data/Data S1:single-robot,related to Figure 7,10,11/Data S1-3:Comparison chart of algorithm errors,related to Figure 11/ORB-SLAM3.txt
- Data/Data S1:single-robot,related to Figure 7,10,11/Data S1-3:Comparison chart of algorithm errors,related to Figure 11/Reference.tum
- Data/Data S1:single-robot,related to Figure 7,10,11/Data S1-3:Comparison chart of algorithm errors,related to Figure 11/RK-VIF-SLAM.txt
- Data/Data S1:single-robot,related to Figure 7,10,11/Data S1-3:Comparison chart of algorithm errors,related to Figure 11/VI-ORB-SLAM.txt
- Data/Data S2:multi-robots,related to Figure13-15/
- Data/Data S2:multi-robots,related to Figure13-15/Data S2-1:point cloud map, related to Figure15/
- Data/Data S2:multi-robots,related to Figure13-15/Data S2-1:point cloud map, related to Figure15/merge.pcd
- Data/Data S2:multi-robots,related to Figure13-15/Data S2-1:point cloud map, related to Figure15/merged.ply
- Data/Data S2:multi-robots,related to Figure13-15/Data S2-1:point cloud map, related to Figure15/merged_result1.png
- Data/Data S2:multi-robots,related to Figure13-15/Data S2-1:point cloud map, related to Figure15/merged_result2.png
- Data/Data S2:multi-robots,related to Figure13-15/Data S2-1:point cloud map, related to Figure15/robot1.pcd
- Data/Data S2:multi-robots,related to Figure13-15/Data S2-1:point cloud map, related to Figure15/robot1.ply
- Data/Data S2:multi-robots,related to Figure13-15/Data S2-1:point cloud map, related to Figure15/robot1.png
- Data/Data S2:multi-robots,related to Figure13-15/Data S2-1:point cloud map, related to Figure15/robot2.pcd
- Data/Data S2:multi-robots,related to Figure13-15/Data S2-1:point cloud map, related to Figure15/robot2.ply
- Data/Data S2:multi-robots,related to Figure13-15/Data S2-1:point cloud map, related to Figure15/robot2.png
- Data/Data S2:multi-robots,related to Figure13-15/Data S2-2:Experimental results in complex in dooe scenes, related to Figure 14/
- Data/Data S2:multi-robots,related to Figure13-15/Data S2-2:Experimental results in complex in dooe scenes, related to Figure 14/M-BFSI-SLAM.txt
- Data/Data S2:multi-robots,related to Figure13-15/Data S2-2:Experimental results in complex in dooe scenes, related to Figure 14/NeRF-SLAM.txt
- Data/Data S2:multi-robots,related to Figure13-15/Data S2-2:Experimental results in complex in dooe scenes, related to Figure 14/ORB-SLAM3.txt
- Data/Data S2:multi-robots,related to Figure13-15/Data S2-2:Experimental results in complex in dooe scenes, related to Figure 14/Reference.txt
- Data/Data S2:multi-robots,related to Figure13-15/Data S2-2:Experimental results in complex in dooe scenes, related to Figure 14/RK-VIF-SLAM.txt
- Data/Data S2:multi-robots,related to Figure13-15/Data S2-2:Experimental results in complex in dooe scenes, related to Figure 14/SRV-SLAM.txt
- Data/Data S2:multi-robots,related to Figure13-15/Data S2-2:Experimental results in complex in dooe scenes, related to Figure 14/VI-ORB-SLAM.txt
- Data/Data S2:multi-robots,related to Figure13-15/Data S2-3:M-BFSI-SLAM operation results, related to Figure 13/
- Data/Data S2:multi-robots,related to Figure13-15/Data S2-3:M-BFSI-SLAM operation results, related to Figure 13/BF-SLAM.zip
- Data/Data S2:multi-robots,related to Figure13-15/Data S2-3:M-BFSI-SLAM operation results, related to Figure 13/M-BFSI-SLAM.zip
- Data/Data S2:multi-robots,related to Figure13-15/Data S2-3:M-BFSI-SLAM operation results, related to Figure 13/NeRF-SLAM.zip
- Data/Data S2:multi-robots,related to Figure13-15/Data S2-3:M-BFSI-SLAM operation results, related to Figure 13/ORB-SLAM3.zip
- Data/Data S2:multi-robots,related to Figure13-15/Data S2-3:M-BFSI-SLAM operation results, related to Figure 13/RK-VIF-SLAM.zip
- Data/Data S2:multi-robots,related to Figure13-15/Data S2-3:M-BFSI-SLAM operation results, related to Figure 13/VI-ORB-SLAM.zip
