# Supplementary material for: A fast and high precision multi-robot environment modeling based on M-BFSI: Bidirectional filtering and scene identification method
Source: iScience. 2024 Apr 10;27(5):109721. doi: 10.1016/j.isci.2024.109721 (PMC11068629; doi:10.1016/j.isci.2024.109721)
Supplement: Document S1. Data S1 and S2 [file mmc1.zip › Data/Data S1:single-robot,related to Figure 7,10,11/Data S1-3:Comparison chart of algorithm errors,related to Figure 11/BF-SLAM.txt]

1.403715418662142992e+09 8.482748349314257752e-02 6.060984655437233470e-02 -1.676494679612867689e-01 -2.219315267732807073e-01 2.448440749562552088e-01 -5.695479307727295826e-01 7.526041016928541882e-01
1.403715417612143040e+09 8.401659305323128102e-02 6.097458210225877029e-02 -1.690086482971590864e-01 -2.222137007302105172e-01 2.444494557525409006e-01 -5.698893205673585260e-01 7.523906455610918087e-01
1.403715416612143040e+09 8.478011953729200356e-02 5.961600076335988457e-02 -1.686135241009272534e-01 -2.228274107975000695e-01 2.446058529561350448e-01 -5.702305814851902355e-01 7.518995981618088464e-01
1.403715415712142944e+09 8.640188160318018618e-02 6.076694212818765928e-02 -1.706523223340618289e-01 -2.199190453194469763e-01 2.465386951227860890e-01 -5.714541994393196322e-01 7.511953059884755035e-01
1.403715415512142897e+09 8.393396422077820107e-02 5.018433239999795653e-02 -1.740827039606486215e-01 -2.143857009371656630e-01 2.425940496082276132e-01 -5.670758202913860346e-01 7.573717233018286699e-01
1.403715415262142897e+09 7.658417757149174609e-02 3.820969456437244699e-02 -1.759047143224741760e-01 -1.908177408440986378e-01 2.363029112129314824e-01 -5.438992525939126965e-01 7.822551545984964827e-01
1.403715415112143040e+09 7.472536520057448950e-02 2.647662508479112914e-02 -1.828220018186739459e-01 -1.892677870912037874e-01 2.320459511100165240e-01 -5.458413796128191997e-01 7.825532273695311458e-01
1.403715414412142992e+09 9.091418348410718053e-02 4.353432113458206333e-03 -2.324334760643562703e-01 -2.203243264506702104e-01 2.042655644983602525e-01 -5.710155475055322949e-01 7.639856145651251484e-01
1.403715414062143087e+09 1.035581413484531477e-01 5.168545675114894627e-03 -2.238925811801864563e-01 -2.006089189609224221e-01 2.260646739209427047e-01 -5.772201515181931697e-01 7.585958961465135708e-01
1.403715413712142944e+09 1.093731744013386464e-01 -3.293629566604925479e-02 -2.235166328012006542e-01 -1.950767899732126220e-01 2.264752293117372473e-01 -5.709098027782677498e-01 7.646672575043834685e-01
1.403715413362143040e+09 1.162274746759829058e-01 -6.727963958745970807e-02 -2.323448982218255521e-01 -1.967410884250047898e-01 2.229299244334292940e-01 -5.708864269655786750e-01 7.652998572702456315e-01
1.403715412362143040e+09 1.425075769238257628e-01 -1.155635334280055715e-01 -2.257159645841946560e-01 -1.968116504331544891e-01 2.215729496182438085e-01 -5.734606595131106488e-01 7.637496202609412865e-01
1.403715411412142992e+09 1.724445425353784145e-01 -1.303539960192395819e-01 -2.406186044380472233e-01 -1.889534648864789335e-01 2.369535745268701310e-01 -5.652503175054176543e-01 7.672298661925348595e-01
1.403715411062143087e+09 1.757514998075800916e-01 -1.362766564231820132e-01 -2.722180531037670104e-01 -2.089086043649982516e-01 2.444718066608963514e-01 -5.721257130816109759e-01 7.544951425512504972e-01
1.403715409362143040e+09 1.008735930783847823e-01 -1.795973597740467900e-02 -3.839177071663026353e-01 -1.932348997101822619e-01 2.445931603280442623e-01 -5.665719939284310502e-01 7.627782365819336663e-01
1.403715408362143040e+09 -4.200689726112279837e-02 7.180872797935076990e-02 -5.704648196949974048e-01 -3.385935026578343887e-01 3.479209858253656251e-01 -4.551245961064301349e-01 7.464362268467896744e-01
1.403715407912142992e+09 -1.333809383088582490e-01 1.481074244681105379e-01 -6.522495366544736051e-01 -3.550094085860571735e-01 3.416226614422028796e-01 -4.569404425831197769e-01 7.405860572895963667e-01
1.403715407362143040e+09 -2.195252613898643068e-01 1.787598128330148139e-01 -7.401108734969081837e-01 -3.470388374855716829e-01 3.209602833735178962e-01 -4.399474229194204056e-01 7.635409721223151980e-01
1.403715406762142897e+09 -2.260646614010551891e-01 1.679730347298169502e-01 -8.260561755823442320e-01 -2.506814073017955002e-01 2.604495416574802991e-01 -5.160037756388596852e-01 7.765725785596104824e-01
1.403715406462142944e+09 -2.049985427541782257e-01 1.586065541423576086e-01 -8.751235233059821983e-01 -2.010068513357962383e-01 2.128426783134711731e-01 -5.617737675268286157e-01 7.737599555893441838e-01
1.403715406112143040e+09 -1.661413339373734588e-01 1.542067617873689456e-01 -9.317717256264590464e-01 -1.378702912206868358e-01 1.487527424503622409e-01 -6.179026973400272293e-01 7.596450964253858018e-01
1.403715405712142944e+09 -1.152749674943305686e-01 1.591075762942857907e-01 -9.822839360011604848e-01 -5.739286908440714707e-02 6.293616122961420700e-02 -6.586258127535536966e-01 7.476343733778129108e-01
1.403715405312143087e+09 -4.807631334783260546e-02 1.623243228146658557e-01 -1.022929434970792251e+00 4.619659294946980993e-02 -1.499282284720953456e-02 -6.847542105460899808e-01 7.271538733278680722e-01
1.403715404962142944e+09 3.925647848387624206e-02 1.677291430027530450e-01 -1.066845560895554490e+00 9.996962693072472539e-02 -6.511016503051414439e-02 -7.189473288708253529e-01 6.847492283117396772e-01
1.403715404512142897e+09 1.643028959648235310e-01 1.898117903703966936e-01 -1.143614201134885766e+00 1.021213363038040306e-01 -7.921166374146190736e-02 -7.418177006010073793e-01 6.580298292439835661e-01
1.403715404112143040e+09 2.505205540595235592e-01 2.266351839530598433e-01 -1.205068598063776975e+00 1.322324188989696114e-01 -1.467314338157870990e-01 -7.306424502202254478e-01 6.535641423246038029e-01
1.403715403762142897e+09 3.214689477618676849e-01 2.498684647106314549e-01 -1.234206150510995581e+00 1.825290842424057980e-01 -2.019930696368311129e-01 -7.395969721560096133e-01 6.155308786543627342e-01
1.403715403312143087e+09 4.127936724500804733e-01 2.607183459781488577e-01 -1.225594457372516155e+00 2.186641762555072976e-01 -2.399622447363667921e-01 -7.373892887999446977e-01 5.923353188919373569e-01
1.403715402962142944e+09 4.859172978701845613e-01 2.480310501874593010e-01 -1.185957344085568854e+00 2.518014970678995046e-01 -2.146277300748472283e-01 -7.389163796611200041e-01 5.869697803591671370e-01
1.403715402612143040e+09 5.637617029865847895e-01 2.306663823134806335e-01 -1.141897828641481816e+00 2.802006922499591379e-01 -2.050176232409051114e-01 -7.535995258027501364e-01 5.581604484264589550e-01
1.403715402262142897e+09 6.417732321647906524e-01 2.309399401183420131e-01 -1.122990185626822512e+00 3.069675661241536568e-01 -2.480250043901429391e-01 -7.325076753308277233e-01 5.546954390868741314e-01
1.403715401962142944e+09 7.248277797773868825e-01 2.419692664219613987e-01 -1.110535521412326032e+00 2.907513214357972942e-01 -2.742978850176016614e-01 -7.278759644549203101e-01 5.571543080866553366e-01
1.403715401612143040e+09 8.359313402572371432e-01 2.502751885848228941e-01 -1.080544642103697273e+00 2.873489576612667795e-01 -2.929091705500684317e-01 -7.423010475058849922e-01 5.297395256830382815e-01
1.403715401212142944e+09 9.506489128654329601e-01 2.382217635613843310e-01 -1.016005929814639774e+00 2.814877612723242217e-01 -3.131906835359594132e-01 -7.441320887762042924e-01 5.185977804143907521e-01
1.403715400862143040e+09 1.015268672115802406e+00 2.024350949155000190e-01 -9.284383763066560435e-01 -3.325313645915023431e-01 3.379016904955208234e-01 7.397780967245985995e-01 -4.774659286871739683e-01
1.403715400662142992e+09 1.038186346246856129e+00 1.792318959102200682e-01 -8.725255148116869419e-01 -3.742449715654335707e-01 3.603295079011980540e-01 7.393181135463412490e-01 -4.283830932001194691e-01
1.403715400212142944e+09 1.059451768754029688e+00 1.477823275006597270e-01 -7.590321256522566395e-01 -4.363528246272630473e-01 4.135610733931416871e-01 7.148730000737685275e-01 -3.570994747948545989e-01
1.403715399162142992e+09 9.958482012417749774e-01 9.070981962791258013e-02 -6.125958971959263311e-01 -4.924924606975049635e-01 4.071511127470293645e-01 6.815402454059004134e-01 -3.566259179579889249e-01
1.403715398862143040e+09 1.004771360456774065e+00 8.514667628425069690e-02 -6.152534242355421901e-01 -4.930301025685687732e-01 4.032652620156445544e-01 6.833857496811801546e-01 -3.567665245807441488e-01
1.403715398462142944e+09 1.054914073512611461e+00 8.938537149092602718e-02 -6.566652017532572660e-01 -4.799360044510684875e-01 4.340117150750569808e-01 6.741909403659859246e-01 -3.560362731915367451e-01
1.403715398312143087e+09 1.082708780854972908e+00 9.051746098299455479e-02 -6.778351989654760601e-01 -4.853534791369291113e-01 4.355231351198105005e-01 6.691803916291798604e-01 -3.562993335694721875e-01
1.403715397862143040e+09 1.195463547118954084e+00 1.091091801929730126e-01 -7.366759293368813077e-01 -4.611767234066541654e-01 4.672390833142127109e-01 6.686409016011626294e-01 -3.491747818127464709e-01
1.403715397712142944e+09 1.237052165665722958e+00 1.140570736178112415e-01 -7.520661552817970996e-01 -4.514421445882311756e-01 4.758274648699153953e-01 6.707063956733908539e-01 -3.463252016247701515e-01
1.403715397512142897e+09 1.288438337793750943e+00 1.098574501963442973e-01 -7.656694643410982826e-01 -4.421869845287031975e-01 4.796427235080988893e-01 6.767557611116866711e-01 -3.411966629921253102e-01
1.403715397212142944e+09 1.349432249156397701e+00 8.634408363603533754e-02 -7.738237136236894020e-01 -4.486133007438147247e-01 4.606367007205492414e-01 6.901894584648596842e-01 -3.319615242832548163e-01
1.403715396712142944e+09 1.419865849976669869e+00 4.273099519524525131e-02 -7.700650805512678776e-01 -4.613215359410051675e-01 4.202876928004139478e-01 6.933207575122228850e-01 -3.603429156586597237e-01
1.403715396562143087e+09 1.440654002907830078e+00 3.437422447967887484e-02 -7.694609389457520709e-01 -4.513515849072851083e-01 4.173799666880038672e-01 6.964855297248564447e-01 -3.701129767664947390e-01
1.403715395812143087e+09 1.539601252924626351e+00 -1.674700619848340163e-02 -7.488038909424454825e-01 -4.293698777132312072e-01 4.086112345424146031e-01 7.095543508152412082e-01 -3.810656138823048655e-01
1.403715395312143087e+09 1.593253668345176566e+00 -5.538557306610387976e-02 -7.201176328174815344e-01 -3.659040132086487374e-01 3.409963557809478352e-01 7.333155082668306735e-01 -4.605258887929558065e-01
1.403715394962142944e+09 1.619741462499435958e+00 -6.662739953522231473e-02 -7.029950832179574505e-01 2.934373014973322147e-01 -2.614299965961736083e-01 -7.454038249755631229e-01 5.384440949609614613e-01
1.403715394562143087e+09 1.632772791808251078e+00 -7.134042831185033462e-02 -6.994011732607213760e-01 2.118713422418075365e-01 -1.599945589627817799e-01 -7.486862554810997938e-01 6.074381958728277686e-01
1.403715394112143040e+09 1.628245011206301163e+00 -6.579803321195973331e-02 -7.210937989057761843e-01 1.030994992723121562e-01 -7.879646916044300009e-02 -7.278126907538163826e-01 6.733871986745387783e-01
1.403715393612143040e+09 1.585181257338896144e+00 -6.135544840754780793e-02 -7.565704315865054985e-01 -9.885305881635407087e-04 3.997168071668457529e-02 -7.160499221944263137e-01 6.969029894557486893e-01
1.403715392612143040e+09 1.271655909641487447e+00 -7.081736525413911965e-03 -8.219556701431659507e-01 -1.703984287817502108e-01 2.159871852563846617e-01 -5.945503207186819683e-01 7.555288478573646271e-01
1.403715391612143040e+09 8.438894256393498772e-01 9.171937250926308349e-02 -8.320863089951293645e-01 -2.568733454568092878e-01 2.655063085254609767e-01 -5.116788945777266395e-01 7.756978798832869781e-01
1.403715390612143040e+09 5.682376133088605785e-01 4.623832481197870381e-02 -8.344531190219031114e-01 -3.483272297288904085e-01 3.214391005924172040e-01 -4.785869891314268876e-01 7.391207830370640774e-01
1.403715389612143040e+09 3.946889219443747709e-01 -4.773584410882115298e-02 -6.486832122443226822e-01 -4.259386596667254499e-01 4.358591436496117022e-01 -3.620636629168622611e-01 7.053459835739224193e-01
1.403715388612143040e+09 2.570197863594123056e-01 -1.755458779196897023e-01 -3.581023282207506098e-01 -4.271354699843425418e-01 4.417379530893367767e-01 -3.432118976833659074e-01 7.103720623563104519e-01
1.403715387612143040e+09 1.686802759288547893e-01 -3.316250979301547663e-01 -5.759006415348758012e-02 -4.350508824610436753e-01 4.472656776777357290e-01 -3.232409951358269362e-01 7.114769203248736407e-01
1.403715386612143040e+09 1.583747960784022968e-01 -4.490728715345079780e-01 1.479780450530579772e-01 -4.291617881186327588e-01 4.752312756968849472e-01 -3.300435243715776901e-01 6.935752779103648846e-01
1.403715386112143040e+09 1.126359186848908400e-01 -4.575308497610123815e-01 1.992000191714702606e-01 -4.304835707195946992e-01 4.691736251523846435e-01 -3.311760628834354847e-01 6.963349906020734892e-01
1.403715385012142897e+09 -2.782210894907193380e-02 -4.156352084381559342e-01 2.057081545355108343e-01 -4.143225118287718334e-01 4.290027815075254103e-01 -3.394861090672743886e-01 7.273531686239375071e-01
1.403715384512142897e+09 -3.223597556780162521e-02 -3.997681289919598480e-01 1.658143571452148357e-01 -3.500935811587943536e-01 3.747296467565770506e-01 -4.168618063769211624e-01 7.504921097235810468e-01
1.403715384062143087e+09 -8.119761970389967679e-03 -3.793049296356047484e-01 9.626684196417253925e-02 -2.789380320163439841e-01 2.989632273450605893e-01 -4.983666678089131441e-01 7.644901830730282954e-01
1.403715383062143087e+09 1.286547780683444386e-01 -3.260182242843294165e-01 -1.150369910131127521e-01 -2.115818044537694509e-01 2.043966629870391516e-01 -5.712847863095221745e-01 7.662172216153559923e-01
1.403715382512142897e+09 2.801959348254708937e-01 -2.973005903707182096e-01 -1.950934700919096099e-01 -1.467445170850236735e-01 1.455061998214099983e-01 -6.224703366195917242e-01 7.548673220372752457e-01
1.403715381462142944e+09 6.018779025215286183e-01 -2.795496039225408569e-01 -2.429111500725340822e-01 -4.442661984061429398e-02 8.753067795923410999e-02 -6.650358244545789832e-01 7.403323593569893779e-01
1.403715381012142897e+09 7.452033476374707588e-01 -2.545150077886466633e-01 -2.718925933903843517e-01 -4.560747297831967140e-02 8.019235155514563285e-02 -6.792050413792949382e-01 7.281275083569134221e-01
1.403715380562143087e+09 8.889760446299800334e-01 -2.232861863195492735e-01 -3.115539264823412591e-01 -4.860441384957399358e-02 7.608634769898413308e-02 -6.748145626836186128e-01 7.324437123466962518e-01
1.403715380062143087e+09 1.034523442032209584e+00 -1.852814220343718121e-01 -3.666660051602764203e-01 -5.517659139015572423e-02 7.688742137572862623e-02 -6.893336602528558066e-01 7.182360125344375845e-01
1.403715379062143087e+09 1.235816595462554623e+00 -1.165388439218358191e-01 -4.237713595063470340e-01 -5.979698891325280902e-02 5.080303450265286763e-02 -6.661645392642366881e-01 7.416658253207114582e-01
1.403715378512142897e+09 1.344028760343621842e+00 -1.258103652612751200e-01 -4.021818744060421946e-01 -4.258428815379301097e-02 6.291867072004565797e-02 -6.601139885122490059e-01 7.473134068200728564e-01
1.403715378062143087e+09 1.463253842959254314e+00 -1.548719517396113243e-01 -3.855386983666627132e-01 -3.868939834884278089e-02 7.983479044281745207e-02 -6.730649046490951859e-01 7.342432700825131109e-01
1.403715377562143087e+09 1.591271688827325503e+00 -1.716669070506592065e-01 -3.866936081643437273e-01 -3.727478237159168040e-02 8.917078749109952351e-02 -6.782187347990006332e-01 7.284768392712775986e-01
1.403715377212142944e+09 1.662861313544274688e+00 -1.772888348620153265e-01 -4.044898900068023551e-01 -4.565127106407147750e-02 9.613703835907898287e-02 -6.795301024969071513e-01 7.258873756146964062e-01
1.403715376862143040e+09 1.711053306010228647e+00 -1.796967283711985164e-01 -4.414290253295728994e-01 -5.817845658289110683e-02 9.982724439752933832e-02 -6.727447474294439012e-01 7.307970320272580977e-01
1.403715376162142992e+09 1.756789440678569791e+00 -1.604686247262103738e-01 -5.732626809783596400e-01 -6.897364689876256394e-02 9.982402302108044079e-02 -6.611038813271493675e-01 7.404184412884863287e-01
1.403715375762142897e+09 1.761319816750013034e+00 -1.341095932712830507e-01 -6.667201336412404977e-01 -7.280078730717198798e-02 9.203195270510003412e-02 -6.605218803011143613e-01 7.415800745399853122e-01
1.403715375362143040e+09 1.753911671478996404e+00 -1.081266341652316609e-01 -7.557395228588246194e-01 -6.423833863298684943e-02 8.096207515008661815e-02 -6.716102363920225526e-01 7.336608698804095718e-01
1.403715375012142897e+09 1.730739171953896260e+00 -8.253502697096902485e-02 -8.237065471391542548e-01 -6.287251732233375967e-02 6.168615559235913343e-02 -6.778379623758588046e-01 7.299161369938960142e-01
1.403715374462142944e+09 1.660257699979899693e+00 -4.962187163245239396e-02 -8.906894788597069512e-01 -6.769543255121250602e-02 8.386120042862393875e-02 -6.656674641139154192e-01 7.384250027290525376e-01
1.403715374112143040e+09 1.598921329115917445e+00 -3.596457584551335240e-02 -9.224017074499734070e-01 -1.258625268239347006e-01 1.520820667726253128e-01 -6.330826999054631754e-01 7.484891351978736340e-01
1.403715373812143087e+09 1.530816985190230461e+00 -2.661055340715195658e-02 -9.474738922023543397e-01 -1.828332708885908042e-01 2.034996811267059946e-01 -6.057621653192334366e-01 7.471359196296156746e-01
1.403715373262142897e+09 1.365062795700331177e+00 -1.272238548423351712e-02 -9.685799781254019747e-01 -1.921530319298926648e-01 2.212640803604059014e-01 -5.686124009648092503e-01 7.686347431483228076e-01
1.403715372912142992e+09 1.251574286778948109e+00 5.388488362613657939e-04 -9.814019307363286426e-01 -1.961151596249330054e-01 2.210365325417210092e-01 -5.748689085634438589e-01 7.630251881124342495e-01
1.403715372562143087e+09 1.130303807613601386e+00 2.173816908970158113e-02 -9.922658596356173089e-01 -2.110017583928290030e-01 2.326604001770019858e-01 -5.655344046037905636e-01 7.625734254375344801e-01
1.403715372162142992e+09 9.874645828235075751e-01 3.447269766741893615e-02 -1.013211240477516206e+00 -2.397174543852289008e-01 2.539430232854748004e-01 -5.405187239956703582e-01 7.654332060574953189e-01
1.403715371462142944e+09 7.543575944010456613e-01 2.505417097611006144e-02 -1.058899614425452773e+00 -2.662421331459657314e-01 2.361385566379600454e-01 -5.336022524277705958e-01 7.672172749523092916e-01
1.403715371062143087e+09 6.504693159408854175e-01 1.585559256591179481e-02 -1.063130979623088779e+00 -2.547068037860045209e-01 2.471575995927347835e-01 -5.366382650421399614e-01 7.655435682342717207e-01
1.403715369862143040e+09 3.704283951941359510e-01 -3.987227501514988698e-02 -9.826563268400424489e-01 -2.556537122097522485e-01 2.486518333291966310e-01 -5.422755530638433408e-01 7.607566374925867070e-01
1.403715369362143040e+09 2.488752755203390565e-01 -8.092851693261235435e-02 -8.956031987455809196e-01 -3.212945496765308162e-01 3.227386102157204784e-01 -4.731399221826460000e-01 7.541539775795675915e-01
1.403715368912142992e+09 1.490184747780557983e-01 -1.309219819041198274e-01 -7.924636316108525369e-01 -3.504441097918794545e-01 3.770371673457828532e-01 -4.348307649901129168e-01 7.388870735594250672e-01
1.403715368562143087e+09 6.625865398078374657e-02 -1.682220101069218376e-01 -7.090609267163677787e-01 -3.299189674222068880e-01 3.812609684542981325e-01 -4.242563692410820653e-01 7.521968406761816439e-01
1.403715368112143040e+09 -4.766775977701113998e-02 -2.081686912622162655e-01 -6.224088761095584177e-01 -3.458127028127340741e-01 3.662973772557682195e-01 -4.357201105768843674e-01 7.459140739620969685e-01
1.403715367712142944e+09 -1.426839673075415427e-01 -2.232313688714138156e-01 -5.498378333873236157e-01 -3.535444722380367555e-01 3.514961404107208587e-01 -4.224162544653883300e-01 7.569816885561828634e-01
1.403715367262142897e+09 -2.116194364673406880e-01 -2.460957132246882340e-01 -4.664785406895045616e-01 -3.593701923186448099e-01 3.603072420218662586e-01 -4.193045478031462991e-01 7.518081279234235526e-01
1.403715366812143087e+09 -2.411153084099044996e-01 -2.733837204753204464e-01 -3.749420723603458239e-01 -3.684713723732612745e-01 3.738594158650158095e-01 -4.192528737481056034e-01 7.407327600433465387e-01
1.403715366262142897e+09 -2.538388183890443739e-01 -3.141486066286921508e-01 -2.601429656653365674e-01 -3.405332004706416171e-01 3.979590132146680337e-01 -4.046281767072975599e-01 7.496277865498963688e-01
1.403715365762142897e+09 -2.611827942855560747e-01 -3.291068574121510104e-01 -1.923389418397286332e-01 -3.122748878909235581e-01 3.520141260138182626e-01 -4.643028615897769606e-01 7.503288051577677864e-01
1.403715365312143087e+09 -2.822745641030030561e-01 -3.253311011289821142e-01 -1.462810413742595961e-01 -2.763762335203883702e-01 2.951743999033114574e-01 -5.243836995049441230e-01 7.493397005610552553e-01
1.403715364862143040e+09 -3.264481611817638962e-01 -3.156991908863673868e-01 -8.782671301942912567e-02 -2.300702467106352511e-01 2.556889981678101553e-01 -5.463424462820064553e-01 7.636758144945395843e-01
1.403715364312143087e+09 -3.839699445701014735e-01 -2.997125375174504724e-01 -2.528229570452561123e-02 -2.021423084196328213e-01 2.416103190327865968e-01 -5.549470867919611416e-01 7.699329107962972207e-01
1.403715363862143040e+09 -4.256398177612671363e-01 -2.935901250720215905e-01 9.117994821458303215e-03 -1.308586074308509262e-01 1.630409628059506788e-01 -6.046723191126844865e-01 7.685473649010045039e-01
1.403715363362143040e+09 -4.495609427685406945e-01 -2.696308581979266483e-01 2.431265031141205055e-02 -4.515608135977044330e-02 7.913997316306142782e-02 -6.211468904768868704e-01 7.783793019845848260e-01
1.403715362462142944e+09 -2.917254981713847672e-01 -2.725951431911319278e-01 -3.877046530593020353e-03 8.337542877514131368e-02 -7.110657127927764998e-02 -7.335794399352809636e-01 6.707112749956036790e-01
1.403715362062143087e+09 -2.278820847494790469e-01 -2.910098849983961400e-01 -5.482775716990948879e-03 1.627062850284573536e-01 -1.559406740348245057e-01 -7.444346490881685874e-01 6.285111135297711815e-01
1.403715361712142944e+09 -2.084562795887343056e-01 -3.009870639548783977e-01 -3.696447593674254562e-03 2.108873327412496834e-01 -1.872467400692817974e-01 -7.517840002352125239e-01 5.960587317855811085e-01
1.403715360962142944e+09 -1.945434544505593999e-01 -2.882274356949026117e-01 2.454028063927008244e-02 3.344036191393122692e-01 -3.099522491431760951e-01 -7.302656385747153811e-01 5.087395644468288847e-01
1.403715360662142992e+09 -1.915983946092658097e-01 -2.815331843068284434e-01 3.919866893800588031e-02 -3.756650283994398265e-01 3.732436235491105037e-01 7.025731325258975923e-01 -4.753482598394417891e-01
1.403715360362143040e+09 -1.730866193387718965e-01 -2.892717561068993137e-01 7.057347868272317859e-02 -4.077613471236775644e-01 3.836418606442795198e-01 7.093134417754276555e-01 -4.282803316928111004e-01
1.403715360012142897e+09 -1.349358109412250040e-01 -3.033195052301672634e-01 1.229271304927831848e-01 -4.159994834199776670e-01 3.805765199863943016e-01 7.082251783244779553e-01 -4.248800251134971506e-01
1.403715359762142897e+09 -9.981474541868980144e-02 -3.129372059252257809e-01 1.600100841628346038e-01 -4.276407372381385019e-01 3.686032534215312184e-01 7.100343036212329872e-01 -4.208400379561866300e-01
1.403715359362143040e+09 -2.691467644563614453e-02 -3.323682845785080331e-01 1.941210185132218602e-01 -4.293979504752218346e-01 3.772959158069696395e-01 7.039270660892529285e-01 -4.216062983163320066e-01
1.403715358912142992e+09 9.547041881150156173e-02 -3.573904910427053716e-01 2.146148237405110237e-01 -4.180984793575562297e-01 3.702586836602430598e-01 7.077129838965053876e-01 -4.327175720450611163e-01
1.403715358562143087e+09 2.176482294566538800e-01 -3.676678532106337216e-01 2.343669470272244648e-01 -3.842551202115881970e-01 3.428690477398278480e-01 7.408526352005481153e-01 -4.311915882166475478e-01
1.403715357912142992e+09 3.893147034065978507e-01 -3.710225203499847857e-01 2.280243110801910000e-01 -3.795882411087172503e-01 3.298656913085152853e-01 7.437401555081690763e-01 -4.403997857668487392e-01
1.403715357512142897e+09 4.628613742529488206e-01 -3.372301293463104144e-01 2.011798499886648384e-01 -3.702913014026399385e-01 3.418048581864246427e-01 7.311839366654894201e-01 -4.598084841894298225e-01
1.403715357212142944e+09 5.143566607230962706e-01 -2.993411978576542842e-01 1.760719565906663231e-01 -3.448197570201612661e-01 3.344299938858855681e-01 7.266464294304710858e-01 -4.911627912959320996e-01
1.403715356862143040e+09 5.790044668701764818e-01 -2.748044391245811346e-01 1.509419898324929621e-01 2.872016921596427519e-01 -2.869154292813425045e-01 -7.396620997187599578e-01 5.367445499130815145e-01
1.403715355962142944e+09 6.635169232580968579e-01 -2.292966593041842749e-01 1.154002611468745165e-01 2.982334891795358489e-01 -2.735308377309885741e-01 -7.435602289979810209e-01 5.323117859797107387e-01
1.403715355562143087e+09 6.746769842298077080e-01 -1.839126394801697539e-01 9.218128467830524753e-02 2.639349572278297806e-01 -2.383847672481165247e-01 -7.388540447175016013e-01 5.723685500189112929e-01
1.403715355162142992e+09 6.911319444205642482e-01 -1.337933955972418487e-01 7.211472386210292240e-02 2.130572067533373637e-01 -1.923618762938431315e-01 -7.351521875858608723e-01 6.141293047560092422e-01
1.403715354762142897e+09 7.051043083686994173e-01 -8.222611566748419532e-02 6.347983805421217318e-02 2.046523717639542606e-01 -1.866519069732748559e-01 -7.401911108723266963e-01 6.126953567826076696e-01
1.403715354312143087e+09 7.239128318790059025e-01 -9.284689001526306995e-02 4.191129911426393767e-02 2.082957915907844293e-01 -1.917111290174453309e-01 -7.270408348070538374e-01 6.255168828400720082e-01
1.403715354012142897e+09 7.448272742543687874e-01 -1.184868257620465271e-01 3.015869504518355754e-02 2.117198469125267102e-01 -1.700175457245698962e-01 -7.423790540536290283e-01 6.124884460865553937e-01
1.403715353712142944e+09 7.684559499232223034e-01 -1.376476194053473656e-01 1.784184440602550742e-02 2.061125120414339651e-01 -1.669073765390519382e-01 -7.404704804767021642e-01 6.175459841024675267e-01
1.403715353362143040e+09 7.949613928100313087e-01 -1.207486275305113821e-01 7.438986775008567601e-03 2.024250058994291612e-01 -1.599038504539913308e-01 -7.330421476698096850e-01 6.293680072800854619e-01
1.403715353062143087e+09 8.244054611944259259e-01 -9.119318238754162143e-02 -3.228911188952848267e-03 2.031149717329574222e-01 -1.524298945906495950e-01 -7.292301496721506071e-01 6.353997350822438994e-01
1.403715352762142897e+09 8.664281609930787331e-01 -7.352872391375983585e-02 -3.008175941066804776e-02 1.957264699834265209e-01 -1.611380048283196642e-01 -7.258039352954751555e-01 6.394797574645071370e-01
1.403715352462142944e+09 9.219717705397000307e-01 -5.222151514963513375e-02 -5.804070055758773355e-02 1.833535924431522468e-01 -1.694779014393470729e-01 -7.204824737873296581e-01 6.469649922297117106e-01
1.403715352162142992e+09 9.941845927483974332e-01 -3.013038900006128826e-02 -7.780194961113531815e-02 1.690443846796700900e-01 -1.435929542327409880e-01 -7.317526644859683183e-01 6.444711616178362412e-01
1.403715351912142992e+09 1.060860500472643686e+00 -9.982305938081413241e-03 -9.561999662344690398e-02 1.439067718767164106e-01 -1.033547395344493608e-01 -7.388507795132447376e-01 6.501600937914345790e-01
1.403715351112143040e+09 1.203933317027629180e+00 3.503157557426450630e-02 -1.938844653556225095e-01 1.033125362893446975e-01 -1.007140559489492077e-01 -7.480446339182762472e-01 6.477749836287848284e-01
1.403715350662142992e+09 1.208260328664032990e+00 3.026542005918748252e-02 -2.471486692158632315e-01 9.349267475592475118e-02 -1.100264680035018677e-01 -7.487690610046028317e-01 6.469143723016993475e-01
1.403715350412142992e+09 1.182777765134310766e+00 1.450613207965838029e-02 -2.640620824248748333e-01 1.010870377789419988e-01 -1.122166815458025269e-01 -7.425468239017561922e-01 6.525435345411110255e-01
1.403715350162142992e+09 1.143710695757454321e+00 -4.750942618901895197e-03 -2.698533605268386149e-01 1.161574771175363230e-01 -9.269615170373506075e-02 -7.244154077512258150e-01 6.731546470856279996e-01
1.403715349962142944e+09 1.112151042053827865e+00 -2.061878564278421880e-02 -2.740774499809003339e-01 1.036121781011826032e-01 -6.603966897563808003e-02 -7.140561711671763456e-01 6.892220708761709336e-01
1.403715349762142897e+09 1.083036519535027997e+00 -3.809106271644602942e-02 -2.830974878554760599e-01 8.089947190151261514e-02 -3.560980161132655530e-02 -7.114016915139752539e-01 6.972050256670178081e-01
1.403715349612143040e+09 1.061124591821765772e+00 -5.215186480191887769e-02 -2.924608991911296085e-01 7.435703404612277467e-02 -1.979711983722415303e-02 -7.080317060890719549e-01 7.019759441885038420e-01
1.403715349312143087e+09 1.017025274733904583e+00 -7.603584445397755520e-02 -3.193669245216165797e-01 6.959415960145921842e-02 -1.913280733017139884e-02 -6.942439034445893054e-01 7.161117195121519119e-01
1.403715349012142897e+09 9.888410774196346731e-01 -9.894028448239090834e-02 -3.573584034443523239e-01 4.746800417930999855e-02 -1.740616996597376190e-02 -6.797062669025251136e-01 7.317398546440400109e-01
1.403715348812143087e+09 9.860574315549925917e-01 -1.171249887857261085e-01 -3.856431818742402928e-01 3.399954156900459462e-02 -9.175108388988738317e-03 -6.751272958066046881e-01 7.368602272504389816e-01
1.403715348512142897e+09 9.993628919941267563e-01 -1.419572638301269119e-01 -4.286427477642572037e-01 1.078030016413356919e-02 5.168845729563664726e-03 -6.781855738737027073e-01 7.347934370364288537e-01
1.403715348262142897e+09 1.029827972736028663e+00 -1.353233790671287962e-01 -4.520340273582864055e-01 -1.462013589642189963e-02 4.951937546247268951e-02 -6.583684571634628169e-01 7.509228065785321649e-01
1.403715348012142897e+09 1.076377507650913223e+00 -1.196564517125101590e-01 -4.773341497127889244e-01 -5.926379365759885248e-02 1.010082189664163466e-01 -6.442276430976248136e-01 7.558147103832278946e-01
1.403715347762142897e+09 1.130647192911360177e+00 -9.799466395479289327e-02 -5.065441563673226399e-01 -9.579382918407021441e-02 1.310862173313030177e-01 -6.531814921842427069e-01 7.395903598906872212e-01
1.403715347412142992e+09 1.197503555284979537e+00 -6.419583270501777461e-02 -5.501587750065203286e-01 -1.370012747610791781e-01 1.572910869119406307e-01 -6.271204565560688504e-01 7.504732625121747214e-01
1.403715347062143087e+09 1.257552785047279409e+00 -3.104405030306743585e-02 -5.914280378907917912e-01 -1.538433682199963348e-01 1.760167072629395257e-01 -5.898151233955627459e-01 7.729608344122436137e-01
1.403715346512142897e+09 1.385113453421096930e+00 5.640856741433225227e-03 -6.720101896726704549e-01 -1.411000901154753906e-01 1.660041541671718468e-01 -6.130119305840037169e-01 7.594404188710078829e-01
1.403715346162142992e+09 1.483625449191363410e+00 3.461744165736703460e-02 -7.386565176821899836e-01 -1.537292841087438411e-01 1.415087815940873628e-01 -6.151337367546791945e-01 7.602322541664712219e-01
1.403715345762142897e+09 1.609290356151457990e+00 4.891884749734562443e-02 -8.093497029980005752e-01 -1.307733533433319828e-01 1.699789600947588797e-01 -6.239164419510658810e-01 7.514877062984220979e-01
1.403715344912142992e+09 1.842576666269126529e+00 9.543992781165758221e-02 -9.948654320474369372e-01 -1.542537185099431274e-01 1.695465046630668660e-01 -6.471543617229918999e-01 7.270838985999031889e-01
1.403715344512142897e+09 1.894290089315205483e+00 1.198498831920163377e-01 -1.091877875852324875e+00 -1.524270460901571977e-01 1.983363532650384287e-01 -6.395890472362476542e-01 7.268800215080502003e-01
1.403715344112143040e+09 1.891364471657364765e+00 1.596358936038594911e-01 -1.194133385846361861e+00 -1.901608140112798773e-01 2.133991354097841686e-01 -5.943352985058129034e-01 7.517082242609113285e-01
1.403715343662142992e+09 1.858652619990616817e+00 1.964323941943200702e-01 -1.303286581029756475e+00 -2.063883914495287797e-01 2.058408207299878001e-01 -5.835506434803648945e-01 7.579591296290579816e-01
1.403715343212142944e+09 1.822568308321014685e+00 2.189871484114009614e-01 -1.398301631748855689e+00 -1.950242848570017395e-01 2.148314674150093306e-01 -5.825602526359910938e-01 7.592341678885745626e-01
1.403715342762142897e+09 1.784238347767143962e+00 2.500486002744080616e-01 -1.485121339091042936e+00 -2.391234718517133984e-01 2.298936246388947335e-01 -5.746987406261024889e-01 7.481244909398925280e-01
1.403715342312143087e+09 1.743737118947656928e+00 2.788855455417219575e-01 -1.549207076878832412e+00 -2.677866074389744777e-01 2.754405767022554685e-01 -5.150659225589145906e-01 7.662440410311243122e-01
1.403715341712142944e+09 1.699339265205159988e+00 3.111024243646293708e-01 -1.608272017351609628e+00 -2.733388431357944848e-01 3.009841051436532577e-01 -5.364369510451821865e-01 7.395470443948719552e-01
1.403715341262142897e+09 1.629159157473384356e+00 3.455163112376006818e-01 -1.637476017902967484e+00 -2.503128574768491155e-01 2.728456314372430525e-01 -5.241058799089729492e-01 7.669496409584174446e-01
1.403715340762142897e+09 1.564105042127833300e+00 3.842427313327373417e-01 -1.685711484072682786e+00 -2.542243758929039199e-01 2.590239255003525809e-01 -5.305457708370729941e-01 7.660272537913261903e-01
1.403715340112143040e+09 1.498167972017895977e+00 4.317151399629330921e-01 -1.745723676022518989e+00 -3.604777483810273631e-01 3.413640243163245103e-01 -4.827802816373328865e-01 7.214219198829282531e-01
1.403715339662142992e+09 1.424476276867386870e+00 4.023444309882214243e-01 -1.728305355082594641e+00 -3.426311293496659971e-01 3.548870693010577893e-01 -4.497904299629792435e-01 7.445452642832040002e-01
1.403715339212142944e+09 1.344703741145025555e+00 3.709872282939588040e-01 -1.684490161725910484e+00 -3.461415999123448883e-01 3.480583002253580527e-01 -4.533304148394258770e-01 7.439979537963394840e-01
1.403715338662142992e+09 1.246441934479064262e+00 3.547785792851797515e-01 -1.611867733937738079e+00 -3.642259222007959707e-01 3.961173589810599860e-01 -4.077663637276592867e-01 7.376700554969598533e-01
1.403715338012142897e+09 1.132443743469273789e+00 3.412306829398707442e-01 -1.539328409711028023e+00 -3.978409484752797320e-01 4.176018901336829847e-01 -3.802388769506200861e-01 7.230142746742863613e-01
1.403715337512142897e+09 1.052145722364667968e+00 3.336068342951449828e-01 -1.484528881642664944e+00 -4.016825214329556304e-01 4.175241542532672767e-01 -3.615342913663606716e-01 7.304914013922495508e-01
1.403715337012142897e+09 9.935941966889257904e-01 3.316262944080317077e-01 -1.434382607134556675e+00 -4.380797726213050969e-01 4.484383110248919557e-01 -3.420617743655508525e-01 6.999878220189580391e-01
1.403715336512142897e+09 9.501947933880506847e-01 3.074742921147088914e-01 -1.369087886495471640e+00 -4.354260650469539140e-01 4.469863944424073421e-01 -3.402710547719593470e-01 7.034364990646948534e-01
1.403715336062143087e+09 9.107613752247910588e-01 2.725800265017981894e-01 -1.303824257214056148e+00 -4.400521177801172690e-01 4.558080017194047207e-01 -3.307822696347712532e-01 6.994113851900509715e-01
1.403715335562143087e+09 8.664250911207509454e-01 2.342723299030368134e-01 -1.226999832255909695e+00 -4.675403940890218712e-01 4.729943795654713568e-01 -2.936497298782569376e-01 6.866237078143269112e-01
1.403715335112143040e+09 8.448068199669385159e-01 1.957770695205123257e-01 -1.148344651789574122e+00 -4.810243742765985542e-01 4.834493473987955814e-01 -2.769472892005541698e-01 6.768991715229792927e-01
1.403715334662142992e+09 8.419501130405351308e-01 1.572436170594905536e-01 -1.055080351242117631e+00 -4.767327361992074186e-01 4.862563022086377473e-01 -2.725667436920321540e-01 6.796970342746483373e-01
1.403715334262142897e+09 8.557191886041173312e-01 1.279529134559143910e-01 -9.738917216595222026e-01 -4.793890313979059514e-01 4.924523316734610856e-01 -2.591596550601288906e-01 6.786111627512517730e-01
1.403715333662142992e+09 9.050145832386603528e-01 7.292219861716280060e-02 -8.687795485351786917e-01 -4.962513448968826624e-01 5.330518707430991210e-01 -2.486248846581398664e-01 6.385733744715418325e-01
1.403715333162142992e+09 9.269394738133778233e-01 2.335610079944082026e-02 -7.714011885147969982e-01 -4.940499548141580322e-01 5.478913515093462028e-01 -2.480875867271540858e-01 6.278393813275416901e-01
1.403715332762142897e+09 9.058237989262125645e-01 3.425446623426278876e-03 -6.804662120327642505e-01 -5.105746940804488654e-01 5.351439060032520123e-01 -1.884022921230142367e-01 6.460952432850248783e-01
1.403715332262142897e+09 9.019423316712037453e-01 -1.707001522463737556e-02 -6.024258993041119448e-01 -5.186795879979477775e-01 5.433970815736600679e-01 -1.772619222852133414e-01 6.358217608140716015e-01
1.403715331862143040e+09 9.195283974070025401e-01 -1.943457829037374338e-02 -5.580959523820968604e-01 -5.290194694297960520e-01 5.331197243974312716e-01 -2.058779952833898752e-01 6.273244789933132282e-01
1.403715330362143040e+09 9.446665308265866923e-01 8.408175103314667609e-02 -4.384745808452788496e-01 -5.799037109267117795e-01 5.753573591121895481e-01 -9.455077610067778859e-02 5.689777964308896374e-01
1.403715329812143087e+09 9.524867726520916955e-01 4.485147023906899122e-02 -4.678093155984522911e-01 -5.790391093140586642e-01 5.839221448980751461e-01 -8.954248375835138773e-02 5.618992584641178123e-01
1.403715329462142944e+09 9.651939832215709059e-01 3.162187448394906258e-02 -4.862520923990242272e-01 -5.852870996342740550e-01 5.881007457405857952e-01 -7.378208649811363040e-02 5.532926434989825504e-01
1.403715329162142992e+09 9.775943001509543873e-01 2.567377992469234427e-02 -5.056278033961664198e-01 -6.111701090223372601e-01 6.092731103593044262e-01 -2.052642202732458954e-02 5.048128663000647220e-01
1.403715328662142992e+09 1.026751699160498132e+00 2.154364001639185941e-02 -5.284293391002974349e-01 6.524991890307857423e-01 -6.265302389823345086e-01 -6.081923815172657344e-02 -4.219072118690770923e-01
1.403715328412142992e+09 1.074360727489326539e+00 1.981382949808620231e-02 -5.298642134613406052e-01 6.499088126593186576e-01 -6.331643017699931653e-01 -4.797087783049235749e-02 -4.176365467072369331e-01
1.403715327712142944e+09 1.230701653109407046e+00 -1.017826891548731863e-02 -4.951791325942387356e-01 -6.360652275687181945e-01 6.508380715998509647e-01 1.346257718446876028e-01 3.920545264468355273e-01
1.403715327412142992e+09 1.299473877849823600e+00 -1.639874656919766346e-02 -4.971879874489892326e-01 -6.269154330236559325e-01 6.640368047124862727e-01 1.507566444977866960e-01 3.785559312114384345e-01
1.403715324462142944e+09 1.581517074917378141e+00 2.338726387525835726e-02 -6.157045859871610460e-01 -6.333588930922738891e-01 6.702401633925935132e-01 1.125846868489966957e-01 3.700801550125689121e-01
1.403715324012142897e+09 1.554395122699862464e+00 3.696492900248287555e-02 -5.949946117361235576e-01 6.704142520013179896e-01 -6.598719420817382719e-01 -7.846809490518620589e-02 -3.300856084815815272e-01
1.403715323812143087e+09 1.540459650128693347e+00 3.403752796368168104e-02 -5.510375179879437590e-01 6.692671979519212444e-01 -6.439202982979037593e-01 -1.054586086583154253e-01 -3.554244928883320553e-01
1.403715323612143040e+09 1.530510144424067853e+00 2.788954659248571444e-02 -4.941288788011539701e-01 6.658718932672774704e-01 -6.248001954371393829e-01 -1.335932457608892121e-01 -3.852170527576612158e-01
1.403715323412142992e+09 1.532741091453043492e+00 9.964267236214470469e-03 -4.412322195530323787e-01 6.661489113686062113e-01 -6.218570482900109830e-01 -1.363927186381201084e-01 -3.885054605852242271e-01
1.403715323212142944e+09 1.549136818344761357e+00 -1.661178745260533107e-02 -3.956835557514765678e-01 6.647977058366921765e-01 -6.221517673892498212e-01 -1.394070136247055336e-01 -3.892773581215867584e-01
1.403715322962142944e+09 1.584509418580131168e+00 -3.293407140877639694e-02 -3.382895681128650911e-01 6.599591424045663235e-01 -6.257019494739286536e-01 -1.428275897726737076e-01 -3.905781480265717587e-01
1.403715322762142897e+09 1.626585636375486255e+00 -5.801562246026373965e-02 -3.050806719040005111e-01 6.545900762099873260e-01 -6.284076617040069701e-01 -1.412957291328739984e-01 -3.957918122516005943e-01
1.403715322562143087e+09 1.679877102323476645e+00 -8.732103892514185561e-02 -2.814006524646582297e-01 6.502393922668036064e-01 -6.306234155151553278e-01 -1.261740958833042492e-01 -4.044538637220245758e-01
1.403715322362143040e+09 1.742507146339597135e+00 -1.027868289167610388e-01 -2.603628807357368236e-01 -6.370480517090646444e-01 6.386231839888550921e-01 9.616376092497018468e-02 4.208120213175573499e-01
1.403715322162142992e+09 1.802031917672221706e+00 -1.001421044686734707e-01 -2.353966385964142427e-01 -6.093903256928588918e-01 6.600885463007006848e-01 7.639878427567205199e-02 4.325387717729339276e-01
1.403715321962142944e+09 1.854614169884611918e+00 -9.967346445414411449e-02 -2.135595079097251103e-01 -5.985383907402270776e-01 6.702528141446534304e-01 5.358371312837678646e-02 4.354787638222746282e-01
1.403715320712142944e+09 1.880845883809624475e+00 -3.649711844296743557e-02 -2.106512656838427089e-01 -5.951503290634455601e-01 6.412672367020963993e-01 -4.733742998969890300e-03 4.843036605799490024e-01
1.403715320462142944e+09 1.830001613348491318e+00 -6.319549231951574961e-03 -2.344360870651210071e-01 -5.932389241591310425e-01 6.066519832777931276e-01 -7.641330473050812755e-02 5.236429753491834704e-01
1.403715320212142944e+09 1.767836578308296769e+00 2.627680324150605956e-02 -2.503320036976740548e-01 -5.843910506029212915e-01 5.661127001757636501e-01 -1.255015206721324938e-01 5.676732226699645611e-01
1.403715319762142897e+09 1.651148432037714331e+00 8.212955398458031409e-02 -2.572101432260230913e-01 -5.700323241839170274e-01 5.486249985188323963e-01 -1.538324279418787355e-01 5.919538505612532697e-01
1.403715319412142992e+09 1.579053898235646791e+00 8.196768168739185234e-02 -2.584588233826811132e-01 -5.541676023377922755e-01 5.213157617032452285e-01 -1.974005580236603552e-01 6.181918579756816579e-01
1.403715319062143087e+09 1.526222471605361397e+00 6.524565961733296005e-02 -2.508143788767356885e-01 -5.198225004278658190e-01 4.841738317252999857e-01 -2.316418724668245499e-01 6.646068789575085844e-01
1.403715318712142944e+09 1.508782715611977743e+00 4.073925180221616565e-02 -2.364132400949718049e-01 -4.873832707378761842e-01 4.604399252792896191e-01 -2.742180278825098738e-01 6.893889293268383733e-01
1.403715318312143087e+09 1.523973816525763469e+00 1.534745118244603378e-02 -2.259134914191071319e-01 -4.309578742420888675e-01 4.645579247039040016e-01 -3.070266733289365169e-01 7.100675107299695421e-01
1.403715317912142992e+09 1.551883078396047333e+00 4.980209133578594564e-03 -2.467310550558245996e-01 -3.998376749597983837e-01 4.323399795416825175e-01 -3.544224869404892231e-01 7.263585053143760684e-01
1.403715317512142897e+09 1.593215344671679912e+00 -3.271580806191821695e-03 -2.969610363654152096e-01 -3.583278474568676875e-01 3.661205306848339114e-01 -4.365949464380413092e-01 7.395551111660626509e-01
1.403715317112143040e+09 1.636277737002779897e+00 -1.558831699451500470e-02 -3.498590469859982344e-01 -2.890569610773135456e-01 3.046419609747963997e-01 -5.118133714763855036e-01 7.494574268074987167e-01
1.403715316712142944e+09 1.670791028003612899e+00 -3.610183963100602189e-02 -4.002401578410119121e-01 -2.590422777966331358e-01 2.431677215213852161e-01 -5.523896335376712319e-01 7.540770819023613347e-01
1.403715315962142944e+09 1.732706897909740418e+00 -7.019882346430621201e-02 -4.001462646578941573e-01 -1.351735239924928000e-01 1.678549394153556751e-01 -6.009596065950150168e-01 7.696755113695998851e-01
1.403715315612143040e+09 1.780225156096534089e+00 -7.307445175108094604e-02 -3.962353859994435235e-01 -9.849150860404920493e-02 1.238774351675074742e-01 -6.424251133177826256e-01 7.498291696314963728e-01
1.403715315312143087e+09 1.824024682276539577e+00 -7.046678941553839726e-02 -3.993375839697125840e-01 -7.762021736864567478e-02 1.001801563544174323e-01 -6.592345123250410444e-01 7.411807414632654023e-01
1.403715315012142897e+09 1.867349807732257227e+00 -6.714693964257795189e-02 -4.073153075930124323e-01 -7.969822472627652310e-02 9.924660681294530939e-02 -6.639658747272557671e-01 7.368498101929560340e-01
1.403715314712142944e+09 1.903745689844778433e+00 -6.385709344909758223e-02 -4.108484118766797533e-01 -7.781242143050647042e-02 8.807537678480066579e-02 -6.678643717901945331e-01 7.349456753342125115e-01
1.403715314412142992e+09 1.927897003316415336e+00 -6.290579661776898868e-02 -4.042527206029606357e-01 -5.196446193311110573e-02 6.775944390480415080e-02 -6.882085716147627874e-01 7.204702038547776688e-01
1.403715313862143040e+09 1.939967432415901305e+00 -4.143690332549404554e-02 -3.705652221743770403e-01 1.173458761706230695e-02 2.202189538641511485e-02 -7.081882141325461788e-01 7.055825936072923632e-01
1.403715313212142944e+09 1.919592555914601428e+00 6.661887779121706404e-03 -3.461886487788172206e-01 3.978537475982089205e-02 2.876169507541405032e-02 -7.151103351046134149e-01 6.972855075567101490e-01
1.403715312962142944e+09 1.895543602314726739e+00 3.450629775030519819e-02 -3.586090335968492027e-01 3.176955457095658603e-02 3.627906003286813369e-02 -7.095294017053892510e-01 7.030238749377633045e-01
1.403715312662142992e+09 1.851802968514012493e+00 4.756016932681933485e-02 -4.014653896632932595e-01 1.112471000034723732e-02 2.073595568845787093e-02 -6.954697441748404207e-01 7.181699657206830345e-01
1.403715312362143040e+09 1.802085604653157924e+00 6.628984837551829545e-02 -4.457215362406737880e-01 3.908885257722568077e-03 9.280625517210072326e-03 -6.961387113784247571e-01 7.178366781450614686e-01
1.403715312062143087e+09 1.749227806825414344e+00 8.845705673299980587e-02 -4.819473773712738551e-01 9.765270280197555636e-03 9.338960889155230880e-04 -6.971278645504567217e-01 7.168797108418177855e-01
1.403715311762142897e+09 1.691828931565454885e+00 1.050991166017966050e-01 -5.104301589702739950e-01 1.392317651995299971e-02 -7.900468347572953826e-03 -6.981714982678906001e-01 7.157515592993473064e-01
1.403715310962142944e+09 1.557321210386490851e+00 1.190318452956278528e-01 -5.281459888265053193e-01 3.089991024368958158e-02 -1.040876148363827428e-02 -7.071884212050492113e-01 7.062728934903806932e-01
1.403715310562143087e+09 1.489679012392380208e+00 1.200125252133740078e-01 -5.101364905445034958e-01 7.325968420202980114e-02 -1.301536940145987635e-02 -7.126714916308692915e-01 6.975406585812288229e-01
1.403715306262142897e+09 1.007960022249525744e+00 1.465843707397526119e-01 -6.452131428305388772e-01 -3.905203194954595669e-01 3.858250940788898187e-01 7.061556598356213410e-01 -4.471879422935602921e-01
1.403715304262142897e+09 1.010806805177117518e+00 1.961191748877263441e-01 -5.306543803383558799e-01 -4.071756882361620700e-01 3.726279486999499735e-01 7.015232621208263852e-01 -4.508009530494764272e-01
1.403715303912142992e+09 1.046225552730542852e+00 1.812167360035259189e-01 -5.087124928470297958e-01 -3.854641885774547916e-01 3.482577876750047596e-01 7.152926214326849053e-01 -4.674295092940913832e-01
1.403715303512142897e+09 1.108948605292279677e+00 1.679235407659531165e-01 -4.865225435961932909e-01 3.059769591658583199e-01 -2.801784975724230797e-01 -7.470123936530647102e-01 5.194715186733790402e-01
1.403715303062143087e+09 1.161309872201848448e+00 1.509765549131764917e-01 -4.610891979841083010e-01 2.107994716878291430e-01 -2.309034136649404934e-01 -7.432377022610389128e-01 5.914768990923212622e-01
1.403715301112143040e+09 1.078799493777400142e+00 -9.037144180961100698e-03 -2.155238552126549634e-01 2.748210103846250862e-01 -1.972749881707971664e-01 -7.406091386770093932e-01 5.805636097531071682e-01
1.403715300262142897e+09 1.078086186216628439e+00 3.391487090616274874e-02 -2.948736660550359545e-01 2.657879743939484674e-01 -2.107699422067984274e-01 -7.424653280048781889e-01 5.776486653104089264e-01
1.403715299812143087e+09 1.124141241018743465e+00 7.557761880611303662e-02 -3.729933013512306550e-01 1.783171379353578334e-01 -1.706595852805658509e-01 -7.300155125380237697e-01 6.373034415487069948e-01
1.403715299312143087e+09 1.186612509316174124e+00 1.169429460844746277e-01 -4.276376990009644330e-01 8.010874066176650043e-02 -9.667031491581465352e-02 -7.191525077162892465e-01 6.834157673859159177e-01
1.403715298712142944e+09 1.225579716054860269e+00 1.308926154694105837e-01 -4.160165110286430101e-01 5.872212063561277340e-02 -1.446810001454891005e-02 -7.597307071476179230e-01 6.474192051566013406e-01
1.403715298262142897e+09 1.144938146295070958e+00 1.381974436147758445e-01 -4.182807059457446797e-01 5.496353143154292936e-02 1.563003757020092754e-02 -7.171351150652935935e-01 6.945876101951072856e-01
1.403715297762142897e+09 1.015672852601517295e+00 1.523977898502742734e-01 -4.682000328596317429e-01 -5.243561153900767186e-02 3.046979131583599232e-02 -6.552205143821805411e-01 7.529994539750631821e-01
1.403715297262142897e+09 9.313535221432629463e-01 1.340595815631107079e-01 -4.902732766127106401e-01 -1.264230152562082210e-01 1.128630427983007001e-01 -6.192256223773917601e-01 7.667064546137528636e-01
1.403715296712142944e+09 8.795847955088464953e-01 1.154968252507574261e-01 -4.560397031133514023e-01 -1.739909527487605578e-01 1.764348191332960059e-01 -5.882972003806694605e-01 7.697430096988386872e-01
1.403715296212142944e+09 8.713908456359950039e-01 6.650877428350680798e-02 -4.153018437262689933e-01 -1.949539582091628087e-01 2.296445064492971810e-01 -5.609644491803637001e-01 7.710870558935326580e-01
1.403715295762142897e+09 8.896668365889992547e-01 -1.034662481928689414e-04 -4.027791366434558817e-01 -2.443693498033664424e-01 2.697665984821699947e-01 -5.486278342785850803e-01 7.526733019288650572e-01
1.403715295312143087e+09 8.909723160932470076e-01 -1.094244565745653222e-02 -3.793155039495124115e-01 -2.975004907083574346e-01 3.317021376915397779e-01 -4.895640351829560477e-01 7.495293340517998892e-01
1.403715294862143040e+09 8.790829265225168498e-01 -6.202833249240438662e-02 -3.644343761283072025e-01 -3.713721048569066929e-01 3.724440174413948257e-01 -4.277134047014261586e-01 7.351390853084017740e-01
1.403715294462142944e+09 8.654258294660091000e-01 -1.239442154412281338e-01 -3.456558128723325463e-01 -4.043134128703961827e-01 4.426198568587340620e-01 -3.691698622380084061e-01 7.101633181584181553e-01
1.403715294012142897e+09 8.322160700974444714e-01 -1.565098451028799353e-01 -3.110242858205222727e-01 -4.634364905226129872e-01 4.800113939078352598e-01 -2.955140971437465458e-01 6.837302923186758807e-01
1.403715293612143040e+09 7.918745716370807486e-01 -1.210051951237632317e-01 -2.541109583728028420e-01 -4.938850442574104216e-01 5.247622523791560800e-01 -2.484054333685144500e-01 6.472996807399195029e-01
1.403715293212142944e+09 7.320977470562918255e-01 -8.552613606929035384e-02 -1.961580030715221468e-01 -5.379918792827868002e-01 5.513962619498948836e-01 -1.791094346930101056e-01 6.119204986836480620e-01
1.403715292462142944e+09 5.992568958384406619e-01 -1.095585148344881410e-01 -6.336677186159507535e-02 -6.197587375086536232e-01 6.002560928818755359e-01 4.567299812620234482e-03 5.055402083637617894e-01
1.403715292112143040e+09 5.644431038993027450e-01 -1.594963387994615678e-01 2.343400383208899766e-03 6.266145616019229703e-01 -6.210827308495042720e-01 -4.992636706007412550e-02 -4.681001966233940825e-01
1.403715291812143087e+09 5.493988949851139614e-01 -1.962585201372825938e-01 5.332799695629569792e-02 -6.038438622298649694e-01 6.377932742099687857e-01 4.869456381664515054e-02 4.756271242232132379e-01
1.403715291462142944e+09 5.275331297279015619e-01 -2.309780785035643602e-01 9.651444421798893725e-02 -5.911448131269977369e-01 6.411061152286339215e-01 1.888328273298205476e-02 4.890544081300519652e-01
1.403715291112143040e+09 4.803841924814888920e-01 -2.534875044542664879e-01 1.286165004340078244e-01 -5.946470253026258090e-01 6.261015181858158307e-01 -4.860853663665771693e-03 5.043492635081384678e-01
1.403715290812143087e+09 4.244402365128631116e-01 -2.625590062984491935e-01 1.510542100347205263e-01 -6.082413885127055941e-01 6.078642642036259369e-01 -1.511281933197188357e-02 5.102107759733035541e-01
1.403715290512142897e+09 3.708390105967404038e-01 -2.634596493680539386e-01 1.769131340853478673e-01 -6.099254174149008056e-01 5.976462460467477644e-01 -5.453123032051312817e-03 5.203655000592112279e-01
1.403715289662142992e+09 2.849392895227190192e-01 -3.021501583358152110e-01 2.120588681808045772e-01 -6.213231666588606705e-01 6.020607467087053521e-01 -6.077545535239117953e-03 5.014413224748126563e-01
1.403715289412142992e+09 2.845538286775483039e-01 -3.435543229703837964e-01 2.066294869008666601e-01 -6.110696419691690195e-01 5.940642458175959817e-01 -4.536190576662618712e-02 5.211754715162074669e-01
1.403715288212142944e+09 2.788126605005724068e-01 -4.163534062357419629e-01 2.654167149369970891e-01 -5.665844232960229876e-01 5.904690586667926677e-01 -1.101043283942798739e-01 5.640969893651931466e-01
1.403715287912142992e+09 2.606372219501560950e-01 -4.041889019467794220e-01 2.918906789671015800e-01 -5.355824117591746480e-01 5.645079103164358791e-01 -1.598500790900555246e-01 6.073962819678788705e-01
1.403715287562143087e+09 2.251400139699670788e-01 -3.872209883029714694e-01 3.148049965021904040e-01 -5.152768404588988771e-01 5.341606406499629367e-01 -2.115247088387892660e-01 6.359398403639576758e-01
1.403715287212142944e+09 1.731617939465112666e-01 -3.731290531549091849e-01 3.293698358360521161e-01 -5.246664944552329457e-01 5.156159676368129441e-01 -2.227524412025386480e-01 6.397238322437979186e-01
1.403715286862143040e+09 1.281977983370739260e-01 -3.628506629194254707e-01 3.538986425559074167e-01 -5.068073936142010183e-01 5.099375388786525631e-01 -2.406405423347403871e-01 6.520752203994961693e-01
1.403715286512142897e+09 8.660125601307795684e-02 -3.506583616954376259e-01 3.896270569304568498e-01 -4.952571367114665946e-01 4.897587027535151849e-01 -2.552738941109741755e-01 6.705908164078145939e-01
1.403715286162142992e+09 5.326645306315661021e-02 -3.304402936176013550e-01 4.313008459071039913e-01 -4.930276717981157408e-01 4.895900922881091244e-01 -2.545824729873711334e-01 6.726165472537016798e-01
1.403715285762142897e+09 3.144358251968904644e-02 -2.875506360473003009e-01 4.836657114427240223e-01 -4.719339747760385451e-01 4.988229168384546441e-01 -2.458616861179552526e-01 6.841096722296083898e-01
1.403715285412142992e+09 2.408254203329382101e-02 -2.348525410544622105e-01 5.122989106090091171e-01 -4.652217762975755511e-01 4.954811038687272351e-01 -2.666532753295862146e-01 6.833470677768899160e-01
1.403715285112143040e+09 2.266918096242744041e-02 -2.226573351593222616e-01 5.092166370310892143e-01 -4.403865072928684898e-01 4.815108039066791079e-01 -3.216839502883706015e-01 6.860951086437142576e-01
1.403715284812143087e+09 6.179288409374623404e-03 -2.230570197865334725e-01 4.971077416543402960e-01 -4.326100787491261590e-01 4.420716194825596856e-01 -3.482785393028799414e-01 7.043601807264590065e-01
1.403715284112143040e+09 -3.349986414327985051e-02 -2.267371101559895186e-01 4.450506697126741518e-01 -4.376788391288686797e-01 4.484591247652852664e-01 -3.269816997743915099e-01 7.073928311859165596e-01
1.403715283812143087e+09 -3.594347661582710657e-02 -2.279234592298471362e-01 4.091065764458987064e-01 -4.350476029025906466e-01 4.457733050548648990e-01 -3.342072699170837713e-01 7.073367285788725312e-01
1.403715283562143087e+09 -3.278608876644225484e-02 -2.273483834800608672e-01 3.788881963670952535e-01 -4.144990313256735615e-01 4.357228335921589646e-01 -3.541105489296358932e-01 7.161996101363051759e-01
1.403715283312143087e+09 -2.636793455889857932e-02 -2.280878854599547867e-01 3.451619085544765375e-01 -3.828397089417192589e-01 4.143556853752463631e-01 -3.891951039435082582e-01 7.281966088078053456e-01
1.403715283062143087e+09 -2.136395994772430709e-02 -2.277976928548219593e-01 3.026851338631127986e-01 -3.584850516383595864e-01 3.778290510633396382e-01 -4.303541311200410058e-01 7.372441833767472419e-01
1.403715282812143087e+09 -1.807150293871988278e-02 -2.296247167314190429e-01 2.602942611773111925e-01 -3.290269466627290806e-01 3.391339103828589496e-01 -4.667111698890495930e-01 7.476029234714824945e-01
1.403715282562143087e+09 -1.454811069806003117e-02 -2.283001641783327373e-01 2.180441890716194597e-01 -2.985114210698961434e-01 2.979132129593775047e-01 -5.035559200190233842e-01 7.540358629881821484e-01
1.403715282362143040e+09 -1.083494374370344050e-02 -2.279249056188480393e-01 1.916642526046904160e-01 -2.650470825382168494e-01 2.675903588767231667e-01 -5.307148409220954210e-01 7.592675462061242442e-01
1.403715282162142992e+09 -6.751360011825053610e-03 -2.280183794686683474e-01 1.673309145541026222e-01 -2.298989668442595613e-01 2.352233022801193119e-01 -5.579088049969215257e-01 7.619410785468805347e-01
1.403715281962142944e+09 -1.669946864864256010e-03 -2.267531961210533242e-01 1.453734872706862469e-01 -1.918277463283080686e-01 2.000304070541404355e-01 -5.860942613989257310e-01 7.613694570201549050e-01
1.403715281762142897e+09 3.120029853089115700e-03 -2.244209356818347711e-01 1.282113488443096250e-01 -1.506083137407397132e-01 1.619637735066074280e-01 -6.138371876526397264e-01 7.578184423028233585e-01
1.403715281612143040e+09 5.454943486136307716e-03 -2.203796905226899083e-01 1.176774998573666409e-01 -1.214599589468028373e-01 1.359157404414537695e-01 -6.315882846000561157e-01 7.535719008347115944e-01
1.403715281212142944e+09 1.655094398594548002e-02 -2.020197459051528976e-01 9.044508603947791492e-02 -7.105459407797419524e-02 9.385206542942538255e-02 -6.563640945264768156e-01 7.452041371995878904e-01
1.403715281062143087e+09 2.078154442387714421e-02 -1.937588420390141952e-01 8.094954649004679204e-02 -6.109374596401401930e-02 8.169258285292819999e-02 -6.614465615534304010e-01 7.430224275417569579e-01
1.403715280912142992e+09 2.521526824779412104e-02 -1.827635067048549167e-01 7.259120154090983879e-02 -4.380929113290834426e-02 6.424760560974610013e-02 -6.702768281014271912e-01 7.380257245645609476e-01
1.403715280812143087e+09 2.810322735885637316e-02 -1.743937541983140438e-01 6.747585702028872923e-02 -2.839396003578458297e-02 4.785371679169457548e-02 -6.786395308686200556e-01 7.323606982520055597e-01
1.403715280662142992e+09 3.221991988378535704e-02 -1.647919728336024181e-01 6.143102116790197242e-02 -8.235803850101837756e-03 2.382918767820381076e-02 -6.922385008171972887e-01 7.212282609762225016e-01
1.403715280462142944e+09 3.686595037081667747e-02 -1.453265469961070588e-01 5.264429222125757701e-02 2.126684254578369449e-03 3.946212585909577089e-03 -7.103316877294474363e-01 7.038528385948178423e-01
1.403715280362143040e+09 3.908152174513376820e-02 -1.349327019582612641e-01 4.934607288707151124e-02 2.070319127972045439e-03 -1.849505941159798302e-03 -7.108296281443432507e-01 7.033587474965471431e-01
1.403715280262142897e+09 3.896529494743355970e-02 -1.239230298746791664e-01 4.781436768288385708e-02 8.082224702637443286e-04 -6.220776612116594301e-03 -7.067135916985116673e-01 7.074719459267889698e-01
1.403715278862143040e+09 4.365976266814011741e-02 -5.192927947922334336e-02 2.735683685650923055e-02 2.867641830570780148e-02 1.413851073662316001e-02 -6.933234212172373345e-01 7.199169306979168459e-01
1.403715273262142897e+09 4.836262562176459057e-02 -1.062143415793480490e-02 1.891129117762910955e-02 7.630403201580792868e-03 -1.014142856149360776e-02 -7.016294687328558100e-01 7.124289730425371614e-01
