# Supplementary material for: A fast and high precision multi-robot environment modeling based on M-BFSI: Bidirectional filtering and scene identification method
Source: iScience. 2024 Apr 10;27(5):109721. doi: 10.1016/j.isci.2024.109721 (PMC11068629; doi:10.1016/j.isci.2024.109721)
Supplement: Document S1. Data S1 and S2 [file mmc1.zip › Data/Data S1:single-robot,related to Figure 7,10,11/Data S1-3:Comparison chart of algorithm errors,related to Figure 11/NeRF-SLAM.txt]

1403715281 0.24622 0.04229 0.29894 0.81701 -0.06076 0.57154 0.04623
1403715281 0.26683 0.04767 0.31053 0.81459 -0.08247 0.57111 0.05896
1403715281 0.28760 0.05349 0.32152 0.81186 -0.10041 0.57076 0.07096
1403715281 0.30801 0.05998 0.33209 0.80997 -0.11377 0.56972 0.08012
1403715281 0.32868 0.06679 0.34147 0.80808 -0.12303 0.56946 0.08710
1403715281 0.37053 0.07844 0.35588 0.80611 -0.14254 0.56565 0.09956
1403715281 0.39145 0.08269 0.35937 0.80435 -0.15565 0.56288 0.10935
1403715282 0.41273 0.08553 0.36126 0.80125 -0.17240 0.55971 0.12251
1403715282 0.43564 0.08788 0.36033 0.79646 -0.19325 0.55629 0.13729
1403715282 0.45713 0.08925 0.35752 0.79084 -0.21675 0.55134 0.15367
1403715282 0.47923 0.09002 0.35284 0.78390 -0.24147 0.54609 0.17023
1403715282 0.50370 0.09150 0.34623 0.77635 -0.26568 0.54017 0.18682
1403715282 0.53013 0.09302 0.33776 0.76824 -0.28926 0.53431 0.20161
1403715282 0.55845 0.09419 0.32746 0.76023 -0.31019 0.52802 0.21687
1403715282 0.58680 0.09471 0.31686 0.75176 -0.33036 0.52147 0.23191
1403715282 0.61840 0.09501 0.30577 0.74307 -0.35053 0.51414 0.24624
1403715282 0.64960 0.09450 0.29461 0.73470 -0.36983 0.50550 0.26059
1403715283 0.68337 0.09289 0.28273 0.72468 -0.38850 0.49854 0.27453
1403715283 0.71864 0.09077 0.27101 0.71292 -0.40577 0.49413 0.28798
1403715283 0.75614 0.08903 0.25789 0.70031 -0.42413 0.49049 0.29848
1403715283 0.79443 0.08637 0.24345 0.68851 -0.44186 0.48504 0.30895
1403715283 0.83147 0.08466 0.23002 0.67627 -0.45819 0.47915 0.32116
1403715283 0.87165 0.08446 0.21502 0.66299 -0.47517 0.47404 0.33159
1403715283 0.90835 0.08390 0.20062 0.64898 -0.49274 0.46957 0.33991
1403715283 0.94427 0.08357 0.18644 0.63503 -0.50891 0.46475 0.34894
1403715283 0.97722 0.08388 0.17307 0.62195 -0.52364 0.45912 0.35803
1403715283 1.00807 0.08475 0.15941 0.61205 -0.53860 0.44952 0.36502
1403715284 1.03835 0.08860 0.15155 0.60474 -0.55116 0.43708 0.37346
1403715284 1.06146 0.08689 0.13583 0.59941 -0.56142 0.42585 0.37969
1403715284 1.11256 0.08558 0.11671 0.59005 -0.57068 0.41867 0.38844
1403715284 1.18609 0.07442 0.08419 0.58850 -0.57720 0.41670 0.38325
1403715284 1.20860 0.06731 0.07222 0.58767 -0.58018 0.42052 0.37577
1403715284 1.22651 0.05698 0.06145 0.58655 -0.58162 0.42563 0.36949
1403715285 1.25124 0.02762 0.04725 0.59431 -0.56934 0.42358 0.37846
1403715285 1.27109 -0.00928 0.03427 0.60013 -0.55818 0.42312 0.38633
1403715285 1.28752 -0.04494 0.02537 0.58596 -0.56407 0.42430 0.39806
1403715285 1.29474 -0.05996 0.02261 -0.56833 0.57454 -0.42595 -0.40678
1403715285 1.30049 -0.07111 0.02283 -0.55342 0.58751 -0.41798 -0.41694
1403715285 1.30512 -0.07688 0.02483 -0.54082 0.60417 -0.40744 -0.42010
1403715285 1.30980 -0.07920 0.03497 -0.53199 0.62022 -0.39840 -0.41665
1403715285 1.31196 -0.08041 0.06007 -0.52801 0.63126 -0.39003 -0.41303
1403715286 1.30573 -0.08590 0.13615 -0.52095 0.64176 -0.38558 -0.40998
1403715286 1.29484 -0.09127 0.17352 -0.51887 0.64296 -0.38442 -0.41183
1403715286 1.27932 -0.09868 0.20726 -0.51971 0.64154 -0.38060 -0.41650
1403715286 1.25932 -0.10776 0.23936 -0.52451 0.63832 -0.37273 -0.42250
1403715286 1.23848 -0.11814 0.26989 -0.52880 0.63539 -0.36585 -0.42756
1403715286 1.19784 -0.14781 0.31931 -0.52675 0.63920 -0.36647 -0.42386
1403715286 1.15935 -0.18959 0.35795 -0.52816 0.63640 -0.36404 -0.42839
1403715287 1.13256 -0.21016 0.37940 -0.52805 0.63488 -0.36271 -0.43190
1403715287 1.11532 -0.22995 0.40966 -0.52217 0.63564 -0.36340 -0.43732
1403715287 1.09371 -0.26542 0.40862 -0.51135 0.63788 -0.36300 -0.44706
1403715287 1.07506 -0.28890 0.42295 -0.50472 0.64594 -0.35454 -0.44980
1403715287 1.05670 -0.31371 0.43434 -0.50184 0.65368 -0.34434 -0.44976
1403715287 1.04054 -0.33972 0.43996 -0.49824 0.65872 -0.33750 -0.45160
1403715287 1.02923 -0.37479 0.44912 -0.49425 0.65989 -0.33435 -0.45660
1403715287 1.02036 -0.40388 0.47033 -0.48889 0.65831 -0.33563 -0.46364
1403715287 1.01149 -0.43818 0.48135 -0.48436 0.65763 -0.33844 -0.46731
1403715288 1.00326 -0.49983 0.50804 -0.47146 0.66644 -0.34573 -0.46265
1403715288 0.99677 -0.52824 0.52340 -0.45888 0.67684 -0.34433 -0.46125
1403715288 0.98712 -0.55299 0.54119 -0.44427 0.68712 -0.33789 -0.46510
1403715288 0.97297 -0.57628 0.56027 -0.42859 0.69547 -0.32661 -0.47534
1403715288 0.95512 -0.59782 0.58024 -0.41078 0.70367 -0.31169 -0.48883
1403715288 0.93590 -0.61683 0.59942 0.39045 -0.71289 0.29692 0.50117
1403715288 0.91727 -0.63302 0.61561 0.37305 -0.72149 0.28524 0.50884
1403715288 0.89914 -0.64715 0.62209 0.36159 -0.72849 0.27530 0.51260
1403715288 0.88136 -0.65976 0.61736 0.35495 -0.73250 0.26750 0.51566
1403715289 0.84781 -0.67824 0.59882 0.34681 -0.73703 0.26504 0.51602
1403715289 0.77944 -0.68474 0.63441 0.35095 -0.73725 0.25210 0.51936
1403715289 0.76316 -0.67833 0.62383 0.34559 -0.74139 0.24512 0.52041
1403715289 0.74706 -0.67237 0.59987 0.33890 -0.74566 0.23599 0.52292
1403715289 0.73182 -0.66863 0.57298 0.33251 -0.74916 0.22796 0.52558
1403715289 0.71760 -0.66560 0.54515 0.32408 -0.75331 0.21817 0.52906
1403715289 0.70359 -0.66470 0.51344 0.31152 -0.76009 0.20875 0.53070
1403715290 0.69019 -0.66606 0.47788 0.29715 -0.76750 0.19856 0.53218
1403715290 0.67781 -0.67080 0.43966 0.28444 -0.77488 0.18897 0.53192
1403715290 0.66628 -0.67934 0.40195 0.27561 -0.77929 0.18340 0.53208
1403715290 0.61782 -0.75345 0.35607 0.27874 -0.77641 0.19031 0.53223
1403715290 0.58917 -0.80811 0.38658 0.29104 -0.77771 0.19440 0.52218
1403715291 0.55462 -0.87836 0.40789 0.29314 -0.77881 0.20193 0.51647
1403715291 0.53494 -0.91742 0.41680 0.29041 -0.77697 0.20600 0.51917
1403715291 0.51316 -0.95819 0.42422 0.28904 -0.77290 0.20593 0.52599
1403715291 0.46960 -1.04263 0.43276 0.28080 -0.77288 0.21021 0.52878
1403715291 0.44915 -1.08481 0.43631 0.27085 -0.77405 0.21656 0.52970
1403715291 0.40204 -1.16113 0.43763 0.24978 -0.77884 0.22332 0.53024
1403715291 0.34394 -1.21811 0.42746 0.23478 -0.78473 0.21420 0.53216
1403715292 0.31211 -1.23803 0.42026 0.22889 -0.79002 0.20550 0.53033
1403715292 0.27603 -1.25399 0.41147 0.22068 -0.79469 0.20037 0.52879
1403715292 0.23581 -1.26533 0.40211 0.21589 -0.79776 0.19324 0.52880
1403715292 0.19206 -1.27411 0.39243 0.21882 -0.79746 0.17920 0.53298
1403715292 0.14443 -1.28244 0.38025 0.22260 -0.79708 0.16710 0.53590
1403715292 0.04718 -1.30361 0.35311 0.22950 -0.79662 0.16293 0.53495
1403715292 -0.00290 -1.31869 0.34005 0.24130 -0.79357 0.16845 0.53259
1403715292 -0.05359 -1.33714 0.32729 0.25985 -0.78862 0.17580 0.52882
1403715292 -0.10445 -1.36011 0.31581 0.28103 -0.78228 0.18653 0.52370
1403715293 -0.15579 -1.38762 0.30618 0.30213 -0.77073 0.20354 0.52275
1403715293 -0.20708 -1.41874 0.29969 0.32613 -0.75185 0.22169 0.52841
1403715293 -0.25526 -1.45187 0.29577 0.35184 -0.73321 0.23857 0.53074
1403715293 -0.29628 -1.48563 0.29926 0.37718 -0.71818 0.25454 0.52647
1403715293 -0.32950 -1.51967 0.31289 0.39956 -0.71008 0.27173 0.51216
1403715293 -0.35867 -1.55415 0.33961 -0.41634 0.70120 -0.29270 -0.49932
1403715293 -0.38216 -1.58692 0.36951 -0.43161 0.69173 -0.31203 -0.48771
1403715293 -0.40478 -1.61882 0.39967 -0.44742 0.68098 -0.32812 -0.47793
1403715293 -0.42833 -1.65043 0.43116 -0.46262 0.66699 -0.34251 -0.47308
1403715293 -0.46846 -1.68823 0.47870 -0.47457 0.65250 -0.35840 -0.46966
1403715294 -0.46875 -1.69920 0.48612 -0.48875 0.64304 -0.36807 -0.46060
1403715294 -0.48365 -1.71562 0.51374 -0.50369 0.63636 -0.37368 -0.44912
1403715294 -0.51565 -1.74024 0.55238 -0.51807 0.62889 -0.37887 -0.43882
1403715294 -0.53712 -1.75607 0.58205 -0.53151 0.62048 -0.38519 -0.42910
1403715294 -0.55697 -1.77071 0.60853 -0.54507 0.61028 -0.39236 -0.42012
1403715294 -0.57884 -1.78626 0.62887 -0.55836 0.59766 -0.40162 -0.41199
1403715294 -0.60234 -1.80224 0.63769 -0.56931 0.58326 -0.41463 -0.40469
1403715294 -0.62445 -1.81550 0.63365 0.57962 -0.56868 0.42821 0.39659
1403715294 -0.64717 -1.82597 0.61638 0.59111 -0.55452 0.43949 0.38722
1403715294 -0.67171 -1.83451 0.59047 0.60372 -0.53893 0.44909 0.37868
1403715295 -0.69643 -1.83932 0.56238 0.61845 -0.52419 0.45538 0.36794
1403715295 -0.72165 -1.84100 0.53458 0.63688 -0.51007 0.45616 0.35515
1403715295 -0.74708 -1.84214 0.50729 0.65493 -0.49469 0.45650 0.34346
1403715295 -0.77097 -1.84406 0.48062 0.66937 -0.47912 0.46048 0.33219
1403715295 -0.79209 -1.84773 0.45571 0.68036 -0.46116 0.46805 0.32462
1403715295 -0.81017 -1.85170 0.43231 0.68820 -0.44432 0.47883 0.31571
1403715295 -0.82578 -1.85522 0.41112 0.69266 -0.42927 0.49341 0.30413
1403715295 -0.84088 -1.85643 0.39538 0.69818 -0.41466 0.50536 0.29190
1403715295 -0.85675 -1.85511 0.39149 0.70886 -0.39815 0.51152 0.27809
1403715295 -0.87299 -1.85165 0.39835 0.72137 -0.37888 0.51596 0.26431
1403715296 -0.88968 -1.84764 0.40575 0.73286 -0.35801 0.51984 0.25401
1403715296 -0.90719 -1.84302 0.39983 0.74003 -0.34138 0.52412 0.24720
1403715296 -0.92421 -1.83737 0.38260 0.74407 -0.32869 0.52931 0.24114
1403715296 -0.94076 -1.82880 0.36152 0.74596 -0.31775 0.53767 0.23127
1403715296 -0.95820 -1.81779 0.33874 0.74788 -0.30796 0.54564 0.21933
1403715296 -0.97870 -1.80524 0.31183 0.74942 -0.30212 0.55169 0.20671
1403715296 -1.00242 -1.79199 0.28146 0.75583 -0.30029 0.54918 0.19223
1403715296 -1.02853 -1.78096 0.24928 0.76547 -0.29478 0.54269 0.18069
1403715296 -1.05600 -1.77428 0.22043 0.77830 -0.28732 0.53171 0.17023
1403715296 -1.08285 -1.77315 0.20237 0.78580 -0.27781 0.52907 0.15945
1403715297 -1.10893 -1.77926 0.19412 0.78958 -0.26943 0.53020 0.15122
1403715297 -1.15875 -1.80946 0.19911 0.78930 -0.24906 0.53951 0.15460
1403715297 -1.18116 -1.83068 0.20096 0.78889 -0.23868 0.54349 0.15906
1403715297 -1.21975 -1.87171 0.20060 0.79464 -0.21450 0.54864 0.14674
1403715297 -1.23703 -1.88987 0.19615 0.80368 -0.20395 0.54475 0.12552
1403715297 -1.25064 -1.91084 0.18857 0.81448 -0.18868 0.53890 0.10297
1403715297 -1.25988 -1.93747 0.17937 0.82114 -0.16837 0.53888 0.08360
1403715297 -1.26613 -1.97108 0.16990 0.82462 -0.14436 0.54218 0.07212
1403715298 -1.26668 -2.01152 0.16139 0.82685 -0.12285 0.54533 0.06196
1403715298 -1.26214 -2.05631 0.15099 0.83131 -0.10852 0.54311 0.04670
1403715298 -1.25172 -2.10491 0.14151 0.83324 -0.09765 0.54339 0.02993
1403715298 -1.23390 -2.15870 0.13659 0.82723 -0.08352 0.55534 0.01797
1403715298 -1.21106 -2.21818 0.13527 0.81642 -0.06723 0.57349 0.00712
1403715298 -1.18946 -2.28095 0.13350 0.80470 -0.04468 0.59199 -0.00135
1403715298 -1.17263 -2.34548 0.13142 0.80005 -0.01281 0.59980 0.00026
1403715298 -1.16187 -2.40934 0.12769 0.80138 0.02233 0.59771 0.00595
1403715298 -1.15728 -2.46812 0.12554 0.80458 0.04781 0.59188 0.00615
1403715298 -1.15600 -2.51763 0.12324 0.80924 0.06311 0.58406 0.00506
1403715299 -1.15944 -2.55638 0.13014 0.81118 0.07529 0.57984 0.00981
1403715299 -1.16256 -2.58185 0.13430 0.81047 0.08512 0.57927 0.01832
1403715299 -1.18587 -2.57756 0.16488 0.82468 0.06333 0.56189 -0.01338
1403715299 -1.19085 -2.55535 0.16830 0.83086 0.05921 0.55225 -0.03429
1403715299 -1.19146 -2.53150 0.17814 0.83262 0.06498 0.54781 -0.04925
1403715299 -1.18596 -2.50641 0.18763 0.83297 0.07618 0.54453 -0.06204
1403715299 -1.17445 -2.48122 0.19655 0.83162 0.09064 0.54265 -0.07564
1403715299 -1.15575 -2.45615 0.20515 0.82854 0.10787 0.54198 -0.09017
1403715300 -1.13024 -2.43107 0.21519 0.82271 0.12778 0.54371 -0.10582
1403715300 -1.09948 -2.40647 0.22178 0.81562 0.14972 0.54548 -0.12166
1403715300 -1.06421 -2.38281 0.22595 0.80890 0.17265 0.54460 -0.13886
1403715300 -1.02655 -2.35974 0.22862 0.80159 0.19648 0.54221 -0.15768
1403715300 -0.99162 -2.33711 0.23788 0.79262 0.22220 0.54037 -0.17429
1403715300 -0.94349 -2.31803 0.23236 0.78273 0.24452 0.54064 -0.18777
1403715300 -0.89404 -2.30176 0.22952 0.77151 0.26187 0.54573 -0.19587
1403715300 -0.85461 -2.28604 0.23573 0.76072 0.27759 0.55323 -0.19541
1403715300 -0.81419 -2.27272 0.23740 0.75445 0.28092 0.55708 -0.20382
1403715300 -0.77849 -2.26254 0.23848 0.75226 0.27884 0.55760 -0.21316
1403715301 -0.70213 -2.25480 0.24642 0.75671 0.27129 0.55393 -0.21669
1403715301 -0.68648 -2.26210 0.25063 0.75607 0.27053 0.55707 -0.21176
1403715301 -0.67139 -2.27319 0.25265 0.75516 0.27217 0.56055 -0.20357
1403715301 -0.66107 -2.28674 0.25321 0.75396 0.27283 0.56415 -0.19710
1403715301 -0.65589 -2.30149 0.25332 0.75036 0.27358 0.57075 -0.19068
1403715301 -0.66690 -2.33418 0.24888 0.74465 0.27686 0.57970 -0.18111
1403715302 -0.71377 -2.36828 0.23271 0.75717 0.27085 0.56294 -0.19088
1403715302 -0.74553 -2.38693 0.22044 0.76693 0.26726 0.55020 -0.19409
1403715302 -0.77864 -2.40624 0.20691 0.77105 0.26569 0.54589 -0.19208
1403715302 -0.84735 -2.44347 0.18143 0.76948 0.26792 0.55109 -0.18007
1403715302 -0.92529 -2.47450 0.16513 0.77185 0.26859 0.55063 -0.17004
1403715302 -0.96857 -2.48684 0.15935 0.77579 0.26818 0.54691 -0.16468
1403715302 -1.05865 -2.49672 0.15553 0.77905 0.26349 0.54664 -0.15761
1403715303 -1.10676 -2.49506 0.15617 0.78316 0.25385 0.54315 -0.16495
1403715303 -1.15460 -2.49063 0.15664 0.78667 0.24721 0.53978 -0.16932
1403715303 -1.19986 -2.48428 0.15578 0.79042 0.24218 0.53541 -0.17296
1403715303 -1.24149 -2.47660 0.15041 0.79544 0.24097 0.52846 -0.17304
1403715303 -1.27748 -2.46612 0.14361 0.79826 0.24478 0.52156 -0.17558
1403715303 -1.30822 -2.45335 0.13650 0.79770 0.25572 0.51550 -0.18039
1403715303 -1.33328 -2.43674 0.12867 0.79310 0.27323 0.51066 -0.18859
1403715303 -1.35188 -2.41575 0.12266 0.78128 0.29470 0.51176 -0.20213
1403715303 -1.36726 -2.39060 0.11867 0.76437 0.32012 0.51634 -0.21601
1403715303 -1.38002 -2.36317 0.11510 0.74846 0.34588 0.51748 -0.22887
1403715304 -1.39307 -2.33358 0.11156 0.73450 0.37020 0.51442 -0.24256
1403715304 -1.40783 -2.30186 0.10877 0.72224 0.38889 0.50750 -0.26376
1403715304 -1.42343 -2.26973 0.10597 0.71017 0.40591 0.49915 -0.28591
1403715304 -1.44002 -2.23816 0.10304 0.69683 0.42190 0.49247 -0.30644
1403715304 -1.45683 -2.20862 0.09998 0.68607 0.43391 0.48715 -0.32205
1403715304 -1.47326 -2.18191 0.09568 0.67924 0.44237 0.48263 -0.33167
1403715304 -1.48920 -2.15927 0.09069 0.67523 0.44562 0.47986 -0.33944
1403715304 -1.50421 -2.14243 0.08450 0.67496 0.44818 0.47629 -0.34164
1403715304 -1.52989 -2.12106 0.06732 0.67960 0.44957 0.47150 -0.33721
1403715305 -1.54903 -2.11244 0.02766 0.67965 0.44773 0.48040 -0.32686
1403715305 -1.57037 -2.11184 -0.02086 0.68310 0.44492 0.48391 -0.31821
1403715305 -1.60646 -2.11694 -0.01162 0.68810 0.44373 0.48068 -0.31396
1403715305 -1.63144 -2.12065 0.00548 0.69061 0.44549 0.47452 -0.31531
1403715306 -1.65377 -2.12341 0.03310 0.68621 0.45067 0.47308 -0.31969
1403715306 -1.66363 -2.12537 0.06508 0.68357 0.45426 0.47149 -0.32260
1403715306 -1.67223 -2.12648 0.10560 0.68251 0.45556 0.46849 -0.32736
1403715306 -1.67883 -2.12782 0.14565 0.68152 0.45793 0.46675 -0.32859
1403715306 -1.68739 -2.12869 0.21557 0.68177 0.46151 0.46449 -0.32626
1403715306 -1.68908 -2.12776 0.27283 0.68738 0.45079 0.45963 -0.33622
1403715306 -1.68492 -2.12946 0.29955 0.69082 0.43551 0.46264 -0.34506
1403715306 -1.67411 -2.13431 0.32667 0.69371 0.41842 0.47111 -0.34892
1403715307 -1.65635 -2.14530 0.35232 0.69778 0.40328 0.48280 -0.34261
1403715307 -1.63269 -2.16419 0.37857 0.70137 0.38617 0.49857 -0.33222
1403715307 -1.60623 -2.19279 0.40345 0.70492 0.37205 0.51654 -0.31280
1403715307 -1.58077 -2.23108 0.42769 0.70633 0.35502 0.53773 -0.29310
1403715307 -1.55919 -2.27709 0.44807 0.70982 0.34162 0.55604 -0.26509
1403715307 -1.54413 -2.32886 0.46264 0.71606 0.33092 0.56938 -0.23141
1403715307 -1.53794 -2.38448 0.46280 0.72932 0.31875 0.57114 -0.20070
1403715307 -1.54046 -2.44019 0.45076 0.74325 0.30565 0.56952 -0.17264
1403715307 -1.55148 -2.49243 0.42968 0.75779 0.28780 0.56517 -0.15334
1403715307 -1.56989 -2.53767 0.40485 0.77507 0.26177 0.55577 -0.14787
1403715308 -1.59228 -2.57726 0.38097 0.78852 0.23644 0.54921 -0.14391
1403715308 -1.61486 -2.61203 0.35762 0.79834 0.21264 0.54634 -0.13765
1403715308 -1.63575 -2.64410 0.33301 0.80614 0.19152 0.54594 -0.12413
1403715308 -1.65410 -2.67415 0.30726 0.81196 0.17102 0.54772 -0.10710
1403715308 -1.66958 -2.70127 0.28124 0.81649 0.15158 0.54996 -0.08890
1403715308 -1.68229 -2.72507 0.25533 0.81950 0.13132 0.55320 -0.07177
1403715308 -1.69114 -2.74450 0.23022 0.82205 0.11219 0.55541 -0.05636
1403715308 -1.69713 -2.76007 0.20549 0.82364 0.09584 0.55723 -0.04399
1403715308 -1.70117 -2.77157 0.18069 0.82463 0.08053 0.55895 -0.03275
1403715308 -1.70273 -2.77806 0.15577 0.82580 0.06664 0.55931 -0.02799
1403715309 -1.69368 -2.77728 0.12566 0.82679 0.04850 0.55946 -0.03277
1403715309 -1.62652 -2.77620 0.15819 0.82689 0.04338 0.55851 -0.04933
1403715309 -1.59950 -2.78017 0.16637 0.82391 0.04412 0.56203 -0.05797
1403715309 -1.57086 -2.78716 0.17561 0.81602 0.04413 0.57220 -0.06891
1403715309 -1.54484 -2.79776 0.18879 0.80950 0.04945 0.58047 -0.07289
1403715310 -1.49281 -2.83891 0.19616 0.80973 0.07090 0.57914 -0.06242
1403715310 -1.40008 -2.94657 0.21801 0.80968 0.07110 0.57549 -0.09039
1403715310 -1.38401 -2.97741 0.22843 0.80301 0.06641 0.58557 -0.08874
1403715310 -1.37058 -3.01280 0.23401 0.79890 0.06305 0.59334 -0.07563
1403715310 -1.35951 -3.05931 0.23570 0.79723 0.05894 0.59817 -0.05607
1403715310 -1.35732 -3.10246 0.23878 0.79893 0.04860 0.59819 -0.03904
1403715311 -1.36108 -3.14568 0.24383 0.80506 0.03778 0.59143 -0.02572
1403715311 -1.36873 -3.18679 0.24910 0.81290 0.02915 0.58146 -0.01579
1403715311 -1.37772 -3.22532 0.25369 0.81855 0.02227 0.57392 -0.00955
1403715311 -1.38623 -3.26024 0.25874 0.82076 0.01664 0.57099 -0.00694
1403715311 -1.39388 -3.29370 0.26380 0.82172 0.01149 0.56975 -0.00618
1403715311 -1.40598 -3.35761 0.26882 0.82599 -0.00275 0.56351 -0.01399
1403715311 -1.40556 -3.42480 0.27090 0.82783 -0.01251 0.56044 -0.02102
1403715311 -1.39802 -3.46236 0.27367 0.82903 -0.01075 0.55887 -0.01596
1403715312 -1.38729 -3.50264 0.27740 0.82926 -0.00668 0.55878 -0.00708
1403715312 -1.37278 -3.54301 0.28194 0.82842 -0.00480 0.56009 -0.00173
1403715312 -1.35509 -3.58270 0.28617 0.82750 -0.00709 0.56141 -0.00245
1403715312 -1.33440 -3.62342 0.29014 0.82648 -0.01217 0.56282 -0.00514
1403715312 -1.31115 -3.66438 0.29499 0.82546 -0.01483 0.56426 -0.00312
1403715312 -1.28415 -3.70544 0.29948 0.82580 -0.01383 0.56378 0.00455
1403715312 -1.25537 -3.74624 0.30385 0.82470 -0.01376 0.56531 0.01051
1403715312 -1.22481 -3.78583 0.30815 0.82455 -0.01524 0.56541 0.01382
1403715312 -1.19300 -3.82316 0.31225 0.82448 -0.02008 0.56541 0.01175
1403715312 -1.15984 -3.86008 0.31546 0.82363 -0.02471 0.56652 0.00920
1403715313 -1.12570 -3.89700 0.31693 0.82144 -0.02589 0.56964 0.00919
1403715313 -1.09116 -3.93450 0.31595 0.81710 -0.02230 0.57590 0.01365
1403715313 -1.05766 -3.97142 0.31192 0.81252 -0.01751 0.58241 0.01736
1403715313 -1.02613 -4.00556 0.30691 0.80799 -0.00983 0.58872 0.02144
1403715313 -0.99877 -4.03536 0.30759 0.80284 -0.00269 0.59579 0.02185
1403715313 -0.96601 -4.08088 0.33865 0.80134 0.00944 0.59780 0.02024
1403715313 -0.95508 -4.10781 0.37938 0.80841 0.00977 0.58849 0.00675
1403715314 -0.96396 -4.13062 0.43333 0.81616 0.00097 0.57758 0.01691
1403715314 -0.96702 -4.13130 0.47256 0.81693 -0.00788 0.57618 0.02411
1403715314 -0.98663 -4.11621 0.52333 0.81850 -0.03021 0.57260 0.03581
1403715314 -0.99177 -4.10989 0.53104 0.81891 -0.04473 0.56965 0.05375
1403715314 -0.99682 -4.10048 0.53652 0.81938 -0.06281 0.56549 0.06997
1403715314 -1.00063 -4.08643 0.53808 0.81914 -0.08023 0.56217 0.08079
1403715315 -1.00104 -4.06880 0.53857 0.81877 -0.09542 0.55958 0.08590
1403715315 -0.99365 -4.00090 0.53876 0.81352 -0.11659 0.56180 0.09471
1403715315 -0.98072 -3.94585 0.53724 0.80956 -0.12108 0.56691 0.09256
1403715315 -0.96371 -3.88228 0.53231 0.80975 -0.12261 0.56683 0.08926
1403715316 -0.94352 -3.78876 0.53287 0.80465 -0.14993 0.56520 0.10303
1403715316 -0.93523 -3.72814 0.53676 0.79548 -0.18472 0.56620 0.11178
1403715316 -0.93419 -3.69930 0.53785 0.79056 -0.20626 0.56476 0.11627
1403715316 -0.93598 -3.67444 0.53801 0.78640 -0.22403 0.56108 0.12875
1403715316 -0.94138 -3.65229 0.53448 0.78258 -0.24004 0.55578 0.14511
1403715316 -0.94821 -3.63236 0.52732 0.77941 -0.25410 0.54830 0.16525
1403715316 -0.95611 -3.61365 0.51700 0.77835 -0.26881 0.53591 0.18631
1403715316 -0.96251 -3.59668 0.50370 0.77977 -0.28490 0.51831 0.20528
1403715316 -0.96437 -3.57998 0.48807 0.78024 -0.29797 0.50408 0.21987
1403715317 -0.95813 -3.56312 0.47191 0.77585 -0.30948 0.50041 0.22776
1403715317 -0.92538 -3.53198 0.43851 0.75977 -0.32708 0.50938 0.23727
1403715317 -0.87841 -3.50332 0.39871 0.74133 -0.35092 0.51170 0.25582
1403715317 -0.85291 -3.48769 0.37883 0.72878 -0.36857 0.51145 0.26732
1403715317 -0.82813 -3.47048 0.35927 0.71917 -0.38988 0.50328 0.27839
1403715317 -0.80337 -3.45259 0.34117 0.70941 -0.41125 0.49243 0.29175
1403715317 -0.77752 -3.43388 0.32445 0.69734 -0.43344 0.48239 0.30521
1403715317 -0.75027 -3.41421 0.30894 0.68269 -0.45711 0.47441 0.31609
1403715318 -0.72214 -3.39576 0.29480 0.66809 -0.47800 0.46608 0.32854
1403715318 -0.69436 -3.37913 0.28210 0.65251 -0.49794 0.45909 0.33989
1403715318 -0.66783 -3.36322 0.27046 0.63649 -0.51787 0.45241 0.34931
1403715318 -0.64317 -3.34801 0.25957 0.61763 -0.54116 0.44924 0.35195
1403715318 -0.62263 -3.33374 0.24951 0.60198 -0.55948 0.44226 0.35917
1403715318 -0.60688 -3.32020 0.23920 0.58816 -0.57413 0.43548 0.36715
1403715318 -0.59646 -3.30802 0.22889 -0.57751 0.58464 -0.43115 -0.37254
1403715318 -0.59127 -3.29743 0.21784 -0.57159 0.59105 -0.42585 -0.37761
1403715318 -0.59273 -3.28814 0.20625 -0.56735 0.59594 -0.41961 -0.38327
1403715318 -0.60004 -3.27920 0.19463 -0.56548 0.59943 -0.40830 -0.39270
1403715319 -0.61148 -3.27069 0.18231 -0.56462 0.60401 -0.39270 -0.40270
1403715319 -0.62454 -3.26514 0.16932 -0.56293 0.61481 -0.37475 -0.40581
1403715319 -0.63804 -3.26508 0.15573 -0.55766 0.62958 -0.35899 -0.40469
1403715319 -0.65221 -3.27326 0.14342 -0.54837 0.64159 -0.34641 -0.40946
1403715319 -0.66619 -3.28989 0.13262 -0.53727 0.64878 -0.33917 -0.41878
1403715319 -0.68062 -3.31431 0.12239 -0.52419 0.65470 -0.33355 -0.43051
1403715319 -0.69468 -3.34468 0.11320 -0.51095 0.65831 -0.32663 -0.44595
1403715319 -0.70710 -3.38071 0.10555 -0.49666 0.66455 -0.31822 -0.45873
1403715319 -0.71691 -3.42160 0.09914 -0.48279 0.67175 -0.30755 -0.47020
1403715319 -0.72268 -3.46600 0.09310 -0.46657 0.68004 -0.30029 -0.47925
1403715320 -0.72591 -3.51269 0.08729 -0.44940 0.68956 -0.29329 -0.48634
1403715320 -0.72564 -3.56239 0.08600 -0.43590 0.69712 -0.28657 -0.49183
1403715320 -0.71419 -3.67006 0.11654 -0.42438 0.70474 -0.28089 -0.49431
1403715320 -0.70527 -3.73006 0.14648 -0.42044 0.70766 -0.27876 -0.49472
1403715320 -0.69459 -3.79276 0.17597 -0.41414 0.71090 -0.27469 -0.49765
1403715320 -0.68191 -3.85634 0.20282 0.40445 -0.71479 0.26659 0.50440
1403715320 -0.66689 -3.91983 0.22890 0.38709 -0.71924 0.25805 0.51600
1403715320 -0.64875 -3.98239 0.25259 0.35969 -0.72610 0.25320 0.52848
1403715320 -0.62784 -4.04112 0.27405 0.32895 -0.73836 0.24455 0.53555
1403715321 -0.60414 -4.09489 0.29368 0.29796 -0.75238 0.23291 0.53934
1403715321 -0.57868 -4.14413 0.31362 0.26574 -0.76521 0.22349 0.54211
1403715321 -0.55226 -4.18772 0.33190 0.23485 -0.77541 0.21905 0.54369
1403715321 -0.52586 -4.22482 0.34776 0.21034 -0.78331 0.21826 0.54272
1403715321 -0.45611 -4.26822 0.40947 0.18890 -0.79972 0.18909 0.53760
1403715322 -0.48539 -4.19814 0.43280 0.19566 -0.79326 0.18643 0.54562
1403715322 -0.50235 -4.16268 0.44265 0.18478 -0.78905 0.19203 0.55352
1403715322 -0.52128 -4.11879 0.45171 0.17516 -0.78713 0.19213 0.55932
1403715322 -0.54055 -4.06467 0.45954 0.16761 -0.79347 0.18512 0.55502
1403715322 -0.56107 -4.00166 0.46878 0.16802 -0.79946 0.16953 0.55127
1403715322 -0.58447 -3.93304 0.47827 0.17164 -0.80229 0.14875 0.55204
1403715322 -0.60956 -3.86176 0.48515 0.16885 -0.80706 0.12962 0.55077
1403715322 -0.63678 -3.79008 0.48208 0.15997 -0.81246 0.11136 0.54948
1403715323 -0.66532 -3.72113 0.46696 0.14958 -0.81769 0.09891 0.54702
1403715323 -0.69618 -3.65722 0.44517 0.14268 -0.82134 0.09021 0.54488
1403715323 -0.73163 -3.59952 0.42264 0.13785 -0.82206 0.08576 0.54576
1403715323 -0.77256 -3.54800 0.40376 0.13622 -0.82266 0.08193 0.54586
1403715323 -0.81748 -3.50261 0.39613 0.13658 -0.82121 0.07828 0.54848
1403715323 -0.86523 -3.46509 0.40001 0.13754 -0.82045 0.07672 0.54959
1403715323 -0.91675 -3.43410 0.40796 0.13920 -0.82004 0.07507 0.55002
1403715323 -0.97105 -3.40870 0.40622 0.14197 -0.81846 0.07283 0.55197
1403715323 -1.02766 -3.38933 0.39417 0.14258 -0.81774 0.07325 0.55282
1403715323 -1.08685 -3.37702 0.38647 0.14259 -0.81795 0.07338 0.55248
1403715324 -1.14932 -3.37220 0.38911 0.14226 -0.81840 0.07322 0.55192
1403715324 -1.21460 -3.37378 0.40546 0.13889 -0.80899 0.07755 0.56589
1403715324 -1.27812 -3.38021 0.42466 0.13547 -0.79538 0.08074 0.58523
1403715324 -1.33432 -3.39049 0.44115 0.13240 -0.78361 0.08417 0.60112
1403715324 -1.38133 -3.40293 0.45756 0.13021 -0.77064 0.08793 0.61760
1403715324 -1.41630 -3.41697 0.47269 0.12796 -0.76307 0.09302 0.62666
1403715324 -1.44551 -3.44334 0.49600 0.12412 -0.77600 0.10343 0.60968
1403715324 -1.44682 -3.45722 0.50747 0.11822 -0.78354 0.11440 0.59917
1403715324 -1.43863 -3.46713 0.51878 0.11417 -0.79762 0.12240 0.57947
1403715325 -1.42705 -3.47164 0.53008 0.11309 -0.80906 0.12397 0.56327
1403715325 -1.40597 -3.45709 0.57019 0.12514 -0.81002 0.10428 0.56332
1403715325 -1.40126 -3.44911 0.58152 0.13108 -0.80333 0.09747 0.57270
1403715325 -1.39484 -3.44159 0.59070 0.13298 -0.79741 0.09729 0.58051
1403715325 -1.37248 -3.42692 0.60192 0.13367 -0.79240 0.10314 0.58616
1403715325 -1.33440 -3.41065 0.60605 0.13330 -0.80148 0.10944 0.57261
1403715326 -1.31307 -3.40105 0.60563 0.13079 -0.80680 0.11394 0.56479
1403715326 -1.27893 -3.37625 0.60628 0.11788 -0.81221 0.13020 0.55629
1403715326 -1.25760 -3.33139 0.60463 0.11887 -0.81639 0.12509 0.55111
1403715326 -1.25219 -3.30223 0.60132 0.12160 -0.81584 0.11790 0.55291
1403715326 -1.25141 -3.26967 0.59606 0.12661 -0.81358 0.10682 0.55735
1403715326 -1.25284 -3.23639 0.58833 0.13032 -0.81062 0.09787 0.56243
1403715326 -1.25506 -3.20399 0.57975 0.13080 -0.80434 0.09384 0.57195
1403715326 -1.25764 -3.17416 0.57143 0.12856 -0.79688 0.09397 0.58277
1403715327 -1.25661 -3.14503 0.56288 0.12679 -0.79120 0.09385 0.59086
1403715327 -1.23643 -3.08627 0.54222 0.12303 -0.79138 0.09260 0.59161
1403715327 -1.21972 -3.05598 0.52949 0.11824 -0.79871 0.09588 0.58214
1403715327 -1.19869 -3.02519 0.51789 0.11435 -0.80539 0.09789 0.57332
1403715327 -1.17692 -2.99355 0.50798 0.10877 -0.80941 0.10270 0.56787
1403715327 -1.15670 -2.95951 0.49923 0.10497 -0.81300 0.10570 0.56288
1403715327 -1.13853 -2.92207 0.49048 0.10177 -0.81642 0.10787 0.55809
1403715327 -1.12419 -2.88106 0.48378 0.09835 -0.81890 0.10990 0.55466
1403715327 -1.11428 -2.83590 0.47644 0.09685 -0.82039 0.11081 0.55254
1403715328 -1.10868 -2.73198 0.46198 0.11465 -0.81849 0.10893 0.55233
1403715328 -1.11146 -2.67681 0.45434 0.13082 -0.81595 0.11188 0.55191
1403715328 -1.11764 -2.62174 0.44559 0.14929 -0.81319 0.11977 0.54962
1403715328 -1.12655 -2.56785 0.43604 0.16924 -0.80765 0.12924 0.54987
1403715328 -1.15161 -2.46188 0.41933 0.19534 -0.79420 0.13934 0.55828
1403715328 -1.16311 -2.41027 0.41487 0.20068 -0.78717 0.13974 0.56619
1403715328 -1.17154 -2.36053 0.41103 0.20202 -0.78252 0.13684 0.57282
1403715328 -1.17480 -2.31373 0.40831 0.20049 -0.78086 0.13251 0.57662
1403715329 -1.17217 -2.26896 0.40489 0.19787 -0.78354 0.12859 0.57478
1403715329 -1.16439 -2.22821 0.40005 0.20024 -0.78953 0.12598 0.56628
1403715329 -1.15312 -2.19307 0.39580 0.20617 -0.79289 0.13090 0.55829
1403715329 -1.13933 -2.16357 0.39155 0.21830 -0.79154 0.14359 0.55245
1403715329 -1.12438 -2.13946 0.38692 0.23742 -0.78598 0.16109 0.54765
1403715329 -1.10756 -2.11996 0.38158 0.26187 -0.77762 0.18180 0.54193
1403715329 -1.09052 -2.10375 0.37480 0.28803 -0.76835 0.20507 0.53350
1403715329 -1.07423 -2.08927 0.36544 0.31457 -0.75960 0.22379 0.52342
1403715329 -1.05885 -2.07545 0.35518 0.33397 -0.75243 0.23839 0.51526
1403715329 -1.04419 -2.06190 0.34100 0.34668 -0.74731 0.24858 0.50946
1403715330 -1.03124 -2.05009 0.32542 0.35504 -0.74456 0.25405 0.50501
1403715330 -1.00121 -2.02236 0.27925 0.35919 -0.73930 0.25945 0.50706
1403715330 -0.98210 -2.01287 0.21403 0.36269 -0.73669 0.26461 0.50569
1403715330 -0.97654 -2.01173 0.16958 0.37090 -0.73759 0.25856 0.50153
1403715331 -0.97933 -2.02490 0.16439 0.36463 -0.73432 0.26813 0.50589
1403715331 -0.98242 -2.03012 0.18998 0.35898 -0.73317 0.27839 0.50605
1403715331 -0.98249 -2.03349 0.21434 0.36117 -0.73136 0.28997 0.50058
1403715331 -0.98399 -2.03456 0.23626 -0.37153 0.72635 -0.30307 -0.49248
1403715331 -0.98673 -2.02752 0.24598 -0.38687 0.71888 -0.31801 -0.48209
1403715331 -0.99368 -2.02329 0.27966 -0.40808 0.70935 -0.32849 -0.47158
1403715331 -0.99510 -2.01263 0.30570 -0.42889 0.69867 -0.33345 -0.46553
1403715331 -1.02715 -2.00081 0.34575 -0.44752 0.68855 -0.33155 -0.46444
1403715332 -1.06384 -1.96905 0.41413 -0.46342 0.67747 -0.33395 -0.46342
1403715332 -1.11481 -1.94746 0.48770 -0.46925 0.67193 -0.33165 -0.46725
1403715332 -1.16089 -1.92322 0.53922 -0.46628 0.67469 -0.32859 -0.46840
1403715332 -1.20027 -1.89723 0.55248 -0.45668 0.68713 -0.32651 -0.46118
1403715332 -1.24198 -1.87637 0.55209 -0.44521 0.69388 -0.34136 -0.45143
1403715333 -1.40075 -1.88045 0.58035 -0.46119 0.68590 -0.34285 -0.44643
1403715333 -1.50236 -1.89668 0.59526 -0.47030 0.66612 -0.35326 -0.45860
1403715333 -1.55407 -1.90521 0.60563 -0.47187 0.64935 -0.36770 -0.46956
1403715333 -1.60688 -1.90905 0.61241 -0.47472 0.63847 -0.37555 -0.47535
1403715333 -1.71041 -1.89933 0.61126 -0.48402 0.63608 -0.37372 -0.47060
1403715333 -1.75924 -1.88560 0.60583 -0.48802 0.63877 -0.36996 -0.46576
1403715334 -1.84947 -1.84638 0.59235 -0.48831 0.63984 -0.37027 -0.46374
1403715334 -1.89317 -1.82176 0.58308 -0.49269 0.64606 -0.36477 -0.45475
1403715334 -1.93538 -1.79552 0.57409 -0.49898 0.65053 -0.36105 -0.44439
1403715334 -2.01859 -1.74821 0.56602 -0.51447 0.64347 -0.36821 -0.43093
1403715334 -2.10598 -1.71152 0.56902 -0.52770 0.63525 -0.37664 -0.41969
1403715335 -2.25218 -1.67392 0.57577 -0.53498 0.62736 -0.38202 -0.41745
1403715335 -2.35322 -1.66082 0.57734 -0.53859 0.62312 -0.37986 -0.42112
1403715335 -2.40298 -1.65748 0.57751 -0.53911 0.62234 -0.37844 -0.42290
1403715335 -2.45301 -1.65609 0.57700 -0.53950 0.62241 -0.37675 -0.42381
1403715335 -2.55014 -1.65840 0.57439 -0.54210 0.62064 -0.37607 -0.42369
1403715336 -2.72558 -1.69239 0.56681 -0.55608 0.60837 -0.38845 -0.41204
1403715336 -2.80772 -1.72189 0.56133 -0.56740 0.59785 -0.39929 -0.40150
1403715336 -2.88841 -1.75913 0.55410 -0.57916 0.58394 -0.40924 -0.39510
1403715336 -2.96912 -1.80029 0.54836 0.58237 -0.56985 0.42071 0.39890
1403715336 -3.08482 -1.85324 0.53687 0.59126 -0.56726 0.41864 0.39163
1403715337 -3.15833 -1.88625 0.53504 0.59259 -0.56788 0.41757 0.38985
1403715337 -3.22428 -1.92259 0.53842 0.59213 -0.56761 0.41622 0.39238
1403715337 -3.28334 -1.96316 0.55287 0.59363 -0.56503 0.41581 0.39426
1403715337 -3.33151 -2.00545 0.57269 0.60742 -0.55686 0.41992 0.38029
1403715337 -3.35183 -2.02911 0.58262 0.61534 -0.55174 0.42630 0.36772
1403715337 -3.37257 -2.05588 0.59187 0.61984 -0.54746 0.43424 0.35709
1403715338 -3.39506 -2.08568 0.60011 0.62009 -0.54462 0.44419 0.34866
1403715338 -3.44686 -2.15460 0.61489 0.62598 -0.53302 0.44782 0.35141
1403715338 -3.47554 -2.19165 0.62225 0.62640 -0.53062 0.44796 0.35412
1403715338 -3.50448 -2.23023 0.63020 0.62662 -0.52948 0.44565 0.35832
1403715338 -3.53315 -2.26837 0.63778 0.62355 -0.53157 0.44572 0.36050
1403715338 -3.56080 -2.30555 0.64526 0.62061 -0.53371 0.44661 0.36131
1403715338 -3.61393 -2.38038 0.65559 0.62147 -0.53265 0.45310 0.35322
1403715339 -3.67018 -2.45632 0.66872 0.63495 -0.51600 0.46430 0.33913
1403715339 -3.70141 -2.49471 0.67791 0.64591 -0.50090 0.47002 0.33312
1403715339 -3.73442 -2.53294 0.68713 0.65736 -0.48575 0.47555 0.32523
1403715339 -3.80347 -2.60852 0.70116 0.67523 -0.46552 0.47856 0.31357
1403715339 -3.87447 -2.68416 0.70465 0.68731 -0.45463 0.47470 0.30916
1403715339 -3.90733 -2.72281 0.70378 0.69053 -0.44997 0.47333 0.31090
1403715339 -3.93719 -2.76283 0.70227 0.68822 -0.44899 0.47817 0.31001
1403715339 -3.96494 -2.80193 0.69919 0.68542 -0.45024 0.48167 0.30900
1403715340 -3.99214 -2.84043 0.69380 0.68256 -0.45247 0.48353 0.30916
1403715340 -4.01831 -2.87763 0.68483 0.68366 -0.45537 0.47828 0.31064
1403715340 -4.04309 -2.91531 0.67489 0.68588 -0.45327 0.47071 0.32024
1403715340 -4.06502 -2.95306 0.66340 0.68756 -0.44887 0.46402 0.33235
1403715340 -4.08866 -3.02465 0.63906 0.69853 -0.43025 0.45990 0.33976
1403715340 -4.08557 -3.05489 0.63326 0.70544 -0.41897 0.46611 0.33100
1403715340 -4.07248 -3.07928 0.63444 0.71174 -0.40807 0.47839 0.31312
1403715340 -4.05073 -3.10084 0.64369 0.71967 -0.39376 0.49264 0.29040
1403715340 -4.02503 -3.12013 0.65976 0.73025 -0.37626 0.50300 0.26861
1403715341 -3.99730 -3.13873 0.67585 0.73958 -0.36361 0.50856 0.24934
1403715341 -3.96965 -3.15782 0.68900 0.74559 -0.35424 0.51296 0.23553
1403715341 -3.94226 -3.17828 0.69974 0.74976 -0.34897 0.51437 0.22691
1403715341 -3.91506 -3.20099 0.70980 0.75096 -0.34896 0.51571 0.21985
1403715341 -3.86177 -3.25790 0.72758 0.74791 -0.35741 0.51755 0.21219
1403715341 -3.83640 -3.29348 0.73712 0.74621 -0.35543 0.51686 0.22295
1403715341 -3.81131 -3.33301 0.74744 0.73929 -0.35743 0.52207 0.23052
1403715341 -3.78850 -3.37423 0.75815 0.73376 -0.35794 0.52473 0.24111
1403715341 -3.76814 -3.41365 0.76873 0.73050 -0.35917 0.52414 0.25029
1403715342 -3.74965 -3.45113 0.77887 0.73041 -0.36027 0.51964 0.25823
1403715342 -3.73179 -3.48660 0.78863 0.72873 -0.35688 0.51850 0.26970
1403715342 -3.71379 -3.51761 0.79696 0.72897 -0.35307 0.51525 0.28009
1403715342 -3.64351 -3.57584 0.81040 0.73327 -0.36300 0.51096 0.26354
1403715342 -3.61713 -3.58625 0.81458 0.73641 -0.36879 0.50865 0.25094
1403715342 -3.59013 -3.59737 0.81863 0.73847 -0.37114 0.50820 0.24218
1403715342 -3.56246 -3.61184 0.82049 0.74101 -0.36831 0.50934 0.23629
1403715342 -3.53441 -3.62795 0.82065 0.74783 -0.35838 0.50938 0.22989
1403715343 -3.50429 -3.64733 0.82019 0.75723 -0.34164 0.50887 0.22569
1403715343 -3.47153 -3.66975 0.82153 0.76547 -0.31676 0.51104 0.22926
1403715343 -3.43407 -3.69212 0.82230 0.77150 -0.29574 0.51575 0.22658
1403715343 -3.39306 -3.71250 0.82289 0.77358 -0.28681 0.52323 0.21343
1403715343 -3.34876 -3.73254 0.82330 0.77327 -0.28216 0.53048 0.20258
1403715343 -3.30268 -3.75273 0.82243 0.77163 -0.27922 0.53699 0.19562
1403715343 -3.25548 -3.77282 0.81925 0.77228 -0.27571 0.53891 0.19273
1403715343 -3.20786 -3.79343 0.81431 0.77326 -0.27358 0.53958 0.18993
1403715343 -3.16090 -3.81397 0.80725 0.77622 -0.27380 0.53615 0.18725
1403715343 -3.11434 -3.83432 0.79970 0.77965 -0.27270 0.53110 0.18899
1403715344 -3.06677 -3.85530 0.79247 0.78036 -0.27367 0.52913 0.19017
1403715344 -3.01729 -3.87625 0.78616 0.77994 -0.27411 0.52846 0.19310
1403715344 -2.96517 -3.89772 0.78215 0.77825 -0.27219 0.52942 0.19987
1403715344 -2.90979 -3.91871 0.77939 0.77505 -0.27145 0.53273 0.20448
1403715344 -2.85137 -3.93766 0.77744 0.77303 -0.27097 0.53635 0.20330
1403715344 -2.79071 -3.95335 0.77618 0.77308 -0.26564 0.54064 0.19873
1403715344 -2.72848 -3.96568 0.77491 0.77460 -0.25503 0.54658 0.19029
1403715344 -2.66621 -3.97535 0.77258 0.77768 -0.23771 0.55107 0.18715
1403715344 -2.60555 -3.98056 0.77031 0.77861 -0.21951 0.55659 0.18917
1403715344 -2.54625 -3.97969 0.76717 0.77789 -0.20475 0.56274 0.19047
1403715345 -2.48877 -3.97012 0.76247 0.77825 -0.19390 0.56603 0.19065
1403715345 -2.43288 -3.95176 0.75441 0.78368 -0.18864 0.56154 0.18692
1403715345 -2.37756 -3.92442 0.74466 0.79044 -0.18628 0.55413 0.18287
1403715345 -2.32057 -3.88880 0.73629 0.79384 -0.18466 0.55073 0.18002
1403715345 -2.25830 -3.84212 0.72730 0.79435 -0.18512 0.55115 0.17596
1403715345 -2.20072 -3.79536 0.71890 0.78944 -0.19090 0.55925 0.16608
1403715345 -2.14165 -3.74416 0.71174 0.78549 -0.19525 0.56518 0.15958
1403715345 -2.08279 -3.68552 0.71026 0.78593 -0.19803 0.56453 0.15626
1403715345 -2.02634 -3.61933 0.69240 0.78638 -0.20020 0.56377 0.15392
1403715345 -1.97702 -3.56287 0.68463 0.78708 -0.20160 0.56285 0.15183
1403715346 -1.93095 -3.50437 0.68248 0.78699 -0.20109 0.56315 0.15190
1403715346 -1.88219 -3.43425 0.66404 0.78664 -0.20146 0.56399 0.15006
1403715346 -1.83621 -3.36568 0.65480 0.78634 -0.20220 0.56466 0.14811
1403715346 -1.79472 -3.29795 0.64308 0.78739 -0.20321 0.56341 0.14592
1403715346 -1.75684 -3.23101 0.62894 0.79585 -0.20530 0.55133 0.14320
1403715346 -1.71604 -3.16063 0.61878 0.80324 -0.20899 0.54025 0.13875
1403715346 -1.67357 -3.09481 0.61267 0.80619 -0.21106 0.53538 0.13739
1403715346 -1.62492 -3.02979 0.60699 0.80228 -0.21148 0.54072 0.13873
1403715346 -1.57990 -2.97333 0.60884 0.79763 -0.21268 0.54664 0.14051
1403715346 -1.53160 -2.91493 0.60855 0.79219 -0.21443 0.55323 0.14280
1403715347 -1.48217 -2.85853 0.61185 0.78764 -0.21828 0.55810 0.14315
1403715347 -1.43686 -2.80426 0.61374 0.78399 -0.22427 0.56084 0.14323
1403715347 -1.35668 -2.70157 0.61900 0.78080 -0.23371 0.56036 0.14741
1403715347 -1.32163 -2.65386 0.62001 0.78235 -0.24122 0.55566 0.14485
1403715347 -1.28951 -2.61068 0.62170 0.78483 -0.24702 0.55013 0.14280
1403715347 -1.22738 -2.53437 0.63120 0.79089 -0.22934 0.54758 0.14850
1403715347 -1.19699 -2.50067 0.63927 0.79356 -0.21038 0.55189 0.14634
1403715347 -1.16624 -2.46544 0.64716 0.79687 -0.18686 0.55649 0.14283
1403715348 -1.13508 -2.42764 0.65605 0.79936 -0.16617 0.56037 0.13926
1403715348 -1.10326 -2.38639 0.66544 0.79985 -0.15219 0.56489 0.13405
1403715348 -1.07246 -2.34236 0.67371 0.79950 -0.14943 0.56921 0.12031
1403715348 -1.04146 -2.29529 0.68146 0.80019 -0.14601 0.57217 0.10483
1403715348 -1.01309 -2.24738 0.68816 0.80120 -0.14100 0.57545 0.08396
1403715348 -0.98757 -2.20075 0.69503 0.80296 -0.13203 0.57811 0.06002
1403715348 -0.96433 -2.15769 0.70157 0.80644 -0.11341 0.57893 0.04049
1403715348 -0.94326 -2.11979 0.70746 0.81164 -0.08914 0.57685 0.02327
1403715348 -0.92373 -2.08840 0.71099 0.81686 -0.06526 0.57306 0.00931
1403715348 -0.90644 -2.06333 0.71116 0.82146 -0.04780 0.56826 -0.00029
1403715349 -0.88524 -2.04489 0.69271 0.82382 -0.03680 0.56561 -0.00638
1403715349 -0.86395 -2.03239 0.66654 0.82149 -0.03311 0.56907 -0.01454
1403715349 -0.82059 -2.02714 0.59883 0.81809 -0.02680 0.57372 -0.02926
1403715349 -0.77965 -2.04991 0.53706 0.81640 -0.01098 0.57633 -0.03497
1403715349 -0.72683 -2.12493 0.45907 0.80801 0.01563 0.58781 -0.03679
1403715350 -0.70717 -2.19383 0.40792 0.80639 0.02711 0.59006 -0.02892
1403715350 -0.70441 -2.26149 0.35668 0.81051 0.04419 0.58276 -0.03896
1403715350 -0.70792 -2.29458 0.33320 0.81164 0.05527 0.57907 -0.05352
1403715350 -0.71302 -2.32845 0.31288 0.81108 0.07157 0.57671 -0.06651
1403715350 -0.71972 -2.36413 0.29451 0.81036 0.08880 0.57427 -0.07519
1403715350 -0.72711 -2.40209 0.27446 0.81423 0.10236 0.56592 -0.07932
1403715350 -0.73093 -2.43653 0.24839 0.81954 0.11378 0.55628 -0.07715
1403715350 -0.73822 -2.47845 0.23659 0.82463 0.12256 0.54763 -0.07117
1403715350 -0.73666 -2.51412 0.21856 0.82767 0.12916 0.54256 -0.06257
1403715351 -0.73133 -2.53963 0.19878 0.82871 0.13216 0.54098 -0.05582
1403715351 -0.71062 -2.56567 0.17121 0.82871 0.12364 0.54246 -0.06072
1403715351 -0.66601 -2.56785 0.14824 0.82328 0.12578 0.55045 -0.05828
1403715351 -0.57507 -2.52272 0.12840 0.82220 0.12762 0.55124 -0.06194
1403715351 -0.53850 -2.49429 0.12462 0.81790 0.12598 0.55752 -0.06583
1403715351 -0.50403 -2.46026 0.12547 0.81380 0.12524 0.56353 -0.06697
1403715352 -0.46848 -2.42292 0.12624 0.80928 0.12483 0.57015 -0.06644
1403715352 -0.43476 -2.38087 0.13027 0.80216 0.12537 0.58005 -0.06603
1403715352 -0.40450 -2.33341 0.13344 0.80238 0.13022 0.57844 -0.06814
1403715352 -0.37848 -2.28017 0.13832 0.80359 0.13576 0.57393 -0.08015
1403715352 -0.35559 -2.22338 0.14406 0.80430 0.14349 0.56846 -0.09676
1403715352 -0.33420 -2.16540 0.15286 0.80414 0.15401 0.56265 -0.11432
1403715352 -0.31364 -2.10890 0.16562 0.80293 0.16474 0.55858 -0.12711
1403715352 -0.29366 -2.05447 0.17797 0.80198 0.17141 0.55553 -0.13723
1403715352 -0.27214 -2.00217 0.18857 0.80251 0.17679 0.55173 -0.14253
1403715352 -0.24980 -1.95264 0.19648 0.80303 0.17245 0.54865 -0.15616
1403715353 -0.22499 -1.90692 0.20307 0.80142 0.16959 0.54919 -0.16538
1403715353 -0.19718 -1.86681 0.20799 0.79854 0.17618 0.55306 -0.15943
1403715353 -0.16825 -1.83125 0.21213 0.79391 0.18154 0.55975 -0.15307
1403715353 -0.14007 -1.79885 0.21473 0.78911 0.18541 0.56642 -0.14865
1403715353 -0.09235 -1.74301 0.22037 0.78704 0.18593 0.56876 -0.15003
1403715353 -0.05731 -1.69927 0.24461 0.78830 0.19158 0.56531 -0.14933
1403715353 -0.03475 -1.66658 0.29299 0.78891 0.19999 0.56142 -0.14978
1403715354 -0.01501 -1.63439 0.29612 0.78836 0.20790 0.55937 -0.14958
1403715354 -0.00295 -1.60405 0.26741 0.78590 0.21499 0.56017 -0.14948
1403715354 0.00155 -1.57016 0.23103 0.78724 0.21696 0.55606 -0.15486
1403715354 0.00128 -1.55339 0.21102 0.79083 0.21019 0.54979 -0.16776
1403715354 0.00179 -1.53943 0.19096 0.79381 0.20708 0.54451 -0.17461
1403715354 0.01049 -1.52100 0.15660 0.79492 0.21763 0.54247 -0.16271
1403715355 0.06827 -1.47963 0.17827 0.79315 0.21625 0.54450 -0.16633
1403715355 0.08363 -1.47172 0.20854 0.79154 0.21598 0.54583 -0.16996
1403715355 0.10034 -1.46530 0.23581 0.79029 0.22218 0.54504 -0.17031
1403715355 0.11773 -1.46005 0.25989 0.78798 0.23345 0.54193 -0.17576
1403715355 0.13611 -1.45460 0.28145 0.78383 0.25123 0.53793 -0.18204
1403715355 0.15448 -1.44869 0.30228 0.77696 0.26890 0.53470 -0.19526
1403715356 0.17339 -1.44329 0.32264 0.76831 0.28725 0.53198 -0.21022
1403715356 0.19248 -1.43876 0.34087 0.76039 0.30655 0.52751 -0.22265
1403715356 0.21268 -1.43592 0.35732 0.75384 0.32244 0.52407 -0.23045
1403715356 0.23246 -1.43420 0.37182 0.75072 0.33343 0.52023 -0.23368
1403715356 0.29020 -1.42005 0.41267 0.74683 0.35050 0.52061 -0.21990
1403715356 0.30524 -1.40986 0.42472 0.74732 0.34894 0.52398 -0.21260
1403715356 0.32713 -1.37517 0.44054 0.75828 0.33823 0.51830 -0.20488
1403715357 0.34557 -1.31948 0.44702 0.76563 0.32295 0.51090 -0.22019
1403715357 0.35712 -1.28456 0.44854 0.76343 0.32650 0.50825 -0.22861
1403715357 0.37094 -1.24804 0.44826 0.75858 0.33669 0.50429 -0.23851
1403715357 0.38799 -1.20942 0.44989 0.75192 0.34983 0.49800 -0.25344
1403715357 0.40911 -1.17008 0.45804 0.74079 0.36811 0.49355 -0.26858
1403715357 0.43266 -1.13120 0.46962 0.72806 0.38774 0.48961 -0.28261
1403715357 0.45918 -1.09334 0.48326 0.71605 0.40593 0.48734 -0.29153
1403715357 0.48988 -1.05567 0.49916 0.70659 0.41983 0.48820 -0.29348
1403715358 0.55086 -0.98152 0.52826 0.69925 0.43497 0.48626 -0.29223
1403715358 0.60588 -0.90356 0.54834 0.69289 0.44321 0.49039 -0.28808
1403715358 0.64573 -0.81850 0.55920 0.68812 0.45165 0.49573 -0.27704
1403715358 0.66308 -0.72071 0.55850 0.69292 0.45046 0.49010 -0.27705
1403715358 0.66476 -0.66308 0.55640 0.69820 0.44525 0.48393 -0.28299
1403715358 0.66653 -0.53153 0.54918 0.69476 0.45299 0.48185 -0.28271
1403715359 0.66403 -0.45729 0.54545 0.68465 0.46108 0.48590 -0.28734
1403715359 0.65770 -0.37969 0.53962 0.67597 0.46600 0.48726 -0.29745
1403715359 0.64829 -0.29965 0.53413 0.67054 0.46435 0.48332 -0.31805
1403715359 0.63689 -0.22144 0.52777 0.66561 0.46470 0.47942 -0.33342
1403715359 0.62516 -0.14673 0.51962 0.66048 0.46666 0.47795 -0.34286
1403715359 0.61325 -0.07607 0.50931 0.65974 0.47040 0.47215 -0.34720
1403715359 0.60108 -0.01195 0.49966 0.65738 0.47306 0.47124 -0.34928
1403715359 0.58849 0.04646 0.49030 0.65432 0.47370 0.47374 -0.35078
1403715359 0.55943 0.14691 0.47282 0.65071 0.47943 0.48132 -0.33921
1403715360 0.51546 0.23127 0.46732 0.64994 0.47829 0.48634 -0.33510
1403715360 0.45449 0.30260 0.47072 0.65648 0.47362 0.47995 -0.33818
1403715360 0.42064 0.33287 0.47358 0.66196 0.47155 0.47266 -0.34065
1403715360 0.38636 0.35986 0.47710 0.66450 0.47266 0.46887 -0.33941
1403715360 0.31832 0.41247 0.48502 0.66534 0.47515 0.46726 -0.33647
1403715360 0.25572 0.45891 0.49414 0.68084 0.45308 0.46218 -0.34287
1403715361 0.23033 0.47733 0.49914 0.69230 0.43520 0.46236 -0.34284
1403715361 0.21168 0.49271 0.50500 0.70198 0.41912 0.46957 -0.33326
1403715361 0.19948 0.50371 0.51339 0.71049 0.40508 0.48088 -0.31602
1403715361 0.19325 0.51071 0.52223 0.71918 0.39118 0.49352 -0.29360
1403715361 0.18977 0.51552 0.53122 0.72809 0.37455 0.50560 -0.27196
1403715361 0.18742 0.51942 0.54087 0.73827 0.35512 0.51475 -0.25273
1403715361 0.18467 0.52318 0.54999 0.74930 0.33381 0.52131 -0.23529
1403715361 0.18270 0.52748 0.55933 0.75931 0.31295 0.52771 -0.21687
1403715361 0.18014 0.53284 0.56804 0.76780 0.29251 0.53455 -0.19796
1403715361 0.17633 0.53951 0.57387 0.77550 0.27162 0.54047 -0.18085
1403715362 0.17133 0.54945 0.57714 0.78103 0.25498 0.54499 -0.16724
1403715362 0.16554 0.56282 0.57819 0.78518 0.24428 0.54739 -0.15553
1403715362 0.15930 0.57917 0.57572 0.79144 0.23186 0.54592 -0.14777
1403715362 0.15417 0.59852 0.57016 0.79904 0.21734 0.54293 -0.13973
1403715362 0.15168 0.62075 0.56377 0.80436 0.20047 0.54427 -0.12878
1403715362 0.15165 0.64541 0.55657 0.80816 0.18121 0.54822 -0.11617
1403715362 0.15412 0.67230 0.54767 0.81205 0.16052 0.55207 -0.10009
1403715362 0.15912 0.70119 0.53714 0.81507 0.13788 0.55678 -0.08148
1403715362 0.16719 0.73388 0.52510 0.81852 0.11393 0.55967 -0.06179
1403715362 0.17603 0.77012 0.51274 0.82101 0.08783 0.56244 -0.04340
1403715363 0.18557 0.81009 0.50061 0.82310 0.06169 0.56402 -0.02417
1403715363 0.19713 0.85399 0.49016 0.82426 0.03540 0.56506 -0.00727
1403715363 0.21082 0.90102 0.48246 0.82448 0.00671 0.56584 0.00463
1403715363 0.22572 0.94999 0.47771 0.82314 -0.02812 0.56711 0.00590
1403715363 0.24187 0.99735 0.47687 0.81553 -0.06461 0.57509 0.00175
1403715363 0.25885 1.03954 0.47805 0.80874 -0.09406 0.58060 0.00218
1403715363 0.27350 1.07468 0.48052 0.80652 -0.11599 0.57964 0.00943
1403715363 0.28468 1.09988 0.48546 0.80554 -0.13372 0.57686 0.02115
1403715363 0.29170 1.11248 0.49278 0.80387 -0.15026 0.57455 0.03339
1403715363 0.29532 1.11544 0.50181 0.80065 -0.16553 0.57386 0.04736
1403715364 0.29628 1.10995 0.51187 0.79780 -0.17866 0.57208 0.06579
1403715364 0.29477 1.09699 0.52261 0.79572 -0.18801 0.56860 0.09045
1403715364 0.29172 1.07990 0.53394 0.79135 -0.20161 0.56620 0.11193
1403715364 0.28644 1.06021 0.54391 0.78536 -0.22082 0.56347 0.13017
1403715364 0.27934 1.03861 0.55382 0.77701 -0.24173 0.56129 0.15091
1403715364 0.26912 1.01596 0.56342 0.76772 -0.26559 0.55771 0.17038
1403715364 0.25666 0.99453 0.57342 0.75859 -0.28614 0.55489 0.18643
1403715364 0.24376 0.97486 0.58277 0.75357 -0.30215 0.54995 0.19597
1403715364 0.22953 0.95608 0.59316 0.75137 -0.31527 0.54503 0.19743
1403715365 0.19663 0.91788 0.61993 0.74883 -0.32757 0.54260 0.19372
1403715365 0.15187 0.87069 0.65230 0.74660 -0.32689 0.54163 0.20585
1403715365 0.12510 0.84308 0.66777 0.74844 -0.32706 0.53316 0.22047
1403715365 0.09732 0.81765 0.68353 0.74879 -0.33213 0.52450 0.23217
1403715365 0.07064 0.79229 0.69944 0.74666 -0.34146 0.51764 0.24074
1403715365 0.04559 0.76889 0.71600 0.73967 -0.35157 0.51606 0.25093
1403715365 0.02346 0.75001 0.73305 0.73217 -0.36109 0.51512 0.26113
1403715365 0.00390 0.73287 0.74767 0.72661 -0.36899 0.51343 0.26882
1403715365 -0.01443 0.71911 0.76068 0.71964 -0.38040 0.51169 0.27492
1403715366 -0.03218 0.70767 0.77220 0.71136 -0.39406 0.50836 0.28329
1403715366 -0.04977 0.69861 0.78312 0.69909 -0.41411 0.50620 0.28906
1403715366 -0.06839 0.69062 0.79284 0.68514 -0.43654 0.50277 0.29536
1403715366 -0.08984 0.68407 0.80212 0.67264 -0.45615 0.49711 0.30392
1403715366 -0.11359 0.67937 0.81079 0.66286 -0.47191 0.49114 0.31099
1403715366 -0.13979 0.67538 0.81752 0.65297 -0.48574 0.49005 0.31230
1403715366 -0.17030 0.67209 0.82331 0.64520 -0.49565 0.48999 0.31297
1403715366 -0.20693 0.67002 0.82788 0.64103 -0.49995 0.48944 0.31555
1403715366 -0.24884 0.66749 0.83242 0.64079 -0.50004 0.48684 0.31989
1403715366 -0.29633 0.66580 0.83565 0.64583 -0.49717 0.47949 0.32528
1403715367 -0.34658 0.66489 0.83838 0.65162 -0.49309 0.47277 0.32975
1403715367 -0.44766 0.66096 0.84021 0.66244 -0.48891 0.46328 0.32790
1403715367 -0.54339 0.64983 0.84405 0.67055 -0.48781 0.45837 0.31984
1403715367 -0.71467 0.58412 0.86333 0.67608 -0.48636 0.46229 0.30439
1403715368 -0.80279 0.52452 0.87835 0.67959 -0.48456 0.46227 0.29944
1403715368 -0.89447 0.44316 0.89813 0.68054 -0.48041 0.46562 0.29879
1403715368 -0.93735 0.39465 0.90847 0.68116 -0.47660 0.46659 0.30195
1403715368 -0.98410 0.34305 0.91845 0.67886 -0.47166 0.47068 0.30846
1403715368 -1.02562 0.28799 0.92734 0.67436 -0.46982 0.47678 0.31176
1403715368 -1.06850 0.23233 0.93395 0.67087 -0.46969 0.48079 0.31332
1403715368 -1.15865 0.12751 0.94362 0.66372 -0.47689 0.48836 0.30586
1403715369 -1.26764 0.01551 0.93646 0.65733 -0.47941 0.49445 0.30596
1403715369 -1.31229 -0.04070 0.93718 0.66043 -0.47492 0.48869 0.31538
1403715369 -1.38102 -0.09173 0.93796 0.66286 -0.47276 0.48364 0.32125
1403715369 -1.44000 -0.14090 0.93413 0.66427 -0.47226 0.47992 0.32463
1403715369 -1.56414 -0.22981 0.92831 0.67492 -0.46721 0.47594 0.31572
1403715369 -1.68103 -0.32009 0.92461 0.69619 -0.44339 0.48032 0.29667
1403715369 -1.73924 -0.36809 0.92388 0.70833 -0.42602 0.48545 0.28481
1403715369 -1.79411 -0.41542 0.93227 0.72087 -0.40667 0.49118 0.27150
1403715370 -1.84619 -0.46644 0.92279 0.73253 -0.38636 0.49810 0.25693
1403715370 -1.89525 -0.51565 0.92160 0.74348 -0.36556 0.50447 0.24313
1403715370 -1.94189 -0.56645 0.92027 0.75198 -0.34783 0.50889 0.23360
1403715370 -2.02417 -0.66993 0.91438 0.76541 -0.32582 0.50716 0.22533
1403715370 -2.08235 -0.77421 0.90297 0.77088 -0.31246 0.50401 0.23257
1403715370 -2.09892 -0.82494 0.89551 0.76404 -0.31529 0.51398 0.22945
1403715370 -2.12602 -0.92221 0.89066 0.75258 -0.32800 0.52761 0.21831
1403715371 -2.14914 -1.01832 0.88466 0.74739 -0.33673 0.53055 0.21572
1403715371 -2.17904 -1.11741 0.88588 0.74931 -0.33547 0.52512 0.22415
1403715371 -2.20776 -1.21653 0.87861 0.75832 -0.34042 0.50916 0.22323
1403715371 -2.21888 -1.26839 0.87240 0.76517 -0.34367 0.49758 0.22097
1403715371 -2.22323 -1.38369 0.86239 0.76997 -0.34444 0.48951 0.22110
1403715371 -2.21655 -1.44783 0.85759 0.76618 -0.34354 0.49586 0.22150
1403715372 -2.20504 -1.51585 0.85280 0.75665 -0.34509 0.51076 0.21798
1403715372 -2.19200 -1.58715 0.84710 0.74843 -0.34689 0.52336 0.21359
1403715372 -2.17578 -1.74287 0.83807 0.74498 -0.34705 0.53015 0.20857
1403715372 -2.16338 -1.81586 0.82489 0.75003 -0.34071 0.52441 0.21533
1403715372 -2.15183 -1.97325 0.81222 0.75157 -0.33444 0.52439 0.21980
1403715372 -2.13567 -2.13106 0.81124 0.75533 -0.32106 0.53071 0.21153
1403715372 -2.11888 -2.20125 0.81726 0.75925 -0.30856 0.53467 0.20605
1403715373 -2.11542 -2.28435 0.82407 0.76240 -0.29779 0.53789 0.20183
1403715373 -2.09886 -2.43447 0.84952 0.76636 -0.28475 0.54173 0.19528
1403715373 -2.08208 -2.58161 0.86768 0.76662 -0.28314 0.54477 0.18803
1403715373 -2.06457 -2.72151 0.87876 0.76528 -0.28679 0.54674 0.18214
1403715373 -2.05743 -2.86649 0.89116 0.76508 -0.28647 0.54520 0.18800
1403715373 -2.05347 -2.93583 0.89709 0.76479 -0.28621 0.54468 0.19104
1403715374 -2.04722 -3.07532 0.90508 0.77092 -0.26894 0.54290 0.19651
1403715374 -2.03785 -3.12943 0.90500 0.77641 -0.25147 0.54412 0.19466
1403715374 -2.02784 -3.18584 0.90556 0.78177 -0.23456 0.54817 0.18256
1403715374 -2.01520 -3.24106 0.91039 0.78715 -0.21663 0.55343 0.16486
1403715374 -1.99665 -3.28097 0.90139 0.79287 -0.19595 0.55814 0.14640
1403715374 -1.98405 -3.33232 0.90913 0.79833 -0.17314 0.56228 0.12860
1403715374 -1.96530 -3.36806 0.90188 0.80341 -0.15023 0.56551 0.11026
1403715374 -1.94926 -3.41349 0.92015 0.80903 -0.12842 0.56601 0.09281
1403715374 -1.94040 -3.45277 0.91129 0.81470 -0.11062 0.56356 0.08018
1403715375 -1.92335 -3.48381 0.91726 0.82118 -0.09906 0.55737 0.07204
1403715375 -1.87902 -3.54675 0.91839 0.82813 -0.08918 0.54942 0.06625
1403715375 -1.80920 -3.59781 0.92372 0.82594 -0.08779 0.55233 0.07107
1403715375 -1.77003 -3.62494 0.92541 0.82153 -0.08829 0.55817 0.07573
1403715375 -1.72370 -3.64349 0.92484 0.81850 -0.09095 0.56171 0.07915
1403715375 -1.62638 -3.67211 0.92112 0.81507 -0.10215 0.56451 0.08092
1403715376 -1.52324 -3.68805 0.91372 0.81464 -0.11334 0.56276 0.08254
1403715376 -1.41741 -3.69727 0.90164 0.81172 -0.12090 0.56503 0.08510
1403715376 -1.30931 -3.70086 0.88955 0.80864 -0.12007 0.56842 0.09268
1403715376 -1.20353 -3.69502 0.87492 0.80624 -0.12182 0.57211 0.08847
1403715376 -1.15270 -3.68980 0.86452 0.80483 -0.12461 0.57437 0.08261
1403715376 -1.10400 -3.68390 0.85520 0.79654 -0.12294 0.58614 0.08281
1403715376 -1.06009 -3.67659 0.84439 0.79346 -0.11737 0.59060 0.08858
1403715377 -1.02325 -3.66646 0.83080 0.79912 -0.11297 0.58331 0.09164
1403715377 -0.98949 -3.65327 0.81679 0.80457 -0.11009 0.57632 0.09167
1403715377 -0.92536 -3.61646 0.79500 0.80335 -0.10434 0.57934 0.09008
1403715377 -0.89836 -3.59171 0.78792 0.79525 -0.09993 0.59117 0.08999
1403715377 -0.87679 -3.56267 0.77962 0.79252 -0.09722 0.59580 0.08649
1403715377 -0.86007 -3.52974 0.76921 0.79902 -0.09339 0.58779 0.08577
1403715377 -0.84740 -3.49249 0.75929 0.80396 -0.09011 0.58171 0.08448
1403715377 -0.83696 -3.45065 0.75067 0.80514 -0.08901 0.58077 0.08087
1403715377 -0.82675 -3.40596 0.74220 0.80318 -0.08797 0.58408 0.07752
1403715378 -0.82000 -3.35820 0.73358 0.80258 -0.08740 0.58536 0.07470
1403715378 -0.81602 -3.30760 0.72439 0.80445 -0.08701 0.58302 0.07334
1403715378 -0.81418 -3.25411 0.71494 0.80628 -0.08730 0.58054 0.07257
1403715378 -0.81540 -3.19756 0.70691 0.80744 -0.08783 0.57893 0.07185
1403715378 -0.81824 -3.13865 0.69794 0.80760 -0.08811 0.57876 0.07112
1403715378 -0.82234 -3.07729 0.68895 0.80697 -0.09112 0.57976 0.06616
1403715378 -0.82853 -3.01470 0.67968 0.80607 -0.09406 0.58118 0.06022
1403715378 -0.83741 -2.95324 0.66993 0.80625 -0.09768 0.58097 0.05374
1403715378 -0.84821 -2.89463 0.65831 0.80927 -0.10186 0.57664 0.04684
1403715378 -0.86112 -2.83960 0.64769 0.81386 -0.10272 0.57007 0.04588
1403715379 -0.87450 -2.78844 0.63949 0.81729 -0.09902 0.56531 0.05163
1403715379 -0.88715 -2.73932 0.63344 0.81964 -0.09692 0.56191 0.05525
1403715379 -0.89733 -2.69194 0.62881 0.82259 -0.09588 0.55758 0.05705
1403715379 -0.90512 -2.64640 0.62588 0.82613 -0.09658 0.55227 0.05630
1403715379 -0.90912 -2.60259 0.62574 0.82778 -0.09748 0.54975 0.05522
1403715379 -0.90456 -2.52515 0.63501 0.82517 -0.09341 0.55369 0.06154
1403715379 -0.88465 -2.45564 0.64857 0.82267 -0.08510 0.55721 0.07412
1403715380 -0.85458 -2.38038 0.66269 0.82464 -0.08230 0.55401 0.07920
1403715380 -0.80971 -2.29074 0.67716 0.82647 -0.08081 0.55115 0.08155
1403715380 -0.77981 -2.24062 0.68642 0.82298 -0.07899 0.55629 0.08369
1403715380 -0.74445 -2.18141 0.68866 0.81866 -0.07758 0.56253 0.08564
1403715380 -0.71067 -2.13101 0.70872 0.81563 -0.07765 0.56675 0.08667
1403715380 -0.67437 -2.06221 0.71143 0.81248 -0.08444 0.57150 0.07834
1403715380 -0.63913 -1.99617 0.71764 0.81111 -0.08950 0.57353 0.07175
1403715380 -0.60556 -1.93022 0.72289 0.81187 -0.09386 0.57221 0.06809
1403715380 -0.57250 -1.86546 0.72881 0.81320 -0.09423 0.57005 0.06977
1403715381 -0.54157 -1.79974 0.73343 0.81327 -0.09226 0.56993 0.07252
1403715381 -0.51240 -1.73316 0.73971 0.81360 -0.09073 0.56962 0.07317
1403715381 -0.48407 -1.66522 0.74700 0.81293 -0.08975 0.57072 0.07325
1403715381 -0.45614 -1.59558 0.75508 0.81197 -0.08885 0.57221 0.07333
1403715381 -0.43012 -1.52517 0.76128 0.81153 -0.08771 0.57287 0.07444
1403715381 -0.40600 -1.45336 0.76723 0.81101 -0.08734 0.57346 0.07601
1403715381 -0.38296 -1.38071 0.77240 0.81035 -0.09124 0.57415 0.07325
1403715381 -0.36133 -1.30804 0.77666 0.80884 -0.09551 0.57586 0.07099
1403715381 -0.34172 -1.23622 0.77905 0.80774 -0.09989 0.57684 0.06950
1403715381 -0.32393 -1.16629 0.78091 0.80598 -0.10457 0.57850 0.06923
1403715382 -0.29780 -1.03011 0.77741 0.80533 -0.10455 0.57818 0.07879
1403715382 -0.28996 -0.96202 0.77316 0.81078 -0.10296 0.57015 0.08344
1403715382 -0.28210 -0.89315 0.76915 0.81685 -0.10217 0.56116 0.08617
1403715382 -0.27268 -0.82364 0.76422 0.82135 -0.10581 0.55292 0.09203
1403715382 -0.24382 -0.68452 0.75731 0.82011 -0.13396 0.54629 0.10510
1403715382 -0.19982 -0.54944 0.75502 0.81129 -0.17364 0.54425 0.12431
1403715382 -0.17380 -0.48563 0.75429 0.80596 -0.19332 0.54265 0.13632
1403715383 -0.10984 -0.36148 0.75103 0.79758 -0.22596 0.53797 0.15297
1403715383 -0.03646 -0.24381 0.75025 0.78925 -0.25591 0.53084 0.17264
1403715383 0.05127 -0.14347 0.73762 0.78029 -0.28610 0.52356 0.18756
1403715383 0.14749 -0.05428 0.72650 0.77574 -0.30509 0.51899 0.18919
1403715383 0.19910 -0.01933 0.71991 0.77397 -0.31015 0.51930 0.18739
1403715383 0.25223 0.01098 0.71262 0.77177 -0.31195 0.52143 0.18753
1403715384 0.36100 0.05796 0.69748 0.76008 -0.32110 0.52830 0.20018
1403715384 0.46291 0.08893 0.67929 0.74433 -0.34951 0.52332 0.22348
1403715384 0.51073 0.09971 0.66992 0.73438 -0.36941 0.51687 0.23888
1403715384 0.55585 0.10882 0.66136 0.72298 -0.39123 0.50947 0.25433
1403715384 0.59772 0.11675 0.65437 0.71037 -0.41318 0.50182 0.26987
1403715384 0.63681 0.12257 0.64888 0.69730 -0.43510 0.49419 0.28328
1403715384 0.67342 0.12690 0.64539 0.68294 -0.45681 0.48739 0.29558
1403715384 0.70713 0.13008 0.64266 0.66920 -0.47712 0.47953 0.30754
1403715385 0.73803 0.13217 0.63868 0.65720 -0.49764 0.46891 0.31712
1403715385 0.76376 0.12989 0.63655 0.64534 -0.51754 0.45753 0.32610
1403715385 0.78624 0.12316 0.63501 0.63375 -0.53493 0.44608 0.33649
1403715385 0.80707 0.11379 0.63596 0.62168 -0.55107 0.43611 0.34588
1403715385 0.82135 0.09730 0.63373 0.60951 -0.56284 0.43109 0.35477
1403715385 0.83810 0.07785 0.63788 0.60233 -0.56812 0.42610 0.36452
1403715385 0.84791 0.06189 0.64575 0.59705 -0.57196 0.41891 0.37539
1403715385 0.85323 0.04127 0.65456 0.59193 -0.57623 0.41159 0.38493
1403715385 0.87015 -0.01359 0.66353 0.58466 -0.58373 0.40588 0.39077
1403715386 0.88247 -0.07061 0.67898 -0.57367 0.59094 -0.41911 -0.38216
1403715386 0.87952 -0.13277 0.69739 -0.56888 0.59005 -0.43003 -0.37854
1403715386 0.86831 -0.16501 0.71248 -0.56878 0.58328 -0.43235 -0.38645
1403715386 0.85582 -0.19716 0.72668 -0.57154 0.57568 -0.42974 -0.39656
1403715386 0.81299 -0.24983 0.73820 0.57668 -0.57220 0.42181 0.40263
1403715386 0.77337 -0.28581 0.75990 -0.57279 0.57305 -0.42433 -0.40431
1403715387 0.70037 -0.31528 0.76391 -0.56226 0.57887 -0.43804 -0.39610
1403715387 0.67032 -0.31917 0.76079 -0.56222 0.58687 -0.43891 -0.38321
1403715387 0.63176 -0.31822 0.75745 -0.56230 0.59320 -0.43917 -0.37291
1403715387 0.53173 -0.31275 0.74738 -0.56895 0.59207 -0.43155 -0.37353
1403715387 0.46935 -0.31233 0.73940 -0.57455 0.58669 -0.42596 -0.37978
1403715387 0.40569 -0.31073 0.73189 -0.57796 0.58216 -0.42342 -0.38441
1403715387 0.33762 -0.31049 0.72133 0.58114 -0.57918 0.42125 0.38650
1403715388 0.27111 -0.31245 0.71819 0.58561 -0.57912 0.41739 0.38402
1403715388 0.19538 -0.30932 0.71397 0.58923 -0.58142 0.41471 0.37785
1403715388 0.06224 -0.32531 0.74567 0.59641 -0.58088 0.41235 0.36991
1403715388 -0.09924 -0.35049 0.76815 0.59974 -0.57780 0.41450 0.36695
1403715388 -0.17495 -0.36559 0.76691 0.59988 -0.57508 0.41688 0.36830
1403715388 -0.24569 -0.39355 0.73461 0.59903 -0.57066 0.42032 0.37263
1403715388 -0.32579 -0.41090 0.71897 0.59873 -0.56639 0.42245 0.37717
1403715388 -0.39716 -0.43840 0.69334 0.59891 -0.56368 0.42323 0.38006
1403715389 -0.48618 -0.46130 0.66868 0.59858 -0.56322 0.42410 0.38029
1403715389 -0.55866 -0.48861 0.64172 0.59804 -0.56258 0.42519 0.38088
1403715389 -0.63658 -0.51429 0.61999 0.59803 -0.56132 0.42599 0.38186
1403715389 -0.70963 -0.54434 0.59440 0.59859 -0.56031 0.42638 0.38203
1403715389 -0.79288 -0.56607 0.59034 0.59965 -0.55772 0.42649 0.38402
1403715389 -0.86316 -0.59453 0.58083 0.60057 -0.55549 0.42716 0.38507
1403715389 -0.94431 -0.62142 0.59583 0.60256 -0.55310 0.42651 0.38611
1403715389 -1.01767 -0.64908 0.61177 0.60493 -0.54994 0.42530 0.38826
1403715389 -1.08568 -0.67618 0.61869 0.60734 -0.54726 0.42408 0.38961
1403715390 -1.20666 -0.72516 0.62988 0.60901 -0.54580 0.42488 0.38818
1403715390 -1.38848 -0.80719 0.64877 0.61948 -0.53499 0.44138 0.36772
1403715390 -1.44560 -0.83233 0.64988 0.63132 -0.52638 0.44385 0.35686
1403715390 -1.49811 -0.85964 0.64313 0.64583 -0.51635 0.44387 0.34535
1403715390 -1.55438 -0.88869 0.64108 0.66048 -0.50356 0.44476 0.33524
1403715390 -1.60583 -0.92379 0.63348 0.67503 -0.48892 0.44618 0.32591
1403715390 -1.65015 -0.96571 0.62379 0.68674 -0.47202 0.45185 0.31846
1403715390 -1.69212 -1.01215 0.60733 0.69878 -0.45251 0.45670 0.31364
1403715391 -1.72989 -1.05801 0.61000 0.70994 -0.43237 0.46215 0.30896
1403715391 -1.75849 -1.10573 0.60083 0.71907 -0.41308 0.46947 0.30314
1403715391 -1.78115 -1.15362 0.59395 0.72523 -0.40179 0.47957 0.28744
1403715391 -1.79754 -1.20333 0.58648 0.73085 -0.39416 0.48628 0.27209
1403715391 -1.81446 -1.30713 0.57103 0.73877 -0.38590 0.49145 0.25253
1403715391 -1.82021 -1.36425 0.56486 0.74163 -0.38124 0.49669 0.24071
1403715391 -1.82068 -1.42647 0.55894 0.74274 -0.37535 0.50413 0.23088
1403715391 -1.82066 -1.56568 0.54976 0.74375 -0.36705 0.51173 0.22414
1403715392 -1.81354 -1.71563 0.53600 0.74418 -0.36461 0.51645 0.21571
1403715392 -1.82209 -1.80766 0.54434 0.74568 -0.35743 0.52089 0.21184
1403715392 -1.82249 -1.89842 0.56132 0.75094 -0.34332 0.52270 0.21215
1403715392 -1.82391 -1.99113 0.58604 0.75753 -0.33021 0.52199 0.21125
1403715392 -1.81886 -2.17915 0.63738 0.76855 -0.31887 0.51574 0.20413
1403715392 -1.82037 -2.28512 0.65953 0.77002 -0.31187 0.51924 0.20049
1403715392 -1.80272 -2.37425 0.68687 0.77026 -0.29901 0.52811 0.19594
1403715392 -1.78918 -2.47246 0.70954 0.76477 -0.28084 0.54724 0.19180
1403715393 -1.77868 -2.57156 0.73390 0.76431 -0.26042 0.55974 0.18629
1403715393 -1.76333 -2.66104 0.75079 0.76978 -0.24146 0.56392 0.17642
1403715393 -1.75497 -2.74748 0.76425 0.77452 -0.22247 0.56872 0.16488
1403715393 -1.75134 -2.83378 0.77650 0.78563 -0.20415 0.56421 0.15087
1403715393 -1.74275 -2.90822 0.78142 0.79662 -0.18407 0.55926 0.13691
1403715393 -1.73304 -2.97986 0.79078 0.80454 -0.16321 0.55789 0.12181
1403715393 -1.72377 -3.05136 0.79869 0.80984 -0.13776 0.55945 0.11044
1403715393 -1.71807 -3.11864 0.79105 0.81227 -0.10967 0.56417 0.09952
1403715393 -1.69916 -3.17777 0.80198 0.81293 -0.08174 0.57013 0.08614
1403715393 -1.68153 -3.22665 0.81000 0.81390 -0.05274 0.57393 0.07344
1403715394 -1.67431 -3.27627 0.80104 0.81313 -0.02396 0.57851 0.05978
1403715394 -1.66231 -3.31267 0.79956 0.81273 0.00112 0.58129 0.03968
1403715394 -1.65070 -3.34145 0.79711 0.81499 0.02135 0.57894 0.01273
1403715394 -1.64271 -3.36654 0.78208 0.81771 0.04156 0.57398 -0.01327
1403715394 -1.63125 -3.38299 0.78817 0.81828 0.06396 0.57020 -0.03464
1403715394 -1.62191 -3.39818 0.78495 0.81630 0.08633 0.56838 -0.05598
1403715394 -1.61191 -3.41055 0.78120 0.81307 0.11198 0.56645 -0.07420
1403715394 -1.60286 -3.42042 0.77639 0.80885 0.13911 0.56377 -0.09260
1403715394 -1.59489 -3.42725 0.77368 0.80129 0.16683 0.56374 -0.11091
1403715394 -1.58842 -3.43131 0.77127 0.79101 0.19587 0.56540 -0.12749
1403715395 -1.58434 -3.43287 0.76913 0.78085 0.22444 0.56495 -0.14395
1403715395 -1.59189 -3.42935 0.76170 0.76616 0.27703 0.54924 -0.18597
1403715395 -1.60150 -3.42593 0.75812 0.75902 0.30498 0.53696 -0.20628
1403715395 -1.62667 -3.41137 0.75180 0.73611 0.36669 0.51297 -0.24607
1403715395 -1.64168 -3.40000 0.74872 0.72172 0.39615 0.50181 -0.26529
1403715395 -1.65829 -3.38654 0.74520 0.70854 0.42178 0.48968 -0.28335
1403715395 -1.67686 -3.37135 0.74076 0.69466 0.44518 0.48015 -0.29786
1403715395 -1.69673 -3.35463 0.73365 0.68293 0.46517 0.46941 -0.31125
1403715396 -1.71672 -3.33615 0.72369 0.67184 0.48240 0.45906 -0.32431
1403715396 -1.73614 -3.31570 0.71103 0.66134 0.49658 0.45029 -0.33657
1403715396 -1.75549 -3.29252 0.69592 0.65016 0.51166 0.44352 -0.34466
1403715396 -1.77462 -3.26632 0.67941 0.64085 0.52313 0.43773 -0.35218
1403715396 -1.79466 -3.23757 0.66225 0.63759 0.52714 0.43001 -0.36150
1403715396 -1.81387 -3.20569 0.64588 0.63829 0.52480 0.42195 -0.37298
1403715396 -1.82878 -3.17370 0.63186 0.63972 0.52001 0.41771 -0.38192
1403715396 -1.84358 -3.10726 0.60887 0.63462 0.52163 0.42961 -0.37496
1403715397 -1.84706 -3.04292 0.58668 0.62577 0.52994 0.44036 -0.36559
1403715397 -1.85117 -3.01292 0.57554 0.61891 0.53608 0.44060 -0.36802
1403715397 -1.85765 -2.98467 0.56238 0.61391 0.54191 0.43585 -0.37347
1403715397 -1.86576 -2.95757 0.54845 0.61196 0.54756 0.42741 -0.37816
1403715397 -1.87449 -2.93032 0.53217 0.61178 0.55482 0.41854 -0.37779
1403715397 -1.88277 -2.90166 0.51358 0.61392 0.56172 0.40858 -0.37503
1403715397 -1.89051 -2.86839 0.49354 0.61611 0.56491 0.40020 -0.37566
1403715397 -1.89775 -2.82838 0.47279 0.62046 0.56282 0.39033 -0.38197
1403715397 -1.90106 -2.78279 0.45346 0.62374 0.55812 0.38388 -0.38998
1403715398 -1.88945 -2.67486 0.41883 0.62550 0.55488 0.37919 -0.39632
1403715398 -1.87228 -2.61345 0.40602 0.62312 0.55277 0.38234 -0.39998
1403715398 -1.84810 -2.54923 0.39858 0.61755 0.55061 0.39080 -0.40340
1403715398 -1.81870 -2.48351 0.39421 0.61341 0.54886 0.39799 -0.40507
1403715398 -1.78483 -2.41761 0.39256 0.60745 0.54790 0.40839 -0.40500
1403715398 -1.74861 -2.35431 0.39135 0.60012 0.54510 0.42108 -0.40671
1403715398 -1.71201 -2.29620 0.38771 0.59496 0.54240 0.43050 -0.40803
1403715398 -1.64335 -2.19975 0.36946 0.59685 0.54286 0.43422 -0.40066
1403715399 -1.58290 -2.13030 0.34729 0.60105 0.54283 0.43602 -0.39238
1403715399 -1.55784 -2.10525 0.33983 0.59845 0.54061 0.44338 -0.39117
1403715399 -1.53607 -2.08387 0.33422 0.59211 0.54029 0.45564 -0.38715
1403715399 -1.51975 -2.06746 0.32924 0.58798 0.54114 0.46350 -0.38290
1403715399 -1.53411 -2.05706 0.31451 0.58962 0.54115 0.45577 -0.38959
1403715399 -1.57873 -2.08800 0.31048 0.59258 0.54946 0.44831 -0.38204
1403715400 -1.60788 -2.10994 0.30978 0.59479 0.55419 0.44549 -0.37502
1403715400 -1.64262 -2.13323 0.30683 0.60582 0.55645 0.43145 -0.37040
1403715400 -1.68147 -2.15481 0.30637 0.61447 0.55739 0.42147 -0.36621
1403715400 -1.72200 -2.17256 0.30970 0.61909 0.55736 0.41732 -0.36322
1403715400 -1.85332 -2.19151 0.32952 0.62984 0.54495 0.43095 -0.34729
1403715400 -1.90197 -2.18624 0.33786 0.63576 0.53625 0.44213 -0.33580
1403715400 -1.95433 -2.17601 0.34634 0.64364 0.52594 0.45351 -0.32162
1403715400 -2.01134 -2.16064 0.35279 0.65579 0.51065 0.46160 -0.31001
1403715401 -2.07280 -2.13969 0.35874 0.67226 0.48992 0.46603 -0.30142
1403715401 -2.13795 -2.11443 0.36316 0.69100 0.46586 0.46927 -0.29202
1403715401 -2.20418 -2.08434 0.36594 0.70948 0.44051 0.47329 -0.28033
1403715401 -2.27034 -2.04901 0.36737 0.72660 0.41140 0.47794 -0.27273
1403715401 -2.33405 -2.00852 0.36633 0.74224 0.38752 0.47820 -0.26501
1403715401 -2.39344 -1.96391 0.36576 0.75403 0.37100 0.47730 -0.25687
1403715401 -2.49318 -1.86232 0.37158 0.76294 0.35941 0.48220 -0.23714
1403715401 -2.56885 -1.73433 0.38662 0.76149 0.35436 0.49137 -0.23047
1403715402 -2.59623 -1.66220 0.39644 0.75937 0.34997 0.49571 -0.23485
1403715402 -2.61740 -1.58838 0.40860 0.75594 0.34385 0.50168 -0.24217
1403715402 -2.63299 -1.51330 0.42025 0.75543 0.32877 0.50693 -0.25351
1403715402 -2.64300 -1.44034 0.43121 0.75637 0.31719 0.51221 -0.25484
1403715402 -2.65351 -1.30580 0.44957 0.75365 0.32096 0.52214 -0.23743
1403715402 -2.65391 -1.24340 0.45750 0.74557 0.32136 0.53345 -0.23724
1403715402 -2.65510 -1.18480 0.46383 0.74017 0.31731 0.54313 -0.23762
1403715402 -2.66479 -1.08033 0.46805 0.74744 0.31117 0.54837 -0.20931
1403715403 -2.67344 -1.03122 0.47136 0.74788 0.30458 0.55705 -0.19391
1403715403 -2.68709 -0.98108 0.47435 0.74713 0.29758 0.56479 -0.18507
1403715403 -2.73699 -0.87616 0.47503 0.76061 0.27668 0.55559 -0.19038
1403715403 -2.76908 -0.82487 0.47477 0.76998 0.26696 0.54549 -0.19570
1403715403 -2.80055 -0.77605 0.47534 0.78133 0.26047 0.53142 -0.19816
1403715403 -2.82806 -0.72933 0.47804 0.79048 0.25704 0.51928 -0.19857
1403715403 -2.84880 -0.68302 0.48342 0.79493 0.25704 0.51327 -0.19641
1403715403 -2.86914 -0.58935 0.49604 0.79333 0.25826 0.51925 -0.18520
1403715404 -2.86852 -0.54413 0.50256 0.79423 0.24895 0.52470 -0.17864
1403715404 -2.86181 -0.49987 0.50742 0.79930 0.23546 0.52651 -0.16871
1403715404 -2.84955 -0.45538 0.51029 0.80780 0.21751 0.52430 -0.15890
1403715404 -2.83030 -0.40949 0.51443 0.81476 0.19619 0.52469 -0.14959
1403715404 -2.80333 -0.36352 0.51968 0.82006 0.17542 0.52698 -0.13795
1403715404 -2.76932 -0.31832 0.52736 0.82155 0.15630 0.53411 -0.12390
1403715404 -2.72926 -0.27430 0.53706 0.81977 0.14140 0.54500 -0.10463
1403715404 -2.68531 -0.22997 0.54599 0.81752 0.12987 0.55470 -0.08424
1403715404 -2.63957 -0.18253 0.55172 0.81696 0.12175 0.55954 -0.06834
1403715404 -2.59338 -0.13164 0.55599 0.81585 0.11553 0.56357 -0.05861
1403715405 -2.54745 -0.07611 0.55853 0.81427 0.11210 0.56713 -0.05253
1403715405 -2.50303 -0.01599 0.55715 0.81315 0.10623 0.56966 -0.05465
1403715405 -2.45954 0.04736 0.55375 0.81184 0.09921 0.57208 -0.06164
1403715405 -2.41679 0.11156 0.54863 0.81268 0.09116 0.57193 -0.06438
1403715405 -2.37520 0.17469 0.54230 0.81217 0.07878 0.57459 -0.06336
1403715405 -2.33507 0.23553 0.53536 0.81129 0.06024 0.57844 -0.05989
1403715405 -2.29851 0.29263 0.52768 0.81263 0.03492 0.57921 -0.05415
1403715405 -2.26539 0.34394 0.51910 0.81527 0.00629 0.57751 -0.04219
1403715405 -2.23383 0.38894 0.51029 0.81736 -0.02081 0.57527 -0.02355
1403715405 -2.20377 0.42817 0.50157 0.81941 -0.04691 0.57127 -0.00300
1403715406 -2.17430 0.46308 0.49304 0.81964 -0.07376 0.56785 0.01704
1403715406 -2.14566 0.49363 0.48451 0.82030 -0.09564 0.56226 0.04278
1403715406 -2.11566 0.52152 0.47623 0.82058 -0.11651 0.55557 0.06645
1403715406 -2.08385 0.54776 0.46769 0.82031 -0.13888 0.54803 0.08643
1403715406 -2.04945 0.57260 0.45914 0.81436 -0.16443 0.54692 0.10326
1403715406 -2.01173 0.59585 0.45017 0.80396 -0.19004 0.55025 0.12151
1403715406 -1.97295 0.61780 0.43806 0.79440 -0.21543 0.55059 0.13918
1403715406 -1.93439 0.63863 0.42343 0.78574 -0.24095 0.54811 0.15533
1403715406 -1.89617 0.65876 0.40693 0.77842 -0.26685 0.54272 0.16827
1403715406 -1.85802 0.67646 0.38873 0.77125 -0.29390 0.53599 0.17752
1403715407 -1.82014 0.69165 0.36915 0.76386 -0.31900 0.52864 0.18789
1403715407 -1.78395 0.70299 0.34994 0.75480 -0.34151 0.52309 0.20009
1403715407 -1.74874 0.70909 0.33019 0.74515 -0.36081 0.51787 0.21534
1403715407 -1.71520 0.71031 0.31049 0.73480 -0.37866 0.51241 0.23264
1403715407 -1.68335 0.70796 0.29280 0.72476 -0.39588 0.50558 0.24977
1403715407 -1.65222 0.70233 0.27698 0.71501 -0.41454 0.49784 0.26281
1403715407 -1.62254 0.69348 0.26135 0.70670 -0.43350 0.48805 0.27289
1403715407 -1.59358 0.68156 0.24709 0.70408 -0.44947 0.47441 0.27780
1403715407 -1.56340 0.66415 0.23528 0.70418 -0.45969 0.46226 0.28130
1403715407 -1.53076 0.63850 0.22736 0.70161 -0.46406 0.45888 0.28605
1403715408 -1.49603 0.60524 0.22256 0.69844 -0.46533 0.45939 0.29089
1403715408 -1.45958 0.56622 0.22118 0.69607 -0.46215 0.46146 0.29825
1403715408 -1.42095 0.52254 0.22399 0.69583 -0.45323 0.46319 0.30961
1403715408 -1.37961 0.47626 0.22694 0.69663 -0.44750 0.46407 0.31477
1403715408 -1.33547 0.42915 0.23032 0.69603 -0.44649 0.46690 0.31336
1403715408 -1.28965 0.38228 0.24212 0.69408 -0.44769 0.47081 0.31010
1403715408 -1.24167 0.33574 0.27176 0.69251 -0.44805 0.47448 0.30748
1403715408 -1.19298 0.28839 0.30516 0.69120 -0.44746 0.47776 0.30621
1403715408 -1.14736 0.24079 0.33158 0.69030 -0.44723 0.48024 0.30470
1403715408 -1.10071 0.19426 0.35201 0.68868 -0.44256 0.48668 0.30497
1403715409 -1.04997 0.14794 0.35795 0.68873 -0.43231 0.49671 0.30337
1403715409 -1.00224 0.10324 0.34972 0.69112 -0.41653 0.50828 0.30085
1403715409 -0.95804 0.06608 0.34156 0.69701 -0.39868 0.51903 0.29298
1403715409 -0.91400 0.03243 0.33484 0.70628 -0.37918 0.52794 0.28050
1403715409 -0.87195 0.00366 0.33034 0.71764 -0.35812 0.53532 0.26489
1403715409 -0.83301 -0.01966 0.32889 0.72884 -0.33544 0.54295 0.24795
1403715409 -0.79884 -0.03754 0.33193 0.73795 -0.31646 0.55095 0.22745
1403715409 -0.76993 -0.05240 0.33725 0.74693 -0.30265 0.55344 0.21025
1403715409 -0.74614 -0.06496 0.34664 0.75274 -0.29288 0.55527 0.19822
1403715409 -0.72748 -0.07674 0.35961 0.75614 -0.28407 0.55642 0.19481
1403715410 -0.71385 -0.08715 0.37557 0.75891 -0.27679 0.55437 0.20030
1403715410 -0.69522 -0.10132 0.41043 0.76715 -0.28801 0.53764 0.19867
1403715410 -0.67681 -0.11532 0.45016 0.77540 -0.30255 0.51766 0.19808
1403715410 -0.64489 -0.14061 0.49339 0.77119 -0.30948 0.51710 0.20517
1403715410 -0.62470 -0.15778 0.50578 0.76514 -0.30939 0.52408 0.21018
1403715410 -0.60276 -0.17498 0.50542 0.76112 -0.30861 0.52885 0.21396
1403715411 -0.55521 -0.20838 0.49191 0.76211 -0.30171 0.52745 0.22350
1403715411 -0.50044 -0.23521 0.48204 0.76079 -0.29697 0.53235 0.22274
1403715411 -0.47470 -0.24522 0.47944 0.75364 -0.29305 0.54474 0.22228
1403715411 -0.42319 -0.25100 0.47111 0.75650 -0.29008 0.54652 0.21184
1403715411 -0.39814 -0.25764 0.44818 0.76108 -0.29031 0.54300 0.20404
1403715411 -0.38268 -0.24719 0.45386 0.76214 -0.29231 0.54371 0.19515
1403715411 -0.34913 -0.23913 0.44703 0.75397 -0.29071 0.55827 0.18800
1403715412 -0.32933 -0.22619 0.43105 0.76250 -0.28182 0.55049 0.19008
1403715412 -0.33710 -0.19850 0.40767 0.76589 -0.28064 0.54720 0.18768
1403715412 -0.35599 -0.17244 0.39034 0.76932 -0.28273 0.54154 0.18694
1403715413 -0.37598 -0.14986 0.37677 0.77400 -0.28355 0.53433 0.18711
1403715413 -0.38629 -0.11755 0.27309 0.76491 -0.28871 0.54591 0.18315
1403715414 -0.39571 -0.10963 0.22979 0.76421 -0.28680 0.54671 0.18662
1403715414 -0.40188 -0.10848 0.21428 0.76512 -0.28360 0.54535 0.19174
1403715414 -0.40958 -0.10575 0.19249 0.76681 -0.28252 0.54277 0.19386
1403715414 -0.41747 -0.10218 0.16797 0.76667 -0.28049 0.54304 0.19660
1403715414 -0.42541 -0.09696 0.15000 0.76727 -0.28029 0.54214 0.19703
1403715414 -0.43972 -0.07949 0.14434 0.77717 -0.28529 0.52705 0.19193
1403715414 -0.43912 -0.06516 0.15749 0.78271 -0.28633 0.51822 0.19192
1403715415 -0.43138 -0.06063 0.15747 0.77980 -0.28440 0.52255 0.19486
1403715415 -0.41966 -0.05656 0.15151 0.77521 -0.28322 0.52933 0.19657
1403715415 -0.40529 -0.05149 0.14199 0.76996 -0.28580 0.53646 0.19417
1403715415 -0.39039 -0.04612 0.12820 0.76578 -0.29286 0.54121 0.18684
1403715415 -0.37612 -0.04194 0.10955 0.76119 -0.30118 0.54594 0.17839
1403715415 -0.36514 -0.03956 0.08929 0.75745 -0.30779 0.54922 0.17289
1403715415 -0.35772 -0.04058 0.06846 0.75522 -0.31218 0.55024 0.17153
1403715415 -0.35532 -0.04443 0.04961 0.75375 -0.31352 0.55047 0.17477
1403715415 -0.35708 -0.05160 0.03476 0.75627 -0.30695 0.54578 0.18966
1403715415 -0.36105 -0.05963 0.02430 0.75935 -0.29993 0.53961 0.20553
1403715416 -0.36489 -0.06587 0.01786 0.76027 -0.29571 0.53697 0.21497
1403715416 -0.36757 -0.06858 0.00729 0.75958 -0.29422 0.53651 0.22051
1403715416 -0.36885 -0.06881 -0.00520 0.76021 -0.29616 0.53473 0.22006
1403715416 -0.36694 -0.06680 0.00059 0.75905 -0.29459 0.53632 0.22230
1403715416 -0.36389 -0.06200 -0.00221 0.75770 -0.29477 0.53815 0.22226
1403715416 -0.36379 -0.06325 -0.00448 0.76104 -0.29682 0.53293 0.22068
