# Supplementary material for: A fast and high precision multi-robot environment modeling based on M-BFSI: Bidirectional filtering and scene identification method
Source: iScience. 2024 Apr 10;27(5):109721. doi: 10.1016/j.isci.2024.109721 (PMC11068629; doi:10.1016/j.isci.2024.109721)
Supplement: Document S1. Data S1 and S2 [file mmc1.zip › Data/Data S1:single-robot,related to Figure 7,10,11/Data S1-3:Comparison chart of algorithm errors,related to Figure 11/ORB-SLAM3.txt]

1403715273.267142912 0.000113537 1.60522e-06 -0.0001688 -4.36327e-06 4.62506e-05 0.000194602 1
1403715273.272143104 0.000453861 6.56658e-06 -0.000675091 -8.72675e-06 9.16309e-05 0.000385723 1
1403715273.282142976 0.00181387 2.71049e-05 -0.00269943 -2.09475e-05 0.000191112 0.000773181 1
1403715273.317143040 0.0137203 0.000201922 -0.0204128 -5.93533e-05 0.000551514 0.00213105 0.999998
1403715273.322142976 0.0163285 0.000241549 -0.0242926 -6.72108e-05 0.000604741 0.00233002 0.999997
1403715273.332143104 0.0222247 0.000334136 -0.0330679 -8.11859e-05 0.000712073 0.00272272 0.999996
1403715273.367142912 0.0499943 0.000789204 -0.0744338 -0.000138745 0.00105848 0.00407971 0.999991
1403715273.372143104 0.0548666 0.000872331 -0.0816975 -0.000143968 0.00110561 0.00427344 0.99999
1403715273.387142912 6.84772e-05 6.18433e-05 -5.14679e-05 0.00828713 -0.829091 0.00155039 0.55905
1403715273.417143040 0.0001409 0.000159516 -0.000100904 0.00729274 -0.828919 0.00217693 0.559317
1403715273.422142976 0.000156446 0.000179403 -0.000109941 0.00713078 -0.828891 0.00227599 0.55936
1403715273.437143040 0.000210272 0.000247893 -0.00013909 0.00664354 -0.828807 0.00259304 0.559488
1403715273.467142912 0.000343098 0.000446954 -0.000210607 0.00565236 -0.828645 0.00322255 0.559737
1403715273.472143104 0.000369724 0.000488988 -0.000224638 0.00548654 -0.828619 0.00332525 0.559777
1403715273.477143040 0.00130185 -0.000603515 -0.00467568 0.00624801 -0.828183 0.00241573 0.560418
1403715273.517143040 0.00185071 -0.000499451 -0.0058979 0.00492521 -0.82796 0.00325502 0.560756
1403715273.522142976 0.00192571 -0.000474199 -0.00605252 0.00475928 -0.827932 0.00335479 0.560798
1403715273.547142912 0.00233568 -0.000301261 -0.00682856 0.00394966 -0.827787 0.00385062 0.561015
1403715273.567142912 0.00270264 -9.43199e-05 -0.00745708 0.00321374 -0.827677 0.00423958 0.56118
1403715273.572143104 0.00279369 -6.31701e-05 -0.00761559 0.00314614 -0.827642 0.00441607 0.561231
1403715273.577143040 0.00142702 0.00161258 -0.00197958 0.00354309 -0.828347 0.00478845 0.560183
1403715273.617143040 0.00184442 0.00258615 -0.00232389 0.0021249 -0.828132 0.00543913 0.560502
1403715273.622142976 0.00189407 0.00267139 -0.00236928 0.00219085 -0.828099 0.00574256 0.560549
1403715273.627142912 0.00194597 0.0027885 -0.0024187 0.0021637 -0.82808 0.00596574 0.560573
1403715273.667142912 0.00243803 0.00428783 -0.00282883 0.000541373 -0.827935 0.00618488 0.56079
1403715273.672143104 -0.001928 0.00399929 3.02597e-05 0.00156462 -0.830259 0.00589027 0.557345
1403715273.677143040 -0.00200342 0.00414753 2.69533e-05 0.00149261 -0.830211 0.00612095 0.557414
1403715273.717143040 -0.00258539 0.00588529 -7.26232e-05 -8.39024e-05 -0.830073 0.00638466 0.557619
1403715273.722142976 -0.00266401 0.00610554 -8.36418e-05 -0.000273697 -0.830039 0.00651472 0.557667
1403715273.727142912 -0.00274791 0.00628096 -9.32738e-05 -0.000248368 -0.830007 0.00682722 0.557711
1403715273.767142912 -0.00337288 0.00841271 -0.000219481 -0.00139427 -0.829852 0.00731486 0.557934
1403715273.772143104 -0.00664426 0.00696973 -0.00129413 0.00122945 -0.831783 0.00565423 0.555071
1403715273.777143040 -0.00683365 0.00717172 -0.00132726 0.00121365 -0.831741 0.00587063 0.555132
1403715273.817143040 -0.00837187 0.00925295 -0.00169661 0.000410398 -0.831621 0.0065198 0.555306
1403715273.822142976 -0.00261519 0.00553264 -0.00530742 0.00409748 -0.830056 0.00371991 0.557652
1403715273.827142912 -0.00267997 0.00568416 -0.00538634 0.00412653 -0.830022 0.00378947 0.557702
1403715273.867142912 -0.00318398 0.00714031 -0.00611843 0.00384515 -0.829911 0.00441121 0.557865
1403715273.872143104 0.00405392 -0.00206291 -0.00605784 0.0113138 -0.828047 -0.0012792 0.560543
1403715273.877143040 0.00416161 -0.00210296 -0.00616325 0.0113217 -0.828056 -0.0012841 0.560529
1403715273.917143040 0.00507275 -0.00245535 -0.0070364 0.01123 -0.828025 -0.000925618 0.560578
1403715273.922142976 -0.000555512 0.00214578 -0.00492662 0.0105367 -0.829672 0.000887635 0.558152
1403715273.932143104 -0.000574997 0.00224983 -0.00510967 0.0107142 -0.829669 0.000884567 0.558152
1403715273.937143040 -0.000580656 0.002355 -0.00520301 0.0105925 -0.829684 0.000713614 0.558133
1403715273.942142976 -0.000585758 0.00248152 -0.00529662 0.0103703 -0.829697 0.000477781 0.558118
1403715273.967142912 -0.000664038 0.00277042 -0.0057799 0.010287 -0.829622 0.000693053 0.55823
1403715273.972143104 -0.00185542 0.000410481 -0.0058037 0.0109673 -0.830019 8.21079e-05 0.557627
1403715273.982142976 -0.00086726 0.000513754 -0.000868497 0.0113779 -0.829713 0.000458209 0.558074
1403715274.17143040 -0.000957461 0.000992702 -0.00104312 0.0103804 -0.829722 -0.000786003 0.55808
1403715274.22142976 -0.000985912 0.000892085 -0.00107076 0.0107441 -0.829717 -0.000271563 0.558081
1403715274.27142912 0.000464599 0.000713391 -0.000553979 0.0112038 -0.829264 0.00015352 0.558745
1403715274.67142912 0.00069802 0.000948424 -0.000626379 0.0105065 -0.829241 -0.000346824 0.558792
1403715274.72143104 0.00072314 0.000917746 -0.000625677 0.0106475 -0.829217 -0.000241136 0.558826
1403715274.97143040 0.00142697 8.7898e-05 -0.000925616 0.0111668 -0.828946 0.000236698 0.559217
1403715274.117143040 0.00164057 0.000207131 -0.000914264 0.0104452 -0.828999 -0.000346493 0.559152
1403715274.122142976 0.00168523 0.000176348 -0.000912244 0.0104742 -0.829017 -0.000253056 0.559125
1403715274.132143104 0.000262999 0.000160227 -0.00101307 0.0106505 -0.829384 0.000252043 0.558577
1403715274.167142912 0.000299098 0.000164191 -0.000960457 0.0104791 -0.829437 0.000174076 0.558501
1403715274.172143104 0.000302209 0.00014935 -0.000951107 0.0105058 -0.829441 0.000221419 0.558496
1403715274.182142976 0.000745397 -0.00114531 0.000693025 0.0109073 -0.829391 -0.000110696 0.558562
1403715274.217143040 0.00085732 -0.00150027 0.000837238 0.0111301 -0.829374 0.000162715 0.558584
1403715274.222142976 0.000880635 -0.00149951 0.000858217 0.011013 -0.829396 -5.94015e-06 0.558553
1403715274.227142912 0.00339933 -0.00235991 -0.0012593 0.0109685 -0.828936 -0.000399168 0.559236
1403715274.267142912 0.00395293 -0.00287059 -0.00145677 0.011192 -0.829043 -0.00022889 0.559073
1403715274.272143104 0.00402657 -0.00291655 -0.00148319 0.011125 -0.829059 -0.000274811 0.559051
1403715274.277143040 0.00253444 -0.00120222 -0.0016442 0.0106512 -0.829354 0.000213906 0.558622
1403715274.317143040 0.00288038 -0.00138701 -0.00184811 0.010806 -0.829394 0.000283389 0.55856
1403715274.322142976 0.00293095 -0.00139045 -0.00187409 0.010769 -0.829403 0.000216162 0.558547
1403715274.327142912 0.00167379 0.000552377 -0.00133266 0.0102772 -0.829713 0.00072965 0.558095
1403715274.367142912 0.00184165 0.00081461 -0.00149867 0.0103126 -0.829646 0.000730667 0.558194
1403715274.372143104 0.00186514 0.000868021 -0.00151448 0.0102565 -0.829635 0.000652202 0.558211
1403715274.377143040 0.000541261 0.00133793 -0.000996886 0.00988568 -0.830035 0.000796304 0.557624
1403715274.417143040 0.000294414 0.00182582 -0.00110467 0.00986219 -0.830105 0.000732769 0.55752
1403715274.422142976 0.000261634 0.00191 -0.00111955 0.00972304 -0.830111 0.000642796 0.557513
1403715274.427142912 0.000225202 0.00195925 -0.00113982 0.009717 -0.83013 0.000691301 0.557485
1403715274.467142912 -5.87108e-05 0.00241058 -0.00123784 0.00981249 -0.830072 0.000765542 0.55757
1403715274.472143104 -9.62229e-05 0.00249212 -0.00125116 0.00978243 -0.830073 0.000661223 0.557568
1403715274.477143040 0.00162268 0.00146583 -0.00046556 0.00992309 -0.829855 0.000326904 0.557891
1403715274.517143040 0.00151054 0.00175227 -0.000445031 0.0103207 -0.829826 0.00037976 0.557926
1403715274.522142976 0.00150186 0.00181554 -0.000442277 0.0102054 -0.829818 0.000307175 0.557941
1403715274.527142912 0.00106766 0.000959368 -0.000979292 0.0101101 -0.82988 0.000203313 0.557851
1403715274.567142912 0.000860472 0.00115238 -0.000997552 0.0103227 -0.829914 0.000513015 0.557796
1403715274.572143104 0.000125517 0.000334923 -0.000817019 0.0103372 -0.829905 0.000329758 0.55781
1403715274.577143040 0.000100129 0.000380397 -0.000802772 0.0103268 -0.829907 0.000219564 0.557806
1403715274.617143040 -0.000127177 0.000543193 -0.000710961 0.0106419 -0.829854 0.000572696 0.557879
1403715274.622142976 -0.000158235 0.000577162 -0.000700832 0.0106639 -0.829848 0.000543862 0.557888
1403715274.627142912 -0.000694937 -0.000578507 -0.000778239 0.0109279 -0.8299 9.90096e-05 0.557805
1403715274.667142912 -0.000991097 -0.000636408 -0.000756257 0.0110875 -0.829835 2.70126e-05 0.557899
1403715274.672143104 -0.00102608 -0.000655131 -0.000746568 0.0111172 -0.829809 7.6881e-05 0.557937
1403715274.677143040 0.000908397 0.000383878 -0.00137938 0.0113442 -0.829451 6.53145e-05 0.558464
1403715274.717143040 0.00109863 0.000214166 -0.00151365 0.011244 -0.829372 0.000118929 0.558584
1403715274.722142976 0.00111772 0.000186511 -0.00152831 0.0112748 -0.829355 0.000114336 0.558608
1403715274.727142912 -0.00165096 0.00267219 -0.00223426 0.0112376 -0.829639 0.000413685 0.558187
1403715274.767142912 -0.00193053 0.00271098 -0.0025682 0.011194 -0.82971 0.000323195 0.558082
1403715274.772143104 -0.00197362 0.00270188 -0.00261258 0.0112245 -0.829724 0.000379193 0.558061
1403715274.777143040 -0.00146276 0.00290583 -0.00106838 0.0111855 -0.829631 0.000380729 0.5582
1403715274.817143040 -0.00166137 0.00296789 -0.00106991 0.0110975 -0.829598 0.000291146 0.558251
1403715274.822142976 -0.00168472 0.00296151 -0.00106625 0.0111521 -0.829583 0.000342881 0.558271
1403715274.827142912 -0.00239773 0.00299446 -0.00091359 0.0110519 -0.829673 0.00034157 0.55814
1403715274.867142912 -0.00270283 0.00310321 -0.000916751 0.0109454 -0.829651 0.000233702 0.558174
1403715274.872143104 -0.00274579 0.00309819 -0.000915438 0.0109919 -0.829643 0.000260786 0.558186
1403715274.877143040 5.75098e-05 -0.000483529 -0.000780667 0.0108863 -0.829379 -0.000107905 0.55858
1403715274.917143040 3.68493e-05 -0.000716185 -0.000802256 0.0107783 -0.82942 -0.000133977 0.558521
1403715274.922142976 3.18796e-05 -0.000758771 -0.000803151 0.0107884 -0.829424 -6.28282e-05 0.558515
1403715274.927142912 -0.000104394 -0.00110411 -0.00171438 0.0108453 -0.829451 -8.357e-05 0.558474
1403715274.967142912 -0.000130912 -0.00134034 -0.00182858 0.0107711 -0.829455 -0.000158454 0.55847
1403715274.972143104 -0.000442139 -0.000964802 -0.00029026 0.010758 -0.829529 -7.4427e-05 0.55836
1403715274.977143040 -0.00142584 6.79298e-05 -0.000627436 0.0106339 -0.829633 0.000140978 0.558207
1403715275.17143040 -0.00159295 -1.70479e-05 -0.000603917 0.0105599 -0.829623 0.000157429 0.558224
1403715275.22142976 -0.00161242 -3.84416e-05 -0.000606295 0.0105729 -0.829629 0.000190966 0.558215
1403715275.32143104 -0.000972119 -0.000833151 -0.000853981 0.0107813 -0.829547 0.000193636 0.558333
1403715275.67142912 -0.00104536 -0.00100006 -0.000875161 0.0107473 -0.829529 0.000103549 0.55836
1403715275.72143104 -0.0010599 -0.0010298 -0.000874791 0.0107706 -0.829522 0.00012114 0.558371
1403715275.92143104 -0.000813885 -0.00112757 -0.000804299 0.0107765 -0.829425 9.44059e-05 0.558514
1403715275.117143040 -0.000844606 -0.00124345 -0.000821332 0.01076 -0.829463 9.05656e-05 0.558458
1403715275.122142976 -0.00084873 -0.00126419 -0.000821247 0.0107703 -0.829462 6.52216e-05 0.55846
1403715275.127142912 -0.000850037 -0.000318792 -0.000745703 0.0106532 -0.82947 0.000164897 0.55845
1403715275.167142912 -0.000876821 -0.000339928 -0.000728785 0.0106376 -0.82949 0.000153831 0.55842
1403715275.172143104 -0.00087672 -0.000340884 -0.000722862 0.0106152 -0.82948 0.00017054 0.558436
1403715275.177143040 -0.000568603 0.000443629 -0.00028777 0.0105333 -0.829417 0.000353746 0.55853
1403715275.217143040 -0.00050289 0.000573006 -0.000153711 0.0105534 -0.829392 0.000322953 0.558567
1403715275.222142976 -0.00049775 0.000587719 -0.000139805 0.0105398 -0.829392 0.000339872 0.558567
1403715275.227142912 0.000538483 0.000134011 -0.000117074 0.0105798 -0.829271 0.000288199 0.558747
1403715275.267142912 0.000777923 0.000196543 -2.77286e-05 0.0105478 -0.829278 0.000312402 0.558737
1403715275.272143104 0.000808803 0.000205711 -1.82861e-05 0.0105513 -0.829284 0.000309183 0.558728
1403715275.277143040 -0.000136253 0.00017358 -0.000906521 0.0105773 -0.829415 0.000247502 0.558532
1403715275.317143040 -4.53186e-05 0.000208615 -0.000967755 0.0105528 -0.829408 0.000247444 0.558544
1403715275.322142976 -3.19619e-05 0.000211061 -0.000979818 0.0105623 -0.829419 0.000238968 0.558526
1403715275.327142912 -1.76374e-05 0.000210663 -0.000989775 0.0105802 -0.829421 0.000246135 0.558524
1403715275.367142912 8.40276e-05 0.000250469 -0.00106265 0.0105957 -0.829415 0.000221164 0.558533
1403715275.372143104 -0.000243606 0.000327066 -0.000843773 0.0105738 -0.829427 0.000242207 0.558515
1403715275.377143040 -0.000235556 0.000339344 -0.000847256 0.0105661 -0.829419 0.000251953 0.558527
1403715275.417143040 -0.000165953 0.000447015 -0.000878506 0.0105597 -0.829395 0.000236978 0.558563
1403715275.422142976 -0.000155223 0.000464106 -0.000877544 0.0105521 -0.829382 0.000220426 0.558582
1403715275.427142912 -0.00101052 -0.000483642 -0.00168705 0.0106202 -0.829472 0.00011206 0.558448
1403715275.467142912 -0.00108944 -0.000511481 -0.00183499 0.0106387 -0.829464 9.02737e-05 0.558459
1403715275.472143104 -0.00109898 -0.000510598 -0.00185128 0.010612 -0.829457 7.50061e-05 0.55847
1403715275.477143040 0.00017617 -0.000615406 -0.00160721 0.0106493 -0.829343 3.0815e-05 0.558639
1403715275.517143040 0.000273291 -0.000695167 -0.00172729 0.0106645 -0.829346 3.01964e-05 0.558634
1403715275.522142976 0.000288322 -0.000698087 -0.00174286 0.0106518 -0.829338 2.13596e-05 0.558645
1403715275.527142912 0.000336829 -0.000585259 -0.00134867 0.0106515 -0.829352 -3.84022e-06 0.558625
1403715275.567142912 0.000479366 -0.000623966 -0.00145014 0.0106251 -0.829349 1.46265e-07 0.55863
1403715275.572143104 0.000499772 -0.000626662 -0.00146631 0.0106197 -0.829355 4.98027e-06 0.558621
1403715275.582142976 0.000328354 -0.000205792 -0.000542988 0.010617 -0.829385 9.88892e-05 0.558576
1403715275.617143040 0.000476163 -0.000162676 -0.000513034 0.0105961 -0.82939 5.04553e-05 0.558569
1403715275.622142976 0.000496734 -0.000163127 -0.000512123 0.0106048 -0.829404 6.03922e-05 0.558549
1403715275.627142912 -0.000240989 -0.000134784 -0.000848315 0.0105739 -0.829453 0.000119145 0.558477
1403715275.667142912 -0.000148619 -9.46283e-05 -0.000852744 0.0105559 -0.829428 0.000126218 0.558513
1403715275.672143104 -0.000139363 -9.76676e-05 -0.000858898 0.0105868 -0.829441 0.000147494 0.558494
1403715275.677143040 -0.000743858 -1.42857e-05 -0.00157116 0.0106173 -0.829519 0.000191992 0.558378
1403715275.717143040 -0.00077796 3.85615e-05 -0.00171133 0.010631 -0.829509 0.000189644 0.558393
1403715275.722142976 -0.000780651 4.13361e-05 -0.00173082 0.0106375 -0.829507 0.000210888 0.558396
1403715275.727142912 -0.00078238 4.93554e-05 -0.00174823 0.0106305 -0.829503 0.000204389 0.558401
1403715275.767142912 -0.000792014 0.000122311 -0.00188462 0.0106235 -0.829506 0.00018205 0.558397
1403715275.772143104 -0.000791335 0.000135252 -0.00190014 0.0106132 -0.829501 0.000173657 0.558405
1403715275.777143040 -0.00137555 -0.00106408 -0.00350883 0.0107215 -0.82956 3.39699e-05 0.558315
1403715275.817143040 -0.00148145 -0.00115427 -0.00391939 0.0106922 -0.829565 4.21957e-05 0.558308
1403715275.822142976 -0.00149488 -0.00115655 -0.0039651 0.0106673 -0.829548 1.23772e-05 0.558334
1403715275.867142912 0.000738815 -1.54127e-05 -0.00104545 0.010674 -0.82927 0.000172983 0.558746
1403715275.872143104 0.000767755 -7.23388e-06 -0.00103482 0.0106515 -0.829267 0.000140432 0.55875
1403715275.887142912 0.000349335 0.000308329 0.000282778 0.0107084 -0.829309 0.000222922 0.558688
1403715275.917143040 0.000479501 0.000332065 0.000501745 0.0107113 -0.829253 0.000168627 0.55877
1403715275.922142976 0.000503392 0.000326952 0.000549378 0.0107421 -0.829228 0.000195361 0.558808
1403715275.927142912 0.000529272 0.000324395 0.000609221 0.0107674 -0.82916 0.000216152 0.558907
1403715275.967142912 0.000790112 0.000360196 0.000972289 0.0107519 -0.828928 0.000150632 0.559252
1403715275.972143104 0.000815249 0.000357877 0.00100309 0.0107681 -0.828942 0.000174969 0.55923
1403715275.977143040 0.000238397 0.000454229 -0.000461438 0.0106953 -0.828954 0.00017587 0.559214
1403715276.17143040 0.000298552 0.000553905 -0.000309952 0.0104981 -0.828909 6.77098e-05 0.559285
1403715276.22142976 0.000306734 0.000561461 -0.000295515 0.0105068 -0.82893 3.5656e-05 0.559254
1403715276.42142976 0.00033364 0.000537779 -0.000241225 0.0107936 -0.828925 0.000155953 0.559256
1403715276.67142912 0.000357304 0.000645423 -0.000302147 0.0105606 -0.829098 8.83091e-05 0.559003
1403715276.72143104 0.000355807 0.000657892 -0.000325735 0.0105515 -0.829148 0.000130833 0.558929
1403715276.82142976 0.00112434 -0.00278637 -0.00099266 0.0107469 -0.82917 -0.000182949 0.558893
1403715276.117143040 0.00124297 -0.00301208 -0.00114133 0.0107287 -0.829187 -0.000301153 0.558869
1403715276.122142976 0.00127015 -0.00304815 -0.00117024 0.0107165 -0.829201 -0.000303358 0.558847
1403715276.127142912 0.00223463 -0.00323268 -0.00178306 0.0108667 -0.829192 -0.000233495 0.558858
1403715276.167142912 0.00262288 -0.00359969 -0.00211653 0.0108034 -0.829097 -0.000194167 0.559
1403715276.172143104 0.0026697 -0.00364074 -0.00215909 0.0108216 -0.829118 -0.000238787 0.558969
1403715276.182142976 0.00276564 -0.00373065 -0.00223559 0.0108615 -0.829137 -0.000255262 0.55894
1403715276.217143040 0.00310505 -0.00404204 -0.00247446 0.0108875 -0.829167 -0.00025823 0.558894
1403715276.222142976 0.00315252 -0.00408642 -0.00251487 0.0108671 -0.829184 -0.000259972 0.55887
1403715276.232143104 -0.00159659 0.00159917 -0.00256714 0.0104732 -0.829463 0.000283922 0.558463
1403715276.267142912 -0.00190847 0.0019008 -0.00286445 0.0105188 -0.829478 0.00019872 0.55844
1403715276.272143104 -0.00195281 0.00194921 -0.00291472 0.0105433 -0.829494 0.000160504 0.558416
1403715276.277143040 0.000442758 0.000454696 0.000507926 0.0106859 -0.8294 -5.15585e-05 0.558552
1403715276.317143040 0.000375722 0.00054569 0.000543099 0.0105834 -0.829405 3.31694e-05 0.558548
1403715276.322142976 0.000368492 0.000559877 0.00054611 0.0105431 -0.829422 2.3793e-05 0.558524
1403715276.332143104 0.00354475 -0.000191353 0.000846725 0.0104209 -0.829264 -8.15826e-05 0.55876
1403715276.367142912 0.00387477 -0.000185562 0.00108484 0.0105601 -0.829222 -0.000185154 0.558819
1403715276.372143104 0.00392383 -0.000181252 0.00111914 0.0105773 -0.82922 -0.000235392 0.558822
1403715276.377143040 0.00311062 -0.000275097 0.00126538 0.0106304 -0.829246 -0.000257567 0.558782
1403715276.417143040 0.0034388 -0.000280644 0.00153681 0.0105718 -0.829276 -0.000104944 0.55874
1403715276.422142976 0.00348177 -0.000279232 0.00157558 0.0105522 -0.829259 -0.000106907 0.558765
1403715276.432143104 0.0035646 -0.000272161 0.00164783 0.0105337 -0.829243 -0.000159906 0.558789
1403715276.467142912 0.00386503 -0.000285599 0.00190243 0.0105988 -0.829248 -0.000218799 0.55878
1403715276.472143104 0.00391016 -0.000293055 0.00193975 0.0106107 -0.829261 -0.000199456 0.558761
1403715276.482142976 0.00096274 0.000101055 0.000637248 0.0108404 -0.829332 1.96795e-05 0.558651
1403715276.517143040 0.0010365 0.000120326 0.000967264 0.0108144 -0.829118 5.66496e-05 0.558969
1403715276.522142976 0.00104914 0.000130481 0.0010129 0.01081 -0.829105 3.00161e-05 0.558988
1403715276.527142912 0.00169493 7.58867e-05 0.00104056 0.0109112 -0.829094 7.74279e-05 0.559002
1403715276.567142912 0.00175208 8.76596e-05 0.00125799 0.0109567 -0.829201 8.06336e-05 0.558843
1403715276.572143104 0.00175152 7.5889e-05 0.00126789 0.0110126 -0.829211 0.000141419 0.558827
1403715276.577143040 0.00118438 0.000170486 0.000711821 0.0110793 -0.829248 0.000209707 0.558771
1403715276.617143040 0.00114384 0.000239168 0.000588444 0.0109587 -0.829354 8.8176e-05 0.558616
1403715276.622142976 0.00113537 0.000233688 0.000574551 0.0109966 -0.829333 0.000119733 0.558646
1403715276.647142912 -0.00023437 -0.000809342 -0.000295518 0.0110007 -0.829323 8.10163e-05 0.558661
1403715276.667142912 -0.000305688 -0.000853625 -0.000369208 0.0109131 -0.829405 9.30738e-05 0.558541
1403715276.672143104 -0.000325588 -0.00087505 -0.000382456 0.0109333 -0.829419 0.000111801 0.55852
1403715276.677143040 0.000608443 -0.00019501 -0.000347773 0.0109893 -0.829403 0.000192034 0.558543
1403715276.717143040 0.000558912 -0.000203975 -0.000297375 0.0110511 -0.829292 8.62415e-05 0.558706
1403715276.722142976 0.000553976 -0.000205556 -0.000286074 0.0110496 -0.829298 0.000103984 0.558697
1403715276.732143104 0.000553023 -0.000805122 -0.00212635 0.0110992 -0.829259 0.000183436 0.558754
1403715276.767142912 0.000394643 -0.000893381 -0.00231592 0.011095 -0.829168 0.000291266 0.55889
1403715276.772143104 0.000369675 -0.000895361 -0.00234878 0.0110655 -0.829154 0.000275997 0.558911
1403715276.797143040 -0.000495745 0.000340816 -0.00259173 0.0108037 -0.829272 0.000224782 0.558741
1403715276.817143040 -0.000746551 0.000342554 -0.00278302 0.0108281 -0.829306 0.000278446 0.558689
1403715276.822142976 -0.000804879 0.000352025 -0.00283335 0.0108241 -0.829334 0.000258562 0.558648
1403715276.827142912 -8.98521e-07 0.00059756 -0.000310833 0.0107562 -0.829271 0.000180523 0.558743
1403715276.867142912 -0.000300591 0.0005699 -0.000373851 0.010755 -0.829225 0.000186958 0.558811
1403715276.872143104 -0.000341946 0.000557654 -0.000385425 0.0107634 -0.829224 0.000142347 0.558813
1403715276.912143104 -0.000784189 0.00213603 0.000600089 0.0107147 -0.828977 0.000417055 0.559179
1403715276.917143040 -0.000807563 0.00211572 0.000605691 0.0106784 -0.828957 0.000460012 0.559211
1403715276.922142976 -0.000831473 0.00209551 0.000611604 0.0106867 -0.828952 0.000418894 0.559217
1403715276.932143104 -0.00187621 0.00107038 -0.00116233 0.0105216 -0.829008 0.00026802 0.559138
1403715276.967142912 -0.00211577 0.000966547 -0.00118126 0.0106303 -0.828777 0.000223041 0.559479
1403715276.972143104 -0.00214323 0.000944444 -0.00118132 0.010655 -0.828779 0.0001904 0.559474
1403715276.982142976 -0.00138145 -0.000506711 -0.00183429 0.0106727 -0.828767 7.63516e-05 0.559491
1403715277.17143040 -0.00149593 -0.000516995 -0.00190505 0.010573 -0.828697 0.000238799 0.559597
1403715277.22142976 -0.00151731 -0.000496019 -0.00192723 0.010577 -0.828746 0.000224367 0.559524
1403715277.32143104 -0.0020358 -7.29251e-05 -0.00202728 0.010589 -0.828802 0.00021539 0.559441
1403715277.47142912 -0.00213817 -1.5043e-05 -0.00211106 0.0107069 -0.828914 0.000139296 0.559273
1403715277.67142912 -0.00225336 7.0307e-05 -0.00221828 0.0105514 -0.828863 0.00022844 0.559352
1403715277.72143104 -0.00227577 9.4908e-05 -0.00224286 0.0105019 -0.82886 0.000254299 0.559357
1403715277.77143040 -0.00229603 0.000117435 -0.00226669 0.0104549 -0.828818 0.000300246 0.559421
1403715277.117143040 -0.00242335 0.000291819 -0.00257917 0.0106788 -0.828806 0.000153775 0.559435
1403715277.122142976 -0.00164245 -0.000194221 -0.000975137 0.0107588 -0.828711 0.000113734 0.559573
1403715277.142142976 -0.000567177 -0.000784906 -0.000886595 0.0108627 -0.828605 9.37927e-05 0.559728
1403715277.167142912 -0.000467901 -0.000855644 -0.000930835 0.0108913 -0.828721 8.86257e-05 0.559555
1403715277.172143104 -0.00042665 -0.000863019 -0.000928813 0.0108755 -0.828707 5.52551e-05 0.559578
1403715277.177143040 0.00348025 -0.00185174 -0.00197053 0.0108986 -0.828536 6.89567e-06 0.55983
1403715277.217143040 0.0047554 -0.00198497 -0.00215164 0.010757 -0.828585 0.000262974 0.55976
1403715277.222142976 0.00494116 -0.00199857 -0.00218085 0.0107818 -0.828617 0.000285556 0.559711
1403715277.257143040 0.0124879 -0.00152086 -0.0021475 0.0107111 -0.828421 -0.000113761 0.560004
1403715277.267142912 0.0130074 -0.00154181 -0.00222882 0.0107199 -0.828372 -3.2e-05 0.560076
1403715277.272143104 0.0132784 -0.00154843 -0.00226864 0.0107281 -0.828322 1.26022e-05 0.560149
1403715277.282142976 0.00581014 -0.00156301 -0.00144363 0.0105231 -0.828749 -3.95298e-05 0.559521
1403715277.297143040 0.00631706 -0.00148057 -0.00159624 0.010417 -0.828855 -9.52154e-05 0.559366
1403715277.317143040 0.00701422 -0.00139473 -0.00174729 0.0103616 -0.828809 -5.56287e-05 0.559435
1403715277.322142976 0.007195 -0.00138584 -0.00178893 0.0104099 -0.828826 -1.23685e-05 0.559409
1403715277.347142912 0.00496068 -0.000610878 -0.000765461 0.0106049 -0.828983 -0.00012159 0.559173
1403715277.367142912 0.00548698 -0.000463624 -0.000818605 0.0105457 -0.829033 -0.000133438 0.559101
1403715277.372143104 0.00621917 -0.000523969 0.000312248 0.0105149 -0.828977 -8.76183e-05 0.559183
1403715277.377143040 0.00635921 -0.000511304 0.000298757 0.0105043 -0.828988 3.55046e-05 0.559168
1403715277.417143040 0.00751714 -0.000183579 1.9156e-05 0.010507 -0.828934 -0.00020539 0.559247
1403715277.422142976 0.00750548 -0.00227118 8.30995e-05 0.0106739 -0.828935 -0.000329763 0.559243
1403715277.427142912 0.00763588 -0.00226232 6.72161e-05 0.0106701 -0.828864 -0.000271755 0.559348
1403715277.467142912 0.00862676 -0.00214914 -0.000176735 0.010523 -0.828865 -0.000162993 0.55935
1403715277.472143104 0.00458202 0.000606327 -0.000698918 0.0108741 -0.829022 0.000147073 0.55911
1403715277.477143040 0.00459116 0.000616531 -0.000724678 0.0109155 -0.829064 0.000176207 0.559048
1403715277.517143040 0.00453374 0.000805392 -0.000766982 0.0108169 -0.829116 0.000145682 0.558972
1403715277.522142976 0.00453689 0.000828041 -0.000779092 0.0108403 -0.829105 0.000152203 0.558987
1403715277.527142912 0.00278442 -0.000148658 -0.000213833 0.0107577 -0.829223 7.53051e-05 0.558815
1403715277.567142912 0.0025214 0.000104062 -4.23666e-05 0.0109145 -0.828959 -7.43616e-05 0.559203
1403715277.572143104 0.00249162 0.000126516 -4.94227e-05 0.0108645 -0.828945 3.10253e-05 0.559224
1403715277.587142912 -0.00122107 -0.000668394 0.000221974 0.0105917 -0.829117 0.000233876 0.558974
1403715277.617143040 -0.00183431 -0.000432067 5.05577e-05 0.010744 -0.829236 -5.55046e-05 0.558795
1403715277.622142976 -0.00270151 -0.000610596 0.000161877 0.0107821 -0.829235 -7.97621e-05 0.558796
1403715277.632143104 -0.0029411 -0.000554543 0.000143205 0.0107668 -0.829206 -4.74053e-05 0.558839
1403715277.667142912 -0.00367268 -0.000345233 0.000157411 0.0106809 -0.829217 6.37109e-05 0.558824
1403715277.672143104 -0.00402232 -0.00141526 8.21689e-07 0.0108334 -0.829198 -3.69002e-05 0.558849
1403715277.677143040 -0.00411117 -0.00140654 2.98172e-05 0.010903 -0.829161 -0.000123294 0.558903
1403715277.717143040 -0.00487434 -0.00131243 0.000238651 0.0108268 -0.829234 0.000115712 0.558797
1403715277.722142976 -0.00497052 -0.00129971 0.000246411 0.0108478 -0.829328 7.64129e-05 0.558657
1403715277.727142912 -0.000889145 -0.00191789 0.000929957 0.0108886 -0.829164 -0.000123895 0.5589
1403715277.767142912 -0.00102972 -0.00197367 0.00119905 0.0107703 -0.828933 9.1965e-05 0.559244
1403715277.772143104 -0.00104185 -0.00197937 0.00121794 0.0107926 -0.828954 3.0962e-05 0.559212
1403715277.787142912 0.00265472 -0.00154101 -0.00115102 0.010904 -0.828787 -0.000103346 0.559459
1403715277.817143040 0.0029051 -0.00142379 -0.00135426 0.011063 -0.828829 -0.000139207 0.559392
1403715277.822142976 0.00294331 -0.00138306 -0.00140952 0.0110498 -0.82887 -0.000159735 0.559332
1403715277.827142912 0.00132962 -0.000651712 -0.00235694 0.0109113 -0.82891 -7.23047e-05 0.559276
1403715277.867142912 0.00154586 -0.000271095 -0.00259644 0.010578 -0.829083 0.00026711 0.559026
1403715277.872143104 0.00157028 -0.000231333 -0.00259547 0.0106477 -0.8291 0.000211193 0.558999
1403715277.877143040 0.00277845 -0.000165769 0.000229538 0.0106467 -0.829078 0.000165305 0.559031
1403715277.917143040 0.00312055 0.000212914 0.000565987 0.0108211 -0.828949 -0.000171673 0.55922
1403715277.922142976 0.00316466 0.000256663 0.000625084 0.0107616 -0.828917 -7.95161e-05 0.559268
1403715277.937143040 0.00255586 -0.000385434 0.000780413 0.0106244 -0.828729 -1.76391e-05 0.559549
1403715277.967142912 0.00272161 -0.000193409 0.0010856 0.01069 -0.828744 -6.57565e-05 0.559526
1403715277.972143104 0.00274336 -0.000148027 0.00114074 0.010716 -0.828747 -0.000160533 0.559521
1403715277.982142976 0.00261011 -0.000648403 -0.000415406 0.0109227 -0.828783 -0.00031741 0.559463
1403715278.17143040 0.0026425 -0.000500107 -0.000358064 0.0106551 -0.829011 0.000235082 0.55913
1403715278.22142976 0.00264742 -0.000486943 -0.000361605 0.0106065 -0.82903 0.000294754 0.559103
1403715278.27142912 -0.000621667 0.000551383 -0.000448532 0.0107198 -0.829152 0.000405444 0.558921
1403715278.67142912 -0.00089813 0.000467144 -0.000295572 0.0111122 -0.828862 1.51584e-05 0.559343
1403715278.72143104 -0.000922094 0.000441917 -0.000251849 0.011109 -0.828776 1.60639e-05 0.55947
1403715278.87142912 0.000948152 0.000636844 0.000658022 0.0108827 -0.828657 -6.59314e-06 0.559651
1403715278.117143040 0.000877218 0.000573576 0.000948904 0.0110766 -0.828559 -0.000156962 0.559792
1403715278.122142976 0.000853309 0.000556377 0.00102531 0.0111566 -0.828498 -0.000138195 0.559881
1403715278.127142912 -0.000680401 -0.000156029 0.000184924 0.0111439 -0.828517 -0.00015706 0.559853
1403715278.167142912 -0.000972469 -0.000318344 0.000423643 0.0108177 -0.828938 9.65783e-05 0.559236
1403715278.172143104 -3.54646e-05 -0.00126668 -0.00111731 0.0108833 -0.82896 7.19363e-05 0.559202
1403715278.177143040 -7.74388e-05 -0.00129173 -0.00110897 0.0109529 -0.828971 5.21229e-05 0.559184
1403715278.217143040 -0.000221489 -0.00145375 -0.00105151 0.0109244 -0.828826 0.000153123 0.5594
1403715278.222142976 -0.000131315 -0.000852544 3.37355e-05 0.0108707 -0.828859 0.000254681 0.559352
1403715278.227142912 -9.6803e-05 -0.000854994 3.05805e-05 0.0108113 -0.828844 0.00023942 0.559375
1403715278.267142912 0.000108108 -0.000944574 0.000189955 0.0110039 -0.828511 -0.000268836 0.559864
1403715278.272143104 0.000159246 -0.000956166 0.000221166 0.0108566 -0.828563 -0.000178532 0.559791
1403715278.277143040 -0.000499316 -0.00129549 0.000151053 0.0106739 -0.828559 -1.30047e-05 0.5598
1403715278.317143040 -0.000488222 -0.00143567 0.00093884 0.0103714 -0.828175 -0.000715119 0.560373
1403715278.322142976 -0.000478878 -0.00144257 0.00105359 0.010256 -0.828118 -0.000810568 0.56046
1403715278.337143040 0.00374794 -5.2283e-05 0.00206853 0.00982325 -0.827838 -0.000901222 0.560881
1403715278.367142912 0.00415409 0.0001615 0.00301689 0.00964149 -0.827657 -0.00165054 0.561149
1403715278.372143104 0.00421728 0.000206444 0.00318279 0.00966708 -0.827654 -0.0019228 0.561152
1403715278.387142912 0.00438392 0.000203453 0.00291922 0.00986269 -0.827537 -0.00267486 0.561318
1403715278.417143040 0.00431725 0.000331123 0.00376072 0.00919217 -0.827413 -0.00226024 0.561514
1403715278.422142976 0.004277 0.000344156 0.00387922 0.00908662 -0.827454 -0.00222098 0.561456
1403715278.437143040 0.000924794 0.000540212 0.00346623 0.00893901 -0.827557 -0.00229553 0.561306
1403715278.467142912 -0.000105059 0.000540208 0.00455822 0.00817784 -0.826403 -0.00197007 0.563016
1403715278.472143104 -0.000316611 0.000533662 0.00475589 0.00807079 -0.826185 -0.00200946 0.563337
1403715278.487142912 -0.000837679 -0.000690292 0.00615615 0.00779053 -0.825816 -0.00212778 0.563882
1403715278.517143040 -0.00272673 -0.00109472 0.0074784 0.00722079 -0.825161 -0.00205005 0.564847
1403715278.522142976 -0.00310286 -0.00119003 0.00779831 0.00710168 -0.824887 -0.0019632 0.565249
1403715278.532143104 -0.00654605 0.000129418 0.00585561 0.00682217 -0.824392 -0.00181708 0.565976
1403715278.567142912 -0.00977033 -0.000675014 0.00841158 0.0058942 -0.822314 -0.00146197 0.569001
1403715278.572143104 -0.0102835 -0.000799021 0.00883615 0.00573073 -0.822065 -0.0014411 0.569364
1403715278.577143040 -0.00706052 -0.00182165 0.0083245 0.00562316 -0.821614 -0.00153714 0.570014
1403715278.617143040 -0.0112633 -0.00316967 0.0129855 0.00473157 -0.819243 -0.000746201 0.573426
1403715278.622142976 -0.0118568 -0.00338439 0.0136866 0.00471124 -0.818975 -0.000596271 0.573809
1403715278.627142912 -0.0111864 -0.00602792 0.0115334 0.00460228 -0.818657 -0.000746481 0.574263
1403715278.667142912 -0.0162349 -0.00792823 0.0174823 0.00500392 -0.818148 -0.00220461 0.574981
1403715278.672143104 -0.0149227 -0.00721677 0.0205303 0.00473953 -0.81802 -0.00206688 0.575167
1403715278.677143040 -0.016043 -0.00874398 0.0197702 0.00464974 -0.817889 -0.0019139 0.575354
1403715278.717143040 -0.0215253 -0.011398 0.0284673 0.00319196 -0.816399 -6.20218e-05 0.577479
1403715278.722142976 -0.0222398 -0.011746 0.0296662 0.00298059 -0.816254 0.000219825 0.577686
1403715278.732143104 -0.023306 -0.0112903 0.0299735 0.00292233 -0.81571 0.00082446 0.578454
1403715278.767142912 -0.0284632 -0.0137569 0.0398901 0.00242118 -0.81376 0.00143218 0.581195
1403715278.772143104 -0.0292111 -0.0141252 0.04138 0.00240509 -0.813567 0.00149172 0.581465
1403715278.787142912 -0.0371933 -0.0136781 0.0471232 0.00225503 -0.813334 0.0017483 0.58179
1403715278.817143040 -0.0423862 -0.0157699 0.0569638 0.00181075 -0.812317 0.00258853 0.583207
1403715278.822142976 -0.0432725 -0.0161156 0.0586943 0.00177277 -0.812165 0.00266224 0.58342
1403715278.827142912 -0.0441559 -0.0164581 0.0604509 0.001711 -0.81195 0.00270791 0.583719
1403715278.867142912 -0.0511436 -0.0192518 0.0751693 0.00122173 -0.81022 0.00385614 0.586112
1403715278.872143104 -0.0578213 -0.0188539 0.0766112 0.00102097 -0.810388 0.00386694 0.585879
1403715278.907142912 -0.0641873 -0.0210633 0.0892739 0.00109747 -0.810272 0.00406585 0.586038
1403715278.917143040 -0.0659613 -0.0216717 0.0929349 0.00101392 -0.810194 0.00408768 0.586147
1403715278.922142976 -0.068394 -0.0192647 0.0960278 0.00103903 -0.81032 0.00436286 0.58597
1403715278.952143104 -0.0736468 -0.0209509 0.106412 0.00110914 -0.809899 0.00421444 0.586553
1403715278.967142912 -0.0762322 -0.0217852 0.111222 0.00135914 -0.809675 0.00392536 0.586864
1403715278.972143104 -0.0722068 -0.0215978 0.119129 0.0015351 -0.809605 0.00402637 0.586959
1403715278.977143040 -0.0729517 -0.0218565 0.120635 0.00158296 -0.809522 0.00392875 0.587074
1403715279.17143040 -0.078727 -0.0238663 0.130758 0.00206977 -0.809523 0.00328916 0.587075
1403715279.22142976 -0.0794164 -0.0241073 0.131787 0.00207076 -0.809553 0.00323111 0.587034
1403715279.27142912 -0.0812536 -0.0239131 0.131264 0.00184754 -0.8096 0.00302025 0.586971
1403715279.67142912 -0.0867955 -0.0257744 0.137043 0.00204433 -0.809681 0.00282325 0.58686
1403715279.72143104 -0.0874825 -0.0260009 0.137507 0.00204529 -0.809697 0.00283826 0.586837
1403715279.82142976 -0.0888105 -0.0241819 0.137274 0.00201684 -0.809644 0.00293158 0.58691
1403715279.117143040 -0.0934835 -0.0253763 0.138273 0.00216937 -0.809594 0.00263484 0.58698
1403715279.122142976 -0.0941237 -0.0255506 0.138188 0.00226118 -0.809648 0.00260557 0.586905
1403715279.127142912 -0.0938259 -0.0220695 0.140431 0.00247866 -0.809654 0.00283503 0.586895
1403715279.167142912 -0.0986214 -0.0229789 0.138234 0.00309668 -0.80986 0.00209913 0.586612
1403715279.172143104 -0.0991916 -0.0230744 0.137787 0.00319541 -0.809918 0.0019379 0.586531
1403715279.182142976 -0.100313 -0.0232702 0.136806 0.00336143 -0.81005 0.00173405 0.586348
1403715279.217143040 -0.104038 -0.0238473 0.132821 0.00356107 -0.810353 0.00158539 0.58593
1403715279.222142976 -0.101932 -0.0258128 0.134631 0.00354672 -0.810257 0.0014307 0.586062
1403715279.237143040 -0.103444 -0.0261134 0.13303 0.00360627 -0.810238 0.0014156 0.586088
1403715279.267142912 -0.106445 -0.0267824 0.129584 0.00404101 -0.810733 0.00127184 0.585401
1403715279.272143104 -0.106915 -0.0268917 0.129005 0.00403421 -0.810816 0.0013125 0.585286
1403715279.282142976 -0.108502 -0.0276691 0.128773 0.00397916 -0.810874 0.00138168 0.585205
1403715279.317143040 -0.111481 -0.0284751 0.125272 0.00399909 -0.811471 0.00141199 0.584377
1403715279.322142976 -0.110376 -0.0308474 0.127166 0.00370796 -0.811596 0.00122495 0.584206
1403715279.337143040 -0.11113 -0.0314916 0.129 0.00345604 -0.811868 0.00160415 0.583829
1403715279.367142912 -0.113232 -0.0323037 0.127231 0.00339981 -0.812184 0.00171324 0.583389
1403715279.372143104 -0.11357 -0.032451 0.12696 0.0034055 -0.812259 0.0017943 0.583284
1403715279.382142976 -0.115384 -0.0321558 0.127618 0.00327453 -0.812449 0.00206422 0.583019
1403715279.417143040 -0.117612 -0.0329397 0.126421 0.00281277 -0.812381 0.00283922 0.583114
1403715279.422142976 -0.125447 -0.0322927 0.128104 0.00262855 -0.812797 0.00296635 0.582533
1403715279.427142912 -0.124623 -0.0311264 0.124373 0.0024686 -0.81285 0.00303561 0.58246
1403715279.467142912 -0.127584 -0.0315091 0.123202 0.00258752 -0.81334 0.0031099 0.581774
1403715279.472143104 -0.12793 -0.0315588 0.123142 0.00265837 -0.813343 0.00308116 0.581771
1403715279.477143040 -0.126135 -0.0332139 0.121153 0.00265904 -0.813119 0.00284802 0.582084
1403715279.517143040 -0.128686 -0.0336309 0.1212 0.00241531 -0.813534 0.00336305 0.581502
1403715279.522142976 -0.128992 -0.0336878 0.121246 0.00247296 -0.813588 0.00334023 0.581426
1403715279.527142912 -0.127642 -0.0311453 0.124759 0.00266588 -0.813622 0.00366883 0.581377
1403715279.567142912 -0.129678 -0.0314754 0.126054 0.00295924 -0.813359 0.0031812 0.581747
1403715279.572143104 -0.129899 -0.0315157 0.126232 0.00292309 -0.813447 0.00322369 0.581623
1403715279.577143040 -0.130117 -0.0315617 0.12643 0.00292755 -0.813522 0.00328866 0.581517
1403715279.617143040 -0.131735 -0.0317867 0.128473 0.00309117 -0.813757 0.00296544 0.58119
1403715279.622142976 -0.132494 -0.0319483 0.133099 0.00324122 -0.813823 0.00294439 0.581096
1403715279.627142912 -0.13267 -0.0319763 0.133463 0.00331477 -0.813851 0.00292788 0.581057
1403715279.667142912 -0.13413 -0.0320291 0.136699 0.00346031 -0.813995 0.00289132 0.580855
1403715279.672143104 -0.134322 -0.0320261 0.137161 0.00353696 -0.813923 0.0027978 0.580955
1403715279.677143040 -0.135641 -0.0351666 0.132062 0.00363521 -0.813809 0.00248456 0.581116
1403715279.717143040 -0.137173 -0.0354 0.135495 0.00345281 -0.81379 0.00272523 0.581142
1403715279.722142976 -0.136515 -0.0354532 0.134354 0.00346262 -0.813755 0.00270532 0.581191
1403715279.727142912 -0.134623 -0.0366679 0.13254 0.00334011 -0.813616 0.00257653 0.581388
1403715279.767142912 -0.135596 -0.0367809 0.136471 0.00326154 -0.813814 0.00252116 0.58111
1403715279.772143104 -0.135689 -0.0367831 0.136978 0.00325703 -0.813869 0.00245245 0.581034
1403715279.792143104 -0.136028 -0.0367789 0.139048 0.00321131 -0.814051 0.00264242 0.580778
1403715279.817143040 -0.136321 -0.0367009 0.141886 0.00289871 -0.81389 0.00297002 0.581004
1403715279.822142976 -0.132242 -0.0381251 0.139679 0.00267247 -0.813641 0.00273591 0.581355
1403715279.842142976 -0.132104 -0.0379094 0.141992 0.0027245 -0.81373 0.00260564 0.581231
1403715279.867142912 -0.13183 -0.0376431 0.144943 0.00269968 -0.814061 0.00267529 0.580766
1403715279.872143104 -0.131759 -0.0375887 0.14555 0.00265692 -0.814125 0.00270418 0.580677
1403715279.892143104 -0.135617 -0.0353471 0.149366 0.00272589 -0.814339 0.0031753 0.580374
1403715279.917143040 -0.13553 -0.0350612 0.152692 0.00280984 -0.814696 0.00280882 0.579875
1403715279.922142976 -0.13551 -0.03501 0.153359 0.0028664 -0.814824 0.0027877 0.579695
1403715279.927142912 -0.1417 -0.033687 0.156115 0.00308673 -0.815169 0.00296847 0.579208
1403715279.967142912 -0.142096 -0.03322 0.16151 0.00312756 -0.816585 0.00263556 0.577211
1403715279.972143104 -0.142132 -0.0331557 0.162149 0.00312417 -0.816896 0.00259274 0.576771
1403715279.977143040 -0.13892 -0.0324134 0.163588 0.00313256 -0.817157 0.00263622 0.5764
1403715280.17143040 -0.13884 -0.0319186 0.168632 0.00298732 -0.820091 0.00264831 0.57222
1403715280.22142976 -0.13883 -0.031855 0.16923 0.00301059 -0.820523 0.0026359 0.571599
1403715280.27142912 -0.138819 -0.0317843 0.169827 0.00302513 -0.820973 0.0025955 0.570954
1403715280.52143104 -0.138847 -0.0314113 0.172819 0.00292124 -0.823142 0.00252463 0.567823
1403715280.67142912 -0.138938 -0.0311806 0.174651 0.00307403 -0.824325 0.00235577 0.566104
1403715280.72143104 -0.140327 -0.0287727 0.173989 0.00341014 -0.824819 0.00239447 0.565381
1403715280.87142912 -0.14052 -0.0284545 0.175791 0.00408031 -0.826006 0.00137531 0.563645
1403715280.117143040 -0.141028 -0.0278224 0.179393 0.00517874 -0.828189 -0.000325165 0.560425
1403715280.122142976 -0.143162 -0.0287937 0.177433 0.00547025 -0.828506 -0.000635737 0.559953
1403715280.137143040 -0.143697 -0.0284838 0.179329 0.00601065 -0.829205 -0.00138645 0.558911
1403715280.167142912 -0.144973 -0.027879 0.183242 0.00726952 -0.830095 -0.00295051 0.557567
1403715280.172143104 -0.149359 -0.0265866 0.183354 0.0074869 -0.830305 -0.00335767 0.557248
1403715280.187142912 -0.14624 -0.0282618 0.185949 0.00819407 -0.830454 -0.00470834 0.557007
1403715280.217143040 -0.148038 -0.0277083 0.190339 0.0101246 -0.830637 -0.00732924 0.556674
1403715280.222142976 -0.148373 -0.027635 0.191077 0.010457 -0.830622 -0.00774975 0.556684
1403715280.227142912 -0.147535 -0.0307936 0.192838 0.0108172 -0.830651 -0.00823192 0.556628
1403715280.267142912 -0.150528 -0.0307482 0.199091 0.0128356 -0.829906 -0.0110265 0.557646
1403715280.272143104 -0.150948 -0.0307904 0.19989 0.0131002 -0.829758 -0.0112965 0.557855
1403715280.277143040 -0.148026 -0.0302648 0.203954 0.013425 -0.829479 -0.0115107 0.558258
1403715280.317143040 -0.151128 -0.0309269 0.210456 0.0150976 -0.828824 -0.0138535 0.559134
1403715280.322142976 -0.151548 -0.031044 0.211298 0.0152956 -0.828683 -0.0141818 0.559329
1403715280.327142912 -0.152393 -0.0283616 0.216545 0.0155187 -0.828612 -0.0143187 0.559425
1403715280.367142912 -0.156158 -0.0293681 0.223641 0.0163559 -0.827328 -0.0160361 0.561252
1403715280.372143104 -0.156657 -0.0295173 0.224519 0.0164973 -0.827191 -0.0163666 0.56144
1403715280.377143040 -0.157169 -0.029673 0.225392 0.0166329 -0.827063 -0.0166882 0.561616
1403715280.417143040 -0.161526 -0.0311985 0.232357 0.0163968 -0.825645 -0.0185425 0.563646
1403715280.422142976 -0.170906 -0.0260814 0.234037 0.0162367 -0.825828 -0.018274 0.563392
1403715280.427142912 -0.170957 -0.0305881 0.233659 0.0159948 -0.825726 -0.0186715 0.563535
1403715280.467142912 -0.176701 -0.0324602 0.24006 0.0127443 -0.825004 -0.0182338 0.56469
1403715280.472143104 -0.177437 -0.0327176 0.24085 0.0121663 -0.824875 -0.0181446 0.564893
1403715280.477143040 -0.178169 -0.0329775 0.241626 0.0115241 -0.82475 -0.0180243 0.565093
1403715280.517143040 -0.184362 -0.035332 0.247654 0.00591436 -0.823825 -0.0171609 0.566554
1403715280.522142976 -0.188399 -0.0370071 0.251649 0.00528426 -0.823803 -0.017099 0.566593
1403715280.527142912 -0.189839 -0.0385212 0.254215 0.00454121 -0.823675 -0.0170862 0.566786
1403715280.567142912 -0.196472 -0.0415888 0.260433 -0.0017535 -0.82286 -0.0171519 0.567982
1403715280.572143104 -0.197315 -0.0419768 0.261198 -0.00263493 -0.822738 -0.0171292 0.568157
1403715280.577143040 -0.201911 -0.0411578 0.261962 -0.00371703 -0.822657 -0.0173296 0.568262
1403715280.617143040 -0.209316 -0.0436684 0.268065 -0.0108612 -0.821538 -0.0189169 0.569737
1403715280.622142976 -0.210265 -0.0439609 0.268827 -0.0117886 -0.821369 -0.0192899 0.569949
1403715280.627142912 -0.211215 -0.044247 0.269585 -0.0127568 -0.821206 -0.0196739 0.57015
1403715280.667142912 -0.21885 -0.0466104 0.27531 -0.020302 -0.820445 -0.022933 0.570904
1403715280.672143104 -0.219805 -0.0469068 0.276 -0.0213022 -0.820365 -0.0233315 0.570967
1403715280.677143040 -0.223309 -0.0452677 0.277685 -0.0224627 -0.820341 -0.0235292 0.570949
1403715280.717143040 -0.231482 -0.047408 0.283189 -0.0308743 -0.81936 -0.0271822 0.571801
1403715280.722142976 -0.232502 -0.0476719 0.283828 -0.0319377 -0.819303 -0.0276795 0.571801
1403715280.727142912 -0.232316 -0.0502891 0.28065 -0.0331269 -0.819115 -0.0283462 0.57197
1403715280.767142912 -0.240584 -0.052548 0.285489 -0.0416989 -0.818357 -0.033004 0.572245
1403715280.772143104 -0.241609 -0.0528217 0.286042 -0.0427961 -0.818293 -0.0335582 0.572222
1403715280.777143040 -0.23794 -0.0541936 0.281927 -0.0439751 -0.818011 -0.0341941 0.572498
1403715280.817143040 -0.245694 -0.056418 0.286159 -0.0526538 -0.817612 -0.0393102 0.572008
1403715280.822142976 -0.246672 -0.0566998 0.286708 -0.0536609 -0.817488 -0.0400179 0.572042
1403715280.827142912 -0.24407 -0.0591738 0.288317 -0.0551115 -0.816999 -0.0409905 0.572534
1403715280.867142912 -0.251489 -0.061422 0.293111 -0.0638628 -0.815844 -0.0462628 0.572869
1403715280.872143104 -0.252408 -0.0617149 0.29371 -0.0649237 -0.815686 -0.0468974 0.572924
1403715280.877143040 -0.255466 -0.0644719 0.294837 -0.0660305 -0.815578 -0.0478061 0.572876
1403715280.917143040 -0.262855 -0.0669576 0.298983 -0.07355 -0.814879 -0.0529467 0.572503
1403715280.922142976 -0.263778 -0.0672857 0.299505 -0.0743796 -0.814772 -0.0535419 0.572492
1403715280.932143104 -0.265397 -0.0698206 0.299087 -0.0763492 -0.814414 -0.0550162 0.572603
1403715280.967142912 -0.271788 -0.0721954 0.302587 -0.0820741 -0.813566 -0.0586281 0.572657
1403715280.972143104 -0.272671 -0.072534 0.30305 -0.0829083 -0.813521 -0.0590667 0.572557
1403715280.977143040 -0.272838 -0.0745106 0.306193 -0.0836972 -0.813475 -0.0595946 0.572453
1403715281.17143040 -0.279661 -0.0774713 0.31023 -0.0894363 -0.81251 -0.0632703 0.572561
1403715281.22142976 -0.282571 -0.0785911 0.311013 -0.089807 -0.812614 -0.0636971 0.572308
1403715281.27142912 -0.283126 -0.0781222 0.311121 -0.0905367 -0.812561 -0.0640457 0.572228
1403715281.67142912 -0.289973 -0.0813176 0.314979 -0.0951982 -0.812098 -0.0680022 0.571673
1403715281.72143104 -0.290831 -0.08172 0.315476 -0.0957154 -0.811965 -0.0685041 0.571716
1403715281.77143040 -0.292317 -0.0818934 0.315541 -0.0962636 -0.811984 -0.0689217 0.571546
1403715281.117143040 -0.299385 -0.0852319 0.31921 -0.100375 -0.811436 -0.0715984 0.571288
1403715281.122142976 -0.300271 -0.0856573 0.319671 -0.100794 -0.81132 -0.0719513 0.571334
1403715281.127142912 -0.305103 -0.0856852 0.322175 -0.101377 -0.811179 -0.0719838 0.571428
1403715281.167142912 -0.312483 -0.0891975 0.325883 -0.104532 -0.810538 -0.0747434 0.571414
1403715281.172143104 -0.313417 -0.0896323 0.326339 -0.104893 -0.810427 -0.0751093 0.571457
1403715281.177143040 -0.314353 -0.0900784 0.3268 -0.105244 -0.810331 -0.075415 0.57149
1403715281.217143040 -0.321842 -0.0935305 0.330383 -0.108527 -0.809977 -0.0776527 0.571077
1403715281.222142976 -0.32278 -0.0939633 0.330829 -0.108932 -0.809882 -0.0778689 0.571106
1403715281.232143104 -0.325428 -0.0938736 0.332489 -0.110095 -0.809773 -0.0780956 0.571005
1403715281.267142912 -0.332115 -0.0966521 0.335334 -0.11364 -0.809746 -0.0801582 0.570064
1403715281.272143104 -0.333058 -0.0970338 0.335719 -0.114213 -0.809776 -0.0804374 0.569867
1403715281.277143040 -0.333999 -0.0974121 0.336101 -0.114826 -0.809782 -0.0806804 0.569701
1403715281.317143040 -0.34135 -0.100424 0.338967 -0.118834 -0.809553 -0.0836868 0.56877
1403715281.322142976 -0.342261 -0.100791 0.339261 -0.119362 -0.809586 -0.0840714 0.568556
1403715281.337143040 -0.347203 -0.097522 0.346524 -0.121054 -0.809902 -0.0841841 0.567731
1403715281.367142912 -0.352828 -0.0994445 0.348365 -0.124879 -0.809398 -0.0864375 0.567283
1403715281.372143104 -0.353774 -0.0997785 0.348652 -0.125476 -0.809332 -0.0867498 0.567196
1403715281.392143104 -0.361023 -0.0978957 0.349673 -0.127709 -0.809148 -0.0881466 0.566745
1403715281.417143040 -0.365902 -0.0992824 0.350794 -0.130871 -0.809095 -0.0908059 0.565679
1403715281.422142976 -0.366874 -0.0995335 0.351007 -0.131536 -0.809067 -0.0913802 0.565472
1403715281.427142912 -0.366388 -0.097079 0.350928 -0.132053 -0.808976 -0.0917516 0.565422
1403715281.467142912 -0.374099 -0.0989037 0.352686 -0.137816 -0.807908 -0.0962586 0.564824
1403715281.472143104 -0.375062 -0.0991224 0.352886 -0.138579 -0.80781 -0.0968403 0.564678
1403715281.477143040 -0.375437 -0.100137 0.351411 -0.139409 -0.807403 -0.0976022 0.564925
1403715281.517143040 -0.383021 -0.101633 0.352806 -0.146044 -0.806255 -0.102616 0.563998
1403715281.522142976 -0.383967 -0.101807 0.352939 -0.146925 -0.80612 -0.103209 0.563855
1403715281.542142976 -0.387721 -0.102421 0.353407 -0.150614 -0.8056 -0.105944 0.563116
1403715281.567142912 -0.392415 -0.103145 0.353933 -0.154906 -0.804778 -0.109987 0.562352
1403715281.572143104 -0.393353 -0.103287 0.354022 -0.155835 -0.804544 -0.110736 0.562283
1403715281.577143040 -0.392912 -0.1104 0.346572 -0.157057 -0.803935 -0.112498 0.562464
1403715281.617143040 -0.400228 -0.111768 0.346647 -0.165421 -0.802465 -0.118396 0.560953
1403715281.622142976 -0.401139 -0.111935 0.346611 -0.166532 -0.802267 -0.119134 0.56075
1403715281.652143104 -0.407711 -0.114265 0.345787 -0.173217 -0.800845 -0.124117 0.559678
1403715281.667142912 -0.410498 -0.114779 0.345577 -0.176682 -0.800052 -0.126323 0.559235
1403715281.672143104 -0.411422 -0.114945 0.345485 -0.177845 -0.799815 -0.127121 0.559024
1403715281.677143040 -0.412364 -0.11308 0.343305 -0.178904 -0.799533 -0.127713 0.558955
1403715281.717143040 -0.419629 -0.114286 0.342618 -0.188175 -0.797494 -0.134501 0.557228
1403715281.722142976 -0.420543 -0.114425 0.342523 -0.18941 -0.79724 -0.135269 0.556986
1403715281.727142912 -0.421702 -0.115278 0.340614 -0.190699 -0.797021 -0.136142 0.556648
1403715281.767142912 -0.42893 -0.116425 0.339761 -0.200358 -0.794717 -0.14293 0.554845
1403715281.772143104 -0.429836 -0.116571 0.339652 -0.201513 -0.794394 -0.143839 0.554653
1403715281.777143040 -0.432063 -0.115757 0.341131 -0.202689 -0.794261 -0.144744 0.55418
1403715281.817143040 -0.439384 -0.116948 0.339788 -0.213028 -0.792126 -0.151099 0.551656
1403715281.822142976 -0.440301 -0.117098 0.33959 -0.214328 -0.791822 -0.151922 0.551363
1403715281.827142912 -0.450263 -0.115845 0.345478 -0.215665 -0.792112 -0.152613 0.550234
1403715281.867142912 -0.458233 -0.117059 0.343962 -0.225545 -0.788919 -0.1596 0.548875
1403715281.872143104 -0.459233 -0.117207 0.343755 -0.226776 -0.788494 -0.160493 0.548719
1403715281.887142912 -0.465593 -0.116017 0.343734 -0.230776 -0.787258 -0.162847 0.548131
1403715281.917143040 -0.47177 -0.116769 0.342088 -0.238134 -0.785587 -0.168047 0.545807
1403715281.922142976 -0.476413 -0.118786 0.343273 -0.239394 -0.785488 -0.168961 0.545116
1403715281.927142912 -0.477781 -0.119953 0.34281 -0.240651 -0.785234 -0.169801 0.544668
1403715281.967142912 -0.486466 -0.121189 0.340361 -0.250514 -0.782025 -0.17621 0.542797
1403715281.972143104 -0.487558 -0.121345 0.340051 -0.251777 -0.781597 -0.176979 0.542579
1403715281.977143040 -0.492877 -0.120344 0.34213 -0.253259 -0.781441 -0.177496 0.541946
1403715282.17143040 -0.502047 -0.121476 0.339124 -0.262856 -0.778457 -0.183739 0.539585
1403715282.22142976 -0.503209 -0.121596 0.338716 -0.264021 -0.778117 -0.184549 0.539229
1403715282.27142912 -0.50472 -0.120604 0.338892 -0.265381 -0.777892 -0.185052 0.538714
1403715282.67142912 -0.514254 -0.121424 0.335385 -0.274827 -0.774426 -0.190991 0.536896
1403715282.72143104 -0.515455 -0.121525 0.334937 -0.275943 -0.774008 -0.191783 0.536643
1403715282.77143040 -0.518705 -0.120201 0.333019 -0.2773 -0.773623 -0.192421 0.53627
1403715282.117143040 -0.528572 -0.120775 0.329204 -0.285268 -0.770681 -0.199681 0.533668
1403715282.122142976 -0.529809 -0.120845 0.328687 -0.286257 -0.770425 -0.200493 0.533202
1403715282.142142976 -0.532563 -0.12131 0.323151 -0.290847 -0.768744 -0.203209 0.532116
1403715282.167142912 -0.538817 -0.121574 0.320602 -0.296519 -0.76637 -0.206499 0.531141
1403715282.172143104 -0.540082 -0.121626 0.320092 -0.297568 -0.765964 -0.207236 0.530855
1403715282.177143040 -0.540285 -0.120778 0.316599 -0.298667 -0.765637 -0.207831 0.530476
1403715282.217143040 -0.550488 -0.121191 0.312394 -0.306537 -0.762233 -0.214456 0.528246
1403715282.222142976 -0.551768 -0.121229 0.311855 -0.307562 -0.761848 -0.215273 0.527874
1403715282.237143040 -0.556048 -0.123051 0.308675 -0.310957 -0.760541 -0.217544 0.526837
1403715282.267142912 -0.563959 -0.123272 0.305323 -0.317344 -0.758024 -0.221715 0.524915
1403715282.272143104 -0.565295 -0.123303 0.304775 -0.318408 -0.757606 -0.222368 0.524597
1403715282.292143104 -0.574143 -0.120866 0.304106 -0.322687 -0.756172 -0.224911 0.522965
1403715282.317143040 -0.581148 -0.120813 0.301266 -0.32771 -0.754141 -0.228524 0.521204
1403715282.322142976 -0.58436 -0.119901 0.302263 -0.328991 -0.75398 -0.228985 0.520428
1403715282.327142912 -0.585785 -0.119889 0.301691 -0.330027 -0.753552 -0.22972 0.520067
1403715282.367142912 -0.597238 -0.119716 0.297184 -0.3381 -0.7499 -0.235655 0.517498
1403715282.372143104 -0.599406 -0.119087 0.296823 -0.33932 -0.749561 -0.236091 0.516992
1403715282.397143040 -0.606774 -0.118813 0.293986 -0.343694 -0.747858 -0.240205 0.514669
1403715282.417143040 -0.612676 -0.118573 0.291672 -0.347271 -0.746491 -0.243773 0.512571
1403715282.422142976 -0.614343 -0.11948 0.289737 -0.348217 -0.74626 -0.244416 0.511959
1403715282.427142912 -0.61586 -0.119461 0.28914 -0.349226 -0.745733 -0.245043 0.511739
1403715282.467142912 -0.628176 -0.119198 0.284226 -0.357738 -0.741894 -0.250154 0.50896
1403715282.472143104 -0.628551 -0.121012 0.283441 -0.358716 -0.741574 -0.250926 0.508357
1403715282.477143040 -0.63014 -0.120947 0.282854 -0.359708 -0.741012 -0.251721 0.508082
1403715282.502142976 -0.638248 -0.120664 0.279765 -0.364218 -0.738503 -0.255639 0.506563
1403715282.517143040 -0.643115 -0.120484 0.277782 -0.367228 -0.737151 -0.257662 0.505334
1403715282.522142976 -0.644737 -0.120414 0.277114 -0.368213 -0.736718 -0.258423 0.50486
1403715282.542142976 -0.651495 -0.121628 0.274614 -0.371824 -0.734974 -0.261215 0.503317
1403715282.567142912 -0.659865 -0.121372 0.271434 -0.376667 -0.732086 -0.264563 0.502174
1403715282.572143104 -0.661558 -0.121325 0.27081 -0.377567 -0.731524 -0.265253 0.501953
1403715282.597143040 -0.671638 -0.121357 0.268295 -0.381882 -0.729041 -0.268923 0.500346
1403715282.617143040 -0.678698 -0.121179 0.265812 -0.385279 -0.726691 -0.271754 0.49963
1403715282.622142976 -0.680464 -0.121139 0.265179 -0.386153 -0.726077 -0.272457 0.499465
1403715282.642142976 -0.687984 -0.12277 0.262313 -0.389857 -0.723869 -0.27499 0.498403
1403715282.667142912 -0.697008 -0.122602 0.259091 -0.394344 -0.720798 -0.278095 0.497601
1403715282.672143104 -0.698814 -0.122568 0.258452 -0.39527 -0.720126 -0.278771 0.49746
1403715282.687142912 -0.704285 -0.122475 0.256512 -0.397879 -0.718214 -0.280684 0.497069
1403715282.717143040 -0.715213 -0.122407 0.252266 -0.403734 -0.714585 -0.283888 0.495756
1403715282.722142976 -0.717049 -0.122417 0.251542 -0.40474 -0.713998 -0.284269 0.495564
1403715282.727142912 -0.718298 -0.122928 0.248609 -0.405688 -0.71343 -0.28452 0.495462
1403715282.732143104 -0.720139 -0.122954 0.247893 -0.406615 -0.712809 -0.284944 0.495352
1403715282.737143040 -0.721972 -0.122967 0.247181 -0.407529 -0.712161 -0.285447 0.495245
1403715282.767142912 -0.732956 -0.122912 0.242848 -0.413025 -0.708303 -0.288689 0.494343
1403715282.772143104 -0.734778 -0.12291 0.242083 -0.413997 -0.707723 -0.289113 0.494113
1403715282.777143040 -0.736593 -0.122897 0.241318 -0.415033 -0.707131 -0.289541 0.493841
1403715282.782142976 -0.738404 -0.122875 0.240546 -0.416092 -0.706524 -0.289988 0.493557
1403715282.792143104 -0.742047 -0.122831 0.238987 -0.418145 -0.705316 -0.290849 0.493042
1403715282.797143040 -0.74389 -0.122799 0.238217 -0.419086 -0.704748 -0.29127 0.492808
1403715282.802142976 -0.745739 -0.122754 0.237463 -0.419947 -0.704214 -0.291737 0.492561
1403715282.807142912 -0.747579 -0.122697 0.236715 -0.420826 -0.703651 -0.292255 0.492308
1403715282.812143104 -0.749403 -0.122632 0.235972 -0.421714 -0.703024 -0.29288 0.492072
1403715282.817143040 -0.751223 -0.122572 0.235235 -0.42262 -0.702348 -0.293545 0.491864
1403715282.822142976 -0.753045 -0.122525 0.234494 -0.423516 -0.701686 -0.29418 0.491659
1403715282.827142912 -0.755045 -0.120357 0.232376 -0.424651 -0.701008 -0.294508 0.491451
1403715282.867142912 -0.769694 -0.119914 0.226262 -0.431184 -0.696537 -0.299572 0.489054
1403715282.872143104 -0.771516 -0.119867 0.225494 -0.432008 -0.695989 -0.300178 0.488734
1403715282.877143040 -0.772152 -0.121018 0.224255 -0.433011 -0.695482 -0.300622 0.488296
1403715282.917143040 -0.786761 -0.120787 0.218292 -0.439269 -0.690424 -0.30618 0.486426
1403715282.922142976 -0.788587 -0.12076 0.217493 -0.440112 -0.689897 -0.306728 0.486066
1403715282.927142912 -0.789988 -0.120649 0.216533 -0.441045 -0.689411 -0.307231 0.485593
1403715282.937143040 -0.793602 -0.120587 0.214937 -0.442938 -0.688288 -0.308377 0.484736
1403715282.942142976 -0.795417 -0.120549 0.214159 -0.443853 -0.687669 -0.308976 0.484396
1403715282.967142912 -0.804627 -0.120359 0.210464 -0.447959 -0.684212 -0.311956 0.483601
1403715282.972143104 -0.806454 -0.120328 0.209725 -0.44886 -0.683529 -0.312529 0.483362
1403715282.977143040 -0.808695 -0.119516 0.208935 -0.44977 -0.683016 -0.312981 0.482949
1403715282.987142912 -0.812362 -0.119479 0.207426 -0.451596 -0.681725 -0.314019 0.482394
1403715282.992143104 -0.814199 -0.119468 0.206673 -0.452459 -0.681101 -0.314533 0.482132
1403715283.17143040 -0.823322 -0.119365 0.202947 -0.456483 -0.677985 -0.317684 0.480662
1403715283.22142976 -0.825144 -0.119341 0.202202 -0.457307 -0.677348 -0.318282 0.480382
1403715283.27142912 -0.826398 -0.120374 0.201288 -0.458132 -0.676728 -0.318783 0.480138
1403715283.37143040 -0.830045 -0.120355 0.199777 -0.459926 -0.675361 -0.31975 0.479704
1403715283.42142976 -0.831866 -0.120349 0.199033 -0.460849 -0.674622 -0.320245 0.479527
1403715283.67142912 -0.840972 -0.120338 0.195295 -0.465367 -0.670978 -0.322751 0.478597
1403715283.72143104 -0.842793 -0.120343 0.194542 -0.466262 -0.670293 -0.323216 0.47837
1403715283.77143040 -0.84248 -0.118944 0.195483 -0.467305 -0.669566 -0.323609 0.478105
1403715283.87142912 -0.846073 -0.118942 0.193963 -0.46915 -0.66829 -0.324533 0.477457
1403715283.92143104 -0.847867 -0.118945 0.193216 -0.470054 -0.667671 -0.324969 0.477138
1403715283.117143040 -0.856787 -0.118972 0.189592 -0.474442 -0.663992 -0.327295 0.476338
1403715283.122142976 -0.858562 -0.118976 0.188886 -0.475309 -0.663206 -0.327747 0.476258
1403715283.127142912 -0.860267 -0.120013 0.188006 -0.476005 -0.662524 -0.328205 0.476196
1403715283.137143040 -0.863794 -0.120057 0.186577 -0.477774 -0.66104 -0.329073 0.475888
1403715283.142142976 -0.865544 -0.120079 0.18585 -0.478692 -0.660331 -0.329486 0.475664
1403715283.162142976 -0.872531 -0.120202 0.182933 -0.482331 -0.657655 -0.331001 0.474642
1403715283.167142912 -0.874267 -0.120239 0.182224 -0.48321 -0.656965 -0.331424 0.474408
1403715283.172143104 -0.875991 -0.120276 0.181519 -0.484074 -0.65626 -0.331885 0.47418
1403715283.177143040 -0.878595 -0.120622 0.180048 -0.485062 -0.655657 -0.332323 0.473699
1403715283.187142912 -0.882065 -0.120743 0.17864 -0.486755 -0.654185 -0.333255 0.473342
1403715283.192143104 -0.883793 -0.120809 0.17793 -0.487607 -0.653454 -0.333679 0.473176
1403715283.217143040 -0.892325 -0.121184 0.174412 -0.491889 -0.649768 -0.335952 0.47221
1403715283.222142976 -0.894018 -0.121262 0.17372 -0.492701 -0.649045 -0.336414 0.472029
1403715283.227142912 -0.892387 -0.121392 0.171985 -0.493549 -0.648437 -0.336739 0.471748
1403715283.237143040 -0.895739 -0.121565 0.170625 -0.495166 -0.647036 -0.337713 0.47128
1403715283.242142976 -0.897408 -0.121645 0.169947 -0.495981 -0.64637 -0.338237 0.470961
1403715283.247142912 -0.899076 -0.121725 0.169261 -0.496766 -0.645712 -0.338798 0.470633
1403715283.252143104 -0.900744 -0.121809 0.168571 -0.497521 -0.645098 -0.339339 0.470287
1403715283.257143040 -0.902416 -0.121897 0.167883 -0.498255 -0.64449 -0.339858 0.469969
1403715283.262142976 -0.904086 -0.121987 0.167201 -0.499 -0.643885 -0.340328 0.469668
1403715283.267142912 -0.905749 -0.122081 0.166518 -0.499777 -0.643237 -0.340766 0.469411
1403715283.272143104 -0.907401 -0.122175 0.165825 -0.500601 -0.642544 -0.341189 0.469176
1403715283.277143040 -0.909614 -0.121915 0.164027 -0.501421 -0.641948 -0.341443 0.468931
1403715283.282142976 -0.911259 -0.122021 0.163316 -0.502314 -0.641226 -0.341811 0.468695
1403715283.287142912 -0.912908 -0.122123 0.162596 -0.503195 -0.640544 -0.342143 0.46844
1403715283.292143104 -0.914559 -0.122221 0.161877 -0.504037 -0.639905 -0.342462 0.468175
1403715283.297143040 -0.916203 -0.122324 0.161163 -0.504845 -0.639272 -0.34284 0.467892
1403715283.302142976 -0.917832 -0.122434 0.160458 -0.505609 -0.638635 -0.343304 0.467598
1403715283.307142912 -0.919442 -0.122543 0.159769 -0.506367 -0.637972 -0.343819 0.467304
1403715283.312143104 -0.921039 -0.122648 0.159091 -0.507099 -0.637274 -0.344389 0.467043
1403715283.317143040 -0.922626 -0.122754 0.158424 -0.507844 -0.636577 -0.34494 0.466777
1403715283.322142976 -0.924207 -0.122872 0.15776 -0.508563 -0.635866 -0.34547 0.466571
1403715283.327142912 -0.927154 -0.122848 0.157519 -0.509145 -0.635073 -0.346139 0.466522
1403715283.332143104 -0.928712 -0.122956 0.156869 -0.509848 -0.634381 -0.346662 0.466306
1403715283.337143040 -0.930251 -0.123077 0.156223 -0.51052 -0.633705 -0.347262 0.466043
1403715283.342142976 -0.93177 -0.123216 0.155566 -0.511197 -0.633075 -0.347888 0.46569
1403715283.347142912 -0.933281 -0.123351 0.154904 -0.511852 -0.63246 -0.348531 0.465326
1403715283.352143104 -0.934794 -0.123478 0.154244 -0.512508 -0.631858 -0.349129 0.464972
1403715283.357143040 -0.93631 -0.123611 0.153581 -0.513162 -0.631289 -0.349637 0.464642
1403715283.362142976 -0.937823 -0.123751 0.152908 -0.513856 -0.630712 -0.350056 0.464344
1403715283.367142912 -0.939324 -0.12389 0.152229 -0.514586 -0.63013 -0.350446 0.464032
1403715283.372143104 -0.940804 -0.124033 0.151545 -0.515373 -0.629555 -0.35082 0.463655
1403715283.377143040 -0.942989 -0.123251 0.149496 -0.516431 -0.628864 -0.35096 0.463309
1403715283.382142976 -0.944447 -0.12338 0.14878 -0.51723 -0.628323 -0.35135 0.462857
1403715283.387142912 -0.945904 -0.123515 0.148061 -0.518011 -0.627813 -0.35174 0.46238
1403715283.392143104 -0.947359 -0.123648 0.147352 -0.518776 -0.627348 -0.352103 0.461875
1403715283.397143040 -0.948812 -0.123778 0.146654 -0.519555 -0.626903 -0.352413 0.461369
1403715283.402142976 -0.950257 -0.123913 0.145955 -0.520281 -0.626412 -0.352799 0.460922
1403715283.407142912 -0.951692 -0.124047 0.145265 -0.521008 -0.625919 -0.353237 0.460434
1403715283.412143104 -0.953117 -0.124174 0.144587 -0.521733 -0.625432 -0.353701 0.45992
1403715283.417143040 -0.954529 -0.124303 0.143905 -0.522448 -0.624932 -0.354172 0.459423
1403715283.422142976 -0.955929 -0.124436 0.143208 -0.523151 -0.624455 -0.354619 0.458927
1403715283.427142912 -0.958095 -0.12483 0.14239 -0.524046 -0.623894 -0.355031 0.45835
1403715283.432143104 -0.959494 -0.124974 0.141687 -0.524772 -0.623424 -0.355385 0.457885
1403715283.437143040 -0.960893 -0.125122 0.140984 -0.525534 -0.622957 -0.355686 0.457412
1403715283.442142976 -0.962285 -0.125274 0.140276 -0.526319 -0.622488 -0.355962 0.456934
1403715283.447142912 -0.963661 -0.125429 0.139562 -0.527112 -0.622023 -0.356226 0.456447
1403715283.452143104 -0.965023 -0.125587 0.138848 -0.527907 -0.621559 -0.356506 0.45594
1403715283.457143040 -0.966376 -0.12574 0.138142 -0.528661 -0.621106 -0.356825 0.455435
1403715283.462142976 -0.967722 -0.125887 0.137447 -0.529394 -0.620676 -0.357166 0.454903
1403715283.467142912 -0.969061 -0.126037 0.13676 -0.530105 -0.620252 -0.357538 0.454361
1403715283.472143104 -0.970389 -0.1262 0.136076 -0.530808 -0.619837 -0.357922 0.453803
1403715283.477143040 -0.972742 -0.12442 0.134192 -0.531563 -0.619577 -0.357982 0.453226
1403715283.482142976 -0.974076 -0.124567 0.133524 -0.532231 -0.61919 -0.358401 0.45264
1403715283.517143040 -0.983224 -0.125613 0.128956 -0.536706 -0.616669 -0.361659 0.448184
1403715283.522142976 -0.984503 -0.125772 0.128309 -0.537365 -0.616302 -0.362088 0.447552
1403715283.527142912 -0.98808 -0.124327 0.127642 -0.538046 -0.616017 -0.362337 0.446925
1403715283.572143104 -0.99913 -0.12584 0.122121 -0.543375 -0.612988 -0.366394 0.441299
1403715283.622142976 -1.0092 -0.127005 0.115633 -0.548904 -0.610384 -0.36989 0.435105
1403715283.627142912 -1.00898 -0.126162 0.116201 -0.549356 -0.610206 -0.370066 0.434636
1403715283.632143104 -1.01017 -0.126324 0.115641 -0.54985 -0.609966 -0.370372 0.434087
1403715283.637143040 -1.01135 -0.126478 0.115083 -0.55033 -0.609701 -0.370709 0.433563
1403715283.642142976 -1.01254 -0.126626 0.114526 -0.550809 -0.609427 -0.371032 0.433063
1403715283.647142912 -1.01373 -0.126777 0.113968 -0.551269 -0.609166 -0.371323 0.432595
1403715283.652143104 -1.01492 -0.126926 0.113411 -0.551685 -0.608925 -0.371593 0.432171
1403715283.657143040 -1.01611 -0.127067 0.112861 -0.552065 -0.608716 -0.371861 0.431751
1403715283.662142976 -1.0173 -0.127201 0.112311 -0.552388 -0.608506 -0.372204 0.431337
1403715283.667142912 -1.01847 -0.127338 0.111758 -0.552745 -0.608286 -0.372563 0.43088
1403715283.672143104 -1.01963 -0.127473 0.111207 -0.553114 -0.608059 -0.372942 0.430399
1403715283.677143040 -1.01983 -0.127934 0.11222 -0.553445 -0.607855 -0.373258 0.429988
1403715283.687142912 -1.02217 -0.128161 0.111159 -0.55412 -0.607438 -0.37383 0.429209
1403715283.717143040 -1.02918 -0.128813 0.107993 -0.556213 -0.605826 -0.375201 0.427581
1403715283.722142976 -1.03035 -0.12892 0.107479 -0.556532 -0.605516 -0.375354 0.427471
1403715283.727142912 -1.03118 -0.128484 0.108963 -0.556898 -0.605255 -0.375524 0.427215
1403715283.742142976 -1.03468 -0.128722 0.107439 -0.557749 -0.604586 -0.376201 0.426457
1403715283.747142912 -1.03584 -0.1288 0.106933 -0.558037 -0.604389 -0.376436 0.42615
1403715283.767142912 -1.04057 -0.129085 0.104981 -0.55896 -0.6036 -0.377269 0.425323
1403715283.772143104 -1.04174 -0.129155 0.104526 -0.559244 -0.60341 -0.377423 0.425082
1403715283.792143104 -1.04897 -0.129939 0.104626 -0.560055 -0.602259 -0.378508 0.424682
1403715283.807142912 -1.05258 -0.130085 0.103261 -0.560646 -0.601289 -0.37888 0.424944
1403715283.817143040 -1.05495 -0.130185 0.102357 -0.561163 -0.600555 -0.379118 0.425088
1403715283.822142976 -1.05614 -0.130223 0.101919 -0.561341 -0.600266 -0.379304 0.425094
1403715283.842142976 -1.06193 -0.12888 0.100901 -0.561449 -0.599747 -0.380574 0.42455
1403715283.847142912 -1.0631 -0.128885 0.100461 -0.561524 -0.599562 -0.380906 0.424413
1403715283.867142912 -1.0678 -0.128932 0.0985897 -0.56212 -0.598661 -0.381559 0.42431
1403715283.872143104 -1.06897 -0.128933 0.0981388 -0.562212 -0.598481 -0.381671 0.424342
1403715283.877143040 -1.07179 -0.127554 0.0976696 -0.562301 -0.598362 -0.381776 0.424296
1403715283.882142976 -1.07296 -0.127534 0.0972385 -0.562369 -0.59816 -0.381983 0.424306
1403715283.887142912 -1.07412 -0.127511 0.0968079 -0.562478 -0.597924 -0.382169 0.424326
1403715283.892143104 -1.07528 -0.127487 0.0963764 -0.562587 -0.597665 -0.382328 0.424402
1403715283.897143040 -1.07646 -0.127466 0.0959432 -0.562699 -0.597405 -0.382435 0.424523
1403715283.902142976 -1.07765 -0.127445 0.0955069 -0.562785 -0.597153 -0.382515 0.424692
1403715283.907142912 -1.07883 -0.12742 0.095074 -0.562869 -0.596923 -0.382574 0.424851
1403715283.912143104 -1.08001 -0.127391 0.0946438 -0.562936 -0.596685 -0.382672 0.425008
1403715283.917143040 -1.08118 -0.127366 0.0942061 -0.563022 -0.596475 -0.382791 0.425083
1403715283.922142976 -1.08234 -0.127342 0.0937543 -0.563108 -0.596247 -0.382952 0.425144
1403715283.927142912 -1.08662 -0.127319 0.092899 -0.563247 -0.596028 -0.383241 0.425006
1403715283.932143104 -1.0878 -0.127286 0.0924517 -0.563346 -0.595846 -0.383357 0.425024
1403715283.937143040 -1.08898 -0.127247 0.0920086 -0.563414 -0.595693 -0.383455 0.425061
1403715283.942142976 -1.09016 -0.127209 0.0915616 -0.563462 -0.595572 -0.383525 0.425103
1403715283.947142912 -1.09135 -0.12717 0.0911095 -0.563499 -0.595462 -0.383601 0.425141
1403715283.952143104 -1.09253 -0.127126 0.0906534 -0.563535 -0.595361 -0.383701 0.425143
1403715283.957143040 -1.09371 -0.127078 0.0901858 -0.563593 -0.595271 -0.383795 0.425108
1403715283.962142976 -1.09488 -0.127029 0.0896985 -0.56366 -0.595205 -0.383891 0.425025
1403715283.967142912 -1.09606 -0.126982 0.0891959 -0.563727 -0.595165 -0.383954 0.424935
1403715283.972143104 -1.09725 -0.126934 0.0886861 -0.563829 -0.595166 -0.383922 0.424827
1403715284.17143040 -1.10816 -0.125135 0.0846931 -0.56519 -0.595431 -0.382704 0.423744
1403715284.22142976 -1.10937 -0.125055 0.0841522 -0.56529 -0.595477 -0.38258 0.42366
1403715284.27142912 -1.11019 -0.124275 0.0850844 -0.565399 -0.595559 -0.382402 0.423559
1403715284.67142912 -1.11983 -0.123413 0.0809833 -0.566353 -0.596253 -0.381184 0.422404
1403715284.72143104 -1.12103 -0.123303 0.0804609 -0.566527 -0.596332 -0.380937 0.422283
1403715284.77143040 -1.12399 -0.123437 0.0810796 -0.56678 -0.596363 -0.380786 0.422035
1403715284.82142976 -1.12519 -0.123313 0.0805924 -0.566938 -0.596386 -0.380601 0.421959
1403715284.87142912 -1.12639 -0.123184 0.0801147 -0.567084 -0.596408 -0.380403 0.421908
1403715284.92143104 -1.12761 -0.12305 0.0796432 -0.567181 -0.596461 -0.380212 0.421874
1403715284.97143040 -1.12883 -0.12291 0.0791723 -0.567268 -0.596527 -0.379999 0.421857
1403715284.102142976 -1.13005 -0.122766 0.0786964 -0.567363 -0.596601 -0.379756 0.421844
1403715284.107142912 -1.13126 -0.122622 0.0782171 -0.567472 -0.59669 -0.379531 0.421773
1403715284.112143104 -1.13245 -0.122487 0.0777361 -0.567609 -0.596736 -0.379343 0.421694
1403715284.117143040 -1.13364 -0.122356 0.0772628 -0.567749 -0.596791 -0.379154 0.421596
1403715284.122142976 -1.13483 -0.122223 0.0768017 -0.567854 -0.596832 -0.378991 0.421545
1403715284.127142912 -1.13414 -0.121499 0.0771179 -0.567894 -0.59695 -0.378768 0.421523
1403715284.132143104 -1.13533 -0.121362 0.0766717 -0.567933 -0.597048 -0.378557 0.42152
1403715284.137143040 -1.13652 -0.121224 0.0762163 -0.567969 -0.597139 -0.378347 0.421533
1403715284.142142976 -1.1377 -0.121089 0.0757458 -0.568038 -0.597237 -0.378099 0.421524
1403715284.147142912 -1.13887 -0.120959 0.0752692 -0.568178 -0.597294 -0.377784 0.421537
1403715284.152143104 -1.14003 -0.120826 0.0747944 -0.56834 -0.597296 -0.377469 0.421598
1403715284.157143040 -1.14119 -0.120681 0.0743208 -0.568533 -0.597272 -0.377115 0.421688
1403715284.162142976 -1.14235 -0.120525 0.0738483 -0.568724 -0.597225 -0.376725 0.421845
1403715284.167142912 -1.14351 -0.120363 0.0733818 -0.568914 -0.597162 -0.376331 0.42203
1403715284.172143104 -1.14468 -0.120194 0.0729187 -0.569088 -0.597131 -0.375926 0.4222
1403715284.177143040 -1.14535 -0.118595 0.0715532 -0.569372 -0.596962 -0.375614 0.422334
1403715284.182142976 -1.14649 -0.118407 0.0710836 -0.569532 -0.596949 -0.37524 0.422468
1403715284.187142912 -1.14763 -0.118224 0.070609 -0.569712 -0.596943 -0.374873 0.42256
1403715284.192143104 -1.14876 -0.118044 0.0701308 -0.569886 -0.596934 -0.374508 0.422663
1403715284.197143040 -1.14988 -0.117859 0.0696676 -0.570067 -0.596909 -0.374131 0.422788
1403715284.202142976 -1.15099 -0.117672 0.0692258 -0.570244 -0.596857 -0.373756 0.422955
1403715284.207142912 -1.15211 -0.117471 0.0688046 -0.57038 -0.596783 -0.373397 0.423192
1403715284.217143040 -1.15432 -0.117022 0.0679859 -0.570662 -0.596602 -0.372697 0.423684
1403715284.222142976 -1.15541 -0.116796 0.0675644 -0.570812 -0.596514 -0.372358 0.423902
1403715284.227142912 -1.1548 -0.114102 0.0662593 -0.570854 -0.596678 -0.371847 0.424064
1403715284.232143104 -1.15587 -0.113859 0.0658313 -0.571046 -0.596642 -0.371474 0.424184
1403715284.237143040 -1.15694 -0.113613 0.0654019 -0.571221 -0.596645 -0.371096 0.424275
1403715284.242142976 -1.15801 -0.113362 0.0649717 -0.571371 -0.596656 -0.370713 0.424392
1403715284.247142912 -1.15908 -0.113108 0.0645515 -0.571486 -0.596661 -0.370325 0.424569
1403715284.252143104 -1.16015 -0.112843 0.0641519 -0.571591 -0.596628 -0.369945 0.424804
1403715284.257143040 -1.16121 -0.112561 0.0637678 -0.571658 -0.596512 -0.369636 0.425147
1403715284.262142976 -1.16226 -0.112271 0.0633917 -0.571753 -0.596413 -0.369317 0.425435
1403715284.267142912 -1.1633 -0.111977 0.0630154 -0.571848 -0.596297 -0.369006 0.425741
1403715284.272143104 -1.16433 -0.111673 0.0626401 -0.571928 -0.596219 -0.36868 0.426023
1403715284.277143040 -1.16863 -0.110574 0.0613562 -0.572054 -0.596087 -0.368511 0.426187
1403715284.317143040 -1.17678 -0.107767 0.0582576 -0.573207 -0.595568 -0.365296 0.428126
1403715284.322142976 -1.17775 -0.107382 0.0578989 -0.573311 -0.595433 -0.364998 0.428428
1403715284.332143104 -1.18017 -0.106703 0.0562984 -0.573389 -0.595235 -0.3645 0.429022
1403715284.367142912 -1.18652 -0.103678 0.0540998 -0.573174 -0.595179 -0.363234 0.430457
1403715284.372143104 -1.18736 -0.10321 0.0538143 -0.573099 -0.595201 -0.363203 0.430554
1403715284.377143040 -1.18626 -0.102213 0.0523933 -0.573001 -0.595151 -0.363204 0.430753
1403715284.417143040 -1.19245 -0.0980564 0.0503503 -0.570783 -0.596639 -0.364757 0.430326
1403715284.422142976 -1.19319 -0.0975069 0.0500835 -0.570515 -0.596869 -0.364889 0.43025
1403715284.427142912 -1.19462 -0.0960089 0.0496664 -0.570358 -0.597149 -0.364908 0.430055
1403715284.467142912 -1.19997 -0.0910212 0.0477677 -0.568082 -0.598439 -0.366551 0.429876
1403715284.472143104 -1.20061 -0.0903659 0.0475414 -0.567797 -0.5986 -0.366748 0.429861
1403715284.477143040 -1.20068 -0.0894183 0.0463107 -0.56766 -0.598648 -0.367003 0.429758
1403715284.517143040 -1.20543 -0.0837539 0.0445476 -0.564337 -0.601009 -0.369896 0.428356
1403715284.522142976 -1.206 -0.0829964 0.0443507 -0.563927 -0.60129 -0.370256 0.42819
1403715284.527142912 -1.20263 -0.0816569 0.043266 -0.56334 -0.601666 -0.370463 0.428256
1403715284.532143104 -1.20317 -0.0808831 0.0430486 -0.562924 -0.601883 -0.370839 0.428173
1403715284.537143040 -1.2037 -0.0800981 0.042828 -0.562552 -0.602079 -0.37115 0.428117
1403715284.542142976 -1.20425 -0.0793075 0.0426083 -0.562209 -0.602232 -0.371404 0.428132
1403715284.547142912 -1.20479 -0.0785167 0.0423868 -0.56191 -0.602387 -0.371565 0.428167
1403715284.552143104 -1.20534 -0.0777196 0.0421577 -0.561606 -0.602499 -0.371712 0.42828
1403715284.557143040 -1.20589 -0.0769142 0.0419296 -0.561336 -0.602633 -0.371829 0.428344
1403715284.562142976 -1.20643 -0.0761042 0.0417035 -0.561043 -0.60272 -0.371997 0.42846
1403715284.567142912 -1.20696 -0.0752889 0.0414853 -0.560734 -0.602823 -0.3722 0.428542
1403715284.572143104 -1.20748 -0.0744667 0.0412778 -0.560402 -0.602908 -0.372453 0.428638
1403715284.577143040 -1.21007 -0.0713684 0.0400432 -0.560169 -0.603085 -0.372693 0.428485
1403715284.582142976 -1.2106 -0.0705241 0.0398263 -0.559782 -0.603223 -0.372976 0.42855
1403715284.587142912 -1.21114 -0.0696813 0.0396117 -0.55939 -0.603399 -0.373235 0.428588
1403715284.592143104 -1.21168 -0.0688435 0.0394005 -0.558991 -0.603606 -0.373495 0.428592
1403715284.597143040 -1.21221 -0.0680097 0.0391873 -0.558594 -0.603811 -0.37377 0.42858
1403715284.602142976 -1.21273 -0.0671753 0.038974 -0.55821 -0.60404 -0.374062 0.428504
1403715284.607142912 -1.21325 -0.0663362 0.0387622 -0.557809 -0.604247 -0.374387 0.42845
1403715284.612143104 -1.21375 -0.0654931 0.0385506 -0.557428 -0.604478 -0.374681 0.428362
1403715284.617143040 -1.21426 -0.064644 0.0383349 -0.557028 -0.604671 -0.374988 0.428342
1403715284.622142976 -1.21477 -0.0637877 0.038118 -0.556641 -0.604885 -0.375263 0.428303
1403715284.627142912 -1.21446 -0.0614192 0.0384689 -0.55638 -0.605057 -0.375463 0.428224
1403715284.632143104 -1.21498 -0.0605528 0.0382363 -0.556075 -0.605283 -0.375657 0.428129
1403715284.637143040 -1.21549 -0.059686 0.0379943 -0.555747 -0.605491 -0.3759 0.428048
1403715284.642142976 -1.216 -0.0588149 0.0377485 -0.555444 -0.605724 -0.376112 0.427925
1403715284.647142912 -1.21651 -0.0579394 0.0375024 -0.555139 -0.605951 -0.376317 0.42782
1403715284.652143104 -1.21703 -0.0570634 0.0372606 -0.55485 -0.606164 -0.376468 0.427761
1403715284.657143040 -1.21755 -0.0561855 0.0370259 -0.554572 -0.606356 -0.376598 0.427734
1403715284.662142976 -1.21806 -0.0553024 0.0368003 -0.554287 -0.606509 -0.376746 0.427757
1403715284.667142912 -1.21857 -0.0544167 0.0365788 -0.554016 -0.60665 -0.376896 0.427775
1403715284.672143104 -1.21907 -0.053523 0.0363557 -0.553727 -0.606765 -0.377066 0.427835
1403715284.677143040 -1.22014 -0.0535877 0.0365471 -0.553524 -0.606874 -0.377293 0.427745
1403715284.717143040 -1.22434 -0.0463598 0.0349214 -0.551611 -0.607904 -0.378183 0.427968
1403715284.722142976 -1.22487 -0.0454556 0.0347243 -0.551368 -0.608015 -0.378302 0.428019
1403715284.727142912 -1.22609 -0.0445347 0.0321692 -0.551079 -0.608038 -0.378519 0.428165
1403715284.732143104 -1.22661 -0.0436392 0.031967 -0.550871 -0.608126 -0.378668 0.428176
1403715284.737143040 -1.22711 -0.0427486 0.0317667 -0.55069 -0.608173 -0.37885 0.428181
1403715284.742142976 -1.2276 -0.0418563 0.0315675 -0.55057 -0.608263 -0.378999 0.428076
1403715284.747142912 -1.2281 -0.0409584 0.0313704 -0.550412 -0.608291 -0.379212 0.428049
1403715284.752143104 -1.2286 -0.0400591 0.0311761 -0.550257 -0.608347 -0.379398 0.428004
1403715284.757143040 -1.2291 -0.039158 0.0309795 -0.550078 -0.608403 -0.379597 0.427979
1403715284.762142976 -1.22961 -0.0382568 0.0307813 -0.549884 -0.608468 -0.379809 0.427947
1403715284.767142912 -1.23011 -0.0373634 0.0305872 -0.549714 -0.608531 -0.380038 0.427873
1403715284.772143104 -1.2306 -0.0364723 0.0303929 -0.549556 -0.608551 -0.380319 0.427798
1403715284.777143040 -1.23138 -0.0358409 0.02956 -0.549487 -0.60848 -0.380647 0.427696
1403715284.787142912 -1.23233 -0.0340618 0.0291575 -0.54935 -0.608401 -0.38114 0.427545
1403715284.792143104 -1.23282 -0.0331727 0.0289522 -0.549294 -0.608327 -0.381357 0.427528
1403715284.817143040 -1.23519 -0.0288041 0.0279968 -0.549231 -0.60758 -0.382535 0.42762
1403715284.822142976 -1.23565 -0.0279463 0.0278323 -0.549227 -0.607391 -0.382876 0.427588
1403715284.827142912 -1.23774 -0.0267053 0.0267048 -0.549156 -0.607214 -0.383195 0.427645
1403715284.832143104 -1.23821 -0.0258453 0.0265498 -0.549155 -0.607002 -0.383517 0.427658
1403715284.837143040 -1.23869 -0.0249871 0.0263973 -0.549154 -0.60678 -0.383815 0.427708
1403715284.842142976 -1.23917 -0.024129 0.0262476 -0.549199 -0.606545 -0.384059 0.427764
1403715284.847142912 -1.23964 -0.0232691 0.0261064 -0.549268 -0.606297 -0.384312 0.427799
1403715284.852143104 -1.24011 -0.0224083 0.0259662 -0.549372 -0.606003 -0.384615 0.427811
1403715284.857143040 -1.24057 -0.0215481 0.0258182 -0.549552 -0.605676 -0.384896 0.42779
1403715284.862142976 -1.24103 -0.0206859 0.0256629 -0.549732 -0.605301 -0.385175 0.427839
1403715284.867142912 -1.2415 -0.0198219 0.0255103 -0.549958 -0.604921 -0.385368 0.427912
1403715284.872143104 -1.24197 -0.0189586 0.025366 -0.5502 -0.60448 -0.385516 0.42809
1403715284.877143040 -1.24242 -0.0179933 0.0245737 -0.550411 -0.604059 -0.385616 0.428324
1403715284.887142912 -1.24334 -0.0163243 0.0242948 -0.551064 -0.603045 -0.385954 0.428608
1403715284.892143104 -1.24379 -0.0155011 0.0241532 -0.551411 -0.602568 -0.386152 0.428654
1403715284.917143040 -1.24605 -0.0113812 0.0235557 -0.552613 -0.600166 -0.387843 0.428949
1403715284.922142976 -1.24647 -0.0105603 0.0234591 -0.552889 -0.59954 -0.388277 0.429076
1403715284.927142912 -1.24826 -0.00989293 0.0213235 -0.55316 -0.598807 -0.38878 0.429295
1403715284.937143040 -1.24911 -0.00828949 0.0211421 -0.553783 -0.597608 -0.38964 0.429384
1403715284.942142976 -1.24954 -0.00749954 0.02104 -0.554095 -0.597016 -0.390058 0.429424
1403715284.967142912 -1.25165 -0.00367901 0.0206327 -0.556291 -0.593404 -0.391959 0.429861
1403715284.972143104 -1.25207 -0.00295081 0.0205565 -0.556797 -0.592539 -0.392314 0.430075
1403715284.977143040 -1.2519 -0.00173754 0.0202261 -0.557364 -0.591622 -0.392662 0.430285
1403715284.987142912 -1.25274 -0.000267428 0.020063 -0.558341 -0.589826 -0.393357 0.43085
1403715284.992143104 -1.25315 0.000471159 0.0199888 -0.558833 -0.588937 -0.393727 0.431089
1403715285.17143040 -1.25511 0.00415735 0.019745 -0.5615 -0.58456 -0.396007 0.431492
1403715285.22142976 -1.25552 0.00487582 0.0197074 -0.562061 -0.583739 -0.396372 0.431538
1403715285.27142912 -1.25441 0.00523314 0.0196269 -0.562647 -0.58286 -0.396875 0.431501
1403715285.32143104 -1.25481 0.00593089 0.0196073 -0.563261 -0.581997 -0.397286 0.431486
1403715285.37143040 -1.25519 0.00662126 0.0195849 -0.563859 -0.581105 -0.397779 0.431452
1403715285.42142976 -1.25557 0.00729839 0.0195664 -0.564478 -0.58023 -0.398266 0.431372
1403715285.47142912 -1.25595 0.00796611 0.0195645 -0.565025 -0.579379 -0.39876 0.431344
1403715285.52143104 -1.25634 0.0086329 0.0195816 -0.565547 -0.578508 -0.399243 0.431381
1403715285.57143040 -1.25673 0.00929809 0.0196059 -0.566058 -0.577619 -0.399764 0.43142
1403715285.62142976 -1.25709 0.00995627 0.0196315 -0.566568 -0.576705 -0.40037 0.431413
1403715285.67142912 -1.25742 0.0106041 0.0196709 -0.567148 -0.575775 -0.401 0.431307
1403715285.72143104 -1.25775 0.0112485 0.0197187 -0.567717 -0.574849 -0.401669 0.431171
1403715285.87142912 -1.26114 0.0137354 0.019296 -0.569476 -0.572498 -0.403383 0.430379
1403715285.92143104 -1.26148 0.014369 0.0193326 -0.570052 -0.571791 -0.403912 0.430059
1403715285.117143040 -1.26306 0.0172791 0.019682 -0.573276 -0.568179 -0.406757 0.427874
1403715285.122142976 -1.26339 0.017818 0.0197821 -0.573901 -0.567485 -0.407202 0.427533
1403715285.132143104 -1.26433 0.0189795 0.0207473 -0.575234 -0.566142 -0.408223 0.426548
1403715285.137143040 -1.26462 0.0194726 0.0208705 -0.57597 -0.56542 -0.408727 0.426029
1403715285.142142976 -1.26492 0.019945 0.0209986 -0.576697 -0.564716 -0.409232 0.425493
1403715285.167142912 -1.26648 0.0220208 0.021592 -0.580595 -0.561286 -0.410923 0.423095
1403715285.172143104 -1.26677 0.022403 0.0217023 -0.581484 -0.560569 -0.411217 0.42254
1403715285.177143040 -1.26814 0.0239389 0.0224994 -0.582263 -0.560041 -0.41148 0.421911
1403715285.187142912 -1.26876 0.0246805 0.0227075 -0.58392 -0.558715 -0.412023 0.420846
1403715285.192143104 -1.26908 0.0250454 0.0228071 -0.584749 -0.558082 -0.412217 0.420345
1403715285.197143040 -1.26939 0.02541 0.0229067 -0.585613 -0.557458 -0.41237 0.41982
1403715285.202142976 -1.2697 0.0257703 0.0230056 -0.586487 -0.556828 -0.412538 0.419272
1403715285.207142912 -1.27 0.0261251 0.0231196 -0.587394 -0.556215 -0.412705 0.41865
1403715285.212143104 -1.27029 0.0264775 0.0232553 -0.588272 -0.555612 -0.412909 0.418017
1403715285.217143040 -1.27058 0.0268313 0.0234195 -0.589158 -0.555041 -0.413097 0.41734
1403715285.222142976 -1.27088 0.0271827 0.0236096 -0.58996 -0.554512 -0.413298 0.416711
1403715285.227142912 -1.26966 0.0267692 0.023187 -0.590497 -0.55411 -0.413372 0.416412
1403715285.232143104 -1.26996 0.0270891 0.0234033 -0.591245 -0.553542 -0.413534 0.415945
1403715285.237143040 -1.27027 0.0273985 0.0236264 -0.592001 -0.552913 -0.413681 0.41556
1403715285.242142976 -1.27056 0.027689 0.0238473 -0.592825 -0.552296 -0.413774 0.415112
1403715285.247142912 -1.27085 0.02796 0.024072 -0.593656 -0.551681 -0.413855 0.414662
1403715285.252143104 -1.27113 0.0282158 0.0243053 -0.594536 -0.55109 -0.413838 0.414205
1403715285.257143040 -1.27143 0.0284554 0.0245451 -0.595388 -0.550542 -0.413792 0.413755
1403715285.262142976 -1.27173 0.0286766 0.0247896 -0.596237 -0.550043 -0.413703 0.413284
1403715285.267142912 -1.27203 0.0288849 0.0250467 -0.597129 -0.549589 -0.413529 0.412774
1403715285.272143104 -1.27232 0.0290909 0.0253271 -0.598015 -0.549101 -0.413378 0.412293
1403715285.277143040 -1.27224 0.0290483 0.0234633 -0.598912 -0.548812 -0.412949 0.411805
1403715285.282142976 -1.27251 0.0292237 0.0237971 -0.599812 -0.548321 -0.412805 0.411293
1403715285.287142912 -1.27279 0.0293884 0.0241696 -0.600706 -0.547793 -0.41267 0.410828
1403715285.292143104 -1.27308 0.0295481 0.0245865 -0.601558 -0.547284 -0.412517 0.410412
1403715285.297143040 -1.27337 0.0297071 0.0250416 -0.602332 -0.546798 -0.412366 0.410076
1403715285.302142976 -1.27367 0.0298646 0.0255349 -0.603081 -0.546331 -0.412228 0.409736
1403715285.307142912 -1.27396 0.0300199 0.0260656 -0.603802 -0.545882 -0.412125 0.409377
1403715285.312143104 -1.27423 0.0301682 0.0266355 -0.604583 -0.545434 -0.412013 0.408933
1403715285.317143040 -1.27449 0.0303058 0.0272417 -0.60535 -0.544983 -0.411941 0.408471
1403715285.322142976 -1.27475 0.0304434 0.0278708 -0.606178 -0.544546 -0.411802 0.407967
1403715285.327142912 -1.27489 0.028229 0.0273404 -0.606905 -0.544076 -0.41168 0.407636
1403715285.367142912 -1.27677 0.0290422 0.0335806 -0.612768 -0.541349 -0.40995 0.404226
1403715285.372143104 -1.27699 0.0291377 0.034535 -0.613429 -0.541062 -0.409729 0.40383
1403715285.377143040 -1.27817 0.0288566 0.0348211 -0.614091 -0.540785 -0.409511 0.403416
1403715285.382142976 -1.27838 0.02896 0.0358302 -0.614783 -0.540554 -0.40926 0.402926
1403715285.387142912 -1.27858 0.0290704 0.0368915 -0.615492 -0.540383 -0.408961 0.402377
1403715285.392143104 -1.27879 0.0291873 0.038003 -0.616144 -0.5402 -0.408692 0.401897
1403715285.397143040 -1.27899 0.0293089 0.0391663 -0.616781 -0.540026 -0.408429 0.40142
1403715285.402142976 -1.27917 0.0294313 0.0403847 -0.617372 -0.539842 -0.408226 0.400966
1403715285.407142912 -1.27935 0.029553 0.0416517 -0.61797 -0.539661 -0.408034 0.400485
1403715285.412143104 -1.27951 0.029671 0.0429562 -0.618528 -0.539481 -0.407885 0.400016
1403715285.417143040 -1.27967 0.0297866 0.0442926 -0.619086 -0.539277 -0.407721 0.399596
1403715285.422142976 -1.27983 0.0299044 0.0456684 -0.619633 -0.539096 -0.407533 0.399183
1403715285.432143104 -1.28129 0.0302887 0.0474387 -0.620755 -0.538574 -0.40721 0.398474
1403715285.437143040 -1.28142 0.0304301 0.0489144 -0.621176 -0.538412 -0.407084 0.398166
1403715285.442142976 -1.28155 0.0305647 0.0504203 -0.621621 -0.538249 -0.406975 0.397802
1403715285.467142912 -1.28208 0.0311196 0.0582689 -0.623642 -0.537635 -0.406517 0.395933
1403715285.472143104 -1.28216 0.0312216 0.0598983 -0.623999 -0.537523 -0.406428 0.395614
1403715285.477143040 -1.28305 0.0299209 0.0606959 -0.624412 -0.537297 -0.406425 0.395273
1403715285.482142976 -1.28311 0.0300192 0.0623735 -0.624785 -0.537123 -0.406353 0.394993
1403715285.487142912 -1.28316 0.0301242 0.0640865 -0.625146 -0.536938 -0.406287 0.394741
1403715285.492143104 -1.28321 0.0302392 0.0658336 -0.625524 -0.536725 -0.40619 0.394531
1403715285.497143040 -1.28326 0.0303625 0.0676029 -0.625857 -0.536541 -0.406088 0.394359
1403715285.502142976 -1.28331 0.030489 0.0693953 -0.626257 -0.536381 -0.405878 0.394157
1403715285.507142912 -1.28334 0.0306196 0.0712013 -0.626648 -0.536187 -0.40569 0.393994
1403715285.512143104 -1.28335 0.0307578 0.0730208 -0.627053 -0.536021 -0.405482 0.393789
1403715285.517143040 -1.28335 0.0309051 0.0748625 -0.627479 -0.53582 -0.405269 0.393603
1403715285.522142976 -1.28334 0.0310604 0.0767311 -0.627857 -0.535629 -0.405106 0.393429
1403715285.542142976 -1.28193 0.0306568 0.0847988 -0.629194 -0.534529 -0.404709 0.393197
1403715285.547142912 -1.28188 0.030833 0.0867713 -0.629436 -0.534312 -0.404683 0.393131
1403715285.552143104 -1.28182 0.0310132 0.0887446 -0.629692 -0.534088 -0.404626 0.393084
1403715285.557143040 -1.28175 0.0311993 0.0907243 -0.62995 -0.533882 -0.404548 0.393031
1403715285.562142976 -1.28168 0.0313911 0.0927103 -0.630214 -0.533661 -0.404456 0.393003
1403715285.567142912 -1.2816 0.0315839 0.0946979 -0.630482 -0.533431 -0.404355 0.392989
1403715285.572143104 -1.28151 0.0317751 0.0966854 -0.630763 -0.533189 -0.404241 0.392983
1403715285.577143040 -1.27978 0.0316777 0.0992143 -0.631006 -0.53289 -0.404146 0.393097
1403715285.582142976 -1.27966 0.0318768 0.101219 -0.631275 -0.532645 -0.404043 0.393103
1403715285.587142912 -1.27954 0.0320854 0.103216 -0.631499 -0.532413 -0.40398 0.393123
1403715285.592143104 -1.27941 0.0323046 0.10522 -0.631724 -0.5322 -0.403912 0.393118
1403715285.597143040 -1.27927 0.0325245 0.10723 -0.631939 -0.532001 -0.403872 0.393084
1403715285.602142976 -1.27911 0.032739 0.109227 -0.632108 -0.531791 -0.40389 0.39308
1403715285.607142912 -1.27894 0.0329584 0.111219 -0.632318 -0.531636 -0.403861 0.39298
1403715285.612143104 -1.27876 0.0331884 0.113216 -0.632488 -0.531533 -0.403852 0.392854
1403715285.617143040 -1.27857 0.0334269 0.115215 -0.632623 -0.531455 -0.403883 0.392711
1403715285.622142976 -1.27837 0.0336654 0.117213 -0.632707 -0.531406 -0.40397 0.392552
1403715285.627142912 -1.27923 0.0332807 0.119627 -0.632919 -0.531313 -0.404128 0.392173
1403715285.632143104 -1.27901 0.0335248 0.121611 -0.633017 -0.531243 -0.404216 0.39202
1403715285.637143040 -1.27878 0.0337773 0.123588 -0.633166 -0.531148 -0.404225 0.391899
1403715285.642142976 -1.27855 0.0340339 0.125553 -0.633315 -0.531036 -0.404214 0.39182
1403715285.647142912 -1.2783 0.0343017 0.127514 -0.63348 -0.530907 -0.404166 0.391779
1403715285.652143104 -1.27805 0.0345773 0.129474 -0.633683 -0.530761 -0.404067 0.391751
1403715285.657143040 -1.27778 0.0348572 0.131422 -0.633859 -0.530615 -0.404 0.391732
1403715285.662142976 -1.27749 0.035146 0.133363 -0.634059 -0.530467 -0.403938 0.391674
1403715285.667142912 -1.27718 0.0354443 0.135299 -0.634238 -0.530322 -0.403895 0.391625
1403715285.672143104 -1.27687 0.0357528 0.137227 -0.634424 -0.530164 -0.403825 0.391609
1403715285.677143040 -1.27767 0.0369238 0.138193 -0.634635 -0.530086 -0.403598 0.391607
1403715285.682142976 -1.27733 0.0372565 0.140097 -0.634809 -0.529963 -0.403477 0.391617
1403715285.687142912 -1.27697 0.0375978 0.141992 -0.634966 -0.529827 -0.40337 0.391656
1403715285.692143104 -1.2766 0.0379425 0.143882 -0.635145 -0.529695 -0.403259 0.391658
1403715285.697143040 -1.27621 0.0382943 0.145769 -0.635313 -0.529548 -0.403209 0.391636
1403715285.702142976 -1.2758 0.0386624 0.147669 -0.63547 -0.52942 -0.40322 0.391544
1403715285.707142912 -1.27538 0.0390425 0.149586 -0.635572 -0.529336 -0.403311 0.391398
1403715285.712143104 -1.27493 0.0394256 0.151501 -0.63564 -0.529262 -0.403432 0.391263
1403715285.717143040 -1.27449 0.0398071 0.153401 -0.635699 -0.529219 -0.403529 0.391125
1403715285.722142976 -1.27404 0.0401866 0.155289 -0.635748 -0.529182 -0.403613 0.39101
1403715285.727142912 -1.27533 0.0418616 0.155884 -0.635735 -0.529305 -0.403487 0.390993
1403715285.732143104 -1.27486 0.0422503 0.157782 -0.635779 -0.52923 -0.403614 0.390892
1403715285.737143040 -1.27436 0.0426395 0.159682 -0.635808 -0.529149 -0.40382 0.390742
1403715285.742142976 -1.27383 0.0430304 0.161582 -0.635769 -0.529071 -0.404123 0.390597
1403715285.747142912 -1.2733 0.0434231 0.163491 -0.635692 -0.529 -0.404458 0.390473
1403715285.752143104 -1.27275 0.0438281 0.165404 -0.635553 -0.528923 -0.404813 0.390434
1403715285.757143040 -1.27219 0.0442504 0.167321 -0.635408 -0.528837 -0.405123 0.390466
1403715285.762142976 -1.27163 0.044684 0.169235 -0.635251 -0.528686 -0.405438 0.390599
1403715285.767142912 -1.27105 0.0451254 0.171137 -0.635214 -0.528526 -0.40564 0.390666
1403715285.772143104 -1.27045 0.0455685 0.173019 -0.635229 -0.528361 -0.405807 0.390692
1403715285.777143040 -1.27085 0.0453321 0.17529 -0.635491 -0.528004 -0.406042 0.390503
1403715285.782142976 -1.27023 0.0457744 0.17712 -0.635562 -0.52792 -0.406118 0.390424
1403715285.787142912 -1.26961 0.0462179 0.178941 -0.635597 -0.527886 -0.406179 0.390347
1403715285.792143104 -1.26899 0.0466676 0.18076 -0.635594 -0.527914 -0.40624 0.390251
1403715285.797143040 -1.26834 0.0471252 0.182579 -0.635535 -0.527938 -0.406387 0.39016
1403715285.802142976 -1.26768 0.047586 0.184404 -0.635455 -0.527969 -0.406621 0.390007
1403715285.807142912 -1.26699 0.0480471 0.186229 -0.635355 -0.527971 -0.406945 0.389829
1403715285.812143104 -1.26629 0.048512 0.188044 -0.635252 -0.527969 -0.407299 0.389631
1403715285.817143040 -1.26559 0.0489851 0.189844 -0.635132 -0.527945 -0.407664 0.389476
1403715285.822142976 -1.26488 0.0494621 0.191622 -0.635031 -0.527963 -0.407956 0.38931
1403715285.832143104 -1.26208 0.0505639 0.195951 -0.634729 -0.528147 -0.408415 0.389072
1403715285.837143040 -1.26134 0.0510587 0.197685 -0.634594 -0.528282 -0.408701 0.388808
1403715285.842142976 -1.26058 0.0515577 0.199407 -0.63448 -0.528462 -0.408999 0.388437
1403715285.847142912 -1.25982 0.0520638 0.201116 -0.63435 -0.528671 -0.409334 0.388011
1403715285.852143104 -1.25904 0.0525806 0.20282 -0.634237 -0.528901 -0.409638 0.387562
1403715285.857143040 -1.25827 0.0531078 0.20452 -0.634101 -0.529134 -0.409932 0.387156
1403715285.862142976 -1.25749 0.0536456 0.20622 -0.633971 -0.529354 -0.410183 0.386801
1403715285.867142912 -1.25669 0.0541915 0.207929 -0.633818 -0.529586 -0.410444 0.386457
1403715285.872143104 -1.25589 0.0547418 0.209644 -0.633626 -0.529745 -0.410785 0.386193
1403715285.877143040 -1.25037 0.0544754 0.212001 -0.633492 -0.529948 -0.410967 0.38594
1403715285.887142912 -1.24865 0.0555996 0.215447 -0.633079 -0.530337 -0.411745 0.385252
1403715285.892143104 -1.24779 0.0561682 0.217168 -0.632822 -0.530571 -0.41215 0.38492
1403715285.917143040 -1.24328 0.059068 0.225651 -0.631819 -0.531772 -0.414034 0.382884
1403715285.922142976 -1.24236 0.059661 0.227313 -0.631667 -0.532046 -0.414327 0.382437
1403715285.927142912 -1.23837 0.0590065 0.229711 -0.631562 -0.532248 -0.414593 0.382039
1403715285.937143040 -1.23651 0.0601743 0.232999 -0.631243 -0.532911 -0.415006 0.381193
1403715285.942142976 -1.23556 0.0607668 0.234636 -0.631123 -0.5332 -0.415225 0.38075
1403715285.967142912 -1.23073 0.0638269 0.242685 -0.630568 -0.534379 -0.416258 0.378883
1403715285.972143104 -1.22976 0.0644592 0.244283 -0.630397 -0.534665 -0.416466 0.378537
1403715285.977143040 -1.22863 0.0647006 0.245295 -0.630093 -0.535025 -0.416653 0.378326
1403715286.17143040 -1.2207 0.0700144 0.257692 -0.628681 -0.536918 -0.419011 0.375378
1403715286.22142976 -1.2197 0.07071 0.259192 -0.628487 -0.537162 -0.419328 0.375
1403715286.27142912 -1.21941 0.071257 0.260557 -0.628307 -0.537436 -0.419645 0.374553
1403715286.67142912 -1.2115 0.0769867 0.272129 -0.627427 -0.538669 -0.421276 0.372419
1403715286.72143104 -1.21052 0.0777266 0.273526 -0.627331 -0.538781 -0.421444 0.372231
1403715286.77143040 -1.20917 0.0774594 0.275101 -0.627359 -0.538758 -0.421615 0.372022
1403715286.117143040 -1.20133 0.0835596 0.285835 -0.627611 -0.539002 -0.421584 0.371278
1403715286.122142976 -1.20036 0.0843456 0.287144 -0.627709 -0.538969 -0.421493 0.371265
1403715286.127142912 -1.19779 0.0845363 0.289507 -0.627857 -0.538797 -0.421417 0.371349
1403715286.167142912 -1.18987 0.0912092 0.299796 -0.628783 -0.538105 -0.420501 0.371825
1403715286.172143104 -1.18887 0.0920677 0.301038 -0.628972 -0.537994 -0.420304 0.371889
1403715286.177143040 -1.18729 0.0923795 0.302762 -0.629208 -0.537886 -0.420046 0.371937
1403715286.182142976 -1.18631 0.0932419 0.303985 -0.62939 -0.537772 -0.419816 0.372054
1403715286.187142912 -1.18532 0.0941086 0.305199 -0.629575 -0.537657 -0.419565 0.37219
1403715286.217143040 -1.17931 0.0994412 0.312348 -0.630628 -0.536898 -0.41843 0.372781
1403715286.222142976 -1.17831 0.100349 0.313515 -0.630773 -0.536799 -0.418223 0.37291
1403715286.227142912 -1.17629 0.100686 0.314612 -0.630764 -0.53694 -0.417841 0.37315
1403715286.232143104 -1.17529 0.101616 0.315771 -0.630902 -0.536869 -0.417618 0.373268
1403715286.237143040 -1.17428 0.102559 0.31692 -0.631039 -0.53679 -0.417429 0.373363
1403715286.242142976 -1.17326 0.103508 0.318066 -0.631177 -0.536717 -0.417272 0.373408
1403715286.262142976 -1.16915 0.107413 0.322721 -0.631388 -0.536664 -0.417069 0.373356
1403715286.267142912 -1.16812 0.108421 0.32388 -0.631368 -0.536721 -0.417071 0.373305
1403715286.272143104 -1.16708 0.10943 0.325035 -0.631373 -0.536752 -0.417098 0.373222
1403715286.277143040 -1.1659 0.110848 0.326267 -0.631143 -0.537046 -0.416927 0.373379
1403715286.282142976 -1.16483 0.111858 0.327431 -0.631142 -0.537047 -0.417007 0.37329
1403715286.287142912 -1.16377 0.112877 0.328593 -0.631109 -0.537065 -0.417098 0.373217
1403715286.317143040 -1.15742 0.119135 0.335433 -0.630818 -0.537274 -0.41741 0.373061
1403715286.322142976 -1.15635 0.120184 0.336554 -0.630809 -0.537239 -0.417472 0.373058
1403715286.327142912 -1.15594 0.120511 0.338267 -0.630774 -0.53723 -0.417503 0.373094
1403715286.332143104 -1.15487 0.121573 0.339401 -0.630701 -0.53721 -0.417622 0.373113
1403715286.337143040 -1.15381 0.122642 0.340525 -0.630603 -0.537218 -0.417755 0.373119
1403715286.342142976 -1.15274 0.123721 0.341636 -0.630475 -0.537257 -0.417912 0.373102
1403715286.347142912 -1.15168 0.12481 0.342741 -0.630344 -0.537308 -0.418076 0.373067
1403715286.352143104 -1.15061 0.125903 0.343843 -0.63022 -0.537404 -0.418223 0.372974
1403715286.357143040 -1.14954 0.127001 0.344937 -0.630086 -0.537468 -0.418398 0.372912
1403715286.362142976 -1.14848 0.128105 0.346025 -0.629979 -0.537527 -0.418562 0.372823
1403715286.367142912 -1.14741 0.129218 0.347104 -0.629877 -0.537588 -0.418729 0.372721
1403715286.372143104 -1.14634 0.130341 0.348175 -0.629787 -0.53765 -0.418873 0.37262
1403715286.377143040 -1.14546 0.131052 0.349118 -0.629719 -0.537677 -0.419056 0.37249
1403715286.387142912 -1.14334 0.133324 0.351171 -0.629634 -0.537767 -0.419177 0.372368
1403715286.392143104 -1.14228 0.134463 0.352176 -0.629622 -0.537796 -0.419215 0.372305
1403715286.417143040 -1.13699 0.14028 0.357141 -0.629238 -0.537982 -0.419742 0.372091
1403715286.422142976 -1.13593 0.141482 0.358127 -0.62909 -0.537981 -0.419973 0.372082
1403715286.427142912 -1.13477 0.140972 0.358873 -0.629024 -0.537807 -0.420299 0.372078
1403715286.437143040 -1.13263 0.143361 0.360795 -0.62878 -0.537825 -0.420699 0.372011
1403715286.442142976 -1.13156 0.144568 0.361748 -0.628667 -0.537873 -0.420845 0.371968
1403715286.467142912 -1.12612 0.150671 0.366408 -0.628271 -0.538276 -0.42154 0.371266
1403715286.472143104 -1.12503 0.15192 0.367349 -0.628198 -0.53833 -0.421695 0.371136
1403715286.477143040 -1.12474 0.154012 0.369004 -0.628211 -0.538374 -0.421754 0.370983
1403715286.487142912 -1.12257 0.156553 0.370842 -0.628073 -0.538512 -0.42201 0.370725
1403715286.492143104 -1.12149 0.157826 0.371764 -0.62799 -0.538591 -0.422156 0.370585
1403715286.497143040 -1.12042 0.159107 0.37269 -0.62791 -0.538641 -0.422304 0.370478
1403715286.502142976 -1.11934 0.160403 0.373617 -0.627822 -0.538652 -0.422475 0.370417
1403715286.507142912 -1.11825 0.161708 0.374544 -0.627734 -0.53861 -0.422665 0.37041
1403715286.512143104 -1.11717 0.16302 0.37547 -0.627659 -0.538556 -0.422848 0.370407
1403715286.517143040 -1.11608 0.164339 0.376391 -0.627553 -0.53848 -0.423061 0.370454
1403715286.522142976 -1.115 0.165662 0.377308 -0.627496 -0.53843 -0.423228 0.370432
1403715286.567142912 -1.10435 0.178031 0.385305 -0.626741 -0.537987 -0.425011 0.370313
1403715286.572143104 -1.10329 0.179414 0.386212 -0.626634 -0.53784 -0.425242 0.370442
1403715286.577143040 -1.10278 0.180187 0.386894 -0.626365 -0.537938 -0.425295 0.370693
1403715286.582142976 -1.10171 0.181565 0.387769 -0.626374 -0.537751 -0.425479 0.370739
1403715286.587142912 -1.10064 0.18294 0.388629 -0.626434 -0.537541 -0.425638 0.370758
1403715286.592143104 -1.09957 0.184317 0.389478 -0.62651 -0.53732 -0.425789 0.370777
1403715286.597143040 -1.0985 0.185697 0.390322 -0.626603 -0.53711 -0.425912 0.370784
1403715286.602142976 -1.09744 0.187084 0.391165 -0.626676 -0.536881 -0.426061 0.37082
1403715286.607142912 -1.09637 0.18847 0.392008 -0.626757 -0.536644 -0.426221 0.370842
1403715286.612143104 -1.0953 0.189851 0.392854 -0.626835 -0.536376 -0.426415 0.370878
1403715286.617143040 -1.09424 0.191233 0.393713 -0.626915 -0.53609 -0.426626 0.370911
1403715286.622142976 -1.09318 0.19262 0.394588 -0.626988 -0.535765 -0.426868 0.370978
1403715286.627142912 -1.09337 0.195094 0.395585 -0.626968 -0.535592 -0.42707 0.371031
1403715286.632143104 -1.09232 0.196504 0.396465 -0.627046 -0.535244 -0.427348 0.371081
1403715286.637143040 -1.09127 0.197919 0.39735 -0.627101 -0.534862 -0.427688 0.371146
1403715286.642142976 -1.09021 0.199337 0.398239 -0.627161 -0.534467 -0.428074 0.371169
1403715286.647142912 -1.08913 0.200757 0.399126 -0.627203 -0.534041 -0.428531 0.371186
1403715286.652143104 -1.08806 0.202182 0.400015 -0.627245 -0.533609 -0.429009 0.371183
1403715286.657143040 -1.08699 0.20361 0.400901 -0.627274 -0.533162 -0.429488 0.371221
1403715286.662142976 -1.08593 0.205037 0.401775 -0.627301 -0.532706 -0.429953 0.371292
1403715286.667142912 -1.08489 0.206467 0.402645 -0.627314 -0.532232 -0.430412 0.371419
1403715286.672143104 -1.08384 0.207896 0.403511 -0.627326 -0.531731 -0.430897 0.371554
1403715286.677143040 -1.08467 0.209616 0.405083 -0.627332 -0.531176 -0.431542 0.371588
1403715286.687142912 -1.08257 0.212453 0.406788 -0.627417 -0.530037 -0.432658 0.371774
1403715286.692143104 -1.08152 0.21387 0.407622 -0.627484 -0.529467 -0.433184 0.371861
1403715286.717143040 -1.07628 0.220946 0.41162 -0.627944 -0.526663 -0.435752 0.372064
1403715286.722142976 -1.07523 0.222361 0.412405 -0.628056 -0.526098 -0.436331 0.371998
1403715286.727142912 -1.07332 0.222517 0.413071 -0.627985 -0.525711 -0.436829 0.37208
1403715286.732143104 -1.0723 0.223919 0.413831 -0.628101 -0.525177 -0.437347 0.37203
1403715286.737143040 -1.07127 0.22532 0.414582 -0.628242 -0.52465 -0.437814 0.371985
1403715286.742142976 -1.07025 0.226722 0.415328 -0.628408 -0.524121 -0.438255 0.371931
1403715286.747142912 -1.06923 0.228119 0.416061 -0.628617 -0.52359 -0.438669 0.371839
1403715286.752143104 -1.0682 0.229509 0.416776 -0.628859 -0.523065 -0.439072 0.371693
1403715286.757143040 -1.06716 0.230896 0.417475 -0.629135 -0.522535 -0.439467 0.371503
1403715286.762142976 -1.06612 0.232279 0.418165 -0.629449 -0.522052 -0.439826 0.371227
1403715286.767142912 -1.06509 0.233656 0.418839 -0.629755 -0.521578 -0.440177 0.370956
1403715286.772143104 -1.06406 0.235021 0.419496 -0.630087 -0.521151 -0.440482 0.370631
1403715286.777143040 -1.06237 0.23513 0.420624 -0.630305 -0.52087 -0.440651 0.370455
1403715286.782142976 -1.06135 0.236472 0.421259 -0.630689 -0.520498 -0.440862 0.370074
1403715286.787142912 -1.06032 0.237806 0.421887 -0.631053 -0.520115 -0.441124 0.36968
1403715286.792143104 -1.0593 0.239129 0.422503 -0.631438 -0.519713 -0.44139 0.369268
1403715286.797143040 -1.05828 0.240444 0.423107 -0.631802 -0.519333 -0.441677 0.368837
1403715286.802142976 -1.05727 0.241756 0.423703 -0.632167 -0.518998 -0.44191 0.368404
1403715286.807142912 -1.05628 0.243069 0.424293 -0.632499 -0.518697 -0.442127 0.367998
1403715286.812143104 -1.05529 0.244381 0.424876 -0.632814 -0.518412 -0.442329 0.367615
1403715286.817143040 -1.05431 0.245684 0.425439 -0.633168 -0.518134 -0.442501 0.36719
1403715286.822142976 -1.05333 0.246983 0.425979 -0.633561 -0.517815 -0.442665 0.366764
1403715286.827142912 -1.05452 0.247124 0.426814 -0.633818 -0.51766 -0.442739 0.366449
1403715286.832143104 -1.05354 0.248397 0.42732 -0.634296 -0.517359 -0.442799 0.365974
1403715286.837143040 -1.05258 0.249665 0.427807 -0.634797 -0.5171 -0.442766 0.365511
1403715286.842142976 -1.05162 0.250935 0.42829 -0.635246 -0.516855 -0.442741 0.365107
1403715286.847142912 -1.05066 0.252205 0.428778 -0.635747 -0.516615 -0.442661 0.364673
1403715286.852143104 -1.04971 0.253469 0.429273 -0.63623 -0.51636 -0.442644 0.36421
1403715286.857143040 -1.04875 0.254728 0.429771 -0.636741 -0.516086 -0.442629 0.363723
1403715286.862142976 -1.04779 0.255991 0.430269 -0.637228 -0.515831 -0.442637 0.363223
1403715286.867142912 -1.04684 0.257259 0.430767 -0.637711 -0.515583 -0.442619 0.36275
1403715286.872143104 -1.0459 0.25853 0.431263 -0.638198 -0.515398 -0.442554 0.362235
1403715286.877143040 -1.04524 0.258947 0.432574 -0.638573 -0.51535 -0.442432 0.361792
1403715286.917143040 -1.0379 0.269244 0.436712 -0.641653 -0.514446 -0.442594 0.357402
1403715286.922142976 -1.03701 0.270527 0.437239 -0.642018 -0.514301 -0.442615 0.35693
1403715286.927142912 -1.0375 0.27 0.437287 -0.642387 -0.514073 -0.442805 0.356358
1403715286.932143104 -1.03661 0.271281 0.437809 -0.642738 -0.513965 -0.442838 0.35584
1403715286.937143040 -1.03573 0.272556 0.43833 -0.643082 -0.513857 -0.442874 0.35533
1403715286.942142976 -1.03485 0.273838 0.438848 -0.643425 -0.513718 -0.442916 0.354856
1403715286.947142912 -1.03398 0.275133 0.439376 -0.643841 -0.513596 -0.442867 0.354342
1403715286.952143104 -1.03311 0.276434 0.4399 -0.644189 -0.513416 -0.442899 0.353927
1403715286.957143040 -1.03224 0.277744 0.440422 -0.644534 -0.513237 -0.442928 0.353522
1403715286.962142976 -1.03137 0.279057 0.44096 -0.644862 -0.513064 -0.442964 0.353131
1403715286.967142912 -1.03052 0.280365 0.441503 -0.645166 -0.512897 -0.443034 0.35273
1403715286.972143104 -1.02968 0.281678 0.442044 -0.645454 -0.512755 -0.443114 0.352309
1403715286.987142912 -1.02815 0.286665 0.444209 -0.646226 -0.512457 -0.443426 0.350932
1403715286.992143104 -1.02734 0.287996 0.444758 -0.646456 -0.512346 -0.44357 0.350488
1403715286.997143040 -1.02652 0.289334 0.445326 -0.646728 -0.512197 -0.443664 0.350084
1403715287.2142976 -1.02571 0.29068 0.445906 -0.646982 -0.512073 -0.44377 0.349662
1403715287.7142912 -1.02489 0.292032 0.446488 -0.647185 -0.511906 -0.443937 0.349318
1403715287.12143104 -1.02408 0.293387 0.447077 -0.647431 -0.511743 -0.444054 0.348952
1403715287.17143040 -1.02328 0.294739 0.447664 -0.647665 -0.51156 -0.444194 0.348608
1403715287.22142976 -1.02249 0.296088 0.448245 -0.647918 -0.511398 -0.444298 0.348244
1403715287.27142912 -1.02261 0.296299 0.449034 -0.648316 -0.511036 -0.444537 0.347729
1403715287.67142912 -1.0167 0.306957 0.453742 -0.650171 -0.509273 -0.445253 0.34593
1403715287.72143104 -1.01599 0.308309 0.454352 -0.650308 -0.509111 -0.445405 0.345716
1403715287.77143040 -1.01701 0.309868 0.457476 -0.65034 -0.509098 -0.445431 0.345641
1403715287.112143104 -1.01218 0.319622 0.461886 -0.650861 -0.508091 -0.447222 0.343826
1403715287.117143040 -1.0115 0.32105 0.462526 -0.650861 -0.507921 -0.447563 0.343633
1403715287.122142976 -1.01084 0.322475 0.463175 -0.650842 -0.507719 -0.447912 0.343512
1403715287.127142912 -1.01383 0.325104 0.465103 -0.650874 -0.507501 -0.448265 0.343315
1403715287.167142912 -1.00887 0.336832 0.470385 -0.651079 -0.505335 -0.450426 0.343292
1403715287.172143104 -1.00828 0.338321 0.471065 -0.651033 -0.505068 -0.450738 0.343362
1403715287.177143040 -1.00978 0.337611 0.472371 -0.651053 -0.504737 -0.451178 0.343232
1403715287.217143040 -1.00532 0.349807 0.477912 -0.650265 -0.502371 -0.454354 0.344007
1403715287.222142976 -1.00479 0.351321 0.478565 -0.650272 -0.502091 -0.454621 0.344051
1403715287.227142912 -1.00821 0.35637 0.480568 -0.650224 -0.502005 -0.454922 0.343869
1403715287.262142976 -1.00496 0.367302 0.485373 -0.649627 -0.500307 -0.457307 0.344307
1403715287.267142912 -1.0045 0.36888 0.486063 -0.649575 -0.500038 -0.457618 0.344385
1403715287.272143104 -1.00406 0.370456 0.486741 -0.649488 -0.49972 -0.457945 0.344575
1403715287.277143040 -1.0077 0.370735 0.485466 -0.649378 -0.499332 -0.458594 0.344481
1403715287.317143040 -1.00483 0.383352 0.490785 -0.649088 -0.497291 -0.46014 0.345917
1403715287.322142976 -1.00449 0.384936 0.49139 -0.649144 -0.497108 -0.46023 0.345953
1403715287.327142912 -1.00491 0.391419 0.494499 -0.649294 -0.497352 -0.460226 0.345327
1403715287.367142912 -1.00268 0.404112 0.499717 -0.649069 -0.495732 -0.461406 0.346502
1403715287.372143104 -1.00245 0.40568 0.50033 -0.649119 -0.495586 -0.46138 0.346651
1403715287.377143040 -1.00284 0.409896 0.501659 -0.649321 -0.495466 -0.461294 0.34656
1403715287.417143040 -1.00123 0.422669 0.506704 -0.650053 -0.493676 -0.460826 0.348359
1403715287.422142976 -1.00106 0.424254 0.507346 -0.650143 -0.493418 -0.460746 0.348664
1403715287.462142976 -1.00224 0.438583 0.513094 -0.652069 -0.490953 -0.459198 0.350582
1403715287.467142912 -1.00211 0.440118 0.513736 -0.652277 -0.490608 -0.459028 0.350901
1403715287.472143104 -1.00198 0.441649 0.514393 -0.652474 -0.49024 -0.458882 0.351239
1403715287.477143040 -1.00196 0.443382 0.514078 -0.65256 -0.490031 -0.458786 0.351498
1403715287.482142976 -1.00182 0.44491 0.514739 -0.652779 -0.48964 -0.458693 0.351757
1403715287.487142912 -1.00168 0.446432 0.515402 -0.653044 -0.489307 -0.45856 0.351901
1403715287.492143104 -1.00155 0.447945 0.516049 -0.653287 -0.488965 -0.45846 0.352057
1403715287.497143040 -1.00141 0.449452 0.516684 -0.65358 -0.488663 -0.458283 0.352163
1403715287.502142976 -1.00128 0.450954 0.517315 -0.653894 -0.488373 -0.458078 0.352248
1403715287.507142912 -1.00115 0.452446 0.51794 -0.654251 -0.488081 -0.45785 0.352285
1403715287.512143104 -1.00101 0.453926 0.51856 -0.654604 -0.487765 -0.457652 0.352326
1403715287.517143040 -1.00086 0.45539 0.51918 -0.654959 -0.487412 -0.4575 0.352353
1403715287.522142976 -1.00072 0.456835 0.519802 -0.655295 -0.487039 -0.457393 0.35238
1403715287.527142912 -0.99847 0.460353 0.51979 -0.655601 -0.486695 -0.457288 0.352425
1403715287.532143104 -0.998326 0.461789 0.520446 -0.655898 -0.486268 -0.457274 0.35248
1403715287.537143040 -0.998183 0.463218 0.52111 -0.656245 -0.485796 -0.457212 0.352565
1403715287.542142976 -0.998043 0.464641 0.521769 -0.656572 -0.485315 -0.457157 0.35269
1403715287.547142912 -0.997903 0.466059 0.522426 -0.656938 -0.484812 -0.457061 0.352825
1403715287.552143104 -0.997759 0.467468 0.523083 -0.657336 -0.484285 -0.456949 0.352952
1403715287.557143040 -0.997608 0.468866 0.523732 -0.65776 -0.483723 -0.456841 0.353072
1403715287.562142976 -0.997449 0.470258 0.524384 -0.658222 -0.483147 -0.456724 0.353151
1403715287.567142912 -0.997288 0.471641 0.525046 -0.658687 -0.482555 -0.456612 0.353239
1403715287.572143104 -0.997127 0.473012 0.525713 -0.659166 -0.481952 -0.456481 0.353337
1403715287.577143040 -0.997186 0.476104 0.525508 -0.659589 -0.481467 -0.456333 0.353399
1403715287.582142976 -0.997018 0.477464 0.52617 -0.6601 -0.480879 -0.456176 0.353449
1403715287.587142912 -0.996838 0.478813 0.526832 -0.660604 -0.48029 -0.456057 0.353462
1403715287.592143104 -0.996644 0.480153 0.527492 -0.661156 -0.479705 -0.455925 0.353395
1403715287.597143040 -0.996442 0.481479 0.528146 -0.661676 -0.479133 -0.455861 0.353281
1403715287.602142976 -0.996239 0.482788 0.52879 -0.662223 -0.478565 -0.455771 0.353142
1403715287.607142912 -0.996037 0.484082 0.529431 -0.66277 -0.478011 -0.455667 0.352999
1403715287.612143104 -0.995834 0.485373 0.53008 -0.66331 -0.477435 -0.455559 0.352906
1403715287.617143040 -0.995625 0.486663 0.530745 -0.66386 -0.476843 -0.455449 0.352812
1403715287.622142976 -0.995402 0.487947 0.531425 -0.664387 -0.476204 -0.455399 0.352748
1403715287.627142912 -0.994021 0.489459 0.530523 -0.664961 -0.475559 -0.455319 0.35264
1403715287.632143104 -0.993776 0.490728 0.531208 -0.665477 -0.474889 -0.455341 0.352541
1403715287.637143040 -0.993518 0.491988 0.53189 -0.665998 -0.474216 -0.455386 0.352405
1403715287.642142976 -0.993253 0.493244 0.53258 -0.666511 -0.473542 -0.455449 0.352261
1403715287.647142912 -0.992985 0.494503 0.533277 -0.667079 -0.47281 -0.455458 0.352157
1403715287.652143104 -0.992706 0.495758 0.533975 -0.667637 -0.47212 -0.455467 0.352013
1403715287.657143040 -0.992414 0.497008 0.534673 -0.668208 -0.47142 -0.455463 0.351873
1403715287.662142976 -0.99211 0.498247 0.535371 -0.668806 -0.470717 -0.455457 0.351687
1403715287.667142912 -0.991791 0.499466 0.536069 -0.669383 -0.469992 -0.455503 0.351498
1403715287.672143104 -0.99146 0.500668 0.53677 -0.669955 -0.46925 -0.455594 0.351281
1403715287.677143040 -0.991827 0.505438 0.539215 -0.670548 -0.468603 -0.455612 0.350992
1403715287.682142976 -0.991484 0.506647 0.539941 -0.671087 -0.467853 -0.455753 0.350779
1403715287.687142912 -0.991139 0.507856 0.540682 -0.671601 -0.467125 -0.455886 0.350591
1403715287.692143104 -0.990785 0.50906 0.541435 -0.672136 -0.46643 -0.455967 0.350386
1403715287.697143040 -0.990417 0.51025 0.542191 -0.672634 -0.465765 -0.456096 0.350147
1403715287.702142976 -0.990028 0.511427 0.542941 -0.673181 -0.465089 -0.456217 0.349835
1403715287.707142912 -0.98962 0.512596 0.543685 -0.673741 -0.4644 -0.456397 0.349438
1403715287.712143104 -0.9892 0.51376 0.544425 -0.674302 -0.463686 -0.456601 0.349037
1403715287.717143040 -0.988774 0.514919 0.545168 -0.674879 -0.462959 -0.456771 0.348665
1403715287.722142976 -0.988348 0.516068 0.545924 -0.675406 -0.462232 -0.456969 0.34835
1403715287.727142912 -0.98826 0.518121 0.547368 -0.675959 -0.461423 -0.457264 0.347961
1403715287.732143104 -0.987827 0.519256 0.548156 -0.676419 -0.460702 -0.45755 0.347649
1403715287.737143040 -0.987382 0.520385 0.548958 -0.67688 -0.459985 -0.457839 0.347318
1403715287.742142976 -0.986923 0.521509 0.549761 -0.677326 -0.459266 -0.458166 0.34697
1403715287.747142912 -0.986448 0.522628 0.550558 -0.677811 -0.458534 -0.458475 0.346584
1403715287.752143104 -0.985958 0.523734 0.551343 -0.678322 -0.457781 -0.458794 0.346156
1403715287.757143040 -0.985454 0.524827 0.552119 -0.678833 -0.457005 -0.459141 0.345718
1403715287.762142976 -0.984941 0.525913 0.552901 -0.679383 -0.456225 -0.45946 0.345244
1403715287.767142912 -0.984421 0.526997 0.553699 -0.679887 -0.455481 -0.459814 0.344765
1403715287.772143104 -0.983892 0.52807 0.55451 -0.68035 -0.454769 -0.460204 0.344268
1403715287.817143040 -0.978188 0.539897 0.563438 -0.684062 -0.448055 -0.464879 0.339402
1403715287.822142976 -0.977547 0.54089 0.564288 -0.6845 -0.447246 -0.465402 0.338868
1403715287.827142912 -0.973872 0.541466 0.564847 -0.684873 -0.446544 -0.465826 0.338457
1403715287.872143104 -0.967296 0.550017 0.572539 -0.688774 -0.439108 -0.471048 0.333
1403715287.882142976 -0.964116 0.55037 0.574815 -0.689624 -0.437521 -0.472277 0.331587
1403715287.917143040 -0.958228 0.556753 0.581031 -0.69242 -0.431277 -0.477251 0.326782
1403715287.922142976 -0.957374 0.557628 0.581882 -0.692852 -0.430469 -0.477859 0.326042
1403715287.932143104 -0.956191 0.56228 0.583814 -0.693748 -0.429013 -0.47913 0.324184
1403715287.967142912 -0.949966 0.568004 0.589899 -0.696657 -0.422195 -0.484394 0.319034
1403715287.972143104 -0.949051 0.568788 0.590725 -0.697134 -0.421148 -0.485139 0.318244
1403715287.982142976 -0.947865 0.57446 0.593063 -0.698253 -0.419103 -0.486462 0.316466
1403715288.17143040 -0.941492 0.579817 0.598621 -0.701659 -0.41221 -0.490816 0.311218
1403715288.22142976 -0.940587 0.58054 0.599418 -0.702126 -0.411203 -0.491451 0.310494
1403715288.27142912 -0.942397 0.582436 0.60228 -0.702748 -0.409909 -0.492198 0.309615
1403715288.67142912 -0.935214 0.588038 0.608504 -0.706457 -0.401607 -0.49697 0.304386
1403715288.72143104 -0.934326 0.588725 0.609264 -0.70688 -0.400617 -0.497506 0.303833
1403715288.77143040 -0.934062 0.588897 0.609699 -0.707328 -0.399614 -0.498063 0.303198
1403715288.117143040 -0.927039 0.593993 0.615025 -0.711254 -0.392206 -0.501262 0.298376
1403715288.122142976 -0.926164 0.594597 0.615617 -0.711696 -0.391359 -0.501659 0.297766
1403715288.127142912 -0.926818 0.595826 0.617031 -0.712162 -0.390376 -0.502146 0.297119
1403715288.167142912 -0.919938 0.600356 0.620738 -0.715311 -0.38443 -0.504805 0.292774
1403715288.172143104 -0.919087 0.600886 0.621075 -0.715647 -0.383759 -0.505113 0.292301
1403715288.177143040 -0.923018 0.604486 0.623196 -0.715925 -0.382822 -0.505757 0.291733
1403715288.217143040 -0.916451 0.608627 0.624108 -0.718923 -0.378063 -0.507566 0.287392
1403715288.222142976 -0.915641 0.60912 0.624089 -0.719262 -0.377495 -0.507787 0.286902
1403715288.227142912 -0.916412 0.61595 0.625936 -0.71966 -0.376955 -0.508014 0.286211
1403715288.267142912 -0.910094 0.619745 0.624226 -0.722434 -0.373025 -0.509024 0.282553
1403715288.272143104 -0.909308 0.620205 0.623848 -0.722702 -0.372668 -0.509207 0.282009
1403715288.277143040 -0.907222 0.622628 0.625813 -0.723056 -0.37211 -0.509398 0.281493
1403715288.317143040 -0.900693 0.626121 0.621637 -0.724467 -0.369279 -0.511339 0.278051
1403715288.322142976 -0.899903 0.626531 0.620955 -0.724658 -0.368914 -0.511492 0.277756
1403715288.327142912 -0.901085 0.627877 0.622308 -0.724947 -0.36863 -0.511548 0.277275
1403715288.367142912 -0.894981 0.631257 0.615043 -0.726741 -0.366296 -0.512016 0.274799
1403715288.372143104 -0.894237 0.631681 0.613994 -0.726956 -0.366072 -0.511999 0.27456
1403715288.377143040 -0.891619 0.633994 0.615079 -0.727202 -0.365793 -0.511963 0.274347
1403715288.417143040 -0.885443 0.63735 0.606353 -0.728626 -0.363364 -0.512178 0.273395
1403715288.422142976 -0.884689 0.637749 0.605276 -0.728777 -0.363139 -0.512167 0.273311
1403715288.432143104 -0.883274 0.637959 0.605212 -0.729078 -0.362586 -0.512195 0.273189
1403715288.467142912 -0.877891 0.640442 0.598428 -0.729887 -0.360982 -0.512375 0.272815
1403715288.472143104 -0.877114 0.64075 0.597541 -0.729958 -0.360832 -0.51245 0.272684
1403715288.492143104 -0.874659 0.641954 0.596738 -0.729968 -0.360252 -0.512866 0.272643
1403715288.517143040 -0.870805 0.643408 0.593344 -0.730388 -0.359587 -0.512915 0.272301
1403715288.522142976 -0.870062 0.643688 0.59272 -0.73049 -0.359595 -0.512817 0.272203
1403715288.527142912 -0.871824 0.648709 0.598508 -0.730689 -0.359529 -0.512742 0.271896
1403715288.567142912 -0.865843 0.650736 0.595351 -0.731408 -0.358245 -0.51234 0.272415
1403715288.572143104 -0.865099 0.650954 0.595122 -0.731484 -0.358071 -0.512284 0.272547
1403715288.582142976 -0.863635 0.653277 0.602584 -0.731847 -0.357663 -0.511976 0.272687
1403715288.602142976 -0.860535 0.654209 0.602339 -0.732035 -0.357269 -0.511751 0.27312
1403715288.617143040 -0.858107 0.654921 0.602588 -0.732112 -0.357085 -0.5117 0.273251
1403715288.622142976 -0.857272 0.655168 0.602751 -0.73213 -0.356995 -0.511709 0.273301
1403715288.632143104 -0.856456 0.657343 0.60901 -0.732319 -0.356875 -0.511536 0.273277
1403715288.667142912 -0.850481 0.659109 0.611507 -0.732952 -0.35658 -0.510648 0.273624
1403715288.672143104 -0.849634 0.659352 0.611979 -0.733052 -0.356547 -0.51046 0.27375
1403715288.682142976 -0.848382 0.661571 0.617015 -0.733066 -0.356537 -0.51022 0.274174
1403715288.697143040 -0.845748 0.662202 0.618783 -0.733043 -0.356522 -0.510361 0.273993
1403715288.717143040 -0.842197 0.663127 0.621358 -0.732347 -0.357373 -0.511086 0.273393
1403715288.722142976 -0.841311 0.663347 0.621994 -0.732214 -0.357606 -0.511228 0.273178
1403715288.732143104 -0.840994 0.661039 0.624609 -0.732108 -0.358139 -0.511265 0.272694
1403715288.767142912 -0.834838 0.662336 0.628907 -0.73172 -0.359623 -0.511543 0.271258
1403715288.772143104 -0.833948 0.662492 0.629514 -0.731604 -0.359781 -0.511679 0.271105
1403715288.782142976 -0.832403 0.665411 0.63574 -0.731507 -0.36035 -0.511573 0.270813
1403715288.817143040 -0.826112 0.666563 0.638845 -0.731419 -0.361387 -0.511483 0.269834
1403715288.822142976 -0.825214 0.666715 0.639161 -0.731337 -0.361481 -0.511594 0.269721
1403715288.827142912 -0.823544 0.664803 0.640755 -0.731216 -0.361554 -0.511766 0.269623
1403715288.867142912 -0.816145 0.665718 0.641799 -0.731108 -0.36303 -0.512338 0.266834
1403715288.872143104 -0.815205 0.665829 0.641824 -0.731027 -0.363165 -0.512541 0.266482
1403715288.882142976 -0.813058 0.6657 0.645265 -0.730848 -0.363502 -0.512935 0.265753
1403715288.917143040 -0.806378 0.666287 0.643896 -0.731112 -0.363923 -0.513738 0.262884
1403715288.922142976 -0.805409 0.666372 0.643574 -0.731177 -0.363904 -0.513868 0.262477
1403715288.932143104 -0.803558 0.664442 0.643532 -0.731239 -0.363627 -0.514324 0.261793
1403715288.967142912 -0.796714 0.664883 0.639947 -0.731738 -0.363029 -0.515327 0.259245
1403715288.972143104 -0.795749 0.664898 0.639265 -0.73192 -0.362897 -0.515382 0.258805
1403715288.982142976 -0.794317 0.66276 0.638722 -0.732236 -0.36252 -0.515597 0.258011
1403715289.17143040 -0.787687 0.662789 0.632656 -0.733671 -0.360788 -0.51583 0.255887
1403715289.22142976 -0.786739 0.662779 0.631653 -0.733895 -0.360481 -0.515887 0.255562
1403715289.32143104 -0.783507 0.659765 0.629902 -0.73428 -0.359668 -0.51609 0.25519
1403715289.67142912 -0.776894 0.659451 0.621428 -0.735953 -0.357378 -0.516515 0.252718
1403715289.72143104 -0.77596 0.659412 0.620091 -0.736181 -0.356995 -0.516597 0.252428
1403715289.77143040 -0.777397 0.657448 0.621924 -0.736349 -0.356543 -0.516762 0.252241
1403715289.117143040 -0.770065 0.656812 0.610187 -0.738267 -0.353875 -0.517792 0.248246
1403715289.122142976 -0.769166 0.656738 0.608655 -0.738442 -0.353527 -0.517994 0.247797
1403715289.127142912 -0.769058 0.654599 0.608906 -0.738573 -0.352962 -0.518281 0.247614
1403715289.132143104 -0.768176 0.654506 0.607359 -0.738776 -0.352614 -0.518436 0.247179
1403715289.137143040 -0.767297 0.65442 0.605796 -0.738955 -0.352278 -0.518613 0.246752
1403715289.142142976 -0.766421 0.654343 0.604221 -0.739172 -0.351976 -0.518729 0.24629
1403715289.147142912 -0.765548 0.654274 0.602644 -0.739394 -0.351716 -0.51881 0.245823
1403715289.152143104 -0.764675 0.654215 0.601068 -0.739597 -0.351478 -0.518908 0.245345
1403715289.157143040 -0.763798 0.654164 0.599481 -0.739795 -0.351249 -0.519014 0.244851
1403715289.162142976 -0.762917 0.654115 0.597894 -0.740018 -0.351009 -0.519122 0.24429
1403715289.167142912 -0.762035 0.654067 0.59631 -0.740198 -0.350744 -0.519294 0.243761
1403715289.172143104 -0.761153 0.654024 0.594725 -0.74038 -0.350485 -0.519449 0.243252
1403715289.177143040 -0.763695 0.651793 0.59289 -0.740438 -0.350122 -0.519866 0.242704
1403715289.182142976 -0.762847 0.65175 0.591319 -0.740567 -0.349838 -0.520062 0.242299
1403715289.187142912 -0.762007 0.65171 0.589754 -0.74072 -0.349551 -0.520223 0.241901
1403715289.192143104 -0.761175 0.651672 0.588184 -0.740842 -0.349238 -0.520424 0.241547
1403715289.217143040 -0.757127 0.651505 0.580304 -0.741497 -0.347794 -0.5214 0.239508
1403715289.222142976 -0.756341 0.651486 0.578744 -0.741635 -0.347506 -0.521566 0.239135
1403715289.227142912 -0.756644 0.651736 0.581094 -0.741679 -0.347224 -0.521822 0.23885
1403715289.232143104 -0.75587 0.651718 0.579538 -0.741863 -0.346888 -0.521937 0.238514
1403715289.237143040 -0.755101 0.651692 0.577974 -0.742067 -0.34653 -0.522038 0.238182
1403715289.242142976 -0.754332 0.651658 0.5764 -0.742335 -0.346155 -0.522069 0.237823
1403715289.247142912 -0.753568 0.651619 0.574818 -0.7426 -0.345786 -0.522102 0.237458
1403715289.252143104 -0.752817 0.65158 0.573232 -0.742908 -0.345425 -0.522076 0.237077
1403715289.257143040 -0.752075 0.651542 0.571641 -0.74317 -0.345068 -0.522107 0.236708
1403715289.262142976 -0.751332 0.65151 0.570049 -0.743412 -0.344719 -0.52216 0.23634
1403715289.267142912 -0.750578 0.651481 0.568468 -0.743635 -0.344363 -0.522261 0.235936
1403715289.272143104 -0.749817 0.651449 0.566892 -0.743802 -0.343976 -0.522471 0.235507
1403715289.277143040 -0.750574 0.650077 0.567236 -0.743863 -0.343678 -0.522742 0.235149
1403715289.282142976 -0.749839 0.650026 0.565671 -0.744038 -0.343321 -0.522951 0.234649
1403715289.287142912 -0.749115 0.649979 0.564098 -0.744229 -0.342984 -0.523124 0.234151
1403715289.292143104 -0.7484 0.649941 0.562512 -0.744422 -0.342677 -0.523271 0.233658
1403715289.297143040 -0.747689 0.649908 0.560916 -0.744641 -0.34236 -0.523397 0.233143
1403715289.302142976 -0.746979 0.649876 0.559313 -0.744864 -0.342015 -0.523532 0.232634
1403715289.307142912 -0.746271 0.649843 0.55771 -0.7451 -0.341621 -0.523674 0.232136
1403715289.312143104 -0.745568 0.649803 0.556108 -0.745345 -0.341182 -0.523828 0.231646
1403715289.317143040 -0.744873 0.649756 0.554502 -0.74554 -0.340705 -0.524055 0.231208
1403715289.322142976 -0.744189 0.649703 0.5529 -0.745775 -0.340219 -0.524241 0.230742
1403715289.367142912 -0.737204 0.648783 0.539925 -0.747774 -0.335991 -0.526041 0.226328
1403715289.372143104 -0.736555 0.648761 0.538272 -0.748011 -0.335417 -0.526272 0.225859
1403715289.377143040 -0.737951 0.64669 0.539425 -0.748318 -0.334846 -0.526387 0.225423
1403715289.417143040 -0.732991 0.646659 0.525597 -0.751116 -0.330047 -0.526995 0.221745
1403715289.422142976 -0.732383 0.646678 0.523822 -0.751435 -0.329371 -0.527109 0.221394
1403715289.427142912 -0.73158 0.643888 0.523409 -0.75185 -0.328723 -0.527104 0.220961
1403715289.432143104 -0.730967 0.643909 0.521598 -0.752225 -0.328097 -0.527163 0.220475
1403715289.437143040 -0.730352 0.643924 0.519763 -0.752633 -0.327456 -0.5272 0.219947
1403715289.442142976 -0.729737 0.643936 0.517911 -0.753028 -0.326793 -0.527265 0.219424
1403715289.447142912 -0.729128 0.64395 0.516054 -0.753441 -0.326132 -0.527308 0.218886
1403715289.452143104 -0.728522 0.643975 0.514193 -0.753815 -0.325469 -0.527392 0.21838
1403715289.457143040 -0.727917 0.644012 0.512333 -0.754193 -0.324767 -0.527472 0.217927
1403715289.462142976 -0.727315 0.644056 0.510478 -0.754548 -0.324068 -0.52758 0.21748
1403715289.467142912 -0.726716 0.644106 0.508611 -0.754896 -0.323356 -0.527696 0.217048
1403715289.472143104 -0.726122 0.644162 0.506723 -0.755263 -0.322661 -0.527789 0.216579
1403715289.477143040 -0.725564 0.643816 0.504214 -0.7557 -0.32195 -0.527805 0.216075
1403715289.517143040 -0.721003 0.644388 0.488747 -0.758915 -0.316443 -0.528252 0.211807
1403715289.522142976 -0.720442 0.644485 0.486803 -0.759224 -0.315642 -0.528441 0.211422
1403715289.527142912 -0.722544 0.645651 0.486651 -0.759662 -0.314739 -0.528632 0.210714
1403715289.537143040 -0.721448 0.645938 0.482693 -0.760335 -0.313176 -0.528971 0.209766
1403715289.542142976 -0.720905 0.646097 0.480688 -0.760712 -0.312476 -0.529047 0.20925
1403715289.562142976 -0.718714 0.646738 0.472547 -0.762325 -0.309629 -0.529259 0.207067
1403715289.567142912 -0.71817 0.646905 0.470497 -0.762725 -0.308866 -0.529332 0.206542
1403715289.572143104 -0.717629 0.647084 0.468446 -0.76313 -0.308121 -0.529382 0.206031
1403715289.577143040 -0.715189 0.64853 0.464513 -0.763494 -0.307322 -0.529457 0.20568
1403715289.587142912 -0.714108 0.648951 0.460408 -0.764223 -0.305938 -0.529623 0.204609
1403715289.592143104 -0.713578 0.649179 0.45835 -0.764564 -0.305261 -0.529708 0.204124
1403715289.617143040 -0.711005 0.650459 0.447865 -0.766513 -0.301838 -0.529681 0.201965
1403715289.622142976 -0.710495 0.650733 0.445734 -0.766941 -0.301216 -0.529601 0.201477
1403715289.627142912 -0.706388 0.65394 0.448229 -0.767464 -0.300663 -0.529345 0.200984
1403715289.667142912 -0.702118 0.656436 0.431108 -0.770365 -0.296441 -0.528929 0.197217
1403715289.672143104 -0.70159 0.656794 0.428929 -0.770719 -0.295903 -0.528845 0.196869
1403715289.677143040 -0.698784 0.65604 0.43029 -0.771115 -0.295476 -0.528585 0.196654
1403715289.717143040 -0.694433 0.659214 0.413353 -0.773221 -0.291332 -0.528542 0.194676
1403715289.722142976 -0.69391 0.659647 0.411299 -0.773333 -0.290984 -0.528691 0.194345
1403715289.767142912 -0.687747 0.665834 0.395059 -0.774618 -0.288153 -0.529228 0.191969
1403715289.772143104 -0.687235 0.666373 0.393212 -0.774747 -0.287833 -0.529251 0.191866
1403715289.777143040 -0.687763 0.669289 0.393531 -0.774903 -0.287478 -0.529314 0.191594
1403715289.822142976 -0.68337 0.674697 0.378459 -0.775695 -0.285464 -0.529661 0.190439
1403715289.827142912 -0.682056 0.67606 0.378425 -0.775827 -0.285123 -0.529721 0.190244
1403715289.867142912 -0.67809 0.681726 0.367065 -0.775993 -0.283583 -0.530193 0.190554
1403715289.872143104 -0.677581 0.682495 0.365776 -0.776038 -0.283393 -0.530206 0.190617
1403715289.877143040 -0.674463 0.684999 0.367202 -0.776123 -0.283134 -0.530147 0.190823
1403715289.882142976 -0.673944 0.68578 0.365997 -0.776127 -0.282996 -0.530168 0.190953
1403715289.917143040 -0.670426 0.691408 0.358134 -0.77627 -0.282053 -0.52994 0.192393
1403715289.922142976 -0.669936 0.692247 0.357098 -0.776337 -0.282124 -0.529777 0.192467
1403715289.927142912 -0.670307 0.695448 0.355848 -0.77636 -0.282063 -0.52975 0.192539
1403715289.932143104 -0.669833 0.696275 0.354882 -0.776452 -0.282134 -0.529568 0.192562
1403715289.937143040 -0.669361 0.697097 0.35394 -0.776526 -0.28216 -0.529438 0.192583
1403715289.942142976 -0.668888 0.697919 0.353023 -0.77659 -0.282125 -0.529343 0.19264
1403715289.947142912 -0.668411 0.698751 0.352128 -0.776578 -0.282129 -0.529325 0.192728
1403715289.952143104 -0.667933 0.699604 0.35126 -0.776543 -0.282137 -0.529323 0.192866
1403715289.957143040 -0.667451 0.700473 0.350416 -0.776459 -0.282217 -0.529365 0.192969
1403715289.962142976 -0.666961 0.701354 0.349589 -0.776366 -0.282356 -0.529416 0.193004
1403715289.967142912 -0.666464 0.702247 0.348779 -0.776331 -0.282506 -0.529391 0.192992
1403715289.972143104 -0.665964 0.703147 0.34798 -0.776323 -0.282659 -0.529338 0.192948
1403715290.17143040 -0.660994 0.709795 0.345844 -0.77641 -0.283437 -0.528281 0.194345
1403715290.22142976 -0.660471 0.710755 0.345394 -0.776334 -0.28358 -0.528273 0.194461
1403715290.27142912 -0.660913 0.71206 0.346619 -0.776301 -0.283771 -0.528228 0.194438
1403715290.32143104 -0.660405 0.71304 0.346214 -0.776279 -0.283971 -0.528132 0.194493
1403715290.37143040 -0.659906 0.714034 0.345833 -0.776203 -0.284201 -0.528088 0.194582
1403715290.42142976 -0.659403 0.715048 0.345493 -0.776124 -0.284416 -0.528034 0.194728
1403715290.47142912 -0.6589 0.716072 0.345193 -0.775985 -0.284666 -0.528043 0.194894
1403715290.52143104 -0.6584 0.717103 0.344934 -0.775819 -0.284844 -0.528106 0.195121
1403715290.57143040 -0.657905 0.718136 0.344706 -0.775624 -0.285028 -0.528223 0.195314
1403715290.62142976 -0.657418 0.71917 0.344499 -0.775422 -0.2852 -0.528353 0.195511
1403715290.67142912 -0.656945 0.720213 0.34432 -0.775246 -0.285338 -0.528453 0.195738
1403715290.72143104 -0.656483 0.72126 0.344163 -0.775022 -0.28552 -0.528605 0.195949
1403715290.77143040 -0.657263 0.722426 0.345748 -0.774824 -0.285661 -0.528726 0.196201
1403715290.82142976 -0.656797 0.723497 0.345638 -0.774652 -0.285868 -0.528779 0.196434
1403715290.87142912 -0.656325 0.724578 0.345558 -0.774457 -0.286106 -0.528864 0.196627
1403715290.92143104 -0.655847 0.725667 0.345523 -0.774276 -0.286342 -0.528947 0.196775
1403715290.97143040 -0.655366 0.726759 0.345535 -0.774017 -0.286646 -0.529137 0.196839
1403715290.102142976 -0.654887 0.727859 0.34558 -0.77376 -0.286968 -0.529326 0.196873
1403715290.107142912 -0.654409 0.72897 0.345643 -0.773499 -0.287293 -0.529513 0.196922
1403715290.112143104 -0.653931 0.730095 0.345723 -0.773213 -0.287611 -0.529714 0.197039
1403715290.117143040 -0.653446 0.731228 0.345821 -0.772977 -0.28791 -0.529843 0.197181
1403715290.122142976 -0.652947 0.732363 0.345928 -0.772719 -0.288261 -0.529982 0.197308
1403715290.127142912 -0.652737 0.733012 0.348762 -0.7726 -0.288529 -0.52996 0.19744
1403715290.132143104 -0.652209 0.734174 0.348915 -0.772476 -0.288812 -0.529935 0.197578
1403715290.137143040 -0.65168 0.735351 0.349099 -0.772344 -0.289137 -0.529893 0.197734
1403715290.142142976 -0.651153 0.736543 0.349317 -0.772236 -0.289475 -0.529812 0.197874
1403715290.147142912 -0.650634 0.737748 0.349556 -0.772103 -0.289871 -0.529742 0.198004
1403715290.152143104 -0.650114 0.738966 0.349812 -0.77199 -0.290241 -0.52964 0.198173
1403715290.157143040 -0.649583 0.740194 0.350101 -0.771884 -0.290583 -0.52954 0.198351
1403715290.162142976 -0.649041 0.741421 0.350425 -0.771772 -0.290866 -0.529475 0.198549
1403715290.167142912 -0.648488 0.742652 0.350778 -0.771656 -0.291104 -0.529438 0.198746
1403715290.172143104 -0.647921 0.743895 0.351159 -0.771495 -0.291372 -0.529449 0.198952
1403715290.177143040 -0.645407 0.743987 0.353276 -0.771365 -0.291815 -0.529301 0.199199
1403715290.182142976 -0.644836 0.745236 0.353738 -0.771252 -0.292211 -0.529213 0.19929
1403715290.187142912 -0.644263 0.746484 0.354222 -0.77118 -0.292685 -0.529057 0.199288
1403715290.192143104 -0.643684 0.747728 0.354731 -0.77117 -0.293169 -0.528841 0.199187
1403715290.197143040 -0.6431 0.748969 0.355258 -0.771207 -0.293672 -0.52857 0.199022
1403715290.202142976 -0.642516 0.75021 0.355807 -0.771282 -0.294152 -0.528258 0.198851
1403715290.207142912 -0.641939 0.751455 0.356392 -0.771367 -0.294595 -0.527915 0.198781
1403715290.212143104 -0.641369 0.752708 0.357015 -0.771408 -0.295016 -0.527609 0.198808
1403715290.217143040 -0.640804 0.753962 0.357675 -0.771433 -0.29538 -0.527339 0.198887
1403715290.222142976 -0.640238 0.755218 0.358358 -0.771421 -0.295725 -0.527131 0.19897
1403715290.227142912 -0.638064 0.75802 0.363012 -0.771548 -0.296106 -0.526736 0.198957
1403715290.232143104 -0.637457 0.759319 0.363722 -0.771559 -0.296457 -0.526509 0.198991
1403715290.237143040 -0.636848 0.760635 0.364427 -0.771543 -0.296823 -0.5263 0.199063
1403715290.242142976 -0.636238 0.761978 0.36513 -0.771609 -0.297183 -0.525963 0.199162
1403715290.247142912 -0.635631 0.763335 0.365842 -0.771692 -0.297546 -0.525591 0.199278
1403715290.252143104 -0.63502 0.7647 0.366554 -0.771787 -0.297853 -0.525217 0.199439
1403715290.257143040 -0.634394 0.766075 0.367273 -0.771895 -0.298101 -0.524851 0.199611
1403715290.262142976 -0.633753 0.767461 0.368007 -0.771965 -0.298321 -0.52456 0.19978
1403715290.267142912 -0.633105 0.76886 0.368747 -0.772037 -0.298491 -0.524278 0.199986
1403715290.272143104 -0.632454 0.770282 0.369486 -0.772016 -0.298687 -0.524109 0.200218
1403715290.277143040 -0.631316 0.774726 0.376889 -0.772048 -0.298716 -0.523984 0.200377
1403715290.282142976 -0.630604 0.776203 0.377656 -0.772034 -0.298963 -0.523763 0.200642
1403715290.287142912 -0.629888 0.777687 0.378404 -0.772012 -0.299257 -0.52357 0.200791
1403715290.317143040 -0.625597 0.786788 0.382547 -0.772415 -0.301178 -0.521735 0.201145
1403715290.322142976 -0.624863 0.788349 0.38319 -0.772482 -0.301513 -0.521434 0.201167
1403715290.327142912 -0.623161 0.790533 0.386058 -0.772646 -0.301831 -0.521022 0.201128
1403715290.332143104 -0.622404 0.792119 0.386719 -0.772754 -0.302115 -0.520665 0.201209
1403715290.337143040 -0.621638 0.793704 0.387374 -0.772885 -0.302335 -0.5203 0.201322
1403715290.342142976 -0.62086 0.795297 0.388022 -0.772987 -0.302555 -0.519977 0.201434
1403715290.347142912 -0.620072 0.79691 0.388671 -0.773038 -0.302762 -0.519714 0.201604
1403715290.352143104 -0.619278 0.798541 0.389327 -0.773086 -0.302941 -0.519455 0.20182
1403715290.357143040 -0.618481 0.800185 0.389971 -0.773113 -0.303127 -0.519204 0.202083
1403715290.362142976 -0.617684 0.80184 0.390592 -0.773164 -0.303273 -0.518932 0.202366
1403715290.367142912 -0.61689 0.803493 0.391196 -0.773256 -0.303354 -0.518634 0.202658
1403715290.372143104 -0.616097 0.805143 0.391785 -0.773406 -0.303389 -0.518282 0.202932
1403715290.377143040 -0.614231 0.807248 0.393593 -0.773591 -0.303351 -0.51793 0.203185
1403715290.387142912 -0.612638 0.810616 0.394713 -0.774004 -0.303452 -0.517019 0.203781
1403715290.392143104 -0.611847 0.812329 0.395275 -0.774163 -0.303562 -0.516603 0.204065
1403715290.417143040 -0.607807 0.820929 0.397944 -0.77489 -0.304067 -0.51483 0.205032
1403715290.422142976 -0.606996 0.822674 0.398453 -0.775033 -0.304153 -0.514498 0.205199
1403715290.427142912 -0.606378 0.824366 0.399831 -0.775185 -0.304193 -0.514152 0.205434
1403715290.437143040 -0.604781 0.8279 0.400806 -0.77552 -0.304481 -0.513343 0.205764
1403715290.442142976 -0.603978 0.829662 0.401286 -0.775703 -0.304616 -0.512944 0.205869
1403715290.467142912 -0.599879 0.838594 0.403821 -0.776051 -0.304859 -0.511887 0.206828
1403715290.472143104 -0.599024 0.840422 0.404351 -0.775981 -0.30486 -0.51187 0.207131
1403715290.477143040 -0.600063 0.839754 0.406395 -0.775861 -0.304886 -0.511912 0.207438
1403715290.482142976 -0.599204 0.841588 0.406932 -0.775794 -0.304924 -0.511889 0.207691
1403715290.487142912 -0.598335 0.843428 0.407458 -0.775754 -0.304962 -0.511834 0.207918
1403715290.492143104 -0.597453 0.845272 0.407975 -0.77572 -0.304979 -0.511789 0.208129
1403715290.497143040 -0.596561 0.847124 0.408481 -0.775748 -0.304987 -0.511678 0.208287
1403715290.502142976 -0.59566 0.848983 0.408979 -0.775722 -0.305001 -0.511644 0.208446
1403715290.507142912 -0.594752 0.850852 0.409472 -0.775663 -0.304998 -0.511661 0.20863
1403715290.512143104 -0.593834 0.852734 0.409967 -0.77558 -0.305012 -0.511696 0.208831
1403715290.517143040 -0.5929 0.854632 0.410468 -0.775434 -0.30507 -0.511814 0.209
1403715290.522142976 -0.591949 0.856543 0.410958 -0.775293 -0.305149 -0.511925 0.209136
1403715290.527142912 -0.591021 0.858807 0.410999 -0.775168 -0.305267 -0.511985 0.209281
1403715290.532143104 -0.590033 0.860739 0.41146 -0.77505 -0.305317 -0.512117 0.209321
1403715290.537143040 -0.589035 0.86268 0.411913 -0.774946 -0.305375 -0.512231 0.209343
1403715290.542142976 -0.588032 0.86463 0.412356 -0.774834 -0.305425 -0.512351 0.209393
1403715290.547142912 -0.587025 0.866586 0.412796 -0.774705 -0.305492 -0.512485 0.209444
1403715290.552143104 -0.586014 0.868545 0.413232 -0.774575 -0.305542 -0.512605 0.209554
1403715290.557143040 -0.584996 0.870512 0.413677 -0.774435 -0.305502 -0.512771 0.209726
1403715290.562142976 -0.583971 0.872488 0.414132 -0.774227 -0.305431 -0.513046 0.209925
1403715290.567142912 -0.582941 0.874469 0.414585 -0.774035 -0.305336 -0.513304 0.210141
1403715290.572143104 -0.581911 0.876457 0.415045 -0.773815 -0.305229 -0.51361 0.210356
1403715290.622142976 -0.573356 0.896267 0.417364 -0.772676 -0.303835 -0.515136 0.212816
1403715290.627142912 -0.573862 0.897609 0.416182 -0.772629 -0.303631 -0.51524 0.213029
1403715290.632143104 -0.572869 0.899638 0.416479 -0.772647 -0.303513 -0.515173 0.213291
1403715290.637143040 -0.571869 0.901676 0.416768 -0.772628 -0.303374 -0.515175 0.213554
1403715290.642142976 -0.570852 0.903717 0.41705 -0.772602 -0.303219 -0.51523 0.213735
1403715290.647142912 -0.569825 0.905756 0.41732 -0.77257 -0.303071 -0.515305 0.213878
1403715290.652143104 -0.568789 0.907796 0.417589 -0.772537 -0.302912 -0.515404 0.213987
1403715290.657143040 -0.567741 0.909832 0.417845 -0.772392 -0.30279 -0.515657 0.214073
1403715290.662142976 -0.566683 0.911869 0.41808 -0.772245 -0.302731 -0.515897 0.214107
1403715290.667142912 -0.565613 0.913915 0.418311 -0.772096 -0.302712 -0.516129 0.214112
1403715290.672143104 -0.564535 0.915962 0.418548 -0.771927 -0.302697 -0.516396 0.2141
1403715290.677143040 -0.564824 0.91673 0.419592 -0.771741 -0.302736 -0.516659 0.214082
1403715290.682142976 -0.563735 0.918771 0.419849 -0.771529 -0.30265 -0.517026 0.214081
1403715290.687142912 -0.562639 0.920826 0.42011 -0.771332 -0.30255 -0.517384 0.214065
1403715290.692143104 -0.561539 0.922898 0.420379 -0.771127 -0.302466 -0.517731 0.214084
1403715290.697143040 -0.560436 0.924986 0.420655 -0.770887 -0.3024 -0.5181 0.214149
1403715290.702142976 -0.55933 0.927082 0.420927 -0.770656 -0.302336 -0.518451 0.214224
1403715290.707142912 -0.558217 0.929184 0.421191 -0.770421 -0.302278 -0.518812 0.214274
1403715290.712143104 -0.557096 0.931294 0.421459 -0.770212 -0.302203 -0.519155 0.2143
1403715290.717143040 -0.555972 0.933402 0.421723 -0.769965 -0.302153 -0.519553 0.214293
1403715290.722142976 -0.554844 0.935501 0.421969 -0.769755 -0.30211 -0.51992 0.21422
1403715290.727142912 -0.55468 0.936741 0.421611 -0.769503 -0.30208 -0.520335 0.21416
1403715290.732143104 -0.553571 0.938826 0.421843 -0.769294 -0.302074 -0.520677 0.214086
1403715290.737143040 -0.552461 0.94092 0.42208 -0.769055 -0.302063 -0.521035 0.214092
1403715290.742142976 -0.551343 0.943018 0.422313 -0.768779 -0.302038 -0.521435 0.214141
1403715290.747142912 -0.550213 0.945104 0.422533 -0.768594 -0.301959 -0.521748 0.214156
1403715290.752143104 -0.549075 0.94718 0.422748 -0.768408 -0.301846 -0.522084 0.214164
1403715290.757143040 -0.547934 0.949258 0.422969 -0.768241 -0.301663 -0.522414 0.214217
1403715290.762142976 -0.546794 0.951347 0.423201 -0.768061 -0.301468 -0.522752 0.214311
1403715290.767142912 -0.545656 0.953444 0.423435 -0.767846 -0.301297 -0.523115 0.214438
1403715290.772143104 -0.54452 0.955546 0.423658 -0.767685 -0.301146 -0.523392 0.21455
1403715290.782142976 -0.543015 0.959653 0.425018 -0.767281 -0.300961 -0.523976 0.214829
1403715290.822142976 -0.534006 0.976577 0.426553 -0.766726 -0.299629 -0.525168 0.215761
1403715290.827142912 -0.534887 0.978638 0.42579 -0.766609 -0.299493 -0.52535 0.215921
1403715290.872143104 -0.524967 0.997747 0.426823 -0.767152 -0.297697 -0.525107 0.217066
1403715290.877143040 -0.524833 0.999289 0.426346 -0.76728 -0.297491 -0.525017 0.217114
1403715290.917143040 -0.516108 1.01625 0.426813 -0.767721 -0.296362 -0.525023 0.217082
1403715290.922142976 -0.515038 1.01837 0.426845 -0.767766 -0.296123 -0.525058 0.217165
1403715290.927142912 -0.515852 1.01905 0.427722 -0.767741 -0.295873 -0.525202 0.217247
1403715290.972143104 -0.506723 1.03789 0.427723 -0.768312 -0.292541 -0.525497 0.219019
1403715290.977143040 -0.50818 1.03981 0.428155 -0.768371 -0.292206 -0.525528 0.219185
1403715290.982142976 -0.507169 1.04192 0.428161 -0.768439 -0.291805 -0.525538 0.219459
1403715290.987142912 -0.506153 1.04402 0.428179 -0.768408 -0.291351 -0.525686 0.219812
1403715290.992143104 -0.505129 1.04612 0.428209 -0.768387 -0.290833 -0.525861 0.220153
1403715290.997143040 -0.504097 1.04821 0.428241 -0.768402 -0.29026 -0.526006 0.220511
1403715291.2142976 -0.503057 1.05031 0.428256 -0.768429 -0.289697 -0.526132 0.220854
1403715291.7142912 -0.502018 1.0524 0.428253 -0.768501 -0.28916 -0.5262 0.221148
1403715291.12143104 -0.500992 1.05449 0.428243 -0.768557 -0.288677 -0.526248 0.221471
1403715291.17143040 -0.499975 1.05657 0.428226 -0.768649 -0.288162 -0.526232 0.22186
1403715291.22142976 -0.498955 1.05866 0.428199 -0.768742 -0.287659 -0.526213 0.222234
1403715291.27142912 -0.499358 1.06065 0.428145 -0.768864 -0.287122 -0.526183 0.22258
1403715291.32143104 -0.498342 1.06273 0.428126 -0.768991 -0.28658 -0.526151 0.222915
1403715291.37143040 -0.497325 1.06481 0.428107 -0.769076 -0.286036 -0.526175 0.22326
1403715291.42142976 -0.496307 1.06689 0.428091 -0.76917 -0.285497 -0.526195 0.223581
1403715291.47142912 -0.495288 1.06897 0.428088 -0.769184 -0.284989 -0.5263 0.22393
1403715291.52143104 -0.494268 1.07105 0.428089 -0.769237 -0.284459 -0.526334 0.224344
1403715291.57143040 -0.493243 1.07312 0.428072 -0.769288 -0.283933 -0.52637 0.224753
1403715291.62142976 -0.492211 1.07517 0.428023 -0.769392 -0.283404 -0.526357 0.225093
1403715291.67142912 -0.491176 1.07721 0.427945 -0.769588 -0.282884 -0.526234 0.225363
1403715291.72143104 -0.490138 1.07922 0.427844 -0.7698 -0.282334 -0.526104 0.225632
1403715291.77143040 -0.491722 1.08203 0.428536 -0.76992 -0.281676 -0.52618 0.225867
1403715291.82142976 -0.490696 1.08405 0.428429 -0.770151 -0.281132 -0.526006 0.226161
1403715291.87142912 -0.48966 1.08607 0.428344 -0.770351 -0.280569 -0.525845 0.226556
1403715291.92143104 -0.488613 1.0881 0.428284 -0.770429 -0.280027 -0.525839 0.226974
1403715291.97143040 -0.487551 1.09012 0.428235 -0.770517 -0.27949 -0.525856 0.227298
1403715291.102142976 -0.486473 1.09212 0.42819 -0.770619 -0.278932 -0.525912 0.227509
1403715291.107142912 -0.485382 1.0941 0.428138 -0.770719 -0.278381 -0.525993 0.227659
1403715291.112143104 -0.484287 1.09608 0.428077 -0.770843 -0.277817 -0.526022 0.227858
1403715291.117143040 -0.483199 1.09806 0.428002 -0.770921 -0.277246 -0.526067 0.228188
1403715291.122142976 -0.48212 1.10003 0.427913 -0.771042 -0.276686 -0.526019 0.228568
1403715291.127142912 -0.481742 1.10205 0.42981 -0.771182 -0.276222 -0.525866 0.22901
1403715291.132143104 -0.480646 1.10401 0.429722 -0.771302 -0.275668 -0.525832 0.22935
1403715291.137143040 -0.479544 1.10596 0.429628 -0.771466 -0.27512 -0.525784 0.229564
1403715291.142142976 -0.478438 1.10788 0.429533 -0.771646 -0.274593 -0.525734 0.229707
1403715291.147142912 -0.477331 1.10979 0.429452 -0.771841 -0.274037 -0.525666 0.229869
1403715291.152143104 -0.476219 1.1117 0.429387 -0.77195 -0.273491 -0.525695 0.230089
1403715291.157143040 -0.475106 1.11361 0.429345 -0.772015 -0.272928 -0.525771 0.230366
1403715291.162142976 -0.473996 1.1155 0.429305 -0.772043 -0.272377 -0.525876 0.230684
1403715291.167142912 -0.472886 1.11738 0.429256 -0.772085 -0.271791 -0.525972 0.231012
1403715291.172143104 -0.471769 1.11924 0.429195 -0.77214 -0.271199 -0.526084 0.231271
1403715291.177143040 -0.472984 1.11894 0.42888 -0.772187 -0.270598 -0.526222 0.231503
1403715291.182142976 -0.471856 1.12075 0.428792 -0.772359 -0.27005 -0.526213 0.231591
1403715291.187142912 -0.470718 1.12255 0.428692 -0.772514 -0.269522 -0.526232 0.231647
1403715291.192143104 -0.469568 1.12436 0.428592 -0.772683 -0.269035 -0.52622 0.231676
1403715291.197143040 -0.468414 1.12615 0.428491 -0.772798 -0.268617 -0.52624 0.23173
1403715291.202142976 -0.467259 1.12794 0.428374 -0.77293 -0.268145 -0.526229 0.231864
1403715291.207142912 -0.4661 1.12971 0.428241 -0.773032 -0.267659 -0.526274 0.23198
1403715291.212143104 -0.464928 1.13146 0.428093 -0.773137 -0.267126 -0.526345 0.232086
1403715291.217143040 -0.463746 1.13318 0.427931 -0.773286 -0.266554 -0.526388 0.23215
1403715291.222142976 -0.462554 1.13489 0.427758 -0.773437 -0.265967 -0.526448 0.232183
1403715291.227142912 -0.461784 1.13726 0.42921 -0.773582 -0.265472 -0.526453 0.232254
1403715291.232143104 -0.460582 1.13896 0.429032 -0.773711 -0.26495 -0.526489 0.23234
1403715291.237143040 -0.45938 1.14065 0.42884 -0.773826 -0.264463 -0.526523 0.232435
1403715291.242142976 -0.458179 1.14233 0.428629 -0.773888 -0.264051 -0.526611 0.232501
1403715291.247142912 -0.456975 1.14399 0.428406 -0.773977 -0.263669 -0.526668 0.232506
1403715291.252143104 -0.455763 1.14563 0.428179 -0.774068 -0.263289 -0.526756 0.232435
1403715291.257143040 -0.454537 1.14723 0.427939 -0.77416 -0.262871 -0.52689 0.232298
1403715291.262142976 -0.453301 1.14881 0.427681 -0.774304 -0.262448 -0.526978 0.232095
1403715291.267142912 -0.452061 1.15039 0.42741 -0.774435 -0.262028 -0.527057 0.231956
1403715291.272143104 -0.450822 1.15195 0.427123 -0.77456 -0.26165 -0.527117 0.231826
1403715291.277143040 -0.449625 1.15535 0.427704 -0.774668 -0.261302 -0.527175 0.231728
1403715291.282142976 -0.448377 1.15689 0.42739 -0.774786 -0.260941 -0.527214 0.231649
1403715291.287142912 -0.447117 1.15842 0.427062 -0.774908 -0.260532 -0.52728 0.231553
1403715291.292143104 -0.445855 1.15992 0.426722 -0.775071 -0.260069 -0.527328 0.231419
1403715291.297143040 -0.444588 1.16139 0.426377 -0.775231 -0.259605 -0.527394 0.231253
1403715291.302142976 -0.443308 1.16286 0.426035 -0.775382 -0.259144 -0.52747 0.231091
1403715291.307142912 -0.442015 1.16432 0.425695 -0.775561 -0.258733 -0.527496 0.23089
1403715291.312143104 -0.440715 1.16577 0.425346 -0.775687 -0.258402 -0.52757 0.230668
1403715291.317143040 -0.439411 1.16721 0.424978 -0.775815 -0.258077 -0.527634 0.230454
1403715291.322142976 -0.438099 1.16863 0.424599 -0.775928 -0.257726 -0.527724 0.230262
1403715291.327142912 -0.43611 1.1727 0.42594 -0.776065 -0.257405 -0.527794 0.229998
1403715291.332143104 -0.434781 1.1741 0.425574 -0.776176 -0.256952 -0.527921 0.22984
1403715291.337143040 -0.433439 1.17549 0.42521 -0.776282 -0.256475 -0.528065 0.22968
1403715291.342142976 -0.432082 1.17687 0.424846 -0.776379 -0.256002 -0.528216 0.229536
1403715291.347142912 -0.430715 1.17825 0.424478 -0.776467 -0.255561 -0.52836 0.229399
1403715291.352143104 -0.429347 1.17963 0.424101 -0.776534 -0.255181 -0.528523 0.229216
1403715291.357143040 -0.427972 1.18101 0.423704 -0.776599 -0.254879 -0.528675 0.228983
1403715291.362142976 -0.426589 1.18236 0.423279 -0.776733 -0.254588 -0.528737 0.22871
1403715291.367142912 -0.425197 1.1837 0.42283 -0.776872 -0.254273 -0.528814 0.228412
1403715291.372143104 -0.4238 1.18501 0.422361 -0.777071 -0.25394 -0.528826 0.228074
1403715291.417143040 -0.413786 1.19597 0.418822 -0.77873 -0.250405 -0.528906 0.226133
1403715291.422142976 -0.412407 1.19717 0.418304 -0.778861 -0.249875 -0.52896 0.226142
1403715291.427142912 -0.411065 1.19856 0.418338 -0.779011 -0.249341 -0.529001 0.226116
1403715291.432143104 -0.409666 1.19971 0.417804 -0.77915 -0.248949 -0.529097 0.225846
1403715291.437143040 -0.408252 1.20085 0.417264 -0.779298 -0.248625 -0.529204 0.225439
1403715291.442142976 -0.40683 1.20196 0.416717 -0.779485 -0.248373 -0.529267 0.224923
1403715291.447142912 -0.405402 1.20307 0.41616 -0.779693 -0.248164 -0.529286 0.224388
1403715291.452143104 -0.403969 1.20417 0.415586 -0.779924 -0.247957 -0.529254 0.223887
1403715291.457143040 -0.402536 1.20526 0.414995 -0.780165 -0.247757 -0.529194 0.223413
1403715291.462142976 -0.401096 1.20632 0.414398 -0.780392 -0.247538 -0.529158 0.222945
1403715291.467142912 -0.399644 1.20737 0.413801 -0.780581 -0.24733 -0.529182 0.222459
1403715291.472143104 -0.398181 1.2084 0.413212 -0.780789 -0.247112 -0.529193 0.221944
1403715291.477143040 -0.39982 1.20914 0.412948 -0.780885 -0.246845 -0.529385 0.221444
1403715291.482142976 -0.398365 1.21015 0.412376 -0.781067 -0.24666 -0.529423 0.220918
1403715291.487142912 -0.396906 1.21115 0.411791 -0.781271 -0.246489 -0.529415 0.220404
1403715291.492143104 -0.395438 1.21214 0.411182 -0.781538 -0.246289 -0.529324 0.219899
1403715291.497143040 -0.393968 1.2131 0.410537 -0.781854 -0.246074 -0.529174 0.219378
1403715291.502142976 -0.392502 1.21405 0.409856 -0.782233 -0.245819 -0.528937 0.218885
1403715291.507142912 -0.391037 1.21498 0.409153 -0.782603 -0.245523 -0.528717 0.218425
1403715291.512143104 -0.389569 1.2159 0.408456 -0.78298 -0.245201 -0.528495 0.217972
1403715291.517143040 -0.388103 1.21682 0.407778 -0.783326 -0.244876 -0.528317 0.217526
1403715291.522142976 -0.386636 1.21771 0.407115 -0.78352 -0.244529 -0.52834 0.21716
1403715291.527142912 -0.384024 1.21557 0.407451 -0.783752 -0.244276 -0.528197 0.216956
1403715291.532143104 -0.382522 1.21643 0.406823 -0.783928 -0.243923 -0.528239 0.216613
1403715291.537143040 -0.381011 1.21728 0.406183 -0.784117 -0.24355 -0.528267 0.216283
1403715291.542142976 -0.379494 1.21811 0.405511 -0.784354 -0.243173 -0.528229 0.21594
1403715291.547142912 -0.377981 1.21891 0.404815 -0.784642 -0.242789 -0.528129 0.21557
1403715291.552143104 -0.376469 1.21969 0.40411 -0.784964 -0.242419 -0.527979 0.215179
1403715291.557143040 -0.374948 1.22046 0.403411 -0.785331 -0.242057 -0.527765 0.214773
1403715291.562142976 -0.373414 1.22122 0.402724 -0.785702 -0.241701 -0.527542 0.214366
1403715291.567142912 -0.371874 1.22198 0.40205 -0.786011 -0.241328 -0.527391 0.214024
1403715291.572143104 -0.370327 1.22273 0.401389 -0.786267 -0.240966 -0.527302 0.21371
1403715291.577143040 -0.367168 1.2244 0.401917 -0.786378 -0.240663 -0.527313 0.213615
1403715291.582142976 -0.3656 1.22513 0.401279 -0.786548 -0.240238 -0.527375 0.213317
1403715291.587142912 -0.36402 1.22585 0.400633 -0.786705 -0.23981 -0.527466 0.212993
1403715291.592143104 -0.362431 1.22655 0.399972 -0.786916 -0.239388 -0.527484 0.212645
1403715291.597143040 -0.360834 1.22726 0.3993 -0.787184 -0.238974 -0.527404 0.212317
1403715291.602142976 -0.359229 1.22796 0.398612 -0.787517 -0.238558 -0.527204 0.212046
1403715291.607142912 -0.357622 1.22867 0.397904 -0.787879 -0.238152 -0.526947 0.211794
1403715291.612143104 -0.356012 1.22936 0.397183 -0.788251 -0.237733 -0.526669 0.211573
1403715291.617143040 -0.354394 1.23004 0.396464 -0.788617 -0.237288 -0.526408 0.211357
1403715291.622142976 -0.352756 1.2307 0.395755 -0.788955 -0.236816 -0.526215 0.211107
1403715291.627142912 -0.354677 1.23608 0.396933 -0.789267 -0.236176 -0.526249 0.210575
1403715291.632143104 -0.353026 1.23674 0.396246 -0.789489 -0.235696 -0.526236 0.21031
1403715291.637143040 -0.351373 1.2374 0.39557 -0.789648 -0.23529 -0.526281 0.210056
1403715291.642142976 -0.349715 1.23806 0.394906 -0.789782 -0.23492 -0.52633 0.209842
1403715291.647142912 -0.34804 1.23872 0.394247 -0.789913 -0.23458 -0.526358 0.209657
1403715291.652143104 -0.346347 1.23937 0.393585 -0.790066 -0.234219 -0.526365 0.20947
1403715291.657143040 -0.344638 1.24001 0.392905 -0.790251 -0.233832 -0.526343 0.209257
1403715291.662142976 -0.342916 1.24063 0.392201 -0.790477 -0.233415 -0.526284 0.209019
1403715291.667142912 -0.341186 1.24122 0.391475 -0.790721 -0.232957 -0.526208 0.208797
1403715291.672143104 -0.33945 1.2418 0.390739 -0.790979 -0.232495 -0.5261 0.208606
1403715291.677143040 -0.337679 1.24464 0.391936 -0.791167 -0.232035 -0.526063 0.208498
1403715291.682142976 -0.33594 1.24523 0.391227 -0.791362 -0.231598 -0.52599 0.208429
1403715291.687142912 -0.334185 1.24581 0.390532 -0.7916 -0.231157 -0.525864 0.208335
1403715291.692143104 -0.332418 1.24639 0.389844 -0.791802 -0.230743 -0.525796 0.208196
1403715291.697143040 -0.33064 1.24693 0.389154 -0.792032 -0.230367 -0.525713 0.207948
1403715291.702142976 -0.328849 1.24746 0.388462 -0.792247 -0.230054 -0.525666 0.207597
1403715291.707142912 -0.327042 1.24799 0.387779 -0.792455 -0.229796 -0.52562 0.207201
1403715291.712143104 -0.325219 1.24852 0.387111 -0.792641 -0.229582 -0.525591 0.206803
1403715291.717143040 -0.323389 1.24906 0.386457 -0.792784 -0.2294 -0.525612 0.206402
1403715291.722142976 -0.321543 1.24958 0.385818 -0.792889 -0.229243 -0.525686 0.205982
1403715291.727142912 -0.318096 1.25125 0.386655 -0.793172 -0.229247 -0.525523 0.205305
1403715291.767142912 -0.302963 1.25515 0.381612 -0.793873 -0.228782 -0.526367 0.200905
1403715291.772143104 -0.301039 1.25561 0.380959 -0.793977 -0.228843 -0.526428 0.200262
1403715291.777143040 -0.298005 1.25649 0.382589 -0.794048 -0.228861 -0.52653 0.19969
1403715291.782142976 -0.296061 1.25693 0.381979 -0.794111 -0.228907 -0.526653 0.199064
1403715291.787142912 -0.29411 1.25736 0.381376 -0.79415 -0.228894 -0.52681 0.198507
1403715291.792143104 -0.292143 1.25779 0.380776 -0.794173 -0.228807 -0.526985 0.198046
1403715291.797143040 -0.29016 1.25822 0.380178 -0.794148 -0.228667 -0.527222 0.197678
1403715291.802142976 -0.288166 1.25865 0.37958 -0.794135 -0.22856 -0.527439 0.197276
1403715291.807142912 -0.286161 1.25908 0.37898 -0.794077 -0.228523 -0.527722 0.196796
1403715291.812143104 -0.284149 1.25949 0.378383 -0.794003 -0.228592 -0.528033 0.19618
1403715291.817143040 -0.282128 1.25989 0.37779 -0.793915 -0.228752 -0.528371 0.195439
1403715291.822142976 -0.280095 1.26028 0.37719 -0.793815 -0.229017 -0.528719 0.19459
1403715291.827142912 -0.276804 1.26217 0.378719 -0.793811 -0.229258 -0.528945 0.193703
1403715291.867142912 -0.259989 1.26526 0.373518 -0.793368 -0.231789 -0.530993 0.186782
1403715291.872143104 -0.257838 1.26563 0.372841 -0.793268 -0.232031 -0.531322 0.185971
1403715291.877143040 -0.253089 1.26854 0.375646 -0.793362 -0.232444 -0.531366 0.184926
1403715291.882142976 -0.250899 1.26894 0.374957 -0.793316 -0.232713 -0.531624 0.184036
1403715291.887142912 -0.248709 1.26934 0.37426 -0.793296 -0.23302 -0.531813 0.183187
1403715291.892143104 -0.246521 1.26976 0.373554 -0.793289 -0.233361 -0.531946 0.182397
1403715291.897143040 -0.244337 1.27019 0.372842 -0.79327 -0.233687 -0.532081 0.181666
1403715291.902142976 -0.242152 1.2706 0.372124 -0.793184 -0.234017 -0.532305 0.18096
1403715291.907142912 -0.239953 1.271 0.371411 -0.793097 -0.234292 -0.532559 0.180237
1403715291.912143104 -0.237736 1.27141 0.370704 -0.793004 -0.234532 -0.532845 0.179488
1403715291.917143040 -0.23551 1.2718 0.369986 -0.792925 -0.234726 -0.533119 0.178766
1403715291.922142976 -0.233287 1.27219 0.369246 -0.792881 -0.234911 -0.533332 0.178084
1403715291.927142912 -0.229968 1.27304 0.370869 -0.792849 -0.235209 -0.533457 0.177453
1403715291.967142912 -0.211964 1.27656 0.364637 -0.793136 -0.235527 -0.533763 0.174811
1403715291.972143104 -0.209695 1.27701 0.363866 -0.793106 -0.235609 -0.533892 0.174443
1403715291.977143040 -0.207356 1.28211 0.366146 -0.793138 -0.235752 -0.533948 0.173933
1403715292.17143040 -0.189344 1.28589 0.359826 -0.793481 -0.236851 -0.534008 0.170658
1403715292.22142976 -0.187078 1.28639 0.359056 -0.793495 -0.236971 -0.534057 0.170275
1403715292.27142912 -0.182561 1.28566 0.359307 -0.793497 -0.237214 -0.53401 0.170074
1403715292.37143040 -0.178007 1.28672 0.357795 -0.793557 -0.23742 -0.534012 0.169496
1403715292.42142976 -0.175727 1.28726 0.357037 -0.793599 -0.237483 -0.533994 0.169271
1403715292.67142912 -0.164293 1.29016 0.353305 -0.793459 -0.237723 -0.534168 0.16904
1403715292.72143104 -0.161995 1.29077 0.352553 -0.793454 -0.237845 -0.534139 0.168984
1403715292.77143040 -0.161493 1.29232 0.351415 -0.793479 -0.237731 -0.534192 0.168858
1403715292.82142976 -0.1592 1.29295 0.35064 -0.793487 -0.237908 -0.534115 0.168821
1403715292.87142912 -0.15691 1.29359 0.349859 -0.793487 -0.238088 -0.53404 0.168802
1403715292.92143104 -0.154623 1.29423 0.349079 -0.793452 -0.23827 -0.534002 0.16883
1403715292.97143040 -0.152334 1.29489 0.34831 -0.79341 -0.238443 -0.533965 0.168899
1403715292.102142976 -0.150038 1.29555 0.347545 -0.793348 -0.238621 -0.533952 0.168979
1403715292.107142912 -0.147742 1.29622 0.346775 -0.793282 -0.238793 -0.533931 0.169114
1403715292.112143104 -0.145454 1.29691 0.345978 -0.793228 -0.238979 -0.533875 0.169278
1403715292.117143040 -0.143174 1.29759 0.345151 -0.79319 -0.239138 -0.533796 0.169481
1403715292.122142976 -0.140901 1.29826 0.344307 -0.793188 -0.239282 -0.53367 0.169684
1403715292.127142912 -0.135884 1.30075 0.344898 -0.793293 -0.239302 -0.533452 0.169854
1403715292.132143104 -0.13361 1.30144 0.344057 -0.793302 -0.239544 -0.533272 0.170032
1403715292.137143040 -0.13134 1.30214 0.343224 -0.793282 -0.239886 -0.533112 0.170148
1403715292.142142976 -0.129062 1.30285 0.342388 -0.793235 -0.240306 -0.532978 0.170193
1403715292.147142912 -0.126779 1.30356 0.341548 -0.793169 -0.240762 -0.532862 0.17022
1403715292.152143104 -0.124494 1.30428 0.340702 -0.793056 -0.241193 -0.532813 0.170292
1403715292.157143040 -0.122207 1.30502 0.339858 -0.792939 -0.241617 -0.532768 0.170375
1403715292.162142976 -0.119923 1.30576 0.339009 -0.792801 -0.241979 -0.532739 0.170593
1403715292.167142912 -0.117644 1.30651 0.338156 -0.792694 -0.24228 -0.532658 0.170918
1403715292.172143104 -0.115368 1.30727 0.337312 -0.792603 -0.242604 -0.532547 0.171226
1403715292.177143040 -0.113293 1.30735 0.338061 -0.79253 -0.243118 -0.532339 0.171479
1403715292.182142976 -0.111008 1.30813 0.337233 -0.792413 -0.24362 -0.532225 0.17166
1403715292.187142912 -0.108721 1.30892 0.336415 -0.792259 -0.244198 -0.532139 0.171819
1403715292.192143104 -0.106434 1.30971 0.335609 -0.792085 -0.244806 -0.532065 0.171986
1403715292.197143040 -0.104145 1.31052 0.334818 -0.791899 -0.245414 -0.532003 0.172163
1403715292.202142976 -0.101854 1.31134 0.334032 -0.791713 -0.246032 -0.531926 0.172374
1403715292.212143104 -0.0972379 1.31302 0.332487 -0.791328 -0.247297 -0.531804 0.172708
1403715292.217143040 -0.0949142 1.31386 0.331734 -0.791127 -0.247972 -0.53177 0.172768
1403715292.222142976 -0.0925966 1.31471 0.330968 -0.790887 -0.248626 -0.531785 0.172878
1403715292.227142912 -0.0900182 1.31838 0.331765 -0.790748 -0.249204 -0.531709 0.172917
1403715292.232143104 -0.0877276 1.31927 0.331 -0.790562 -0.249836 -0.531583 0.173241
1403715292.237143040 -0.0854382 1.32017 0.330236 -0.790366 -0.250475 -0.531441 0.173648
1403715292.242142976 -0.0831469 1.32109 0.329472 -0.790232 -0.251076 -0.531209 0.174099
1403715292.247142912 -0.0808541 1.322 0.328703 -0.790086 -0.251665 -0.531 0.174551
1403715292.252143104 -0.0785613 1.32293 0.327933 -0.78998 -0.252303 -0.530728 0.174937
1403715292.257143040 -0.0762698 1.32386 0.327168 -0.789829 -0.252973 -0.5305 0.175341
1403715292.262142976 -0.0739761 1.3248 0.326408 -0.789663 -0.253715 -0.530269 0.175715
1403715292.267142912 -0.0716874 1.32575 0.325652 -0.789493 -0.254475 -0.530032 0.176094
1403715292.272143104 -0.0694064 1.32669 0.324893 -0.78927 -0.255263 -0.52986 0.176473
1403715292.277143040 -0.064865 1.32983 0.327233 -0.789112 -0.256064 -0.529578 0.176862
1403715292.292143104 -0.0579709 1.33276 0.324907 -0.788627 -0.25824 -0.528786 0.178229
1403715292.297143040 -0.0556711 1.33376 0.324136 -0.788418 -0.259109 -0.52855 0.178588
1403715292.317143040 -0.046421 1.33785 0.321081 -0.78721 -0.263023 -0.527952 0.17996
1403715292.322142976 -0.0440923 1.33888 0.320336 -0.786867 -0.26396 -0.527873 0.180318
1403715292.327142912 -0.0432446 1.33721 0.321943 -0.786549 -0.264896 -0.527755 0.180681
1403715292.332143104 -0.0408924 1.33825 0.321241 -0.786162 -0.265872 -0.527766 0.180898
1403715292.337143040 -0.0385447 1.33932 0.320535 -0.78583 -0.266944 -0.527646 0.181113
1403715292.342142976 -0.0362049 1.34041 0.319821 -0.78548 -0.268066 -0.527482 0.181452
1403715292.347142912 -0.0338722 1.34151 0.319099 -0.785162 -0.269221 -0.527247 0.181798
1403715292.352143104 -0.0315451 1.34262 0.318359 -0.784892 -0.270344 -0.526956 0.182141
1403715292.357143040 -0.0292221 1.34373 0.317605 -0.784655 -0.271328 -0.526667 0.182539
1403715292.362142976 -0.026902 1.34482 0.316854 -0.784496 -0.272219 -0.526303 0.18294
1403715292.367142912 -0.0245905 1.34592 0.316116 -0.784287 -0.273083 -0.526011 0.183392
1403715292.372143104 -0.0222873 1.34704 0.315396 -0.784047 -0.273986 -0.525717 0.183913
1403715292.377143040 -0.017818 1.34871 0.315207 -0.783699 -0.274937 -0.525513 0.184558
1403715292.417143040 0.000656374 1.35843 0.30974 -0.780649 -0.282876 -0.524163 0.189267
1403715292.422142976 0.00296459 1.3597 0.309061 -0.780259 -0.284038 -0.523928 0.189784
1403715292.427142912 0.00455811 1.35925 0.309625 -0.779951 -0.284987 -0.523731 0.19017
1403715292.467142912 0.0233656 1.36984 0.304237 -0.777404 -0.29421 -0.520939 0.194179
1403715292.472143104 0.0257187 1.37122 0.303627 -0.776915 -0.295278 -0.520841 0.194778
1403715292.477143040 0.0288821 1.37102 0.305537 -0.77649 -0.296364 -0.520681 0.195252
1403715292.512143104 0.045261 1.38107 0.30133 -0.772951 -0.303418 -0.51961 0.201222
1403715292.517143040 0.0475964 1.38253 0.300769 -0.772367 -0.304364 -0.519556 0.202171
1403715292.522142976 0.0499252 1.38402 0.300208 -0.771742 -0.305355 -0.519519 0.203156
1403715292.527142912 0.0552527 1.38773 0.300161 -0.771039 -0.306401 -0.519554 0.20416
1403715292.567142912 0.0738226 1.39997 0.295915 -0.765289 -0.31522 -0.519919 0.211313
1403715292.572143104 0.0761345 1.40154 0.295399 -0.764488 -0.316312 -0.520037 0.212289
1403715292.577143040 0.0814737 1.40339 0.297385 -0.763711 -0.31748 -0.520071 0.213258
1403715292.612143104 0.0977773 1.41475 0.29423 -0.757802 -0.325953 -0.521043 0.219101
1403715292.617143040 0.100098 1.41642 0.29386 -0.756829 -0.32725 -0.521298 0.21992
1403715292.622142976 0.102416 1.41809 0.293528 -0.755781 -0.328504 -0.521672 0.22077
1403715292.627142912 0.106427 1.41982 0.293903 -0.754706 -0.329816 -0.522004 0.2217
1403715292.637143040 0.111089 1.42321 0.293326 -0.752502 -0.332022 -0.522931 0.223707
1403715292.642142976 0.113395 1.42491 0.293032 -0.751361 -0.333131 -0.523403 0.224788
1403715292.667142912 0.124751 1.43337 0.291371 -0.745883 -0.33926 -0.525239 0.229531
1403715292.672143104 0.126983 1.43507 0.291033 -0.744881 -0.340497 -0.525466 0.230433
1403715292.717143040 0.147583 1.45076 0.289149 -0.736768 -0.351857 -0.526028 0.238043
1403715292.722142976 0.149741 1.45252 0.288935 -0.735727 -0.353073 -0.526229 0.239016
1403715292.727142912 0.151649 1.45356 0.289327 -0.73471 -0.35425 -0.526399 0.240025
1403715292.767142912 0.168456 1.46774 0.287973 -0.727157 -0.364671 -0.526838 0.246373
1403715292.772143104 0.17049 1.46951 0.287868 -0.726278 -0.365895 -0.526788 0.247256
1403715292.777143040 0.174324 1.47317 0.288199 -0.725411 -0.367082 -0.526792 0.24803
1403715292.782142976 0.176327 1.47494 0.288172 -0.724466 -0.368283 -0.526832 0.248927
1403715292.787142912 0.178307 1.47671 0.288167 -0.723554 -0.369507 -0.526823 0.249784
1403715292.792143104 0.18026 1.47848 0.288174 -0.722629 -0.370769 -0.526797 0.250644
1403715292.797143040 0.182187 1.48024 0.288195 -0.721752 -0.372036 -0.526694 0.251509
1403715292.802142976 0.1841 1.482 0.288225 -0.720898 -0.373323 -0.526557 0.252337
1403715292.807142912 0.186004 1.48377 0.288281 -0.720111 -0.374624 -0.526333 0.253121
1403715292.812143104 0.187889 1.48555 0.288381 -0.719378 -0.375954 -0.526051 0.253821
1403715292.817143040 0.189754 1.48733 0.288505 -0.718573 -0.377296 -0.525859 0.254505
1403715292.822142976 0.191602 1.48909 0.288652 -0.717814 -0.378628 -0.525621 0.255162
1403715292.827142912 0.19593 1.49341 0.290057 -0.717077 -0.380013 -0.525361 0.255707
1403715292.832143104 0.197758 1.4952 0.290241 -0.716333 -0.381301 -0.525073 0.256464
1403715292.837143040 0.199564 1.49698 0.290438 -0.71566 -0.382535 -0.524685 0.257301
1403715292.842142976 0.201352 1.49876 0.290655 -0.715022 -0.383729 -0.524257 0.258166
1403715292.847142912 0.203122 1.50054 0.290897 -0.714421 -0.384901 -0.523793 0.259026
1403715292.852143104 0.204872 1.50232 0.291168 -0.71383 -0.386086 -0.523323 0.259842
1403715292.857143040 0.206608 1.50411 0.291461 -0.713209 -0.387302 -0.522875 0.260638
1403715292.862142976 0.208326 1.50592 0.291787 -0.712634 -0.38859 -0.522354 0.261338
1403715292.867142912 0.210022 1.50772 0.292139 -0.712014 -0.389902 -0.521866 0.262048
1403715292.872143104 0.2117 1.50953 0.292503 -0.711433 -0.391232 -0.521303 0.262762
1403715292.877143040 0.215324 1.51092 0.294554 -0.710954 -0.392551 -0.520524 0.263634
1403715292.887142912 0.218636 1.51451 0.295407 -0.710075 -0.395047 -0.519146 0.264988
1403715292.892143104 0.220266 1.5163 0.295882 -0.709642 -0.396245 -0.51844 0.26574
1403715292.912143104 0.226621 1.52346 0.29814 -0.707892 -0.400814 -0.515549 0.269156
1403715292.917143040 0.228172 1.52525 0.298784 -0.707461 -0.401854 -0.514828 0.27012
1403715292.922142976 0.229713 1.52705 0.299457 -0.707058 -0.402912 -0.514064 0.271051
1403715292.927142912 0.231422 1.52959 0.301749 -0.706685 -0.403882 -0.513351 0.27193
1403715292.937143040 0.234461 1.53319 0.303232 -0.705936 -0.405972 -0.511785 0.27371
1403715292.942142976 0.235956 1.535 0.30402 -0.705569 -0.407023 -0.510983 0.274591
1403715292.967142912 0.243141 1.54393 0.30851 -0.703827 -0.411607 -0.506914 0.279722
1403715292.972143104 0.244543 1.54571 0.309483 -0.703472 -0.41238 -0.506169 0.280825
1403715292.977143040 0.243753 1.54649 0.311836 -0.703144 -0.413259 -0.505351 0.281826
1403715292.987142912 0.246468 1.55008 0.313952 -0.70227 -0.415081 -0.503877 0.283959
1403715292.992143104 0.247814 1.55186 0.315046 -0.701792 -0.416003 -0.503203 0.284986
1403715292.997143040 0.249164 1.55362 0.316169 -0.701344 -0.416882 -0.502546 0.285961
1403715293.2142976 0.25052 1.55539 0.317323 -0.70084 -0.417686 -0.501992 0.286995
1403715293.7142912 0.251873 1.55716 0.318521 -0.700352 -0.418437 -0.501447 0.288043
1403715293.12143104 0.253205 1.55893 0.319772 -0.699826 -0.419233 -0.500909 0.289097
1403715293.17143040 0.254501 1.56071 0.321065 -0.699253 -0.420053 -0.500384 0.290199
1403715293.22142976 0.255772 1.5625 0.322391 -0.698689 -0.421006 -0.499797 0.291188
1403715293.27142912 0.264309 1.56808 0.323606 -0.698143 -0.422044 -0.499104 0.292182
1403715293.37143040 0.266901 1.57162 0.326256 -0.697265 -0.423893 -0.497737 0.293929
1403715293.42142976 0.268198 1.57339 0.327614 -0.696928 -0.424671 -0.496998 0.294854
1403715293.47142912 0.269476 1.57516 0.328996 -0.696597 -0.4254 -0.496231 0.295876
1403715293.52143104 0.27073 1.57693 0.330404 -0.696202 -0.42609 -0.495498 0.297038
1403715293.57143040 0.271967 1.57871 0.331843 -0.695712 -0.42681 -0.494838 0.298251
1403715293.62142976 0.273191 1.58049 0.333317 -0.695163 -0.427558 -0.494226 0.299471
1403715293.67142912 0.274412 1.58228 0.334812 -0.694568 -0.428299 -0.493695 0.300666
1403715293.72143104 0.275641 1.58407 0.336324 -0.693976 -0.429031 -0.493211 0.301783
1403715293.77143040 0.275708 1.58743 0.338322 -0.693381 -0.429827 -0.492811 0.30267
1403715293.82142976 0.276924 1.58921 0.339844 -0.692841 -0.4305 -0.49234 0.303715
1403715293.87142912 0.278129 1.591 0.341356 -0.692379 -0.431204 -0.491759 0.30471
1403715293.92143104 0.279321 1.5928 0.342865 -0.691911 -0.431935 -0.491135 0.305742
1403715293.97143040 0.280499 1.59459 0.344378 -0.691438 -0.432702 -0.490476 0.306782
1403715293.102142976 0.281668 1.59638 0.345893 -0.690964 -0.433474 -0.489815 0.307815
1403715293.107142912 0.282832 1.59817 0.347412 -0.690504 -0.434243 -0.489156 0.308811
1403715293.112143104 0.283996 1.59994 0.348938 -0.690051 -0.434989 -0.488511 0.309793
1403715293.117143040 0.28516 1.60172 0.350466 -0.689611 -0.43573 -0.487874 0.310734
1403715293.122142976 0.286324 1.60349 0.35199 -0.689169 -0.436454 -0.487252 0.31167
1403715293.127142912 0.290454 1.60654 0.353633 -0.688715 -0.437219 -0.486624 0.312583
1403715293.172143104 0.300769 1.62236 0.367495 -0.684396 -0.444419 -0.481182 0.320247
1403715293.177143040 0.299789 1.6216 0.369823 -0.683755 -0.445391 -0.480597 0.321144
1403715293.217143040 0.308572 1.63535 0.382255 -0.679556 -0.452233 -0.476216 0.326967
1403715293.222142976 0.309658 1.63706 0.38381 -0.679055 -0.452969 -0.475651 0.32781
1403715293.227142912 0.310727 1.63745 0.388864 -0.678346 -0.453999 -0.475126 0.328613
1403715293.267142912 0.319481 1.65133 0.401678 -0.673326 -0.459676 -0.47209 0.335351
1403715293.272143104 0.320566 1.65306 0.403271 -0.672635 -0.460467 -0.471783 0.336086
1403715293.277143040 0.322165 1.65635 0.40598 -0.671992 -0.461297 -0.471443 0.336709
1403715293.287142912 0.324352 1.65983 0.40917 -0.670592 -0.462899 -0.470921 0.33803
1403715293.292143104 0.325438 1.66156 0.410778 -0.669884 -0.463687 -0.470652 0.338727
1403715293.297143040 0.326515 1.66329 0.412381 -0.669156 -0.464433 -0.470399 0.339495
1403715293.302142976 0.327587 1.66501 0.413975 -0.668452 -0.465195 -0.470105 0.340245
1403715293.307142912 0.32866 1.66672 0.415558 -0.667758 -0.465973 -0.469809 0.340953
1403715293.312143104 0.329733 1.66842 0.417143 -0.667078 -0.466778 -0.46951 0.341592
1403715293.317143040 0.330806 1.67013 0.418735 -0.666384 -0.467599 -0.469238 0.342197
1403715293.322142976 0.331876 1.67183 0.420327 -0.665663 -0.468423 -0.469003 0.342794
1403715293.327142912 0.332696 1.67291 0.421564 -0.664867 -0.469235 -0.468808 0.343495
1403715293.332143104 0.333762 1.67459 0.423142 -0.664108 -0.470016 -0.468609 0.344168
1403715293.337143040 0.334827 1.67627 0.424721 -0.663346 -0.470749 -0.468421 0.344892
1403715293.342142976 0.335894 1.67793 0.426308 -0.662594 -0.471426 -0.468238 0.345657
1403715293.347142912 0.336961 1.6796 0.427896 -0.66184 -0.472061 -0.468067 0.346466
1403715293.352143104 0.338024 1.68126 0.429482 -0.661147 -0.472689 -0.467824 0.347261
1403715293.357143040 0.339082 1.68292 0.431071 -0.660439 -0.473309 -0.467589 0.348081
1403715293.362142976 0.340134 1.68458 0.432659 -0.659732 -0.473918 -0.467336 0.348929
1403715293.367142912 0.341182 1.68623 0.434244 -0.659041 -0.474538 -0.467058 0.349763
1403715293.372143104 0.342227 1.68787 0.435823 -0.65834 -0.475148 -0.466791 0.350611
1403715293.377143040 0.34554 1.69103 0.436429 -0.65765 -0.475784 -0.466481 0.351457
1403715293.382142976 0.346587 1.69266 0.43801 -0.656926 -0.476359 -0.466253 0.352334
1403715293.387142912 0.347638 1.69428 0.439599 -0.656181 -0.47691 -0.466066 0.353223
1403715293.392143104 0.348693 1.6959 0.441194 -0.655406 -0.47744 -0.465924 0.354131
1403715293.397143040 0.349748 1.6975 0.442794 -0.654607 -0.477959 -0.46582 0.355046
1403715293.402142976 0.350799 1.6991 0.4444 -0.653758 -0.478471 -0.46577 0.355982
1403715293.407142912 0.351847 1.70069 0.446013 -0.652927 -0.479029 -0.465685 0.356869
1403715293.412143104 0.352899 1.70227 0.44762 -0.652096 -0.479614 -0.465598 0.357715
1403715293.417143040 0.353956 1.70384 0.449219 -0.651287 -0.480206 -0.465506 0.358512
1403715293.422142976 0.355018 1.70539 0.450814 -0.650504 -0.480808 -0.465414 0.359247
1403715293.432143104 0.35897 1.70902 0.454597 -0.649038 -0.481978 -0.465153 0.360666
1403715293.437143040 0.360043 1.71056 0.456175 -0.648311 -0.482547 -0.465004 0.361403
1403715293.442142976 0.36111 1.71207 0.45774 -0.647612 -0.483131 -0.4648 0.36214
1403715293.447142912 0.362171 1.71358 0.459299 -0.646924 -0.483734 -0.464554 0.362876
1403715293.452143104 0.363229 1.71506 0.460853 -0.646267 -0.484366 -0.464267 0.363572
1403715293.457143040 0.364289 1.71654 0.462405 -0.645634 -0.485019 -0.463965 0.36421
1403715293.462142976 0.36535 1.71801 0.463949 -0.645052 -0.485692 -0.463628 0.364774
1403715293.467142912 0.366408 1.71946 0.465479 -0.64448 -0.486374 -0.463268 0.365333
1403715293.472143104 0.367461 1.7209 0.467007 -0.643939 -0.487078 -0.462861 0.365866
1403715293.477143040 0.366897 1.72006 0.468785 -0.643355 -0.487787 -0.462436 0.366484
1403715293.482142976 0.367942 1.72147 0.470323 -0.642821 -0.488529 -0.462007 0.366974
1403715293.487142912 0.36899 1.72288 0.47186 -0.642278 -0.489268 -0.461601 0.367451
1403715293.492143104 0.370036 1.72427 0.473397 -0.64175 -0.48999 -0.461195 0.367921
1403715293.497143040 0.37108 1.72563 0.474934 -0.641234 -0.490697 -0.460784 0.368393
1403715293.502142976 0.372123 1.727 0.476478 -0.640731 -0.491388 -0.460363 0.368874
1403715293.507142912 0.37316 1.72835 0.478029 -0.640257 -0.492087 -0.459907 0.369332
1403715293.512143104 0.374193 1.72971 0.479574 -0.63976 -0.492775 -0.459461 0.369832
1403715293.517143040 0.375222 1.73105 0.481115 -0.639283 -0.493476 -0.458994 0.370302
1403715293.522142976 0.376247 1.73237 0.482657 -0.638801 -0.494193 -0.45853 0.370752
1403715293.527142912 0.377279 1.73329 0.48438 -0.638285 -0.494939 -0.458058 0.371228
1403715293.532143104 0.3783 1.7346 0.485932 -0.637811 -0.495656 -0.457575 0.371682
1403715293.537143040 0.379318 1.7359 0.48748 -0.637348 -0.496368 -0.457073 0.372143
1403715293.542142976 0.380332 1.73719 0.489027 -0.636884 -0.497062 -0.456573 0.372624
1403715293.547142912 0.381344 1.73847 0.490584 -0.636448 -0.497752 -0.45605 0.37309
1403715293.552143104 0.38236 1.73975 0.492151 -0.636024 -0.49843 -0.45553 0.373542
1403715293.557143040 0.38338 1.74102 0.493718 -0.63562 -0.499095 -0.454995 0.373993
1403715293.562142976 0.384404 1.74229 0.495284 -0.635224 -0.499756 -0.454457 0.374437
1403715293.567142912 0.385425 1.74354 0.496847 -0.634808 -0.500398 -0.453942 0.374909
1403715293.572143104 0.386443 1.74479 0.498413 -0.63443 -0.501071 -0.453375 0.375337
1403715293.622142976 0.397877 1.75699 0.513498 -0.63075 -0.508609 -0.447843 0.378032
1403715293.627142912 0.398613 1.75578 0.515454 -0.630459 -0.509267 -0.447278 0.3783
1403715293.632143104 0.399644 1.75693 0.517023 -0.63016 -0.510004 -0.446684 0.378506
1403715293.637143040 0.400669 1.75806 0.518594 -0.629866 -0.510762 -0.446066 0.378703
1403715293.642142976 0.401689 1.75919 0.520174 -0.629542 -0.511536 -0.445454 0.378918
1403715293.647142912 0.402708 1.76031 0.521759 -0.629219 -0.512309 -0.44484 0.379132
1403715293.652143104 0.40373 1.76144 0.523347 -0.628894 -0.513068 -0.444232 0.379356
1403715293.657143040 0.404758 1.76256 0.524937 -0.628579 -0.5138 -0.443629 0.379594
1403715293.662142976 0.405791 1.76366 0.52653 -0.628255 -0.514515 -0.443045 0.379844
1403715293.667142912 0.406828 1.76475 0.528127 -0.62795 -0.515212 -0.442441 0.380107
1403715293.672143104 0.407869 1.76584 0.529725 -0.627611 -0.515895 -0.441878 0.380395
1403715293.717143040 0.416614 1.77378 0.545496 -0.623777 -0.522442 -0.43759 0.382717
1403715293.722142976 0.41767 1.77481 0.547129 -0.62341 -0.523161 -0.437087 0.382906
1403715293.767142912 0.42684 1.78184 0.562825 -0.619982 -0.52955 -0.432196 0.385235
1403715293.772143104 0.4279 1.78283 0.564469 -0.619516 -0.530216 -0.431771 0.385546
1403715293.817143040 0.439697 1.79272 0.578557 -0.615582 -0.536432 -0.427647 0.387837
1403715293.822142976 0.440743 1.79368 0.580151 -0.615154 -0.537081 -0.427148 0.388168
1403715293.827142912 0.441822 1.79336 0.580448 -0.61468 -0.537652 -0.42675 0.388565
1403715293.832143104 0.442861 1.7943 0.582045 -0.614279 -0.538326 -0.426202 0.388868
1403715293.837143040 0.443907 1.79524 0.583631 -0.61386 -0.538955 -0.425714 0.389193
1403715293.842142976 0.444955 1.79617 0.585213 -0.61344 -0.539582 -0.425228 0.389518
1403715293.847142912 0.445995 1.79709 0.586795 -0.613017 -0.540211 -0.424724 0.389861
1403715293.852143104 0.447027 1.79801 0.588378 -0.612587 -0.540834 -0.424194 0.390251
1403715293.857143040 0.44805 1.79893 0.589959 -0.612168 -0.54145 -0.423628 0.390668
1403715293.862142976 0.449074 1.79987 0.591526 -0.611768 -0.542057 -0.42304 0.39109
1403715293.867142912 0.450104 1.80081 0.593081 -0.611391 -0.542652 -0.422441 0.391502
1403715293.872143104 0.451137 1.80175 0.59463 -0.611014 -0.543251 -0.421857 0.391888
1403715293.917143040 0.461195 1.80728 0.607564 -0.606504 -0.54954 -0.417793 0.394471
1403715293.922142976 0.462217 1.80822 0.609108 -0.605933 -0.550253 -0.417391 0.39478
1403715293.927142912 0.46714 1.81158 0.610286 -0.605408 -0.550911 -0.416895 0.395191
1403715293.932143104 0.468188 1.81252 0.611829 -0.604826 -0.551541 -0.416503 0.395619
1403715293.937143040 0.469243 1.81347 0.613365 -0.60426 -0.552151 -0.416108 0.396047
1403715293.942142976 0.470301 1.81441 0.614879 -0.603686 -0.552744 -0.415726 0.396496
1403715293.947142912 0.471358 1.81535 0.616366 -0.60311 -0.553366 -0.415325 0.396925
1403715293.952143104 0.472411 1.81629 0.617829 -0.602515 -0.554015 -0.414916 0.397351
1403715293.957143040 0.47346 1.81722 0.619266 -0.601935 -0.554678 -0.414483 0.397758
1403715293.962142976 0.47451 1.81816 0.620674 -0.601371 -0.555343 -0.414053 0.398129
1403715293.967142912 0.47556 1.8191 0.62206 -0.600818 -0.556006 -0.413617 0.398492
1403715293.972143104 0.47661 1.82003 0.62343 -0.60024 -0.556674 -0.413194 0.39887
1403715293.977143040 0.479036 1.8222 0.622183 -0.599727 -0.557551 -0.412408 0.399229
1403715293.982142976 0.480097 1.82314 0.623497 -0.599078 -0.558212 -0.41203 0.399671
1403715293.987142912 0.481159 1.82408 0.624783 -0.598413 -0.558863 -0.411652 0.400146
1403715293.992143104 0.482227 1.82501 0.626047 -0.597719 -0.559532 -0.411289 0.400622
1403715293.997143040 0.483299 1.82594 0.627275 -0.597046 -0.560145 -0.41092 0.401146
1403715294.2142976 0.48437 1.82687 0.628458 -0.596398 -0.560751 -0.410537 0.401654
1403715294.7142912 0.485435 1.8278 0.629588 -0.595776 -0.561389 -0.41012 0.402114
1403715294.12143104 0.486496 1.82874 0.630666 -0.595172 -0.562048 -0.409666 0.402549
1403715294.17143040 0.487557 1.82967 0.631704 -0.594577 -0.562739 -0.40919 0.402949
1403715294.22142976 0.488621 1.8306 0.632707 -0.593984 -0.56343 -0.408716 0.403337
1403715294.27142912 0.490403 1.82969 0.632216 -0.593316 -0.56416 -0.408221 0.4038
1403715294.32143104 0.491467 1.83062 0.633156 -0.592707 -0.564859 -0.407738 0.404206
1403715294.37143040 0.492527 1.83155 0.634074 -0.592073 -0.565556 -0.407269 0.404634
1403715294.42142976 0.493585 1.83248 0.634966 -0.591383 -0.566261 -0.406833 0.405096
1403715294.47142912 0.494646 1.83341 0.635831 -0.590694 -0.566891 -0.406412 0.405641
1403715294.52143104 0.495714 1.83435 0.636669 -0.589995 -0.56749 -0.406046 0.406187
1403715294.57143040 0.496786 1.83528 0.637477 -0.589275 -0.568093 -0.405717 0.406716
1403715294.62142976 0.497858 1.83622 0.638253 -0.588541 -0.568701 -0.405395 0.407251
1403715294.67142912 0.498926 1.83715 0.639001 -0.587771 -0.569333 -0.405095 0.407778
1403715294.72143104 0.499994 1.83808 0.63972 -0.587002 -0.569956 -0.404774 0.408334
1403715294.77143040 0.501523 1.83531 0.639669 -0.586132 -0.570585 -0.404412 0.409063
1403715294.87142912 0.503665 1.83709 0.640919 -0.584765 -0.5717 -0.403554 0.410309
1403715294.92143104 0.504736 1.83797 0.641488 -0.584116 -0.572236 -0.403084 0.410947
1403715294.112143104 0.50903 1.84148 0.643484 -0.581318 -0.574352 -0.40149 0.413515
1403715294.117143040 0.510109 1.84236 0.64392 -0.580537 -0.574874 -0.401197 0.414171
1403715294.122142976 0.511192 1.84324 0.644329 -0.579758 -0.575384 -0.40091 0.414832
1403715294.127142912 0.509403 1.84219 0.64437 -0.579014 -0.575865 -0.400661 0.415443
1403715294.132143104 0.510478 1.84306 0.644714 -0.578245 -0.57639 -0.400345 0.416091
1403715294.137143040 0.511553 1.84392 0.645023 -0.577475 -0.576926 -0.400006 0.416743
1403715294.142142976 0.51263 1.84478 0.645296 -0.576713 -0.577459 -0.399634 0.417416
1403715294.147142912 0.513707 1.84565 0.645542 -0.575971 -0.577983 -0.399235 0.418097
1403715294.152143104 0.514784 1.84651 0.645761 -0.575242 -0.578509 -0.398822 0.418766
1403715294.157143040 0.515863 1.84737 0.645952 -0.574542 -0.578974 -0.398403 0.419482
1403715294.162142976 0.516944 1.84822 0.646115 -0.573847 -0.579412 -0.397997 0.420214
1403715294.167142912 0.518026 1.84907 0.646253 -0.573124 -0.579872 -0.397619 0.420923
1403715294.172143104 0.519108 1.84992 0.646362 -0.57236 -0.580363 -0.39728 0.421605
1403715294.177143040 0.518861 1.85069 0.645853 -0.571576 -0.580865 -0.397019 0.422223
1403715294.182142976 0.519935 1.85152 0.645891 -0.570751 -0.581401 -0.396716 0.422887
1403715294.187142912 0.521009 1.85235 0.645894 -0.569949 -0.581944 -0.396392 0.423525
1403715294.192143104 0.522083 1.85318 0.645861 -0.569197 -0.582458 -0.396018 0.424179
1403715294.197143040 0.523151 1.85401 0.645795 -0.568473 -0.582965 -0.395614 0.424828
1403715294.202142976 0.524208 1.85483 0.645694 -0.567755 -0.583463 -0.395194 0.425496
1403715294.207142912 0.525262 1.85564 0.645559 -0.567021 -0.583918 -0.394787 0.426228
1403715294.212143104 0.526317 1.85644 0.645396 -0.566274 -0.5844 -0.394381 0.426935
1403715294.217143040 0.527374 1.85725 0.645206 -0.565527 -0.584883 -0.393975 0.427638
1403715294.222142976 0.528433 1.85804 0.644984 -0.564783 -0.585349 -0.393559 0.428366
1403715294.227142912 0.530054 1.85945 0.643179 -0.564191 -0.585674 -0.393188 0.429043
1403715294.232143104 0.531115 1.86021 0.642883 -0.563456 -0.586152 -0.392759 0.429749
1403715294.237143040 0.532173 1.86096 0.642549 -0.562737 -0.586667 -0.392278 0.430426
1403715294.242142976 0.533235 1.8617 0.642178 -0.562015 -0.587195 -0.391788 0.431095
1403715294.247142912 0.5343 1.86243 0.641767 -0.561298 -0.587729 -0.391306 0.43174
1403715294.252143104 0.535369 1.86314 0.641317 -0.560595 -0.588264 -0.390809 0.432374
1403715294.257143040 0.53644 1.86386 0.640835 -0.559908 -0.588789 -0.390308 0.433
1403715294.262142976 0.537511 1.86457 0.640322 -0.559246 -0.589345 -0.389775 0.433581
1403715294.267142912 0.538585 1.86529 0.639776 -0.558564 -0.589881 -0.389256 0.434196
1403715294.272143104 0.539665 1.86599 0.639203 -0.557871 -0.590401 -0.388763 0.434822
1403715294.317143040 0.55075 1.87086 0.631871 -0.55132 -0.595174 -0.384681 0.440268
1403715294.322142976 0.5519 1.87152 0.630961 -0.55062 -0.59578 -0.384185 0.440756
1403715294.327142912 0.552886 1.87184 0.630807 -0.550011 -0.596378 -0.383623 0.441197
1403715294.367142912 0.562154 1.87681 0.622068 -0.54426 -0.60105 -0.379698 0.445366
1403715294.372143104 0.563318 1.87744 0.620884 -0.543491 -0.601603 -0.379262 0.445928
1403715294.377143040 0.563596 1.8755 0.618385 -0.542645 -0.602084 -0.378936 0.446586
1403715294.382142976 0.564748 1.8761 0.617171 -0.541859 -0.602657 -0.378452 0.447177
1403715294.387142912 0.565907 1.87669 0.615941 -0.541081 -0.603235 -0.377968 0.447748
1403715294.392143104 0.567074 1.87727 0.614697 -0.540314 -0.603831 -0.377502 0.448264
1403715294.397143040 0.568247 1.87785 0.613438 -0.539556 -0.604437 -0.377048 0.448742
1403715294.402142976 0.569427 1.87843 0.612169 -0.5388 -0.605046 -0.376599 0.449208
1403715294.407142912 0.57061 1.87899 0.610891 -0.53804 -0.605655 -0.376146 0.449676
1403715294.412143104 0.571799 1.87955 0.6096 -0.537262 -0.606279 -0.375721 0.450121
1403715294.417143040 0.572993 1.88009 0.6083 -0.536459 -0.606924 -0.375315 0.450548
1403715294.422142976 0.574191 1.88062 0.606997 -0.535641 -0.607569 -0.374927 0.450974
1403715294.427142912 0.576048 1.88017 0.605766 -0.53474 -0.608177 -0.374656 0.45145
1403715294.437143040 0.578455 1.8812 0.603165 -0.533091 -0.609431 -0.373917 0.45232
1403715294.442142976 0.579662 1.8817 0.601851 -0.532312 -0.610067 -0.373494 0.452729
1403715294.467142912 0.585706 1.88408 0.595205 -0.528391 -0.613407 -0.37124 0.454659
1403715294.472143104 0.586916 1.88454 0.593894 -0.527533 -0.6141 -0.37083 0.455055
1403715294.477143040 0.59019 1.8846 0.593364 -0.52672 -0.6148 -0.370318 0.45547
1403715294.482142976 0.591435 1.88505 0.592055 -0.525894 -0.615431 -0.369926 0.455889
1403715294.487142912 0.592687 1.88549 0.590742 -0.5251 -0.616063 -0.369524 0.456277
1403715294.492143104 0.59394 1.88592 0.589423 -0.524301 -0.616703 -0.369113 0.456663
1403715294.497143040 0.595191 1.88634 0.588097 -0.523502 -0.617368 -0.368676 0.457034
1403715294.502142976 0.59644 1.88674 0.586767 -0.522699 -0.618053 -0.36823 0.457386
1403715294.507142912 0.59769 1.88714 0.585437 -0.521888 -0.618757 -0.367769 0.457731
1403715294.512143104 0.598943 1.88752 0.584102 -0.5211 -0.619465 -0.367276 0.458068
1403715294.517143040 0.600202 1.88789 0.582757 -0.520326 -0.620174 -0.366763 0.458399
1403715294.522142976 0.601466 1.88826 0.58141 -0.5196 -0.620871 -0.366215 0.458717
1403715294.527142912 0.603686 1.88884 0.579741 -0.518932 -0.621521 -0.3657 0.459004
1403715294.532143104 0.604955 1.88919 0.578386 -0.518263 -0.622251 -0.365085 0.459261
1403715294.537143040 0.60622 1.88953 0.577017 -0.517604 -0.623015 -0.364413 0.459502
1403715294.542142976 0.607482 1.88986 0.575642 -0.516967 -0.623817 -0.363702 0.459694
1403715294.547142912 0.608743 1.89017 0.574266 -0.516316 -0.624626 -0.362987 0.459892
1403715294.552143104 0.610001 1.89048 0.57289 -0.515667 -0.625465 -0.362242 0.460068
1403715294.557143040 0.611258 1.89078 0.571517 -0.51501 -0.626318 -0.361483 0.460239
1403715294.562142976 0.61252 1.89107 0.57015 -0.514345 -0.627174 -0.36073 0.460407
1403715294.567142912 0.613794 1.89136 0.568781 -0.513671 -0.628029 -0.360012 0.460558
1403715294.572143104 0.615078 1.89163 0.567414 -0.512984 -0.628877 -0.359327 0.4607
1403715294.577143040 0.614152 1.89056 0.566211 -0.512359 -0.629711 -0.358722 0.460728
1403715294.587142912 0.616701 1.89108 0.563512 -0.511043 -0.631428 -0.35733 0.460921
1403715294.592143104 0.617978 1.89133 0.562162 -0.510386 -0.632316 -0.35662 0.460983
1403715294.617143040 0.62442 1.89249 0.555502 -0.506911 -0.636877 -0.353116 0.461235
1403715294.622142976 0.62573 1.89271 0.554192 -0.506158 -0.637793 -0.352515 0.461256
1403715294.627142912 0.629574 1.89559 0.553325 -0.505374 -0.638709 -0.351974 0.461261
1403715294.667142912 0.640106 1.89731 0.542888 -0.499233 -0.646341 -0.347325 0.460841
1403715294.672143104 0.641415 1.89752 0.541589 -0.498475 -0.647291 -0.346718 0.460786
1403715294.677143040 0.641359 1.89558 0.538328 -0.4976 -0.648342 -0.346164 0.460672
1403715294.712143104 0.65045 1.89695 0.529212 -0.492106 -0.654864 -0.34195 0.460495
1403715294.717143040 0.651747 1.89713 0.527895 -0.491367 -0.655792 -0.341315 0.460435
1403715294.722142976 0.653039 1.89732 0.526581 -0.490624 -0.656723 -0.34068 0.46037
1403715294.727142912 0.653883 1.89594 0.524393 -0.4898 -0.657643 -0.340102 0.460362
1403715294.737143040 0.656454 1.89631 0.521812 -0.488182 -0.659388 -0.338946 0.460436
1403715294.742142976 0.657744 1.89649 0.520524 -0.487382 -0.660233 -0.33838 0.460489
1403715294.767142912 0.664138 1.89744 0.514184 -0.48328 -0.664061 -0.33569 0.461275
1403715294.772143104 0.665398 1.89763 0.512923 -0.482458 -0.664812 -0.335092 0.461489
1403715294.777143040 0.667708 1.89923 0.510213 -0.481551 -0.665736 -0.33437 0.461629
1403715294.787142912 0.670227 1.89962 0.507648 -0.48004 -0.667279 -0.333136 0.461867
1403715294.792143104 0.671479 1.89983 0.506361 -0.479312 -0.668025 -0.332533 0.461978
1403715294.817143040 0.677611 1.90091 0.499977 -0.47553 -0.671463 -0.329411 0.463139
1403715294.822142976 0.678839 1.90115 0.498709 -0.474753 -0.672071 -0.328838 0.463461
1403715294.827142912 0.679791 1.90071 0.496743 -0.473968 -0.672689 -0.328201 0.463819
1403715294.832143104 0.681036 1.90094 0.495468 -0.473175 -0.673325 -0.327684 0.46407
1403715294.837143040 0.682268 1.90118 0.494195 -0.472353 -0.673991 -0.327175 0.464302
1403715294.842142976 0.683482 1.90142 0.492917 -0.471522 -0.674705 -0.326658 0.464473
1403715294.847142912 0.684687 1.90166 0.491623 -0.470658 -0.675463 -0.326131 0.464618
1403715294.852143104 0.685882 1.9019 0.490323 -0.469836 -0.676229 -0.325574 0.464727
1403715294.857143040 0.687066 1.90214 0.489038 -0.469002 -0.676985 -0.325071 0.46482
1403715294.862142976 0.688245 1.90239 0.487763 -0.468146 -0.677707 -0.3246 0.46496
1403715294.867142912 0.689419 1.90264 0.486498 -0.467285 -0.67838 -0.324166 0.465147
1403715294.872143104 0.690579 1.90292 0.485254 -0.466388 -0.67903 -0.323776 0.46537
1403715294.877143040 0.69334 1.90234 0.482953 -0.465523 -0.679581 -0.323454 0.465656
1403715294.917143040 0.702334 1.90462 0.473202 -0.458616 -0.684263 -0.319764 0.468195
1403715294.922142976 0.703435 1.90491 0.472035 -0.457707 -0.684763 -0.319387 0.46861
1403715294.967142912 0.711662 1.90354 0.458987 -0.448875 -0.688899 -0.316552 0.472994
1403715294.972143104 0.712688 1.90383 0.457876 -0.447921 -0.689346 -0.316257 0.473445
1403715294.977143040 0.714401 1.90506 0.455778 -0.44692 -0.689767 -0.316019 0.473935
1403715294.982142976 0.715398 1.90536 0.454672 -0.445978 -0.690141 -0.315721 0.474478
1403715294.987142912 0.716382 1.90566 0.453558 -0.445032 -0.690479 -0.315394 0.475092
1403715294.992143104 0.717354 1.90596 0.45244 -0.444136 -0.690825 -0.314957 0.475716
1403715294.997143040 0.718313 1.90625 0.451318 -0.443286 -0.691162 -0.314433 0.476366
1403715295.2142976 0.719269 1.90653 0.450189 -0.442503 -0.691511 -0.313845 0.476975
1403715295.7142912 0.720229 1.90682 0.449058 -0.441736 -0.691869 -0.31327 0.477544
1403715295.12143104 0.721187 1.90711 0.447928 -0.441026 -0.69219 -0.312708 0.478102
1403715295.17143040 0.722139 1.9074 0.446801 -0.440284 -0.69258 -0.312209 0.478548
1403715295.22142976 0.723079 1.90768 0.445676 -0.439448 -0.692963 -0.311765 0.479051
1403715295.72143104 0.734886 1.91205 0.433743 -0.43129 -0.696489 -0.306392 0.484784
1403715295.77143040 0.73578 1.913 0.430295 -0.430424 -0.696707 -0.305958 0.485515
1403715295.82142976 0.736641 1.91328 0.429262 -0.429647 -0.69689 -0.305451 0.486258
1403715295.87142912 0.737506 1.91357 0.428233 -0.428833 -0.697085 -0.305031 0.48696
1403715295.92143104 0.73836 1.91386 0.427196 -0.428041 -0.697321 -0.30455 0.48762
1403715295.97143040 0.739194 1.91414 0.426149 -0.427262 -0.6976 -0.303964 0.488269
1403715295.102142976 0.740016 1.91441 0.425094 -0.426477 -0.697897 -0.303293 0.488949
1403715295.107142912 0.740837 1.91467 0.42404 -0.425725 -0.698207 -0.302567 0.48961
1403715295.112143104 0.741668 1.91492 0.422989 -0.424987 -0.698486 -0.301872 0.490282
1403715295.117143040 0.742512 1.91517 0.421956 -0.424321 -0.698724 -0.301215 0.490924
1403715295.122142976 0.743363 1.91542 0.420949 -0.423625 -0.698924 -0.300662 0.491577
1403715295.127142912 0.744854 1.91784 0.419702 -0.423056 -0.699067 -0.300249 0.492117
1403715295.132143104 0.745678 1.91808 0.418738 -0.422285 -0.699262 -0.29971 0.49283
1403715295.137143040 0.746485 1.91832 0.417785 -0.421459 -0.699423 -0.299139 0.493655
1403715295.142142976 0.74728 1.91855 0.416846 -0.420621 -0.699616 -0.298534 0.494462
1403715295.147142912 0.748074 1.91878 0.415921 -0.419797 -0.699804 -0.2979 0.495278
1403715295.152143104 0.748879 1.91901 0.415008 -0.419038 -0.699984 -0.297267 0.496047
1403715295.157143040 0.749695 1.91923 0.414092 -0.418322 -0.700154 -0.296651 0.496778
1403715295.162142976 0.750514 1.91945 0.413169 -0.417687 -0.700358 -0.296003 0.497413
1403715295.167142912 0.751328 1.91965 0.412239 -0.417036 -0.700573 -0.295335 0.498052
1403715295.172143104 0.752131 1.91984 0.411309 -0.416344 -0.700739 -0.294646 0.498805
1403715295.177143040 0.751667 1.91843 0.410522 -0.415694 -0.700989 -0.293803 0.499493
1403715295.182142976 0.752464 1.91862 0.409647 -0.414936 -0.701227 -0.293107 0.500197
1403715295.187142912 0.75327 1.91881 0.408804 -0.41418 -0.701476 -0.292471 0.500846
1403715295.192143104 0.754087 1.919 0.407995 -0.413391 -0.70169 -0.291933 0.501512
1403715295.197143040 0.754908 1.91918 0.407221 -0.412602 -0.701896 -0.291446 0.502157
1403715295.202142976 0.75573 1.91934 0.406474 -0.411771 -0.70211 -0.290981 0.502809
1403715295.207142912 0.756548 1.91949 0.405748 -0.410913 -0.702329 -0.290521 0.50347
1403715295.212143104 0.757362 1.91964 0.405052 -0.410058 -0.702589 -0.290029 0.504088
1403715295.217143040 0.758177 1.91978 0.40439 -0.409209 -0.702816 -0.289533 0.504745
1403715295.222142976 0.758999 1.91992 0.403754 -0.408433 -0.703086 -0.288998 0.505305
1403715295.227142912 0.76166 1.918 0.402116 -0.407793 -0.703169 -0.288291 0.506109
1403715295.232143104 0.762511 1.91809 0.401479 -0.407132 -0.703432 -0.287645 0.506643
1403715295.237143040 0.763352 1.91816 0.400857 -0.406479 -0.70377 -0.286894 0.507124
1403715295.242142976 0.764189 1.91821 0.400261 -0.405811 -0.704125 -0.286069 0.507632
1403715295.247142912 0.765035 1.91826 0.39969 -0.405158 -0.704507 -0.285227 0.508096
1403715295.252143104 0.765892 1.91829 0.399143 -0.404462 -0.704865 -0.284459 0.508585
1403715295.257143040 0.766751 1.91832 0.398634 -0.403778 -0.705237 -0.283748 0.509009
1403715295.262142976 0.767609 1.91836 0.398171 -0.403059 -0.705591 -0.283119 0.509439
1403715295.267142912 0.768465 1.9184 0.397761 -0.402304 -0.705934 -0.282552 0.509876
1403715295.272143104 0.76932 1.91844 0.397416 -0.401488 -0.706301 -0.282012 0.51031
1403715295.277143040 0.767914 1.91623 0.394689 -0.400514 -0.706718 -0.281592 0.510729
1403715295.282142976 0.768751 1.91624 0.394422 -0.399634 -0.707103 -0.281018 0.511202
1403715295.287142912 0.769586 1.91624 0.394193 -0.398745 -0.707503 -0.280405 0.511679
1403715295.292143104 0.770423 1.91625 0.394001 -0.397902 -0.707908 -0.279773 0.512121
1403715295.297143040 0.771261 1.91625 0.393849 -0.397107 -0.708311 -0.279127 0.512533
1403715295.302142976 0.7721 1.91625 0.393727 -0.396325 -0.708736 -0.278457 0.512915
1403715295.307142912 0.772938 1.91624 0.393625 -0.39556 -0.709234 -0.277722 0.513215
1403715295.312143104 0.773772 1.91622 0.393541 -0.39474 -0.709775 -0.276933 0.513526
1403715295.317143040 0.774603 1.91618 0.393481 -0.393914 -0.710371 -0.276107 0.513779
1403715295.322142976 0.775442 1.91613 0.393447 -0.39307 -0.711005 -0.275319 0.513972
1403715295.337143040 0.777233 1.91446 0.392478 -0.390548 -0.712915 -0.273125 0.514419
1403715295.342142976 0.778078 1.91436 0.392559 -0.389734 -0.713516 -0.272368 0.514605
1403715295.347142912 0.778908 1.91425 0.392671 -0.388857 -0.714136 -0.271592 0.514818
1403715295.352143104 0.779728 1.91414 0.392812 -0.387948 -0.71476 -0.270798 0.515055
1403715295.357143040 0.780553 1.91402 0.392983 -0.387026 -0.715442 -0.269989 0.515227
1403715295.362142976 0.781388 1.9139 0.393173 -0.386092 -0.716085 -0.269224 0.515436
1403715295.367142912 0.782241 1.91378 0.393384 -0.38518 -0.716777 -0.268486 0.515541
1403715295.372143104 0.783111 1.91366 0.393615 -0.384279 -0.717425 -0.267773 0.515684
1403715295.377143040 0.783166 1.91423 0.391335 -0.38336 -0.718071 -0.267198 0.515766
1403715295.417143040 0.789976 1.91294 0.394521 -0.375507 -0.722783 -0.261826 0.517712
1403715295.422142976 0.790808 1.91278 0.395082 -0.374441 -0.723405 -0.26117 0.517948
1403715295.427142912 0.789075 1.91304 0.393901 -0.373469 -0.724062 -0.26047 0.518083
1403715295.437143040 0.790725 1.91271 0.395121 -0.371435 -0.725348 -0.259052 0.518457
1403715295.442142976 0.791569 1.91252 0.395748 -0.370456 -0.725917 -0.258367 0.518704
1403715295.447142912 0.792418 1.91233 0.396392 -0.369494 -0.72652 -0.257652 0.518901
1403715295.452143104 0.793258 1.91214 0.397052 -0.368528 -0.727101 -0.256906 0.519144
1403715295.457143040 0.794089 1.91195 0.39772 -0.36753 -0.727676 -0.256157 0.519416
1403715295.462142976 0.794919 1.91175 0.398398 -0.36656 -0.728276 -0.255371 0.519647
1403715295.467142912 0.795748 1.91156 0.399079 -0.365562 -0.728849 -0.254622 0.519914
1403715295.472143104 0.796576 1.91137 0.399764 -0.364567 -0.729455 -0.253886 0.520124
1403715295.477143040 0.793415 1.91068 0.399218 -0.363595 -0.730061 -0.253267 0.520254
1403715295.482142976 0.794238 1.91049 0.399873 -0.362588 -0.730705 -0.252583 0.520385
1403715295.487142912 0.795063 1.91029 0.400507 -0.361584 -0.731333 -0.251919 0.520524
1403715295.492143104 0.795892 1.91009 0.401125 -0.360535 -0.731962 -0.251292 0.520671
1403715295.497143040 0.796726 1.90989 0.401733 -0.359458 -0.732525 -0.250699 0.52091
1403715295.502142976 0.797565 1.90968 0.40233 -0.358387 -0.733082 -0.250109 0.521148
1403715295.507142912 0.798409 1.90947 0.402918 -0.357309 -0.733619 -0.249545 0.521402
1403715295.512143104 0.79926 1.90926 0.403495 -0.356211 -0.734118 -0.249029 0.521698
1403715295.517143040 0.800116 1.90906 0.404054 -0.355113 -0.734614 -0.248539 0.521982
1403715295.522142976 0.800976 1.90887 0.404582 -0.354014 -0.735092 -0.248069 0.522279
1403715295.527142912 0.801588 1.90786 0.404645 -0.352934 -0.735562 -0.247669 0.522538
1403715295.532143104 0.80244 1.90767 0.405089 -0.351824 -0.736084 -0.247219 0.522765
1403715295.537143040 0.803296 1.90747 0.405486 -0.350706 -0.73664 -0.246781 0.522939
1403715295.542142976 0.804163 1.90727 0.405834 -0.349605 -0.73719 -0.246373 0.523095
1403715295.547142912 0.805049 1.90707 0.406134 -0.348533 -0.737769 -0.24602 0.523159
1403715295.552143104 0.805947 1.90687 0.406394 -0.347493 -0.738323 -0.245697 0.523222
1403715295.557143040 0.806848 1.90667 0.406617 -0.346481 -0.738864 -0.245379 0.523278
1403715295.562142976 0.807745 1.90646 0.406808 -0.345453 -0.739388 -0.245034 0.52338
1403715295.567142912 0.808636 1.90624 0.406969 -0.344434 -0.739892 -0.244623 0.523531
1403715295.572143104 0.809525 1.90602 0.407097 -0.343417 -0.740365 -0.244194 0.523731
1403715295.577143040 0.811029 1.90648 0.405701 -0.342485 -0.74079 -0.243771 0.523937
1403715295.587142912 0.81284 1.90604 0.40578 -0.340705 -0.741556 -0.242996 0.524374
1403715295.592143104 0.813756 1.90582 0.405764 -0.339883 -0.741941 -0.242609 0.524542
1403715295.617143040 0.818287 1.90465 0.405146 -0.335725 -0.743942 -0.240434 0.525386
1403715295.622142976 0.819213 1.90442 0.404917 -0.334939 -0.744268 -0.240127 0.525566
1403715295.627142912 0.82013 1.90449 0.404098 -0.334168 -0.744566 -0.239786 0.525791
1403715295.632143104 0.821061 1.90427 0.403812 -0.333386 -0.744804 -0.23953 0.526066
1403715295.637143040 0.821985 1.90403 0.403495 -0.332574 -0.745017 -0.239252 0.526405
1403715295.642142976 0.822898 1.90377 0.403143 -0.331754 -0.745228 -0.238941 0.526766
1403715295.647142912 0.823808 1.90351 0.402744 -0.330917 -0.745482 -0.238635 0.527071
1403715295.652143104 0.824729 1.90324 0.402304 -0.330076 -0.745768 -0.238359 0.527318
1403715295.657143040 0.825666 1.90298 0.401827 -0.329293 -0.746037 -0.238143 0.527526
1403715295.662142976 0.826618 1.90273 0.401302 -0.328637 -0.746332 -0.237942 0.527608
1403715295.667142912 0.827572 1.90247 0.400744 -0.327977 -0.746577 -0.237751 0.527758
1403715295.672143104 0.828518 1.9022 0.400163 -0.327325 -0.746826 -0.23748 0.527932
1403715295.677143040 0.829314 1.90112 0.398113 -0.326588 -0.747078 -0.237244 0.528137
1403715295.687142912 0.831118 1.90051 0.396849 -0.325185 -0.747418 -0.236483 0.528864
1403715295.692143104 0.832023 1.9002 0.396185 -0.324531 -0.747554 -0.236134 0.529229
1403715295.717143040 0.836536 1.89867 0.392499 -0.3215 -0.748412 -0.23484 0.530441
1403715295.722142976 0.837421 1.89832 0.391709 -0.320845 -0.74866 -0.23446 0.530655
1403715295.727142912 0.837244 1.89789 0.389031 -0.320206 -0.74892 -0.234072 0.530846
1403715295.767142912 0.844315 1.89481 0.381964 -0.315044 -0.750379 -0.231302 0.533083
1403715295.772143104 0.845211 1.89439 0.38099 -0.314546 -0.750556 -0.230872 0.533315
1403715295.777143040 0.845967 1.89528 0.379441 -0.314166 -0.75072 -0.230396 0.533514
1403715295.782142976 0.846862 1.89485 0.378431 -0.313691 -0.750866 -0.229868 0.533816
1403715295.787142912 0.847747 1.89439 0.377431 -0.313162 -0.751039 -0.229287 0.534133
1403715295.792143104 0.84862 1.89392 0.376444 -0.312553 -0.751168 -0.228697 0.53456
1403715295.797143040 0.849492 1.89344 0.375469 -0.31194 -0.751285 -0.228099 0.535009
1403715295.802142976 0.850369 1.89296 0.374504 -0.311307 -0.751348 -0.227567 0.535515
1403715295.807142912 0.851245 1.89248 0.373552 -0.310731 -0.751411 -0.227053 0.53598
1403715295.812143104 0.852124 1.892 0.372613 -0.310169 -0.751434 -0.226576 0.536475
1403715295.817143040 0.853001 1.89152 0.37167 -0.309617 -0.751443 -0.226114 0.536976
1403715295.822142976 0.853869 1.89103 0.370719 -0.309076 -0.751518 -0.225616 0.537393
1403715295.827142912 0.853285 1.88913 0.369479 -0.308489 -0.751597 -0.225079 0.537843
1403715295.867142912 0.860423 1.88481 0.361501 -0.304012 -0.752089 -0.221155 0.541322
1403715295.872143104 0.861334 1.88423 0.360467 -0.303304 -0.752312 -0.220684 0.541601
1403715295.877143040 0.863619 1.88612 0.358681 -0.302692 -0.752517 -0.220222 0.541846
1403715295.917143040 0.871156 1.88117 0.350312 -0.29887 -0.753365 -0.215026 0.544868
1403715295.922142976 0.872113 1.88053 0.34929 -0.298376 -0.753377 -0.214423 0.54536
1403715295.927142912 0.87123 1.88116 0.348241 -0.297941 -0.753421 -0.213913 0.545738
1403715295.967142912 0.879055 1.87597 0.339456 -0.294367 -0.7536 -0.20896 0.549336
1403715295.972143104 0.880078 1.8753 0.338297 -0.293937 -0.753583 -0.208389 0.549807
1403715295.977143040 0.877852 1.87526 0.336299 -0.293612 -0.753581 -0.207892 0.550171
1403715296.17143040 0.886356 1.86966 0.326439 -0.290688 -0.75417 -0.203104 0.5527
1403715296.22142976 0.887461 1.86895 0.325167 -0.290472 -0.754209 -0.202359 0.553032
1403715296.27142912 0.88795 1.86873 0.322435 -0.290262 -0.754274 -0.201688 0.5533
1403715296.32143104 0.889071 1.86802 0.32115 -0.290104 -0.754272 -0.200934 0.55366
1403715296.37143040 0.890201 1.8673 0.319868 -0.289924 -0.754299 -0.200227 0.553973
1403715296.42142976 0.891341 1.86657 0.318588 -0.289712 -0.754406 -0.199524 0.554191
1403715296.47142912 0.892494 1.86584 0.317291 -0.289467 -0.754528 -0.198828 0.554404
1403715296.52143104 0.893663 1.8651 0.315968 -0.289246 -0.754708 -0.198169 0.554511
1403715296.57143040 0.894848 1.86437 0.31462 -0.289062 -0.754916 -0.197496 0.554563
1403715296.62142976 0.896045 1.86363 0.313258 -0.288926 -0.755132 -0.196823 0.554579
1403715296.67142912 0.897253 1.86289 0.311884 -0.288824 -0.75534 -0.1961 0.554605
1403715296.72143104 0.898461 1.86213 0.310508 -0.288766 -0.755539 -0.195326 0.554638
1403715296.77143040 0.898726 1.86178 0.308167 -0.288669 -0.755709 -0.194619 0.554705
1403715296.82142976 0.899939 1.86103 0.306795 -0.288671 -0.755887 -0.193797 0.554749
1403715296.87142912 0.901157 1.86029 0.305426 -0.288658 -0.756062 -0.193028 0.554786
1403715296.92143104 0.902378 1.85954 0.304059 -0.288567 -0.756233 -0.192313 0.554848
1403715296.97143040 0.903606 1.8588 0.302686 -0.288517 -0.756454 -0.191533 0.554842
1403715296.102142976 0.904848 1.85805 0.301309 -0.288448 -0.756708 -0.190775 0.554793
1403715296.107142912 0.906106 1.85732 0.299924 -0.288397 -0.756974 -0.190038 0.554709
1403715296.112143104 0.907369 1.85658 0.298518 -0.288352 -0.757313 -0.189305 0.554522
1403715296.117143040 0.908635 1.85584 0.297094 -0.288283 -0.757666 -0.188559 0.554328
1403715296.122142976 0.909912 1.85509 0.29566 -0.288209 -0.75806 -0.18777 0.554096
1403715296.127142912 0.911305 1.85721 0.29422 -0.288111 -0.758516 -0.186927 0.553808
1403715296.132143104 0.912607 1.85646 0.292785 -0.287981 -0.758955 -0.186153 0.553536
1403715296.137143040 0.913927 1.85573 0.291354 -0.287844 -0.759378 -0.185474 0.553254
1403715296.142142976 0.915257 1.855 0.289918 -0.287714 -0.759783 -0.184887 0.552962
1403715296.147142912 0.916582 1.85428 0.288482 -0.28756 -0.760208 -0.18426 0.552667
1403715296.152143104 0.917901 1.85355 0.28705 -0.287347 -0.760639 -0.183593 0.552407
1403715296.157143040 0.91922 1.85281 0.285623 -0.287131 -0.761092 -0.182908 0.552123
1403715296.162142976 0.920546 1.85209 0.284203 -0.286877 -0.761487 -0.182277 0.551918
1403715296.167142912 0.921883 1.85138 0.282787 -0.286647 -0.76188 -0.181724 0.551678
1403715296.172143104 0.923236 1.8507 0.281362 -0.286422 -0.76226 -0.18124 0.551429
1403715296.177143040 0.923689 1.85059 0.280152 -0.286271 -0.76261 -0.180777 0.551176
1403715296.182142976 0.925046 1.84991 0.278713 -0.286029 -0.763029 -0.180194 0.550912
1403715296.187142912 0.926404 1.84921 0.277254 -0.285704 -0.763493 -0.179575 0.55064
1403715296.192143104 0.927776 1.84851 0.275776 -0.285418 -0.764038 -0.1789 0.550252
1403715296.197143040 0.929169 1.84782 0.274287 -0.285124 -0.764553 -0.178271 0.549893
1403715296.202142976 0.930579 1.84714 0.272798 -0.284835 -0.76507 -0.177732 0.549498
1403715296.207142912 0.932003 1.84648 0.271315 -0.284559 -0.765605 -0.177193 0.54907
1403715296.212143104 0.933435 1.84582 0.269831 -0.284248 -0.766103 -0.176675 0.548704
1403715296.217143040 0.934871 1.84517 0.268337 -0.283938 -0.766597 -0.17615 0.548343
1403715296.222142976 0.936309 1.84454 0.266837 -0.283588 -0.767074 -0.175623 0.548025
1403715296.227142912 0.939144 1.84515 0.264314 -0.283228 -0.767544 -0.175114 0.547717
1403715296.262142976 0.949338 1.84092 0.25393 -0.281165 -0.770966 -0.170816 0.545326
1403715296.267142912 0.950805 1.84035 0.252461 -0.280904 -0.771561 -0.170124 0.544835
1403715296.272143104 0.952273 1.83977 0.250991 -0.280603 -0.772176 -0.169426 0.544335
1403715296.282142976 0.951188 1.84019 0.247609 -0.279898 -0.773526 -0.168442 0.543085
1403715296.317143040 0.961496 1.83692 0.23784 -0.277335 -0.77807 -0.164858 0.538994
1403715296.322142976 0.962979 1.83649 0.236536 -0.276945 -0.778738 -0.164369 0.538378
1403715296.342142976 0.967221 1.83646 0.231426 -0.275286 -0.781351 -0.162647 0.535961
1403715296.367142912 0.974632 1.8348 0.226001 -0.272802 -0.784388 -0.16046 0.533448
1403715296.372143104 0.976094 1.83451 0.224998 -0.27228 -0.78499 -0.160047 0.532954
1403715296.377143040 0.97603 1.8352 0.2218 -0.271672 -0.785606 -0.159687 0.532464
1403715296.417143040 0.987344 1.83354 0.214987 -0.267912 -0.788682 -0.155057 0.531189
1403715296.422142976 0.988719 1.83342 0.214278 -0.267475 -0.788922 -0.154423 0.531236
1403715296.427142912 0.987725 1.83485 0.212607 -0.267227 -0.78915 -0.153818 0.531199
1403715296.467142912 0.998548 1.83476 0.207821 -0.26339 -0.791412 -0.149567 0.530964
1403715296.472143104 0.99989 1.83482 0.207317 -0.263035 -0.791651 -0.149004 0.530942
1403715296.497143040 1.0075 1.83669 0.204406 -0.261227 -0.792577 -0.146219 0.531227
1403715296.517143040 1.01283 1.83761 0.202839 -0.259935 -0.793562 -0.144269 0.530923
1403715296.522142976 1.01413 1.83787 0.202514 -0.259529 -0.793852 -0.14379 0.530818
1403715296.547142912 1.02011 1.84019 0.20209 -0.257269 -0.79445 -0.142252 0.531438
1403715296.567142912 1.02539 1.84186 0.201907 -0.255077 -0.794861 -0.141658 0.532037
1403715296.572143104 1.02672 1.84233 0.201883 -0.254549 -0.795074 -0.141549 0.532002
1403715296.577143040 1.02593 1.84438 0.200222 -0.254059 -0.795345 -0.141524 0.531839
1403715296.617143040 1.03627 1.84901 0.201359 -0.249198 -0.795815 -0.142177 0.533259
1403715296.622142976 1.03753 1.84966 0.201611 -0.248468 -0.795754 -0.142485 0.533609
1403715296.627142912 1.03847 1.85056 0.200086 -0.247668 -0.795753 -0.142724 0.533917
1403715296.667142912 1.04852 1.85633 0.201636 -0.243123 -0.795342 -0.143679 0.536356
1403715296.672143104 1.04975 1.85713 0.201806 -0.242546 -0.795312 -0.143812 0.536627
1403715296.677143040 1.04903 1.85789 0.201592 -0.242026 -0.795399 -0.14393 0.536701
1403715296.717143040 1.05854 1.86499 0.203 -0.238379 -0.794792 -0.144692 0.539023
1403715296.722142976 1.0597 1.86595 0.203162 -0.238114 -0.794776 -0.144708 0.539159
1403715296.727142912 1.06 1.86711 0.201762 -0.237729 -0.794846 -0.14473 0.539219
1403715296.732143104 1.06115 1.86807 0.20191 -0.237364 -0.794841 -0.144728 0.539389
1403715296.737143040 1.06228 1.86904 0.20207 -0.237018 -0.794845 -0.144671 0.53955
1403715296.742142976 1.06341 1.87003 0.202249 -0.236641 -0.794793 -0.144594 0.539813
1403715296.747142912 1.06453 1.87102 0.20245 -0.236283 -0.794666 -0.144549 0.540168
1403715296.767142912 1.06896 1.8752 0.203237 -0.23474 -0.794152 -0.144924 0.541495
1403715296.772143104 1.07004 1.87626 0.203393 -0.234274 -0.794133 -0.145063 0.541688
1403715296.777143040 1.07164 1.87815 0.201063 -0.233643 -0.79421 -0.145353 0.541769
1403715296.782142976 1.07272 1.87924 0.201179 -0.233128 -0.794211 -0.145517 0.541945
1403715296.787142912 1.07381 1.88034 0.201274 -0.232675 -0.794248 -0.145669 0.542045
1403715296.792143104 1.0749 1.88144 0.20137 -0.232216 -0.794226 -0.145819 0.542234
1403715296.797143040 1.076 1.88255 0.201477 -0.23177 -0.79422 -0.145981 0.54239
1403715296.802142976 1.0771 1.88367 0.201592 -0.231305 -0.794197 -0.146135 0.54258
1403715296.807142912 1.07819 1.8848 0.201709 -0.230799 -0.79415 -0.146364 0.542804
1403715296.812143104 1.07928 1.88593 0.201828 -0.230281 -0.794145 -0.146614 0.542963
1403715296.817143040 1.08035 1.88709 0.20195 -0.229746 -0.794111 -0.146874 0.543169
1403715296.822142976 1.08142 1.88826 0.202086 -0.229207 -0.794111 -0.147181 0.543314
1403715296.827142912 1.08482 1.88889 0.200863 -0.228613 -0.794037 -0.147525 0.543579
1403715296.832143104 1.08588 1.89006 0.201006 -0.228108 -0.793984 -0.147824 0.543787
1403715296.837143040 1.08693 1.89124 0.201159 -0.227593 -0.793959 -0.148121 0.543958
1403715296.842142976 1.08797 1.89241 0.20132 -0.227045 -0.793906 -0.148375 0.544195
1403715296.847142912 1.08901 1.89358 0.201491 -0.226483 -0.793846 -0.148609 0.544454
1403715296.852143104 1.09003 1.89475 0.201654 -0.225875 -0.793779 -0.148843 0.54474
1403715296.857143040 1.09105 1.89593 0.201801 -0.22527 -0.793726 -0.149053 0.54501
1403715296.862142976 1.09206 1.8971 0.201946 -0.224647 -0.793676 -0.149266 0.545282
1403715296.867142912 1.09307 1.89828 0.202081 -0.224051 -0.793635 -0.149459 0.545533
1403715296.872143104 1.09407 1.89946 0.202204 -0.223469 -0.793632 -0.149626 0.545731
1403715296.877143040 1.0922 1.90169 0.203498 -0.222988 -0.793615 -0.149674 0.545939
1403715296.882142976 1.09316 1.90288 0.203589 -0.222459 -0.793641 -0.149735 0.5461
1403715296.887142912 1.09411 1.90406 0.203684 -0.22185 -0.793713 -0.149822 0.546219
1403715296.892143104 1.09506 1.90525 0.203782 -0.221166 -0.793733 -0.149925 0.546439
1403715296.897143040 1.09601 1.90643 0.203883 -0.220473 -0.793779 -0.150056 0.546616
1403715296.902142976 1.09696 1.90762 0.203998 -0.219699 -0.793784 -0.150259 0.546865
1403715296.907142912 1.09789 1.90881 0.204131 -0.218913 -0.793793 -0.150495 0.547103
1403715296.912143104 1.09883 1.91001 0.204278 -0.218105 -0.793789 -0.150766 0.547356
1403715296.917143040 1.09976 1.91121 0.20443 -0.217252 -0.793735 -0.15109 0.547684
1403715296.922142976 1.10068 1.91241 0.204573 -0.216411 -0.793728 -0.151375 0.547948
1403715296.927142912 1.09998 1.91417 0.204664 -0.215633 -0.793767 -0.15155 0.548151
1403715296.932143104 1.10086 1.91536 0.204781 -0.214843 -0.793773 -0.151682 0.548415
1403715296.937143040 1.10174 1.91654 0.204885 -0.21408 -0.793754 -0.151745 0.548724
1403715296.942142976 1.10261 1.91771 0.204963 -0.213366 -0.793711 -0.151763 0.549059
1403715296.947142912 1.10348 1.91888 0.20501 -0.212699 -0.79372 -0.151686 0.549327
1403715296.952143104 1.10434 1.92006 0.205034 -0.212073 -0.793762 -0.151496 0.54956
1403715296.957143040 1.1052 1.92122 0.205061 -0.211472 -0.79383 -0.151254 0.54976
1403715296.962142976 1.10606 1.92237 0.205086 -0.210862 -0.7939 -0.150938 0.54998
1403715296.967142912 1.10691 1.92352 0.205098 -0.210245 -0.794011 -0.150575 0.550156
1403715296.972143104 1.10775 1.92466 0.205097 -0.209618 -0.794139 -0.150176 0.550319
1403715296.977143040 1.10779 1.92603 0.205726 -0.209107 -0.794304 -0.149699 0.550405
1403715296.987142912 1.10947 1.92831 0.205733 -0.207867 -0.794658 -0.148936 0.550571
1403715296.992143104 1.11031 1.92944 0.205722 -0.207257 -0.794865 -0.148503 0.550619
1403715297.17143040 1.11446 1.93496 0.205662 -0.20441 -0.795829 -0.145447 0.551106
1403715297.22142976 1.1153 1.93602 0.205624 -0.203856 -0.796072 -0.1447 0.551157
1403715297.67142912 1.12362 1.94412 0.203287 -0.200136 -0.799412 -0.135729 0.549967
1403715297.72143104 1.12448 1.94512 0.203196 -0.199627 -0.79972 -0.134787 0.549936
1403715297.77143040 1.12957 1.94542 0.202551 -0.199037 -0.799951 -0.133825 0.550048
1403715297.117143040 1.13622 1.95349 0.201444 -0.194674 -0.80262 -0.125889 0.549595
1403715297.122142976 1.137 1.95451 0.201154 -0.194194 -0.803203 -0.124637 0.549199
1403715297.127142912 1.13995 1.95392 0.200906 -0.193574 -0.803866 -0.123502 0.548703
1403715297.167142912 1.1458 1.96233 0.198243 -0.189017 -0.80855 -0.114506 0.545351
1403715297.172143104 1.14649 1.96342 0.197851 -0.188353 -0.809206 -0.113421 0.544834
1403715297.177143040 1.14699 1.96302 0.196702 -0.18769 -0.809842 -0.112329 0.544345
1403715297.217143040 1.15205 1.97186 0.19388 -0.181794 -0.814201 -0.103269 0.541631
1403715297.222142976 1.15262 1.97299 0.193555 -0.181059 -0.814622 -0.102029 0.541478
1403715297.227142912 1.15336 1.97078 0.194155 -0.18034 -0.815032 -0.100874 0.541318
1403715297.267142912 1.15746 1.98036 0.191154 -0.173325 -0.818768 -0.0921457 0.539524
1403715297.272143104 1.15791 1.98164 0.190762 -0.172426 -0.819178 -0.0909962 0.539385
1403715297.277143040 1.15864 1.98246 0.189515 -0.171513 -0.819571 -0.0898987 0.539264
1403715297.317143040 1.16155 1.99331 0.186369 -0.163482 -0.822043 -0.0820529 0.539245
1403715297.322142976 1.16187 1.99472 0.18591 -0.162403 -0.822396 -0.081159 0.539169
1403715297.327142912 1.16209 1.99541 0.183486 -0.161306 -0.822695 -0.0802883 0.539173
1403715297.367142912 1.1643 2.00741 0.179593 -0.152843 -0.824698 -0.0731924 0.539588
1403715297.372143104 1.16453 2.00899 0.179125 -0.151715 -0.824861 -0.0724402 0.539758
1403715297.417143040 1.16578 2.024 0.17473 -0.14038 -0.826443 -0.0676448 0.541026
1403715297.422142976 1.16585 2.02578 0.174285 -0.139243 -0.826592 -0.0670537 0.541166
1403715297.467142912 1.16315 2.04178 0.171287 -0.128948 -0.827761 -0.0622538 0.542502
1403715297.472143104 1.16307 2.04372 0.170959 -0.12768 -0.827864 -0.0618129 0.542696
1403715297.477143040 1.16124 2.04455 0.171597 -0.126336 -0.828012 -0.0613412 0.542838
1403715297.482142976 1.16112 2.04654 0.171285 -0.125091 -0.828127 -0.060993 0.54299
1403715297.487142912 1.16099 2.04854 0.170988 -0.12384 -0.828225 -0.0606989 0.54316
1403715297.492143104 1.16083 2.05056 0.170689 -0.122638 -0.828298 -0.0603427 0.543361
1403715297.497143040 1.16067 2.05259 0.170374 -0.121468 -0.828406 -0.0599304 0.543504
1403715297.502142976 1.1605 2.05462 0.170043 -0.120329 -0.828475 -0.0594495 0.543706
1403715297.507142912 1.16032 2.05667 0.169719 -0.119241 -0.828523 -0.0589287 0.54393
1403715297.512143104 1.16013 2.05874 0.169405 -0.118191 -0.828539 -0.0583811 0.544193
1403715297.517143040 1.15993 2.06081 0.169084 -0.117207 -0.828524 -0.0578109 0.544489
1403715297.522142976 1.15972 2.0629 0.168754 -0.116226 -0.828562 -0.0572397 0.544702
1403715297.527142912 1.15847 2.0636 0.168229 -0.115098 -0.828698 -0.0567392 0.544786
1403715297.532143104 1.15823 2.06568 0.167889 -0.114117 -0.828799 -0.0561635 0.544899
1403715297.537143040 1.15798 2.06778 0.167538 -0.113112 -0.828939 -0.0555723 0.544956
1403715297.542142976 1.15771 2.06989 0.167183 -0.112137 -0.8291 -0.0550144 0.54497
1403715297.547142912 1.15742 2.07201 0.166831 -0.111189 -0.829282 -0.0544643 0.544942
1403715297.552143104 1.15712 2.07416 0.166476 -0.110294 -0.829433 -0.0538605 0.544954
1403715297.557143040 1.1568 2.07633 0.166125 -0.109445 -0.829578 -0.0532684 0.544963
1403715297.562142976 1.15647 2.0785 0.165777 -0.108589 -0.829706 -0.0526268 0.545002
1403715297.567142912 1.15611 2.08068 0.165427 -0.107741 -0.829818 -0.0519234 0.545067
1403715297.572143104 1.15575 2.08286 0.165067 -0.106861 -0.829944 -0.0512278 0.545114
1403715297.577143040 1.15595 2.08336 0.164218 -0.105889 -0.83013 -0.0505454 0.545084
1403715297.617143040 1.15265 2.10112 0.160963 -0.0999306 -0.832052 -0.0445014 0.543804
1403715297.622142976 1.15217 2.10339 0.160598 -0.099216 -0.832227 -0.0437794 0.543726
1403715297.632143104 1.15779 2.10657 0.157353 -0.0978691 -0.832423 -0.0424246 0.543778
1403715297.667142912 1.15404 2.12272 0.154507 -0.0935689 -0.833954 -0.0367589 0.5426
1403715297.672143104 1.15347 2.12508 0.154137 -0.0929191 -0.83412 -0.0360327 0.542504
1403715297.677143040 1.15646 2.12592 0.1542 -0.0922501 -0.834143 -0.0352467 0.542635
1403715297.717143040 1.15141 2.14503 0.151453 -0.088246 -0.835015 -0.0279811 0.542384
1403715297.722142976 1.15069 2.14747 0.151098 -0.087724 -0.835117 -0.0270586 0.542358
1403715297.727142912 1.15172 2.14838 0.149138 -0.0871179 -0.83507 -0.0262015 0.54257
1403715297.767142912 1.14537 2.16827 0.146715 -0.0826433 -0.835233 -0.0199432 0.543284
1403715297.772143104 1.1445 2.17082 0.146471 -0.0820803 -0.835154 -0.0192899 0.543515
1403715297.777143040 1.14462 2.17398 0.143708 -0.0814722 -0.83502 -0.0186444 0.543835
1403715297.817143040 1.13686 2.1949 0.142631 -0.0756759 -0.832389 -0.0138643 0.548826
1403715297.822142976 1.13583 2.19758 0.142546 -0.0748858 -0.832041 -0.0133556 0.549474
1403715297.827142912 1.13557 2.19925 0.139919 -0.0738655 -0.831717 -0.0128459 0.550115
1403715297.832143104 1.13453 2.20193 0.13984 -0.07306 -0.831367 -0.0122905 0.550764
1403715297.867142912 1.12684 2.22107 0.139658 -0.0681529 -0.828536 -0.00779619 0.555719
1403715297.872143104 1.12569 2.22385 0.13966 -0.0674422 -0.828141 -0.00715952 0.556402
1403715297.877143040 1.12436 2.22517 0.135831 -0.0667254 -0.82776 -0.0067619 0.55706
1403715297.922142976 1.11337 2.25072 0.136199 -0.0589259 -0.823236 -0.00259246 0.564627
1403715297.927142912 1.11113 2.25184 0.132557 -0.0580347 -0.822581 -0.00208752 0.565674
1403715297.932143104 1.10988 2.25472 0.13262 -0.0572955 -0.821999 -0.00143442 0.566598
1403715297.937143040 1.10864 2.25763 0.13268 -0.0565508 -0.821378 -0.000783436 0.567574
1403715297.942142976 1.10738 2.26055 0.132738 -0.0558555 -0.820759 -0.000100632 0.568537
1403715297.947142912 1.10611 2.26348 0.132806 -0.055103 -0.820082 0.000545243 0.569586
1403715297.952143104 1.10482 2.26642 0.132893 -0.0543135 -0.819353 0.00121048 0.570709
1403715297.957143040 1.10353 2.26936 0.132994 -0.0534929 -0.818605 0.00186504 0.571857
1403715297.962142976 1.10226 2.27231 0.133102 -0.0526019 -0.817801 0.00247038 0.573087
1403715297.967142912 1.10098 2.27528 0.133214 -0.0517315 -0.817017 0.00301459 0.57428
1403715297.972143104 1.09972 2.27825 0.133314 -0.0507945 -0.816229 0.00349662 0.57548
1403715297.977143040 1.0999 2.28026 0.133668 -0.0497627 -0.815481 0.00405265 0.576627
1403715297.987142912 1.09747 2.28621 0.133823 -0.0477009 -0.81405 0.00511102 0.578809
1403715297.992143104 1.09627 2.28919 0.133886 -0.0466355 -0.813397 0.00563497 0.579809
1403715298.17143040 1.0905 2.30423 0.134148 -0.0412047 -0.810255 0.00793741 0.584574
1403715298.22142976 1.08938 2.30725 0.13421 -0.0400993 -0.809669 0.00838265 0.585456
1403715298.27142912 1.08925 2.30933 0.132517 -0.0389512 -0.809056 0.00878983 0.586374
1403715298.67142912 1.08076 2.33374 0.132956 -0.0287892 -0.805164 0.011487 0.592241
1403715298.72143104 1.07974 2.33684 0.133032 -0.0274039 -0.804706 0.0115954 0.592928
1403715298.77143040 1.07803 2.33928 0.132431 -0.0260594 -0.804256 0.0116258 0.593598
1403715298.87142912 1.07608 2.34547 0.132578 -0.02312 -0.80342 0.0118489 0.594846
1403715298.92143104 1.07512 2.34856 0.132645 -0.0215948 -0.803018 0.0119357 0.595444
1403715298.117143040 1.0705 2.36416 0.132914 -0.0138294 -0.801326 0.0118114 0.597951
1403715298.122142976 1.0696 2.3673 0.132938 -0.0122506 -0.801067 0.0117508 0.598334
1403715298.127142912 1.07076 2.372 0.130934 -0.0105526 -0.800755 0.0116258 0.598786
1403715298.137143040 1.06906 2.37828 0.130922 -0.00716778 -0.800439 0.0112867 0.599265
1403715298.142142976 1.06823 2.3814 0.130898 -0.00538103 -0.800356 0.0110966 0.599398
1403715298.162142976 1.06513 2.394 0.130663 0.0017334 -0.800344 0.00988016 0.599458
1403715298.167142912 1.0644 2.39717 0.130575 0.00348967 -0.800413 0.00946685 0.599364
1403715298.172143104 1.06369 2.40033 0.130488 0.00531856 -0.800475 0.00906456 0.599275
1403715298.177143040 1.06695 2.40438 0.129528 0.00738757 -0.800476 0.00878299 0.599254
1403715298.182142976 1.06628 2.40754 0.129456 0.00931237 -0.800486 0.00841118 0.59922
1403715298.187142912 1.06563 2.4107 0.129389 0.0111776 -0.800503 0.00802936 0.599171
1403715298.192143104 1.065 2.41388 0.129328 0.012979 -0.800526 0.00762005 0.599109
1403715298.197143040 1.06439 2.41706 0.129274 0.0147359 -0.800514 0.0072519 0.599089
1403715298.202142976 1.0638 2.42022 0.12922 0.0164523 -0.800486 0.00696117 0.599085
1403715298.207142912 1.06321 2.42337 0.129158 0.0181756 -0.800439 0.00675918 0.5991
1403715298.212143104 1.06264 2.4265 0.129091 0.0198907 -0.800432 0.00661699 0.599057
1403715298.217143040 1.06209 2.42962 0.12902 0.0216137 -0.800402 0.00650405 0.599038
1403715298.222142976 1.06155 2.43272 0.128953 0.0232978 -0.800432 0.00637824 0.598937
1403715298.267142912 1.05731 2.46105 0.127351 0.038829 -0.800958 0.00414936 0.597446
1403715298.272143104 1.05692 2.46408 0.12733 0.0403753 -0.800946 0.00391242 0.597361
1403715298.277143040 1.05818 2.4653 0.127502 0.0418632 -0.800897 0.00371105 0.597325
1403715298.317143040 1.05586 2.48873 0.127119 0.0523768 -0.801798 0.00399932 0.595281
1403715298.322142976 1.05563 2.49158 0.127018 0.0535656 -0.801976 0.0041539 0.594935
1403715298.327142912 1.05446 2.49441 0.125992 0.0548225 -0.802331 0.00420481 0.594341
1403715298.367142912 1.05307 2.51647 0.125765 0.0638132 -0.803925 0.00414791 0.591283
1403715298.372143104 1.05296 2.51914 0.125826 0.0648046 -0.804048 0.00418553 0.591008
1403715298.377143040 1.04954 2.52317 0.125164 0.065669 -0.804277 0.00419865 0.590601
1403715298.387142912 1.04936 2.52844 0.125241 0.0672972 -0.80475 0.00431216 0.589772
1403715298.392143104 1.04929 2.53104 0.125269 0.0681527 -0.805071 0.00437274 0.589234
1403715298.397143040 1.04924 2.53361 0.125299 0.0690054 -0.80538 0.00452427 0.588711
1403715298.402142976 1.04921 2.53616 0.125342 0.0698187 -0.805685 0.00471296 0.588197
1403715298.407142912 1.0492 2.5387 0.125403 0.0705985 -0.805947 0.00483906 0.587744
1403715298.412143104 1.0492 2.54123 0.12548 0.0712868 -0.806213 0.00492081 0.587295
1403715298.417143040 1.04921 2.54374 0.125572 0.0719789 -0.806445 0.00494394 0.58689
1403715298.422142976 1.04923 2.54623 0.125678 0.072692 -0.806657 0.00494214 0.586512
1403715298.427142912 1.0478 2.5489 0.12593 0.0734487 -0.806865 0.00503348 0.58613
1403715298.432143104 1.04782 2.55132 0.126056 0.0742206 -0.807059 0.00516099 0.585765
1403715298.437143040 1.04786 2.55374 0.12619 0.0749855 -0.807229 0.00525091 0.585432
1403715298.442142976 1.0479 2.55615 0.126324 0.0757216 -0.807351 0.00528999 0.585168
1403715298.447142912 1.04793 2.55855 0.126456 0.0763493 -0.807503 0.00531869 0.584877
1403715298.452143104 1.04795 2.56094 0.126597 0.0769501 -0.807711 0.00532152 0.584512
1403715298.457143040 1.04798 2.56331 0.126736 0.0775367 -0.807943 0.00532826 0.584113
1403715298.462142976 1.04802 2.56566 0.126864 0.0781462 -0.808197 0.00531102 0.58368
1403715298.467142912 1.04807 2.56797 0.126986 0.0788163 -0.808431 0.00527005 0.583267
1403715298.472143104 1.04813 2.57027 0.12712 0.0794696 -0.808678 0.00522461 0.582836
1403715298.477143040 1.04415 2.57256 0.124731 0.080276 -0.808933 0.00502831 0.582372
1403715298.487142912 1.04421 2.57701 0.125084 0.0815409 -0.809131 0.00477423 0.581923
1403715298.492143104 1.04426 2.57921 0.125286 0.0821117 -0.809183 0.00464962 0.581772
1403715298.497143040 1.04431 2.58137 0.125493 0.0826707 -0.809235 0.00450115 0.581622
1403715298.502142976 1.04436 2.5835 0.125696 0.0833091 -0.809255 0.00433434 0.581504
1403715298.507142912 1.0444 2.58561 0.12589 0.0839166 -0.809303 0.00421338 0.581351
1403715298.512143104 1.04444 2.5877 0.126087 0.0845325 -0.809387 0.00403992 0.581145
1403715298.517143040 1.04448 2.58975 0.126296 0.0851571 -0.809487 0.00379653 0.580917
1403715298.522142976 1.04452 2.59179 0.126504 0.0857424 -0.809638 0.00353265 0.580622
1403715298.527142912 1.04356 2.59217 0.126723 0.0863366 -0.809822 0.00311266 0.58028
1403715298.532143104 1.04359 2.59415 0.126952 0.0868497 -0.809952 0.00283541 0.580023
1403715298.537143040 1.04362 2.59608 0.127206 0.0874016 -0.810043 0.00255695 0.579814
1403715298.542142976 1.04364 2.59798 0.127475 0.0879944 -0.810092 0.00226226 0.579658
1403715298.547142912 1.04365 2.59985 0.127761 0.0886387 -0.810123 0.0019099 0.579518
1403715298.552143104 1.04367 2.60169 0.128063 0.0893436 -0.810106 0.00148557 0.579434
1403715298.557143040 1.04369 2.60351 0.128382 0.0899757 -0.810083 0.00102076 0.579369
1403715298.562142976 1.04372 2.60531 0.128717 0.0905741 -0.810028 0.000507812 0.579353
1403715298.567142912 1.04375 2.60708 0.129048 0.0911263 -0.809984 5.40853e-06 0.579328
1403715298.572143104 1.04377 2.60881 0.129371 0.0916814 -0.809975 -0.000493923 0.579254
1403715298.577143040 1.04314 2.61007 0.128777 0.0921899 -0.80994 -0.000994788 0.579221
1403715298.582142976 1.04317 2.61172 0.129101 0.0927422 -0.809925 -0.00136006 0.579153
1403715298.587142912 1.04322 2.61335 0.129426 0.0933414 -0.809876 -0.00173697 0.579125
1403715298.592143104 1.04326 2.61494 0.129751 0.0938998 -0.80984 -0.00209803 0.579083
1403715298.597143040 1.0433 2.61651 0.130074 0.0944167 -0.809814 -0.00249286 0.579034
1403715298.602142976 1.04335 2.61807 0.13039 0.0948831 -0.809788 -0.00293586 0.578993
1403715298.607142912 1.04339 2.61959 0.130708 0.0952971 -0.809802 -0.003386 0.578903
1403715298.612143104 1.04345 2.62109 0.131023 0.0957658 -0.809769 -0.00381577 0.578868
1403715298.617143040 1.04351 2.62254 0.131327 0.0962321 -0.809768 -0.00417684 0.57879
1403715298.622142976 1.04358 2.62396 0.131637 0.0967388 -0.809778 -0.00451466 0.578689
1403715298.667142912 1.04128 2.63458 0.135063 0.100751 -0.809195 -0.00820071 0.57878
1403715298.672143104 1.04137 2.6357 0.135476 0.101088 -0.809159 -0.00860067 0.578765
1403715298.677143040 1.04193 2.63804 0.135658 0.101361 -0.809176 -0.00911377 0.578686
1403715298.717143040 1.04284 2.64539 0.139175 0.103436 -0.808784 -0.0117868 0.578818
1403715298.722142976 1.04299 2.64616 0.139653 0.103571 -0.808701 -0.0121475 0.578903
1403715298.727142912 1.04431 2.64595 0.140335 0.103675 -0.808619 -0.0124398 0.578992
1403715298.737143040 1.04464 2.64723 0.141369 0.104096 -0.808427 -0.0128356 0.579177
1403715298.742142976 1.04482 2.6478 0.141893 0.104266 -0.808362 -0.0129257 0.579235
1403715298.767142912 1.0458 2.6502 0.144573 0.104194 -0.808158 -0.0135006 0.579519
1403715298.772143104 1.04601 2.65055 0.145139 0.104188 -0.80814 -0.0134441 0.579546
1403715298.787142912 1.04727 2.65084 0.146965 0.104048 -0.808202 -0.0134694 0.579485
1403715298.792143104 1.04754 2.65109 0.147535 0.103855 -0.808244 -0.0134838 0.57946
1403715298.817143040 1.04915 2.6518 0.15013 0.102174 -0.809191 -0.0119738 0.578469
1403715298.822142976 1.04952 2.65187 0.150593 0.101632 -0.809569 -0.0115042 0.578046
1403715298.827142912 1.05043 2.65175 0.148391 0.101021 -0.809937 -0.0110372 0.577647
1403715298.837143040 1.05118 2.65166 0.149233 0.099617 -0.810899 -0.00954315 0.576566
1403715298.842142976 1.05157 2.65154 0.149636 0.0988733 -0.811469 -0.00859219 0.575907
1403715298.867142912 1.05349 2.65038 0.151738 0.0944083 -0.814203 -0.00247881 0.572848
1403715298.872143104 1.05386 2.65005 0.15221 0.0934438 -0.81466 -0.00123354 0.57236
1403715298.877143040 1.05449 2.64926 0.150699 0.0925898 -0.815031 -2.21176e-05 0.571972
1403715298.917143040 1.05779 2.64521 0.154062 0.0856994 -0.819392 0.0107776 0.566688
1403715298.922142976 1.0582 2.64459 0.154465 0.084876 -0.819854 0.0122462 0.566114
1403715298.927142912 1.06169 2.64305 0.153993 0.0840058 -0.820219 0.0137257 0.565682
1403715298.932143104 1.06213 2.64239 0.154392 0.0832089 -0.82069 0.0151395 0.56508
1403715298.937143040 1.06256 2.64172 0.154795 0.0824267 -0.821144 0.0165468 0.564496
1403715298.942142976 1.06298 2.64102 0.155201 0.0816679 -0.821645 0.0179588 0.563833
1403715298.947142912 1.0634 2.6403 0.155603 0.0809415 -0.822156 0.0193971 0.563145
1403715298.952143104 1.0638 2.63955 0.155994 0.0802619 -0.822684 0.0208182 0.56242
1403715298.957143040 1.06421 2.63878 0.15638 0.0796491 -0.823199 0.0222224 0.561699
1403715298.962142976 1.0646 2.638 0.156772 0.0790702 -0.823724 0.0235729 0.560955
1403715298.967142912 1.06498 2.6372 0.157181 0.0785406 -0.824226 0.0248292 0.560238
1403715298.972143104 1.06536 2.63639 0.157601 0.0780249 -0.824701 0.0260193 0.559556
1403715298.977143040 1.06826 2.63435 0.156827 0.0775393 -0.825113 0.0270516 0.558967
1403715299.17143040 1.07097 2.62705 0.160265 0.0755138 -0.827853 0.0353779 0.554712
1403715299.22142976 1.07127 2.62608 0.160681 0.0753244 -0.828197 0.0363996 0.554158
1403715299.27142912 1.07373 2.62564 0.159716 0.0751961 -0.828464 0.0374966 0.553703
1403715299.62142976 1.07551 2.61853 0.162768 0.0750405 -0.829911 0.0442827 0.55105
1403715299.67142912 1.07571 2.61747 0.163226 0.0751725 -0.830051 0.0452158 0.550745
1403715299.72143104 1.07589 2.6164 0.163697 0.0753556 -0.830182 0.046111 0.550449
1403715299.77143040 1.07767 2.61457 0.163024 0.0755835 -0.830199 0.046926 0.550323
1403715299.117143040 1.07853 2.60584 0.166845 0.0775537 -0.831091 0.0528721 0.548159
1403715299.122142976 1.07856 2.60473 0.167348 0.0778186 -0.831139 0.0535906 0.547978
1403715299.127142912 1.07829 2.60171 0.166333 0.0781491 -0.831182 0.0542259 0.547804
1403715299.162142976 1.07795 2.5935 0.169845 0.0809433 -0.831465 0.0589887 0.546474
1403715299.167142912 1.07785 2.5923 0.170333 0.081367 -0.831502 0.0596792 0.54628
1403715299.172143104 1.07773 2.5911 0.170823 0.0817974 -0.83153 0.0603524 0.5461
1403715299.177143040 1.07633 2.58754 0.16948 0.0823288 -0.831515 0.0609479 0.545976
1403715299.212143104 1.07485 2.57888 0.172841 0.0861299 -0.83149 0.0653214 0.544921
1403715299.217143040 1.07457 2.57764 0.173296 0.0865842 -0.831486 0.065982 0.544775
1403715299.222142976 1.07427 2.57638 0.173747 0.0870782 -0.831486 0.0666719 0.544613
1403715299.227142912 1.07366 2.57178 0.174092 0.0876549 -0.831463 0.0672737 0.544482
1403715299.232143104 1.07335 2.57048 0.17455 0.0882513 -0.83144 0.0680297 0.544327
1403715299.237143040 1.07302 2.56918 0.175017 0.088881 -0.83143 0.0687168 0.544152
1403715299.242142976 1.07266 2.5679 0.175478 0.0895096 -0.831431 0.0693114 0.543972
1403715299.247142912 1.07229 2.56661 0.175927 0.0901473 -0.831454 0.0698298 0.543766
1403715299.252143104 1.0719 2.56532 0.176361 0.0908101 -0.831514 0.070315 0.543501
1403715299.257143040 1.0715 2.56402 0.176787 0.0915223 -0.831571 0.0708493 0.543226
1403715299.262142976 1.07109 2.56271 0.177214 0.0922467 -0.831605 0.0714475 0.542973
1403715299.267142912 1.07066 2.5614 0.17765 0.0929688 -0.831604 0.0720831 0.542766
1403715299.272143104 1.07021 2.56008 0.178098 0.0936625 -0.831575 0.0727469 0.542603
1403715299.277143040 1.06891 2.55728 0.177887 0.0942659 -0.831559 0.0734051 0.542435
1403715299.282142976 1.06842 2.55596 0.178361 0.0949061 -0.831463 0.0740743 0.542379
1403715299.287142912 1.0679 2.55464 0.178848 0.0955329 -0.831329 0.0747534 0.542381
1403715299.292143104 1.06737 2.55332 0.179338 0.0961692 -0.831189 0.075438 0.542389
1403715299.297143040 1.06682 2.552 0.179816 0.0968371 -0.83106 0.0761221 0.542373
1403715299.302142976 1.06627 2.55068 0.180277 0.0975388 -0.830922 0.0768309 0.542358
1403715299.307142912 1.06569 2.54936 0.180734 0.0982603 -0.830848 0.0775074 0.542244
1403715299.312143104 1.0651 2.54805 0.181186 0.0990129 -0.830785 0.0781416 0.542113
1403715299.317143040 1.0645 2.54674 0.181624 0.0997653 -0.830742 0.0787615 0.541952
1403715299.322142976 1.06388 2.54542 0.182054 0.100527 -0.830699 0.0793938 0.541784
1403715299.327142912 1.0636 2.54071 0.181139 0.101257 -0.830645 0.0799617 0.541648
1403715299.332143104 1.06295 2.53937 0.181568 0.102015 -0.830598 0.0806301 0.541478
1403715299.337143040 1.06228 2.53803 0.181998 0.102774 -0.830542 0.0813026 0.54132
1403715299.342142976 1.06158 2.53669 0.182431 0.103506 -0.830473 0.0819868 0.541184
1403715299.347142912 1.06087 2.53534 0.182876 0.104249 -0.830415 0.0826644 0.541026
1403715299.352143104 1.06015 2.53399 0.183335 0.104998 -0.830321 0.0833742 0.540917
1403715299.357143040 1.0594 2.53264 0.183817 0.105779 -0.830221 0.0840807 0.540809
1403715299.362142976 1.05862 2.53127 0.184312 0.106582 -0.83008 0.0848005 0.540755
1403715299.367142912 1.05781 2.5299 0.184806 0.107385 -0.829941 0.0855284 0.540695
1403715299.372143104 1.05697 2.52854 0.185298 0.108194 -0.829796 0.0862224 0.540646
1403715299.377143040 1.05777 2.5265 0.184204 0.108865 -0.829591 0.0868908 0.540719
1403715299.382142976 1.05692 2.52514 0.184698 0.109655 -0.829419 0.087578 0.540712
1403715299.387142912 1.05606 2.52376 0.185195 0.110437 -0.82925 0.0882997 0.540695
1403715299.392143104 1.05519 2.52238 0.185684 0.111269 -0.829109 0.0890615 0.540617
1403715299.397143040 1.0543 2.521 0.186156 0.112109 -0.828955 0.0898682 0.540546
1403715299.402142976 1.05339 2.51962 0.186616 0.112955 -0.828814 0.0906542 0.540453
1403715299.407142912 1.05246 2.51826 0.187077 0.113773 -0.828709 0.0913776 0.540321
1403715299.412143104 1.05152 2.5169 0.18755 0.114588 -0.828652 0.0920446 0.540124
1403715299.417143040 1.05056 2.51555 0.188034 0.115384 -0.828535 0.0927613 0.54001
1403715299.422142976 1.04957 2.51418 0.188539 0.116179 -0.828407 0.0935252 0.539905
1403715299.427142912 1.04707 2.51232 0.186899 0.116993 -0.828173 0.0942743 0.539958
1403715299.432143104 1.04603 2.51095 0.187414 0.117856 -0.827966 0.0950797 0.539947
1403715299.437143040 1.04497 2.50957 0.187931 0.118766 -0.82775 0.0958483 0.539943
1403715299.442142976 1.04388 2.5082 0.188454 0.119699 -0.827513 0.0965622 0.539972
1403715299.447142912 1.04278 2.50684 0.188977 0.120673 -0.827279 0.0972247 0.539996
1403715299.452143104 1.04166 2.50547 0.189492 0.121661 -0.827055 0.0978614 0.540002
1403715299.457143040 1.04052 2.50412 0.189992 0.122643 -0.826854 0.098486 0.539974
1403715299.462142976 1.03936 2.50276 0.190489 0.123616 -0.826667 0.0991484 0.539917
1403715299.467142912 1.03819 2.5014 0.190995 0.124552 -0.826468 0.0998712 0.539874
1403715299.472143104 1.037 2.50003 0.191509 0.125484 -0.82623 0.100644 0.539878
1403715299.477143040 1.03829 2.499 0.19163 0.126363 -0.825918 0.101453 0.54
1403715299.482142976 1.03707 2.49763 0.192176 0.127303 -0.825621 0.102277 0.540077
1403715299.487142912 1.03583 2.49627 0.192727 0.128219 -0.825289 0.103078 0.540216
1403715299.492143104 1.03457 2.49491 0.193279 0.129136 -0.824965 0.103832 0.540348
1403715299.497143040 1.0333 2.49356 0.193819 0.130068 -0.824636 0.104575 0.540483
1403715299.502142976 1.032 2.49221 0.194351 0.131019 -0.824318 0.105323 0.540593
1403715299.507142912 1.03069 2.49084 0.194897 0.132029 -0.823967 0.106099 0.540731
1403715299.512143104 1.02937 2.48947 0.195468 0.133083 -0.823618 0.106916 0.540843
1403715299.517143040 1.02805 2.4881 0.196029 0.134185 -0.823243 0.107691 0.540988
1403715299.522142976 1.02673 2.48674 0.19657 0.135262 -0.822865 0.108423 0.541149
1403715299.527142912 1.02509 2.48441 0.196654 0.13633 -0.822521 0.108997 0.541288
1403715299.532143104 1.02373 2.48305 0.197177 0.13736 -0.822214 0.109634 0.541366
1403715299.537143040 1.02237 2.48167 0.197679 0.138375 -0.821926 0.110376 0.541394
1403715299.542142976 1.02101 2.48028 0.198157 0.139424 -0.82165 0.111218 0.541372
1403715299.547142912 1.01964 2.47889 0.198622 0.140472 -0.821377 0.112116 0.541329
1403715299.552143104 1.01825 2.47749 0.199085 0.141492 -0.821083 0.113023 0.541322
1403715299.557143040 1.01684 2.47611 0.199552 0.142493 -0.820784 0.113883 0.541332
1403715299.562142976 1.01541 2.47474 0.200025 0.143456 -0.820426 0.11468 0.541452
1403715299.567142912 1.01397 2.47337 0.200501 0.144441 -0.820062 0.115429 0.541582
1403715299.572143104 1.01251 2.472 0.200972 0.145464 -0.819667 0.116192 0.541743
1403715299.582142976 1.01075 2.46855 0.202808 0.147839 -0.818799 0.117725 0.542081
1403715299.617143040 1.00015 2.45879 0.205985 0.155663 -0.815877 0.122891 0.54315
1403715299.622142976 0.998621 2.45737 0.206389 0.156895 -0.81551 0.123638 0.543177
1403715299.632143104 0.99597 2.45511 0.207523 0.159115 -0.814949 0.125081 0.543043
1403715299.637143040 0.994403 2.45372 0.207888 0.160213 -0.81465 0.125788 0.543004
1403715299.642142976 0.992835 2.45235 0.208235 0.161237 -0.814343 0.126577 0.542979
1403715299.647142912 0.991269 2.45098 0.208567 0.162224 -0.814048 0.127452 0.542923
1403715299.652143104 0.989695 2.4496 0.208887 0.16323 -0.813743 0.128394 0.542856
1403715299.657143040 0.988105 2.44821 0.209202 0.164254 -0.813408 0.129411 0.542809
1403715299.662142976 0.986501 2.44681 0.20952 0.165298 -0.81307 0.130415 0.542758
1403715299.667142912 0.984885 2.44543 0.209837 0.166339 -0.812698 0.131361 0.542768
1403715299.672143104 0.983252 2.44406 0.210161 0.167358 -0.812319 0.13226 0.542803
1403715299.677143040 0.98178 2.44562 0.210732 0.168598 -0.811853 0.133344 0.542852
1403715299.682142976 0.980136 2.44427 0.211064 0.169596 -0.811419 0.13423 0.542971
1403715299.687142912 0.978488 2.44292 0.211396 0.170635 -0.810975 0.135152 0.543081
1403715299.692143104 0.976829 2.44156 0.211729 0.171729 -0.810522 0.13609 0.543179
1403715299.697143040 0.975161 2.44019 0.212056 0.172845 -0.810102 0.137032 0.543213
1403715299.702142976 0.973485 2.43882 0.21237 0.173981 -0.8097 0.137971 0.543213
1403715299.707142912 0.971798 2.43745 0.212666 0.175081 -0.809341 0.138905 0.543157
1403715299.712143104 0.970095 2.43609 0.212944 0.176174 -0.809029 0.139805 0.543038
1403715299.717143040 0.968373 2.43474 0.213212 0.177277 -0.808722 0.140709 0.542902
1403715299.722142976 0.966639 2.43338 0.213479 0.178402 -0.808434 0.14159 0.542734
1403715299.727142912 0.966539 2.43204 0.21259 0.179598 -0.808105 0.142445 0.542605
1403715299.732143104 0.964805 2.43069 0.212847 0.180819 -0.807791 0.143268 0.54245
1403715299.737143040 0.963064 2.42935 0.213097 0.18208 -0.807495 0.144039 0.542265
1403715299.742142976 0.961316 2.42802 0.213343 0.183338 -0.807181 0.144808 0.542104
1403715299.747142912 0.959559 2.4267 0.213593 0.184609 -0.806874 0.145523 0.541939
1403715299.752143104 0.957795 2.42537 0.21384 0.185889 -0.806546 0.146232 0.541798
1403715299.757143040 0.956026 2.42404 0.214084 0.187179 -0.806206 0.146975 0.541659
1403715299.762142976 0.954253 2.42271 0.214324 0.188419 -0.805871 0.147831 0.541495
1403715299.767142912 0.952471 2.42137 0.214557 0.189595 -0.805522 0.148806 0.541337
1403715299.772143104 0.950675 2.42004 0.21479 0.190694 -0.805152 0.149867 0.541208
1403715299.782142976 0.946826 2.41705 0.212009 0.192728 -0.804332 0.151874 0.541148
1403715299.787142912 0.945041 2.41573 0.212198 0.193816 -0.803907 0.152928 0.541094
1403715299.792143104 0.943246 2.41441 0.212389 0.195001 -0.803493 0.15385 0.541021
1403715299.797143040 0.941441 2.41311 0.212584 0.196228 -0.803035 0.154719 0.54101
1403715299.802142976 0.939626 2.41182 0.212776 0.197477 -0.802548 0.155546 0.541041
1403715299.807142912 0.9378 2.41051 0.212951 0.198728 -0.802104 0.156372 0.541002
1403715299.812143104 0.935966 2.40921 0.213109 0.199968 -0.801687 0.157248 0.54091
1403715299.817143040 0.934128 2.4079 0.21324 0.201159 -0.801297 0.158198 0.540769
1403715299.822142976 0.932277 2.4066 0.213336 0.202316 -0.80097 0.159185 0.540533
1403715299.827142912 0.93269 2.40682 0.213862 0.203428 -0.800669 0.16015 0.540276
1403715299.832143104 0.930848 2.40555 0.213907 0.204538 -0.800365 0.16118 0.540001
1403715299.837143040 0.929013 2.40429 0.213937 0.205674 -0.800033 0.162191 0.53976
1403715299.842142976 0.927176 2.40304 0.213967 0.206873 -0.799687 0.163159 0.539522
1403715299.867142912 0.917847 2.39689 0.214218 0.213397 -0.797665 0.167248 0.53872
1403715299.872143104 0.915963 2.39566 0.21427 0.214687 -0.797251 0.168064 0.538567
1403715299.877143040 0.91414 2.39685 0.213666 0.215649 -0.796897 0.168935 0.538435
1403715299.882142976 0.912235 2.39566 0.213719 0.21693 -0.796475 0.169756 0.538287
1403715299.892143104 0.908383 2.39327 0.213833 0.219546 -0.795581 0.171315 0.538054
1403715299.897143040 0.906445 2.39205 0.213917 0.220849 -0.795091 0.172153 0.537977
1403715299.902142976 0.904502 2.39083 0.214012 0.222174 -0.79457 0.173018 0.537924
1403715299.907142912 0.902551 2.3896 0.214105 0.223478 -0.794062 0.173919 0.537843
1403715299.912143104 0.900594 2.38838 0.214186 0.224728 -0.793553 0.174802 0.537787
1403715299.917143040 0.898628 2.38718 0.214253 0.225938 -0.79305 0.175675 0.537738
1403715299.922142976 0.896658 2.38597 0.214318 0.227141 -0.792544 0.176554 0.537689
1403715299.927142912 0.895552 2.3836 0.216735 0.228401 -0.792119 0.177417 0.537497
1403715299.932143104 0.893561 2.38237 0.216803 0.229675 -0.791593 0.178306 0.537436
1403715299.937143040 0.891564 2.38114 0.216864 0.230968 -0.791055 0.17921 0.537374
1403715299.942142976 0.889559 2.37992 0.216918 0.232285 -0.790545 0.180076 0.537267
1403715299.947142912 0.887551 2.37872 0.216955 0.233618 -0.79006 0.180885 0.53713
1403715299.952143104 0.885539 2.37753 0.216979 0.234897 -0.789623 0.181671 0.536949
1403715299.957143040 0.883522 2.37635 0.216999 0.236155 -0.789225 0.182409 0.536732
1403715299.962142976 0.881498 2.37518 0.217009 0.237382 -0.788848 0.183125 0.536501
1403715299.967142912 0.879465 2.37402 0.217008 0.238603 -0.788456 0.183828 0.536295
1403715299.972143104 0.877427 2.37285 0.216999 0.239822 -0.788077 0.184533 0.536067
1403715299.977143040 0.877169 2.37064 0.218202 0.24113 -0.78775 0.185056 0.535779
1403715299.982142976 0.875111 2.36944 0.218207 0.242366 -0.787366 0.185781 0.535537
1403715299.987142912 0.873041 2.36823 0.218217 0.243581 -0.787009 0.186507 0.535258
1403715299.992143104 0.87096 2.36703 0.218218 0.244746 -0.78665 0.187254 0.534992
1403715299.997143040 0.868879 2.36582 0.218219 0.24584 -0.786292 0.188016 0.534751
1403715300.2142976 0.866801 2.36463 0.21822 0.246934 -0.785883 0.188749 0.534588
1403715300.7142912 0.864711 2.36344 0.218238 0.248011 -0.785472 0.189447 0.534448
1403715300.12143104 0.862602 2.36225 0.218284 0.249092 -0.784926 0.190125 0.534507
1403715300.17143040 0.860482 2.36107 0.218355 0.25021 -0.784298 0.190757 0.534681
1403715300.22142976 0.858364 2.35988 0.218453 0.251383 -0.783596 0.19136 0.534944
1403715300.27142912 0.8556 2.35801 0.217933 0.252668 -0.78286 0.191805 0.535257
1403715300.32143104 0.853459 2.35679 0.218044 0.253816 -0.782125 0.192387 0.53558
1403715300.37143040 0.851303 2.35558 0.218154 0.254901 -0.781414 0.192974 0.53589
1403715300.42142976 0.849141 2.35438 0.218242 0.255943 -0.780746 0.19357 0.536152
1403715300.47142912 0.84698 2.35319 0.218303 0.256923 -0.780146 0.194204 0.536328
1403715300.52143104 0.844825 2.35201 0.218338 0.257875 -0.779601 0.194871 0.536421
1403715300.57143040 0.842673 2.35084 0.218351 0.258836 -0.779097 0.195566 0.536438
1403715300.62142976 0.840519 2.34967 0.218361 0.259728 -0.778632 0.196298 0.536414
1403715300.67142912 0.838359 2.34852 0.218371 0.260599 -0.778149 0.197031 0.536424
1403715300.72143104 0.836192 2.34737 0.218384 0.261425 -0.777664 0.197759 0.536458
1403715300.77143040 0.833678 2.34735 0.21849 0.262301 -0.777071 0.198628 0.536569
1403715300.82142976 0.831495 2.34624 0.21852 0.26306 -0.776492 0.199322 0.536777
1403715300.87142912 0.829311 2.34515 0.21856 0.263848 -0.775852 0.199969 0.537075
1403715300.92143104 0.827125 2.34405 0.218619 0.264671 -0.775193 0.200567 0.537399
1403715300.97143040 0.824941 2.34296 0.218685 0.265538 -0.774522 0.201128 0.537728
1403715300.102142976 0.822755 2.34187 0.21874 0.266415 -0.773883 0.201633 0.538026
1403715300.107142912 0.820564 2.3408 0.218771 0.267289 -0.773285 0.202079 0.538285
1403715300.112143104 0.818365 2.33975 0.218775 0.26814 -0.772763 0.202467 0.538465
1403715300.117143040 0.816154 2.3387 0.218765 0.26898 -0.772315 0.202795 0.538566
1403715300.122142976 0.813937 2.33765 0.218748 0.26983 -0.77184 0.203093 0.538709
1403715300.127142912 0.811741 2.33608 0.220524 0.270756 -0.771336 0.203352 0.538869
1403715300.132143104 0.809532 2.33503 0.220529 0.271659 -0.770775 0.203638 0.53911
1403715300.137143040 0.807329 2.33399 0.220547 0.272573 -0.770177 0.203897 0.539404
1403715300.142142976 0.805122 2.33296 0.220575 0.273494 -0.769534 0.204142 0.539764
1403715300.147142912 0.802905 2.33193 0.220608 0.274387 -0.768899 0.204349 0.540137
1403715300.152143104 0.800676 2.3309 0.220639 0.275272 -0.768266 0.204497 0.54053
1403715300.157143040 0.798447 2.32989 0.22067 0.276145 -0.767671 0.204606 0.54089
1403715300.162142976 0.796225 2.32889 0.220686 0.277042 -0.76707 0.204653 0.541265
1403715300.167142912 0.794 2.3279 0.220683 0.277945 -0.766466 0.20466 0.541656
1403715300.172143104 0.791771 2.3269 0.220671 0.278888 -0.765942 0.204584 0.541941
1403715300.182142976 0.78659 2.32508 0.220996 0.280731 -0.764927 0.204361 0.542507
1403715300.222142976 0.768792 2.31728 0.221101 0.28763 -0.760402 0.203744 0.545478
1403715300.237143040 0.762879 2.31589 0.219931 0.290033 -0.75861 0.20382 0.54667
1403715300.242142976 0.760717 2.31495 0.219942 0.290687 -0.758035 0.203832 0.547116
1403715300.262142976 0.752173 2.31117 0.220001 0.292764 -0.755797 0.20462 0.548808
1403715300.267142912 0.750055 2.31024 0.220004 0.293129 -0.755348 0.20489 0.549131
1403715300.272143104 0.747955 2.30932 0.22 0.29343 -0.754975 0.205168 0.54938
1403715300.277143040 0.746056 2.30865 0.223635 0.293448 -0.754686 0.205688 0.549573
1403715300.287142912 0.741913 2.30683 0.223644 0.29407 -0.753942 0.20645 0.549975
1403715300.292143104 0.73985 2.30592 0.223655 0.294334 -0.753558 0.2069 0.550191
1403715300.317143040 0.729624 2.30145 0.223642 0.295157 -0.751979 0.209224 0.551031
1403715300.322142976 0.727615 2.30057 0.223637 0.29525 -0.751694 0.209734 0.551177
1403715300.327142912 0.726736 2.30118 0.224021 0.295287 -0.75128 0.210302 0.551504
1403715300.337143040 0.722789 2.29945 0.224051 0.295476 -0.750673 0.211224 0.551877
1403715300.342142976 0.720816 2.29859 0.224064 0.295528 -0.750403 0.211646 0.552055
1403715300.367142912 0.711084 2.29433 0.224141 0.295598 -0.749304 0.213938 0.552626
1403715300.372143104 0.709167 2.29347 0.224165 0.295565 -0.749098 0.214502 0.552704
1403715300.377143040 0.708302 2.29526 0.225399 0.295457 -0.74891 0.21523 0.552735
1403715300.387142912 0.70451 2.29364 0.225486 0.295277 -0.748674 0.216202 0.552771
1403715300.392143104 0.702626 2.29285 0.225525 0.295212 -0.748599 0.216655 0.552729
1403715300.417143040 0.693346 2.28895 0.22578 0.294734 -0.747945 0.219171 0.552877
1403715300.422142976 0.691513 2.28821 0.22582 0.294547 -0.747824 0.219657 0.55295
1403715300.427142912 0.691995 2.28912 0.22714 0.294316 -0.747609 0.22016 0.553162
1403715300.437143040 0.688435 2.28773 0.227183 0.294055 -0.747475 0.221001 0.553147
1403715300.442142976 0.686679 2.28704 0.227193 0.293965 -0.747412 0.221436 0.553106
1403715300.447142912 0.684931 2.28636 0.227202 0.293827 -0.747381 0.221886 0.553041
1403715300.452143104 0.683191 2.28569 0.227225 0.293688 -0.747345 0.222282 0.553004
1403715300.457143040 0.681461 2.28503 0.22726 0.293535 -0.747302 0.222646 0.552997
1403715300.462142976 0.679742 2.28439 0.227307 0.293383 -0.747285 0.222978 0.552966
1403715300.467142912 0.67803 2.28375 0.227369 0.29324 -0.747212 0.223322 0.553002
1403715300.472143104 0.676329 2.28311 0.227438 0.293155 -0.747154 0.223598 0.553014
1403715300.477143040 0.676561 2.28448 0.228926 0.293062 -0.747006 0.223924 0.553133
1403715300.482142976 0.674898 2.28389 0.228996 0.293038 -0.746892 0.224107 0.553224
1403715300.487142912 0.673243 2.28331 0.229054 0.293082 -0.746798 0.224166 0.553304
1403715300.492143104 0.671592 2.28274 0.229099 0.293083 -0.746727 0.224215 0.55338
1403715300.497143040 0.669957 2.28219 0.229134 0.293092 -0.746716 0.224239 0.55338
1403715300.502142976 0.668342 2.28164 0.22916 0.293096 -0.746729 0.224351 0.553314
1403715300.507142912 0.666743 2.2811 0.229188 0.293063 -0.746772 0.224518 0.553207
1403715300.512143104 0.66515 2.28056 0.22921 0.292971 -0.74682 0.224757 0.553093
1403715300.517143040 0.663558 2.28004 0.229226 0.292841 -0.746912 0.224973 0.55295
1403715300.522142976 0.661967 2.27953 0.229246 0.292698 -0.746981 0.225139 0.552865
1403715300.527142912 0.66013 2.27933 0.229714 0.292492 -0.746988 0.225292 0.552903
1403715300.537143040 0.657042 2.27838 0.229769 0.292182 -0.747101 0.22568 0.552755
1403715300.542142976 0.655528 2.27792 0.229798 0.292046 -0.747173 0.225919 0.552632
1403715300.567142912 0.648018 2.27584 0.229847 0.29155 -0.747589 0.226287 0.552181
1403715300.572143104 0.646538 2.27546 0.229822 0.291492 -0.747749 0.226225 0.55202
1403715300.617143040 0.632333 2.27213 0.230469 0.29043 -0.748842 0.226721 0.550894
1403715300.622142976 0.630941 2.27187 0.230431 0.29036 -0.748992 0.226698 0.550736
1403715300.627142912 0.631023 2.27371 0.231117 0.290231 -0.749032 0.226789 0.550713
1403715300.667142912 0.620243 2.27216 0.231165 0.289117 -0.749841 0.226807 0.550189
1403715300.672143104 0.618918 2.272 0.231189 0.288903 -0.749942 0.226888 0.55013
1403715300.677143040 0.61876 2.27341 0.231651 0.288612 -0.749966 0.227061 0.550179
1403715300.717143040 0.608803 2.2729 0.231809 0.287249 -0.751223 0.227045 0.549183
1403715300.722142976 0.607586 2.2729 0.231851 0.28702 -0.75134 0.226994 0.549164
1403715300.727142912 0.607148 2.27341 0.233149 0.286783 -0.75146 0.226882 0.549171
1403715300.767142912 0.597902 2.27395 0.233511 0.285428 -0.751826 0.226552 0.549511
1403715300.772143104 0.596787 2.27407 0.23354 0.285271 -0.751884 0.226504 0.549534
1403715300.822142976 0.590794 2.27677 0.234037 0.284669 -0.751473 0.224306 0.551307
1403715300.827142912 0.591246 2.27795 0.235514 0.284568 -0.75143 0.224035 0.551528
1403715300.832143104 0.590244 2.27823 0.23555 0.284595 -0.751375 0.22373 0.551712
1403715300.837143040 0.589256 2.27852 0.235578 0.284618 -0.751313 0.223428 0.551906
1403715300.842142976 0.58827 2.27881 0.235607 0.284646 -0.751266 0.223116 0.552083
1403715300.847142912 0.587283 2.27911 0.235649 0.284659 -0.751209 0.222805 0.552279
1403715300.852143104 0.586303 2.27943 0.235695 0.284661 -0.751153 0.222471 0.552489
1403715300.857143040 0.585334 2.27978 0.23573 0.284671 -0.751115 0.222131 0.552671
1403715300.862142976 0.584377 2.28013 0.235747 0.284664 -0.751066 0.221794 0.552878
1403715300.867142912 0.583433 2.28049 0.235749 0.284706 -0.750984 0.221459 0.553101
1403715300.872143104 0.582502 2.28086 0.235747 0.284744 -0.750925 0.221125 0.553296
1403715300.877143040 0.582137 2.2817 0.237009 0.284751 -0.750901 0.220762 0.553469
1403715300.917143040 0.575112 2.28513 0.236813 0.285454 -0.750585 0.217369 0.554877
1403715300.922142976 0.574279 2.28562 0.236783 0.285529 -0.750543 0.216936 0.555065
1403715300.927142912 0.573822 2.28591 0.237894 0.285651 -0.75053 0.21644 0.555214
1403715300.967142912 0.567604 2.28998 0.237563 0.286327 -0.750097 0.213304 0.556662
1403715300.972143104 0.566875 2.29052 0.23751 0.28634 -0.750065 0.212992 0.556818
1403715300.977143040 0.567369 2.2938 0.237682 0.286349 -0.74995 0.212776 0.557051
1403715300.982142976 0.566678 2.29437 0.237607 0.286399 -0.749931 0.212463 0.55717
1403715300.987142912 0.565996 2.29495 0.237529 0.286438 -0.749926 0.21211 0.557291
1403715300.992143104 0.565329 2.29554 0.237453 0.286474 -0.749911 0.211739 0.557435
1403715300.997143040 0.564674 2.29615 0.237381 0.286498 -0.749883 0.211366 0.557601
1403715301.2142976 0.564032 2.29675 0.237313 0.286559 -0.749815 0.211027 0.55779
1403715301.7142912 0.563404 2.29734 0.237238 0.286622 -0.749764 0.210743 0.557932
1403715301.12143104 0.562789 2.29793 0.237151 0.28669 -0.749673 0.210503 0.558111
1403715301.17143040 0.562188 2.29851 0.237065 0.286721 -0.749611 0.210266 0.558268
1403715301.22142976 0.561603 2.29911 0.236981 0.286722 -0.749552 0.210006 0.558445
1403715301.27142912 0.562579 2.30173 0.237239 0.286723 -0.74937 0.209884 0.558734
1403715301.32143104 0.562025 2.30236 0.237127 0.286678 -0.749345 0.209576 0.558905
1403715301.37143040 0.561484 2.303 0.237007 0.286667 -0.749306 0.209285 0.559073
1403715301.42142976 0.560957 2.30363 0.236886 0.286689 -0.749231 0.208998 0.55927
1403715301.47142912 0.560441 2.30427 0.236772 0.286757 -0.749116 0.208689 0.559503
1403715301.52143104 0.559937 2.30492 0.236673 0.286843 -0.749011 0.208314 0.55974
1403715301.57143040 0.55944 2.30559 0.236574 0.286912 -0.748844 0.207913 0.560077
1403715301.62142976 0.558954 2.30626 0.23647 0.286944 -0.748704 0.207516 0.560395
1403715301.67142912 0.558482 2.30694 0.23636 0.286961 -0.748559 0.207142 0.560718
1403715301.72143104 0.558025 2.30762 0.23625 0.286975 -0.748403 0.206806 0.561043
1403715301.77143040 0.55829 2.30811 0.236701 0.287128 -0.748231 0.206496 0.561309
1403715301.82142976 0.557863 2.30879 0.236599 0.287176 -0.748039 0.206181 0.561656
1403715301.87142912 0.557447 2.30947 0.236491 0.287247 -0.74785 0.205836 0.561997
1403715301.92143104 0.557049 2.31016 0.236385 0.287294 -0.747661 0.205523 0.562339
1403715301.97143040 0.556675 2.31086 0.236285 0.287286 -0.747498 0.205231 0.562667
1403715301.102142976 0.556318 2.31156 0.236185 0.287231 -0.747325 0.204984 0.563015
1403715301.107142912 0.555973 2.31227 0.236084 0.287153 -0.747188 0.204754 0.56332
1403715301.112143104 0.555635 2.31297 0.235981 0.287099 -0.747011 0.204523 0.563666
1403715301.117143040 0.555308 2.31368 0.235869 0.287095 -0.746847 0.204249 0.563984
1403715301.122142976 0.554996 2.31438 0.235746 0.287173 -0.746659 0.2039 0.56432
1403715301.127142912 0.555397 2.31722 0.236986 0.287231 -0.746391 0.203541 0.564774
1403715301.167142912 0.553646 2.32305 0.235948 0.287628 -0.744776 0.20102 0.5676
1403715301.172143104 0.5535 2.32382 0.23581 0.287622 -0.744562 0.200707 0.567994
1403715301.222142976 0.552376 2.33327 0.2344 0.28871 -0.742338 0.197339 0.571522
1403715301.267142912 0.553562 2.33896 0.23342 0.289708 -0.741158 0.194612 0.57348
1403715301.272143104 0.553822 2.33975 0.233191 0.289804 -0.741039 0.194419 0.573652
1403715301.277143040 0.556596 2.34045 0.233438 0.289698 -0.740897 0.19425 0.573945
1403715301.282142976 0.556929 2.34125 0.233206 0.28977 -0.740756 0.194037 0.574163
1403715301.287142912 0.557286 2.34206 0.232967 0.289848 -0.740619 0.193795 0.574382
1403715301.292143104 0.557666 2.34288 0.232721 0.289912 -0.740454 0.193572 0.574638
1403715301.297143040 0.558073 2.34369 0.232476 0.290021 -0.740328 0.193312 0.574832
1403715301.302142976 0.558514 2.3445 0.232236 0.290168 -0.740121 0.193122 0.575089
1403715301.307142912 0.558986 2.3453 0.231985 0.290284 -0.739952 0.192971 0.575299
1403715301.312143104 0.559481 2.34611 0.231721 0.290376 -0.739787 0.192853 0.575504
1403715301.317143040 0.559999 2.34693 0.231451 0.290416 -0.739665 0.192758 0.575673
1403715301.322142976 0.560541 2.34775 0.231171 0.290431 -0.739562 0.192651 0.575833
1403715301.327142912 0.560402 2.34916 0.23235 0.290355 -0.739502 0.192636 0.575954
1403715301.332143104 0.560988 2.34999 0.232076 0.290391 -0.739438 0.192522 0.576055
1403715301.337143040 0.561599 2.35081 0.231791 0.290471 -0.739357 0.19243 0.576149
1403715301.342142976 0.562234 2.35162 0.231495 0.290563 -0.73929 0.192353 0.576215
1403715301.347142912 0.56289 2.35244 0.231191 0.290618 -0.739219 0.192301 0.576296
1403715301.352143104 0.563567 2.35327 0.230882 0.290632 -0.739208 0.192197 0.576337
1403715301.357143040 0.564266 2.3541 0.230568 0.290628 -0.739164 0.192103 0.576427
1403715301.362142976 0.564994 2.35493 0.23024 0.290617 -0.73916 0.192026 0.576464
1403715301.367142912 0.565751 2.35576 0.229895 0.290643 -0.739141 0.19196 0.576497
1403715301.372143104 0.566535 2.35659 0.229538 0.290683 -0.739142 0.191942 0.576481
1403715301.377143040 0.567223 2.3566 0.231097 0.29067 -0.739222 0.191916 0.576394
1403715301.382142976 0.568041 2.35742 0.230739 0.290692 -0.739254 0.191926 0.576338
1403715301.387142912 0.568877 2.35824 0.230371 0.29069 -0.739336 0.19192 0.576237
1403715301.392143104 0.569725 2.35907 0.22999 0.29064 -0.739415 0.191926 0.576158
1403715301.397143040 0.57059 2.35988 0.229612 0.29059 -0.739534 0.191919 0.576033
1403715301.402142976 0.571482 2.36069 0.229238 0.290521 -0.739634 0.191985 0.575917
1403715301.407142912 0.572404 2.3615 0.228859 0.290462 -0.739773 0.192065 0.575741
1403715301.412143104 0.573353 2.36231 0.228475 0.290423 -0.739859 0.192225 0.575598
1403715301.417143040 0.574328 2.36313 0.228085 0.290356 -0.739954 0.192434 0.57544
1403715301.422142976 0.575324 2.36395 0.227691 0.290268 -0.740067 0.19263 0.575273
1403715301.427142912 0.576183 2.36671 0.229117 0.290054 -0.740207 0.19294 0.575097
1403715301.432143104 0.577203 2.36755 0.228716 0.289879 -0.740382 0.193148 0.57489
1403715301.437143040 0.578243 2.36838 0.228301 0.289676 -0.740559 0.193438 0.574667
1403715301.442142976 0.579307 2.36922 0.227869 0.289461 -0.740782 0.193789 0.574369
1403715301.447142912 0.580394 2.37005 0.227415 0.289229 -0.74101 0.194235 0.574041
1403715301.452143104 0.581506 2.37088 0.226945 0.288978 -0.741302 0.194708 0.57363
1403715301.457143040 0.582642 2.37172 0.226467 0.288699 -0.741613 0.195183 0.573208
1403715301.462142976 0.583795 2.37258 0.225976 0.288358 -0.741995 0.195645 0.572727
1403715301.467142912 0.584965 2.37344 0.22547 0.288034 -0.742402 0.196085 0.572211
1403715301.472143104 0.586155 2.3743 0.224952 0.287712 -0.742832 0.196564 0.571651
1403715301.477143040 0.589387 2.37629 0.225477 0.287311 -0.743204 0.197067 0.571196
1403715301.482142976 0.590618 2.37715 0.224965 0.287067 -0.74361 0.197549 0.570623
1403715301.487142912 0.591868 2.37801 0.224453 0.286869 -0.744026 0.197953 0.57004
1403715301.492143104 0.593135 2.37888 0.223932 0.286698 -0.744432 0.198292 0.569478
1403715301.497143040 0.594418 2.37976 0.223394 0.286554 -0.744891 0.198532 0.568866
1403715301.502142976 0.595718 2.38065 0.22283 0.286406 -0.745362 0.198749 0.568248
1403715301.507142912 0.597036 2.38155 0.222245 0.286217 -0.745885 0.198976 0.567577
1403715301.512143104 0.598373 2.38245 0.221648 0.286084 -0.74641 0.199185 0.56688
1403715301.517143040 0.599726 2.38335 0.22104 0.285928 -0.746965 0.199434 0.566141
1403715301.522142976 0.601091 2.38425 0.220421 0.285776 -0.747515 0.199668 0.565408
1403715301.527142912 0.603679 2.38476 0.220009 0.285507 -0.748077 0.199838 0.56474
1403715301.532143104 0.605077 2.38566 0.219378 0.285327 -0.748647 0.200072 0.563992
1403715301.537143040 0.606482 2.38657 0.218744 0.285141 -0.749195 0.200308 0.563275
1403715301.542142976 0.607897 2.38748 0.218112 0.284959 -0.749757 0.200542 0.562535
1403715301.547142912 0.609326 2.38839 0.217468 0.284792 -0.750289 0.200776 0.561827
1403715301.552143104 0.610772 2.38929 0.216819 0.284656 -0.750821 0.200991 0.561108
1403715301.557143040 0.612233 2.3902 0.216178 0.284534 -0.751357 0.201188 0.560381
1403715301.562142976 0.6137 2.39111 0.215541 0.284414 -0.751886 0.20133 0.559681
1403715301.567142912 0.615173 2.39203 0.214896 0.284327 -0.752381 0.201414 0.559029
1403715301.572143104 0.616655 2.39296 0.214251 0.284205 -0.752914 0.201482 0.558348
1403715301.577143040 0.617798 2.3968 0.215827 0.284219 -0.753413 0.201666 0.557601
1403715301.582142976 0.619309 2.39773 0.215185 0.284079 -0.753955 0.201806 0.55689
1403715301.587142912 0.62083 2.39865 0.214531 0.283936 -0.754513 0.202003 0.556134
1403715301.592143104 0.622362 2.39956 0.213871 0.283783 -0.755073 0.202242 0.555365
1403715301.597143040 0.623904 2.40049 0.213209 0.283611 -0.755652 0.20245 0.554589
1403715301.602142976 0.625452 2.40142 0.212545 0.283445 -0.756206 0.202607 0.55386
1403715301.607142912 0.627005 2.40236 0.21188 0.283277 -0.756774 0.202704 0.553135
1403715301.612143104 0.628559 2.40331 0.211207 0.28309 -0.757316 0.202804 0.552451
1403715301.617143040 0.630117 2.40426 0.210532 0.282895 -0.757852 0.202916 0.551776
1403715301.622142976 0.631686 2.4052 0.209857 0.282703 -0.758369 0.203053 0.551112
1403715301.627142912 0.633854 2.40758 0.211284 0.282586 -0.758839 0.203237 0.550457
1403715301.632143104 0.635427 2.40854 0.210623 0.282413 -0.759296 0.203403 0.549854
1403715301.637143040 0.637003 2.40949 0.209957 0.28222 -0.759727 0.203581 0.549291
1403715301.642142976 0.638582 2.41045 0.209282 0.282019 -0.760149 0.203737 0.548753
1403715301.647142912 0.640168 2.41142 0.208609 0.281819 -0.760558 0.203899 0.548229
1403715301.652143104 0.641755 2.41238 0.20794 0.281598 -0.760965 0.204067 0.547715
1403715301.657143040 0.643339 2.41334 0.207277 0.281392 -0.76133 0.204223 0.547254
1403715301.662142976 0.644927 2.4143 0.206624 0.281195 -0.761703 0.204339 0.546794
1403715301.667142912 0.646517 2.41527 0.205966 0.281033 -0.762034 0.204417 0.546387
1403715301.672143104 0.648103 2.41626 0.205293 0.280831 -0.76234 0.204529 0.546022
1403715301.677143040 0.649843 2.41752 0.205251 0.280704 -0.762573 0.204649 0.545717
1403715301.682142976 0.65144 2.41853 0.204579 0.280548 -0.762814 0.204702 0.545441
1403715301.687142912 0.653042 2.41953 0.203911 0.280399 -0.763048 0.204746 0.545173
1403715301.692143104 0.654651 2.42054 0.203239 0.280308 -0.763268 0.204756 0.544908
1403715301.697143040 0.656263 2.42156 0.20255 0.280227 -0.763512 0.204724 0.54462
1403715301.702142976 0.657871 2.42257 0.201849 0.280176 -0.763779 0.204629 0.544307
1403715301.707142912 0.659479 2.4236 0.201142 0.280121 -0.764084 0.204484 0.543961
1403715301.712143104 0.661084 2.42464 0.200419 0.280085 -0.764386 0.204273 0.543635
1403715301.717143040 0.662681 2.42568 0.199685 0.28007 -0.764695 0.204026 0.543301
1403715301.722142976 0.664288 2.42672 0.198945 0.280096 -0.764949 0.203766 0.543027
1403715301.727142912 0.665117 2.42836 0.199695 0.280178 -0.765183 0.203625 0.542708
1403715301.767142912 0.677913 2.43692 0.194024 0.279975 -0.76583 0.202149 0.542453
1403715301.772143104 0.67951 2.438 0.193324 0.280102 -0.765802 0.201843 0.54254
1403715301.777143040 0.679522 2.43787 0.192176 0.280244 -0.765733 0.201498 0.542692
1403715301.817143040 0.692216 2.4466 0.186709 0.281137 -0.764923 0.198463 0.544488
1403715301.822142976 0.693809 2.44768 0.186024 0.281268 -0.764828 0.198092 0.544689
1403715301.867142912 0.707124 2.45812 0.179945 0.282646 -0.76368 0.194532 0.546865
1403715301.872143104 0.708765 2.45917 0.179252 0.28277 -0.76359 0.194127 0.54707
1403715301.917143040 0.724365 2.46837 0.174164 0.283234 -0.763394 0.19135 0.548081
1403715301.922142976 0.726057 2.46939 0.173504 0.283182 -0.76335 0.191196 0.548223
1403715301.927142912 0.727141 2.47219 0.173869 0.283285 -0.763425 0.191262 0.548043
1403715301.932143104 0.728836 2.47322 0.173212 0.283188 -0.763479 0.191232 0.548028
1403715301.937143040 0.730534 2.47425 0.172567 0.28304 -0.763605 0.191261 0.547919
1403715301.942142976 0.732234 2.47527 0.171922 0.282877 -0.763766 0.191303 0.547763
1403715301.947142912 0.733932 2.4763 0.171281 0.282741 -0.763907 0.191324 0.54763
1403715301.952143104 0.735635 2.47732 0.17066 0.282642 -0.764056 0.19122 0.547509
1403715301.957143040 0.737346 2.47835 0.170051 0.282627 -0.764139 0.191035 0.547466
1403715301.962142976 0.739057 2.47937 0.169461 0.282662 -0.764191 0.190793 0.547461
1403715301.967142912 0.740768 2.48038 0.168889 0.282726 -0.764199 0.19052 0.54751
1403715301.972143104 0.742485 2.48138 0.168326 0.28278 -0.764189 0.190242 0.547594
1403715302.12143104 0.756378 2.4905 0.164593 0.282717 -0.763865 0.188561 0.548659
1403715302.17143040 0.758146 2.49147 0.164129 0.282772 -0.763749 0.188302 0.54888
1403715302.22142976 0.759919 2.49243 0.163664 0.282822 -0.763658 0.188028 0.549076
1403715302.27142912 0.761402 2.49227 0.161813 0.282815 -0.763627 0.187792 0.549203
1403715302.67142912 0.776016 2.49989 0.157962 0.282794 -0.763865 0.186033 0.549481
1403715302.72143104 0.777865 2.50082 0.157496 0.282826 -0.763922 0.185775 0.549472
1403715302.77143040 0.781283 2.50004 0.157868 0.282877 -0.763955 0.185462 0.549506
1403715302.117143040 0.796509 2.50714 0.154304 0.283008 -0.764884 0.183638 0.548758
1403715302.122142976 0.798451 2.508 0.153874 0.283025 -0.765031 0.183436 0.548613
1403715302.127142912 0.801899 2.50704 0.154843 0.283006 -0.765241 0.183028 0.548466
1403715302.162142976 0.815889 2.51283 0.152046 0.283371 -0.766593 0.180726 0.547151
1403715302.167142912 0.817915 2.51364 0.151683 0.28341 -0.76673 0.180374 0.547055
1403715302.172143104 0.819948 2.51444 0.151321 0.283423 -0.766869 0.180055 0.546958
1403715302.177143040 0.82247 2.5157 0.152228 0.283493 -0.766988 0.179896 0.546808
1403715302.182142976 0.824518 2.51648 0.151898 0.283502 -0.767129 0.179625 0.546693
1403715302.187142912 0.826563 2.51726 0.151576 0.28352 -0.767258 0.179353 0.546593
1403715302.192143104 0.828604 2.51803 0.151253 0.283544 -0.767427 0.179033 0.546448
1403715302.197143040 0.830646 2.51879 0.15092 0.283532 -0.767592 0.178749 0.546315
1403715302.202142976 0.832702 2.51955 0.150588 0.283494 -0.767806 0.178495 0.546118
1403715302.207142912 0.834774 2.5203 0.150246 0.283415 -0.768011 0.17833 0.545924
1403715302.212143104 0.836854 2.52103 0.149893 0.283341 -0.768321 0.178148 0.545586
1403715302.217143040 0.838942 2.52176 0.149536 0.283258 -0.768604 0.177986 0.545283
1403715302.222142976 0.841035 2.52248 0.149181 0.283176 -0.768903 0.17779 0.544969
1403715302.227142912 0.844195 2.5239 0.149537 0.283052 -0.769194 0.177519 0.544711
1403715302.262142976 0.858928 2.52842 0.147516 0.28303 -0.770569 0.175302 0.543495
1403715302.267142912 0.861021 2.52901 0.147288 0.283087 -0.770741 0.174887 0.543354
1403715302.272143104 0.863116 2.52958 0.147066 0.283118 -0.770869 0.174537 0.54327
1403715302.277143040 0.867321 2.52986 0.146905 0.283151 -0.770985 0.174137 0.543217
1403715302.282142976 0.86944 2.53041 0.146683 0.283143 -0.771125 0.173786 0.543134
1403715302.287142912 0.871564 2.53095 0.146468 0.283139 -0.771269 0.173435 0.543044
1403715302.292143104 0.87369 2.53148 0.146265 0.283146 -0.771416 0.173084 0.542943
1403715302.297143040 0.875817 2.53199 0.146071 0.283173 -0.771542 0.172757 0.542855
1403715302.302142976 0.877951 2.53249 0.145883 0.283188 -0.771687 0.172467 0.542732
1403715302.307142912 0.880089 2.53297 0.145696 0.283172 -0.771807 0.172239 0.542643
1403715302.312143104 0.882229 2.53344 0.145523 0.283098 -0.771976 0.17203 0.542508
1403715302.317143040 0.884374 2.5339 0.145367 0.282957 -0.772092 0.17184 0.542476
1403715302.322142976 0.88652 2.53434 0.145221 0.282818 -0.772251 0.171569 0.542408
1403715302.367142912 0.90723 2.53655 0.143341 0.282288 -0.7729 0.169017 0.542561
1403715302.372143104 0.909421 2.53683 0.143281 0.282301 -0.772897 0.168671 0.542666
1403715302.417143040 0.92932 2.5391 0.144674 0.281174 -0.773261 0.167126 0.54321
1403715302.422142976 0.931538 2.53923 0.144666 0.280948 -0.773335 0.167145 0.543216
1403715302.427142912 0.934251 2.53926 0.14483 0.280873 -0.773314 0.167237 0.543256
1403715302.437143040 0.938697 2.53949 0.144843 0.280255 -0.773464 0.167212 0.54337
1403715302.467142912 0.952237 2.53983 0.145012 0.27811 -0.774067 0.16824 0.543296
1403715302.472143104 0.954515 2.53984 0.145059 0.277663 -0.774225 0.168527 0.543211
1403715302.477143040 0.957605 2.54047 0.146261 0.277337 -0.77434 0.168891 0.543099
1403715302.487142912 0.962197 2.54042 0.146404 0.276231 -0.774696 0.169648 0.54292
1403715302.492143104 0.96451 2.54037 0.146485 0.275692 -0.77488 0.170109 0.542788
1403715302.517143040 0.976073 2.53993 0.146892 0.273007 -0.776038 0.172414 0.541762
1403715302.522142976 0.978376 2.53982 0.146974 0.272425 -0.776303 0.172842 0.541538
1403715302.527142912 0.982305 2.53961 0.147666 0.271939 -0.776524 0.173249 0.541336
1403715302.532143104 0.98462 2.53948 0.147766 0.271486 -0.776763 0.173594 0.541109
1403715302.537143040 0.986941 2.53933 0.147869 0.271091 -0.77702 0.173902 0.540839
1403715302.542142976 0.989263 2.53917 0.147975 0.270732 -0.77725 0.174174 0.540601
1403715302.547142912 0.991576 2.53901 0.148086 0.270363 -0.777498 0.174412 0.540353
1403715302.552143104 0.993884 2.53884 0.148206 0.269967 -0.777742 0.174621 0.540133
1403715302.557143040 0.99619 2.53867 0.148323 0.269554 -0.777973 0.174854 0.53993
1403715302.562142976 0.998497 2.53848 0.148434 0.269138 -0.778198 0.17513 0.539725
1403715302.567142912 1.00081 2.53828 0.148543 0.268703 -0.778399 0.175483 0.539536
1403715302.572143104 1.00312 2.53807 0.148652 0.268268 -0.77859 0.175863 0.539354
1403715302.577143040 1.00554 2.53892 0.149425 0.267794 -0.778742 0.176303 0.539227
1403715302.587142912 1.01016 2.53851 0.14966 0.266843 -0.779085 0.177074 0.53895
1403715302.592143104 1.01248 2.5383 0.149766 0.26639 -0.779306 0.17737 0.538756
1403715302.617143040 1.02417 2.53717 0.150169 0.264581 -0.780324 0.178713 0.53773
1403715302.622142976 1.0265 2.53695 0.150251 0.264242 -0.780497 0.178832 0.537605
1403715302.627142912 1.02975 2.5374 0.149619 0.263898 -0.780622 0.178825 0.537595
1403715302.637143040 1.03442 2.53692 0.149781 0.263371 -0.780936 0.178993 0.537342
1403715302.642142976 1.03675 2.53666 0.149866 0.263163 -0.781114 0.179109 0.537146
1403715302.667142912 1.04827 2.53532 0.150229 0.262181 -0.782047 0.179325 0.536196
1403715302.672143104 1.05055 2.53503 0.150288 0.261901 -0.782267 0.179485 0.535959
1403715302.677143040 1.05176 2.53591 0.14936 0.26157 -0.782518 0.179899 0.535615
1403715302.687142912 1.0563 2.53529 0.149432 0.260902 -0.782922 0.180626 0.535106
1403715302.692143104 1.05856 2.53499 0.149459 0.260554 -0.783106 0.180926 0.534904
1403715302.717143040 1.06978 2.53347 0.149516 0.258954 -0.784013 0.182038 0.533975
1403715302.722142976 1.07201 2.53314 0.149506 0.258718 -0.784208 0.182242 0.533733
1403715302.727142912 1.07432 2.53416 0.149146 0.258493 -0.784381 0.182485 0.533504
1403715302.732143104 1.07654 2.53384 0.149106 0.258249 -0.784593 0.182588 0.533276
1403715302.737143040 1.07875 2.53352 0.149046 0.258018 -0.7848 0.182652 0.533061
1403715302.742142976 1.08095 2.53319 0.148973 0.257828 -0.785002 0.182705 0.532837
1403715302.747142912 1.08315 2.53286 0.14889 0.257698 -0.78519 0.182753 0.532607
1403715302.752143104 1.08535 2.53252 0.148793 0.257582 -0.785317 0.182835 0.532448
1403715302.757143040 1.08754 2.53217 0.148681 0.257479 -0.785525 0.182863 0.532181
1403715302.762142976 1.0897 2.53182 0.148558 0.257376 -0.785747 0.182846 0.531909
1403715302.767142912 1.09186 2.53147 0.148423 0.25725 -0.785971 0.182823 0.531646
1403715302.772143104 1.09401 2.53111 0.148273 0.257106 -0.786211 0.182841 0.531354
1403715302.777143040 1.09692 2.53181 0.147798 0.257035 -0.786419 0.182962 0.53104
1403715302.782142976 1.09906 2.53145 0.147597 0.256841 -0.786678 0.183115 0.530697
1403715302.787142912 1.1012 2.5311 0.147379 0.256643 -0.786938 0.183289 0.530347
1403715302.792143104 1.10334 2.53073 0.147151 0.256435 -0.787205 0.183477 0.529987
1403715302.797143040 1.10546 2.53036 0.146919 0.256267 -0.787479 0.18363 0.529607
1403715302.802142976 1.10756 2.52999 0.146681 0.256162 -0.787761 0.183727 0.529205
1403715302.807142912 1.10966 2.52961 0.146433 0.256103 -0.788098 0.183719 0.528735
1403715302.812143104 1.11174 2.52924 0.146179 0.256081 -0.788386 0.183624 0.528348
1403715302.817143040 1.1138 2.52886 0.145928 0.256089 -0.788652 0.183478 0.527999
1403715302.822142976 1.11584 2.52847 0.145679 0.256119 -0.788888 0.183301 0.527692
1403715302.827142912 1.11786 2.52778 0.144828 0.256127 -0.78913 0.183108 0.527393
1403715302.832143104 1.11987 2.52737 0.144572 0.256147 -0.789332 0.182974 0.527129
1403715302.837143040 1.12188 2.52696 0.144309 0.256166 -0.789521 0.182881 0.526868
1403715302.842142976 1.12386 2.52652 0.144029 0.256185 -0.789729 0.182833 0.526563
1403715302.847142912 1.12583 2.52608 0.14373 0.256216 -0.789951 0.182796 0.526229
1403715302.852143104 1.12777 2.52562 0.143402 0.256243 -0.790198 0.182762 0.525856
1403715302.857143040 1.12971 2.52517 0.143046 0.256229 -0.790508 0.182738 0.525406
1403715302.862142976 1.13163 2.52473 0.142673 0.25624 -0.790822 0.182666 0.524952
1403715302.867142912 1.13355 2.52427 0.142288 0.256253 -0.791128 0.182612 0.524503
1403715302.872143104 1.13546 2.5238 0.141905 0.256311 -0.791405 0.182601 0.52406
1403715302.877143040 1.13691 2.52392 0.141203 0.256423 -0.791664 0.18266 0.523594
1403715302.882142976 1.13879 2.52341 0.140848 0.256588 -0.791864 0.182739 0.523183
1403715302.887142912 1.14066 2.5229 0.140502 0.256759 -0.792022 0.182833 0.522826
1403715302.892143104 1.14251 2.52237 0.140161 0.256883 -0.792159 0.182942 0.52252
1403715302.897143040 1.14434 2.52185 0.139825 0.256951 -0.792309 0.183066 0.522216
1403715302.902142976 1.14615 2.52131 0.139491 0.256975 -0.792448 0.183219 0.521939
1403715302.907142912 1.14795 2.52077 0.139161 0.257039 -0.792584 0.183368 0.521649
1403715302.912143104 1.14973 2.52021 0.138839 0.257181 -0.792732 0.183496 0.52131
1403715302.917143040 1.15151 2.51964 0.138519 0.257404 -0.792854 0.183609 0.520974
1403715302.922142976 1.15329 2.51906 0.138199 0.257701 -0.792991 0.183685 0.520591
1403715302.927142912 1.15551 2.51921 0.137649 0.257954 -0.793128 0.18379 0.520221
1403715302.932143104 1.15726 2.51863 0.13733 0.258267 -0.793255 0.183877 0.51984
1403715302.937143040 1.159 2.51805 0.137002 0.258551 -0.793377 0.184012 0.519465
1403715302.942142976 1.16073 2.51746 0.136669 0.258828 -0.79349 0.18417 0.519099
1403715302.947142912 1.16244 2.51686 0.136339 0.259086 -0.793582 0.184398 0.518748
1403715302.952143104 1.16414 2.51627 0.136009 0.259359 -0.793644 0.18462 0.518439
1403715302.957143040 1.16582 2.51569 0.135683 0.259663 -0.793664 0.184808 0.518188
1403715302.962142976 1.16748 2.51509 0.135366 0.259983 -0.793663 0.184983 0.517966
1403715302.967142912 1.16912 2.51448 0.135055 0.260383 -0.793607 0.185112 0.517805
1403715302.972143104 1.17074 2.51386 0.134742 0.260829 -0.793576 0.185241 0.517582
1403715303.17143040 1.18372 2.50898 0.131618 0.265359 -0.7937 0.186669 0.514567
1403715303.22142976 1.18519 2.50827 0.13128 0.265879 -0.793736 0.186961 0.514137
1403715303.27142912 1.18716 2.50799 0.130169 0.266473 -0.793657 0.18733 0.513818
1403715303.32143104 1.18861 2.50726 0.129838 0.267064 -0.793607 0.187663 0.513466
1403715303.37143040 1.19004 2.50653 0.129511 0.267681 -0.793525 0.187994 0.513151
1403715303.42142976 1.19145 2.50579 0.129183 0.268255 -0.793424 0.188368 0.512869
1403715303.47142912 1.19284 2.50507 0.128856 0.268833 -0.793322 0.188684 0.512609
1403715303.52143104 1.19422 2.50434 0.128525 0.26941 -0.793171 0.188982 0.512429
1403715303.57143040 1.19558 2.50361 0.128178 0.270032 -0.793057 0.189245 0.512182
1403715303.62142976 1.19693 2.50287 0.127825 0.270726 -0.792945 0.189519 0.511887
1403715303.67142912 1.19827 2.50211 0.127473 0.271457 -0.792832 0.189833 0.511559
1403715303.72143104 1.19959 2.50133 0.127117 0.272242 -0.792728 0.190205 0.511163
1403715303.77143040 1.19851 2.50075 0.127278 0.272856 -0.792656 0.190727 0.510754
1403715303.82142976 1.19978 2.49996 0.126927 0.273578 -0.792496 0.191167 0.510452
1403715303.87142912 1.20102 2.49917 0.126572 0.274302 -0.792356 0.19154 0.510141
1403715303.92143104 1.20224 2.49837 0.126217 0.275023 -0.792188 0.191867 0.50989
1403715303.97143040 1.20342 2.49755 0.125859 0.275786 -0.792014 0.192154 0.50964
1403715303.102142976 1.2046 2.4967 0.125515 0.276621 -0.79183 0.192443 0.509364
1403715303.107142912 1.20577 2.49583 0.125184 0.277561 -0.791592 0.192794 0.509089
1403715303.112143104 1.20693 2.49494 0.124849 0.27855 -0.791303 0.193235 0.508832
1403715303.117143040 1.20809 2.49404 0.124508 0.27959 -0.791047 0.193626 0.50851
1403715303.122142976 1.20923 2.49315 0.124156 0.280594 -0.790804 0.193961 0.508207
1403715303.127142912 1.20782 2.49088 0.124395 0.281471 -0.790596 0.194246 0.507938
1403715303.132143104 1.20889 2.48998 0.124051 0.282338 -0.790318 0.194576 0.507763
1403715303.137143040 1.20996 2.48904 0.123734 0.283218 -0.790017 0.195027 0.507569
1403715303.142142976 1.21101 2.48806 0.123425 0.284131 -0.78965 0.195628 0.507398
1403715303.147142912 1.21204 2.48705 0.123115 0.285119 -0.789269 0.19621 0.507212
1403715303.152143104 1.21306 2.48604 0.12281 0.286104 -0.78888 0.196722 0.507063
1403715303.157143040 1.21405 2.48504 0.1225 0.287072 -0.788529 0.197158 0.506893
1403715303.162142976 1.21503 2.48404 0.122185 0.288028 -0.788208 0.197579 0.506686
1403715303.167142912 1.216 2.48301 0.121862 0.289048 -0.787849 0.198029 0.506487
1403715303.172143104 1.21696 2.48196 0.121533 0.290077 -0.787507 0.198583 0.506215
1403715303.177143040 1.21919 2.48097 0.121597 0.291129 -0.787117 0.199165 0.505988
1403715303.182142976 1.22014 2.47988 0.121339 0.292155 -0.786727 0.199802 0.505753
1403715303.187142912 1.22107 2.4788 0.121106 0.293138 -0.786252 0.200478 0.505655
1403715303.192143104 1.22199 2.47772 0.120878 0.294119 -0.785718 0.201145 0.50565
1403715303.197143040 1.22291 2.47663 0.120653 0.295125 -0.78519 0.20177 0.505635
1403715303.202142976 1.22381 2.47553 0.12043 0.29615 -0.784589 0.202422 0.505709
1403715303.207142912 1.2247 2.47442 0.120223 0.297238 -0.783967 0.203001 0.505802
1403715303.212143104 1.22558 2.4733 0.120029 0.298381 -0.783321 0.203539 0.505914
1403715303.217143040 1.22645 2.47217 0.119854 0.299525 -0.782655 0.204159 0.506018
1403715303.222142976 1.2273 2.47102 0.119698 0.300637 -0.78196 0.204868 0.506148
1403715303.227142912 1.22889 2.471 0.118222 0.301571 -0.781312 0.205536 0.506322
1403715303.232143104 1.22974 2.46984 0.118074 0.302522 -0.780683 0.20638 0.506381
1403715303.237143040 1.23057 2.46867 0.117934 0.30348 -0.779998 0.207212 0.506523
1403715303.242142976 1.23139 2.46748 0.117815 0.304499 -0.779304 0.207999 0.506658
1403715303.247142912 1.2322 2.46628 0.117721 0.305585 -0.778537 0.208768 0.506867
1403715303.252143104 1.23299 2.46506 0.117638 0.306753 -0.777754 0.209493 0.507065
1403715303.257143040 1.23377 2.46383 0.117556 0.307946 -0.776936 0.210212 0.507297
1403715303.262142976 1.23455 2.46259 0.11748 0.309179 -0.776064 0.210913 0.507591
1403715303.267142912 1.23531 2.46134 0.117408 0.310407 -0.775223 0.211611 0.507836
1403715303.272143104 1.23606 2.46008 0.117334 0.311643 -0.77435 0.212319 0.508115
1403715303.277143040 1.23715 2.45992 0.116175 0.312865 -0.773532 0.213069 0.508296
1403715303.282142976 1.23789 2.45866 0.116089 0.314063 -0.772683 0.213845 0.508523
1403715303.287142912 1.23863 2.45741 0.116001 0.315263 -0.771857 0.214588 0.508722
1403715303.292143104 1.23936 2.45614 0.115924 0.316406 -0.771044 0.215335 0.508929
1403715303.297143040 1.24008 2.45487 0.115845 0.317585 -0.770191 0.216065 0.509178
1403715303.302142976 1.24079 2.45358 0.115772 0.318818 -0.769344 0.216766 0.509388
1403715303.307142912 1.2415 2.45229 0.115706 0.320072 -0.768469 0.217467 0.509625
1403715303.312143104 1.24219 2.45099 0.115642 0.321344 -0.767627 0.218141 0.509806
1403715303.317143040 1.24288 2.44967 0.115579 0.322629 -0.766773 0.218817 0.509989
1403715303.322142976 1.24356 2.44833 0.115514 0.323948 -0.765899 0.219503 0.510171
1403715303.327142912 1.24393 2.44814 0.115818 0.325146 -0.765078 0.220199 0.510341
1403715303.332143104 1.24458 2.4468 0.115758 0.326486 -0.764171 0.220896 0.510543
1403715303.337143040 1.24521 2.44547 0.115714 0.327774 -0.763241 0.221597 0.510806
1403715303.342142976 1.24583 2.44414 0.11568 0.329025 -0.762262 0.22228 0.511167
1403715303.347142912 1.24645 2.44279 0.115641 0.330289 -0.761394 0.222887 0.51138
1403715303.352143104 1.24708 2.44145 0.115593 0.331558 -0.760562 0.223514 0.511523
1403715303.357143040 1.24772 2.44011 0.115536 0.332869 -0.759687 0.224199 0.511673
1403715303.362142976 1.24837 2.43876 0.115479 0.334214 -0.75883 0.224893 0.511763
1403715303.367142912 1.24901 2.43739 0.115438 0.335595 -0.757898 0.225572 0.511941
1403715303.372143104 1.24963 2.43603 0.11542 0.336951 -0.756988 0.226179 0.512128
1403715303.377143040 1.25036 2.43503 0.114999 0.338255 -0.756022 0.226796 0.512423
1403715303.382142976 1.25095 2.43367 0.114998 0.339551 -0.755096 0.227357 0.512684
1403715303.387142912 1.25153 2.4323 0.114993 0.340826 -0.754206 0.228013 0.512856
1403715303.392143104 1.2521 2.43092 0.114979 0.342137 -0.753319 0.228721 0.512971
1403715303.397143040 1.25267 2.42953 0.114963 0.343397 -0.752516 0.229471 0.512973
1403715303.402142976 1.25323 2.42814 0.11495 0.344618 -0.751723 0.230205 0.512988
1403715303.407142912 1.25379 2.42675 0.114936 0.345825 -0.750963 0.230829 0.513008
1403715303.412143104 1.25434 2.42536 0.114913 0.347026 -0.750208 0.231452 0.513021
1403715303.417143040 1.25489 2.42396 0.114881 0.348269 -0.749442 0.232101 0.513005
1403715303.422142976 1.25546 2.42254 0.114838 0.349562 -0.748702 0.232749 0.512913
1403715303.427142912 1.25779 2.42396 0.11528 0.350773 -0.747936 0.23339 0.512912
1403715303.432143104 1.2584 2.42257 0.115239 0.352064 -0.747193 0.234062 0.512804
1403715303.437143040 1.259 2.42117 0.115199 0.353348 -0.746428 0.234663 0.512761
1403715303.442142976 1.2596 2.41977 0.115176 0.354608 -0.74569 0.235234 0.512703
1403715303.447142912 1.26021 2.41835 0.115173 0.355866 -0.744911 0.235805 0.512702
1403715303.452143104 1.26082 2.41692 0.115181 0.357101 -0.744088 0.236457 0.512738
1403715303.457143040 1.26142 2.41548 0.115199 0.358341 -0.743258 0.237148 0.512758
1403715303.462142976 1.26203 2.41402 0.115223 0.3596 -0.742408 0.237865 0.512775
1403715303.467142912 1.26266 2.41256 0.115243 0.36083 -0.741578 0.238649 0.512748
1403715303.472143104 1.26328 2.4111 0.115245 0.362044 -0.740765 0.239414 0.51271
1403715303.477143040 1.26553 2.41038 0.114579 0.36317 -0.740013 0.240049 0.512703
1403715303.487142912 1.26685 2.40751 0.114486 0.36547 -0.738698 0.241523 0.512274
1403715303.492143104 1.26752 2.40607 0.114417 0.366633 -0.738095 0.242266 0.51196
1403715303.517143040 1.27088 2.39878 0.114242 0.372565 -0.734908 0.245841 0.510556
1403715303.522142976 1.27154 2.39731 0.114258 0.37377 -0.734149 0.246437 0.51048
1403715303.537143040 1.27381 2.39369 0.113471 0.377438 -0.731684 0.248382 0.510377
1403715303.542142976 1.2745 2.3922 0.1135 0.378698 -0.73087 0.249019 0.510301
1403715303.567142912 1.2781 2.38476 0.113488 0.384799 -0.7273 0.252152 0.509298
1403715303.572143104 1.27885 2.38327 0.113476 0.385932 -0.726671 0.252935 0.508949
1403715303.577143040 1.2795 2.38121 0.111702 0.386986 -0.726129 0.253648 0.508568
1403715303.582142976 1.28025 2.3797 0.111679 0.388034 -0.725527 0.254508 0.508198
1403715303.587142912 1.28099 2.37819 0.111661 0.389047 -0.724957 0.255386 0.507797
1403715303.592143104 1.28174 2.37668 0.111654 0.389984 -0.72438 0.256381 0.5074
1403715303.597143040 1.2825 2.37517 0.111658 0.390884 -0.723796 0.257473 0.506987
1403715303.602142976 1.28327 2.37364 0.111661 0.391734 -0.723223 0.258675 0.506537
1403715303.607142912 1.28405 2.37209 0.111654 0.392547 -0.72265 0.259953 0.506072
1403715303.612143104 1.28483 2.37053 0.111645 0.393383 -0.722084 0.261207 0.505584
1403715303.617143040 1.28561 2.36898 0.111639 0.394151 -0.721515 0.262486 0.505136
1403715303.622142976 1.28639 2.36744 0.111645 0.394952 -0.720909 0.263697 0.504744
1403715303.627142912 1.28822 2.36696 0.108842 0.395678 -0.720308 0.264839 0.504435
1403715303.637143040 1.28981 2.36387 0.108874 0.397463 -0.7189 0.267047 0.503877
1403715303.642142976 1.29062 2.36231 0.108894 0.398404 -0.718154 0.268147 0.503613
1403715303.667142912 1.29465 2.35454 0.108958 0.402811 -0.714768 0.273583 0.501999
1403715303.672143104 1.29546 2.35298 0.108955 0.403661 -0.71415 0.274684 0.501593
1403715303.677143040 1.2961 2.35105 0.107672 0.404535 -0.713566 0.275775 0.501122
1403715303.712143104 1.30206 2.34016 0.107548 0.410691 -0.709337 0.283326 0.497895
1403715303.717143040 1.30293 2.3386 0.107527 0.411493 -0.70875 0.284508 0.497395
1403715303.722142976 1.3038 2.33705 0.107499 0.412321 -0.70817 0.285646 0.496883
1403715303.727142912 1.3056 2.33579 0.106543 0.413268 -0.707538 0.28671 0.496384
1403715303.732143104 1.30649 2.33425 0.106517 0.414112 -0.706926 0.287808 0.495917
1403715303.737143040 1.30738 2.33271 0.106503 0.41495 -0.706288 0.288891 0.495495
1403715303.742142976 1.30827 2.33118 0.106499 0.415784 -0.70563 0.289982 0.495096
1403715303.747142912 1.30917 2.32965 0.1065 0.416588 -0.704975 0.291093 0.494701
1403715303.752143104 1.31006 2.32812 0.106502 0.417365 -0.704314 0.292215 0.494327
1403715303.757143040 1.31096 2.32659 0.106506 0.41811 -0.703649 0.293361 0.493965
1403715303.762142976 1.31187 2.32506 0.10651 0.418859 -0.702984 0.29453 0.493581
1403715303.767142912 1.31278 2.32353 0.106507 0.41963 -0.702314 0.29569 0.493187
1403715303.772143104 1.3137 2.32201 0.106492 0.420453 -0.70163 0.296799 0.492792
1403715303.777143040 1.31307 2.32167 0.10561 0.421413 -0.700919 0.2979 0.49232
1403715303.782142976 1.31398 2.32016 0.105581 0.42229 -0.700197 0.298882 0.492001
1403715303.787142912 1.31488 2.31866 0.105555 0.42317 -0.699493 0.299795 0.49169
1403715303.792143104 1.31578 2.31716 0.105529 0.424045 -0.698809 0.300683 0.491367
1403715303.797143040 1.31669 2.31566 0.105493 0.424922 -0.698132 0.301574 0.491026
1403715303.802142976 1.3176 2.31415 0.105446 0.425808 -0.69745 0.302482 0.490669
1403715303.807142912 1.31852 2.31265 0.105398 0.426707 -0.696765 0.303403 0.490291
1403715303.812143104 1.31945 2.31116 0.105361 0.427589 -0.696054 0.304356 0.489942
1403715303.817143040 1.32037 2.30967 0.105343 0.428455 -0.695336 0.305321 0.489606
1403715303.822142976 1.32129 2.30818 0.105337 0.429282 -0.694588 0.306336 0.489308
1403715303.827142912 1.32257 2.30614 0.104086 0.430119 -0.693844 0.307377 0.488976
1403715303.832143104 1.3235 2.30466 0.104055 0.430844 -0.693117 0.308507 0.488658
1403715303.837143040 1.32443 2.30319 0.10403 0.43152 -0.692416 0.309675 0.488315
1403715303.842142976 1.32535 2.30173 0.104012 0.432151 -0.691745 0.310844 0.487966
1403715303.847142912 1.32628 2.30028 0.103992 0.432765 -0.691095 0.311979 0.487618
1403715303.852143104 1.32721 2.29883 0.103966 0.433388 -0.690469 0.313058 0.48726
1403715303.857143040 1.32814 2.29739 0.103928 0.434036 -0.689849 0.314095 0.486894
1403715303.862142976 1.32907 2.29596 0.10388 0.434713 -0.689242 0.315087 0.486508
1403715303.867142912 1.33 2.29454 0.103832 0.435414 -0.688615 0.316046 0.486147
1403715303.872143104 1.33093 2.29312 0.103793 0.436124 -0.687998 0.316962 0.485788
1403715303.877143040 1.33323 2.28947 0.103009 0.436883 -0.687349 0.31767 0.485562
1403715303.882142976 1.33418 2.28805 0.102963 0.437574 -0.686772 0.318453 0.485243
1403715303.887142912 1.33512 2.28664 0.102917 0.43821 -0.68616 0.319261 0.485004
1403715303.892143104 1.33606 2.28523 0.102873 0.438822 -0.685562 0.320091 0.48475
1403715303.897143040 1.33702 2.28384 0.102833 0.439424 -0.684959 0.320968 0.484476
1403715303.902142976 1.338 2.28246 0.102795 0.44 -0.684381 0.321897 0.484154
1403715303.907142912 1.33897 2.28107 0.102757 0.440551 -0.683815 0.322845 0.483821
1403715303.912143104 1.33993 2.27968 0.102726 0.441081 -0.683276 0.323766 0.483485
1403715303.917143040 1.34088 2.27829 0.102691 0.441606 -0.682769 0.324619 0.483149
1403715303.922142976 1.34181 2.27691 0.102641 0.442138 -0.682255 0.32541 0.482856
1403715303.967142912 1.34948 2.2638 0.10002 0.447065 -0.677753 0.331073 0.480806
1403715303.972143104 1.3504 2.26251 0.0999144 0.447586 -0.677311 0.331639 0.480553
1403715303.977143040 1.35288 2.2602 0.0977038 0.447994 -0.676872 0.332218 0.480392
1403715303.982142976 1.35379 2.25894 0.0975721 0.448489 -0.676513 0.332754 0.480066
1403715303.987142912 1.35471 2.25768 0.0974446 0.448939 -0.676132 0.333314 0.479792
1403715303.992143104 1.35562 2.25643 0.0973189 0.449397 -0.675794 0.333836 0.479478
1403715303.997143040 1.35653 2.25519 0.0971982 0.449846 -0.675423 0.334381 0.479198
1403715304.2142976 1.35743 2.25396 0.0970811 0.450281 -0.675058 0.3349 0.478943
1403715304.7142912 1.35834 2.25273 0.0969615 0.450704 -0.674671 0.33541 0.478733
1403715304.12143104 1.35923 2.2515 0.0968431 0.451106 -0.674304 0.335919 0.478514
1403715304.17143040 1.36013 2.25028 0.0967205 0.451501 -0.673948 0.336397 0.478307
1403715304.22142976 1.36101 2.24907 0.0965856 0.451882 -0.673619 0.33686 0.478085
1403715304.27142912 1.36186 2.24825 0.0958265 0.452339 -0.673258 0.337319 0.477838
1403715304.32143104 1.36275 2.24708 0.0956689 0.452726 -0.672939 0.337763 0.477607
1403715304.37143040 1.36365 2.24591 0.0955035 0.453168 -0.672651 0.338126 0.477337
1403715304.42142976 1.36454 2.24474 0.0953259 0.453613 -0.672305 0.338509 0.477131
1403715304.47142912 1.36543 2.2436 0.0951401 0.453997 -0.671999 0.338909 0.476912
1403715304.52143104 1.36633 2.24247 0.0949501 0.454343 -0.671679 0.339317 0.476743
1403715304.57143040 1.36721 2.24135 0.0947592 0.454621 -0.671365 0.339742 0.476617
1403715304.62142976 1.36809 2.24023 0.0945762 0.454855 -0.671096 0.340174 0.476464
1403715304.67142912 1.36896 2.23913 0.0944008 0.455037 -0.670823 0.34066 0.476328
1403715304.72143104 1.36983 2.23804 0.0942288 0.455235 -0.670554 0.341125 0.476185
1403715304.77143040 1.37089 2.23573 0.0939883 0.45559 -0.67022 0.341712 0.475895
1403715304.82142976 1.37176 2.23465 0.0937862 0.45584 -0.669991 0.342149 0.475663
1403715304.87142912 1.37261 2.23359 0.0935702 0.456098 -0.669777 0.342558 0.475424
1403715304.92143104 1.37346 2.23254 0.0933481 0.456304 -0.669624 0.342949 0.475159
1403715304.97143040 1.37429 2.2315 0.093131 0.456474 -0.669467 0.343319 0.47495
1403715304.102142976 1.37513 2.23047 0.0929155 0.456594 -0.669316 0.343733 0.474747
1403715304.107142912 1.37596 2.22945 0.0926971 0.45672 -0.669165 0.344178 0.474517
1403715304.112143104 1.3768 2.22843 0.092478 0.456841 -0.668947 0.344673 0.474349
1403715304.117143040 1.37763 2.22743 0.092267 0.456989 -0.668731 0.345106 0.474195
1403715304.122142976 1.37845 2.22643 0.0920592 0.45713 -0.668473 0.345525 0.474118
1403715304.167142912 1.38618 2.21653 0.0898175 0.45832 -0.666748 0.348456 0.473253
1403715304.172143104 1.38694 2.21566 0.0896032 0.458366 -0.666671 0.348728 0.473116
1403715304.177143040 1.38691 2.21419 0.0888579 0.458467 -0.666517 0.34902 0.473021
1403715304.182142976 1.38766 2.21335 0.0886146 0.45857 -0.666432 0.349215 0.472895
1403715304.187142912 1.38842 2.21251 0.0883536 0.458732 -0.666317 0.349392 0.47277
1403715304.192143104 1.38919 2.21168 0.0880806 0.458936 -0.666218 0.349547 0.472597
1403715304.197143040 1.38997 2.21088 0.0877761 0.459163 -0.666128 0.349669 0.472414
1403715304.202142976 1.39073 2.21009 0.08744 0.459383 -0.666062 0.349763 0.472223
1403715304.207142912 1.39149 2.20932 0.0870909 0.45958 -0.666077 0.349786 0.471993
1403715304.212143104 1.39222 2.20856 0.0867199 0.459734 -0.666138 0.349799 0.471747
1403715304.217143040 1.39295 2.20779 0.0863375 0.459852 -0.666248 0.349838 0.471448
1403715304.222142976 1.39369 2.20704 0.0859676 0.459964 -0.666313 0.349935 0.471174
1403715304.227142912 1.39295 2.2072 0.0857615 0.460074 -0.666337 0.350187 0.470846
1403715304.232143104 1.39367 2.20647 0.0854211 0.460203 -0.666346 0.350307 0.470617
1403715304.237143040 1.39439 2.20576 0.0850829 0.460329 -0.666351 0.350402 0.470416
1403715304.242142976 1.39509 2.20506 0.0847516 0.460438 -0.666358 0.35046 0.470258
1403715304.247142912 1.39578 2.20437 0.0844267 0.460525 -0.666355 0.350504 0.470144
1403715304.252143104 1.39646 2.20367 0.08411 0.460616 -0.666365 0.350515 0.470031
1403715304.257143040 1.39714 2.20298 0.083787 0.460695 -0.666376 0.350552 0.469911
1403715304.262142976 1.39781 2.2023 0.0834512 0.460835 -0.666451 0.350508 0.4697
1403715304.267142912 1.39849 2.20162 0.0831115 0.461016 -0.666505 0.350454 0.469486
1403715304.272143104 1.39917 2.20095 0.0827687 0.461184 -0.666611 0.35038 0.469226
1403715304.277143040 1.39895 2.20108 0.0820478 0.461326 -0.666668 0.350413 0.468981
1403715304.287142912 1.40024 2.19981 0.0813268 0.461514 -0.66689 0.350252 0.4686
1403715304.292143104 1.4009 2.19918 0.0809567 0.461606 -0.666927 0.350262 0.468449
1403715304.317143040 1.40413 2.19623 0.0789208 0.461877 -0.66741 0.350312 0.467455
1403715304.322142976 1.40475 2.19567 0.0784887 0.461874 -0.66759 0.350276 0.467228
1403715304.327142912 1.40695 2.19663 0.078071 0.461903 -0.66767 0.350204 0.46714
1403715304.367142912 1.41184 2.19241 0.0746411 0.462364 -0.668553 0.349374 0.466041
1403715304.372143104 1.41244 2.19194 0.0741757 0.4624 -0.668685 0.34934 0.465841
1403715304.412143104 1.41762 2.18733 0.0706182 0.462654 -0.669782 0.348023 0.464998
1403715304.417143040 1.41816 2.18691 0.0701514 0.462635 -0.66987 0.347858 0.465013
1403715304.422142976 1.4187 2.18651 0.0696789 0.462602 -0.670009 0.347675 0.464983
1403715304.427142912 1.4194 2.18543 0.0688479 0.462584 -0.670083 0.34754 0.464996
1403715304.432143104 1.41993 2.18504 0.0683731 0.462501 -0.67023 0.347413 0.464961
1403715304.437143040 1.42045 2.18466 0.067884 0.462442 -0.670358 0.347278 0.464936
1403715304.442142976 1.42097 2.18429 0.0673747 0.462399 -0.670484 0.347138 0.464902
1403715304.447142912 1.42148 2.18393 0.0668441 0.462386 -0.670593 0.346958 0.464892
1403715304.452143104 1.42197 2.18357 0.0663026 0.462403 -0.670711 0.346715 0.464886
1403715304.457143040 1.42246 2.18322 0.0657586 0.462467 -0.670836 0.346382 0.46489
1403715304.462142976 1.42294 2.18289 0.0652154 0.462521 -0.670924 0.346033 0.464969
1403715304.467142912 1.42341 2.18257 0.0646843 0.462575 -0.670954 0.345684 0.465133
1403715304.472143104 1.42387 2.18225 0.0641672 0.4626 -0.670881 0.345364 0.46545
1403715304.477143040 1.4259 2.18084 0.0638655 0.462701 -0.670771 0.345002 0.465775
1403715304.482142976 1.42636 2.18052 0.0633272 0.462715 -0.670652 0.34472 0.466142
1403715304.487142912 1.42682 2.1802 0.0627705 0.462731 -0.670541 0.344453 0.466484
1403715304.492143104 1.42729 2.17988 0.0621896 0.462756 -0.670446 0.344187 0.466792
1403715304.497143040 1.42775 2.17956 0.0615737 0.462782 -0.670409 0.343888 0.467038
1403715304.502142976 1.4282 2.17925 0.0609157 0.4628 -0.670403 0.343564 0.467269
1403715304.507142912 1.42865 2.17895 0.060223 0.462812 -0.670441 0.343224 0.467452
1403715304.512143104 1.4291 2.17864 0.0595041 0.462828 -0.670483 0.342872 0.467635
1403715304.517143040 1.42954 2.17834 0.0587631 0.462818 -0.670532 0.342549 0.467811
1403715304.522142976 1.42997 2.17805 0.0579918 0.462789 -0.670598 0.342245 0.467967
1403715304.527142912 1.43159 2.17757 0.0580336 0.462753 -0.670665 0.341873 0.468179
1403715304.532143104 1.43204 2.17729 0.0571803 0.462754 -0.670679 0.341595 0.46836
1403715304.537143040 1.43248 2.17702 0.0562864 0.462766 -0.670688 0.3413 0.46855
1403715304.542142976 1.43292 2.17675 0.0553571 0.462782 -0.670694 0.340961 0.468773
1403715304.547142912 1.43334 2.17649 0.054398 0.462797 -0.670714 0.34059 0.468999
1403715304.552143104 1.43377 2.17623 0.0534156 0.462808 -0.670748 0.340226 0.469204
1403715304.557143040 1.43419 2.17597 0.0524131 0.462805 -0.670746 0.339887 0.469455
1403715304.567142912 1.43502 2.17546 0.050346 0.462773 -0.670714 0.339272 0.469977
1403715304.572143104 1.43543 2.1752 0.0492784 0.462741 -0.670706 0.338983 0.470229
1403715304.577143040 1.43731 2.17353 0.0476007 0.46277 -0.67067 0.338521 0.470584
1403715304.622142976 1.44114 2.17143 0.0367869 0.462279 -0.67087 0.336213 0.472433
1403715304.627142912 1.44277 2.17257 0.0364741 0.462078 -0.670919 0.336049 0.472677
1403715304.632143104 1.44321 2.17237 0.0351974 0.461865 -0.67087 0.336069 0.47294
1403715304.637143040 1.44366 2.17218 0.0339127 0.461659 -0.670863 0.336076 0.473145
1403715304.642142976 1.4441 2.17199 0.0326155 0.461429 -0.670855 0.336093 0.473369
1403715304.647142912 1.44454 2.17182 0.0313015 0.461207 -0.670897 0.336035 0.473567
1403715304.652143104 1.44498 2.17167 0.0299727 0.461016 -0.670948 0.33592 0.473763
1403715304.657143040 1.44542 2.17152 0.0286362 0.46088 -0.671024 0.33574 0.473916
1403715304.662142976 1.44587 2.17138 0.0272911 0.460799 -0.671105 0.335501 0.474048
1403715304.667142912 1.44631 2.17125 0.0259358 0.460767 -0.671206 0.3352 0.474149
1403715304.672143104 1.44676 2.17111 0.0245706 0.46075 -0.671298 0.334883 0.47426
1403715304.677143040 1.4468 2.17212 0.0241953 0.460719 -0.671356 0.33465 0.474372
1403715304.682142976 1.44724 2.172 0.0228335 0.460668 -0.671404 0.334388 0.474539
1403715304.687142912 1.44768 2.17189 0.0214807 0.460542 -0.671416 0.334229 0.474754
1403715304.692143104 1.44814 2.17179 0.0201362 0.460377 -0.671416 0.334134 0.474982
1403715304.697143040 1.44859 2.17167 0.0187872 0.460172 -0.671383 0.334124 0.475235
1403715304.702142976 1.44905 2.17156 0.0174308 0.459969 -0.671407 0.334098 0.475415
1403715304.707142912 1.4495 2.17146 0.0160625 0.459759 -0.671451 0.334047 0.475592
1403715304.712143104 1.44994 2.17137 0.0146827 0.459576 -0.671568 0.333898 0.475709
1403715304.717143040 1.45039 2.17129 0.0132847 0.459442 -0.67173 0.333662 0.475774
1403715304.722142976 1.45083 2.17121 0.0118655 0.459347 -0.671908 0.333373 0.475817
1403715304.727142912 1.45323 2.17273 0.0106918 0.45927 -0.672006 0.333037 0.475989
1403715304.737143040 1.45416 2.17261 0.00786001 0.459317 -0.672279 0.332392 0.476009
1403715304.742142976 1.45463 2.17255 0.00648026 0.45935 -0.672339 0.332107 0.476092
1403715304.767142912 1.45692 2.17233 3.38106e-05 0.459076 -0.672472 0.330626 0.477196
1403715304.772143104 1.4574 2.17232 -0.00123892 0.458993 -0.672549 0.330398 0.477327
1403715304.777143040 1.45796 2.17262 -0.00250065 0.458866 -0.672735 0.330223 0.477307
1403715304.817143040 1.46192 2.17283 -0.0118172 0.458271 -0.673511 0.329054 0.477592
1403715304.822142976 1.46242 2.17288 -0.0128773 0.458174 -0.673733 0.328874 0.477496
1403715304.827142912 1.46419 2.17317 -0.0139892 0.458061 -0.673919 0.328646 0.477499
1403715304.867142912 1.46831 2.1735 -0.0207677 0.457885 -0.674604 0.32681 0.47796
1403715304.872143104 1.46882 2.17354 -0.0214741 0.457869 -0.674665 0.326558 0.478062
1403715304.877143040 1.47081 2.17451 -0.0218017 0.457924 -0.674686 0.326341 0.478128
1403715304.882142976 1.47135 2.17454 -0.0224573 0.457953 -0.674746 0.326131 0.478158
1403715304.887142912 1.47188 2.17456 -0.0230869 0.457988 -0.674802 0.325935 0.47818
1403715304.892143104 1.4724 2.17458 -0.0236854 0.457999 -0.674893 0.325711 0.478194
1403715304.917143040 1.47495 2.1747 -0.0261448 0.457817 -0.675497 0.324797 0.478136
1403715304.922142976 1.47547 2.17472 -0.0265243 0.457821 -0.675607 0.32468 0.478056
1403715304.927142912 1.47682 2.17498 -0.0277902 0.457858 -0.675667 0.324542 0.47803
1403715304.937143040 1.4779 2.17505 -0.0283758 0.457835 -0.675921 0.324247 0.477893
1403715304.942142976 1.47844 2.17509 -0.028609 0.457773 -0.676082 0.324101 0.477823
1403715304.967142912 1.48119 2.1753 -0.0294798 0.457687 -0.676648 0.323478 0.477526
1403715304.972143104 1.48174 2.17534 -0.0295673 0.457719 -0.676667 0.323359 0.477551
1403715304.977143040 1.48256 2.17568 -0.0300837 0.457668 -0.67668 0.323277 0.477636
1403715304.982142976 1.48312 2.17573 -0.0300994 0.457625 -0.676706 0.323204 0.47769
1403715304.987142912 1.48367 2.17578 -0.0300823 0.457574 -0.676731 0.323133 0.477751
1403715304.992143104 1.48424 2.17583 -0.030036 0.457513 -0.676773 0.323095 0.477776
1403715304.997143040 1.48482 2.17588 -0.0299677 0.457442 -0.67679 0.323114 0.477806
1403715305.2142976 1.48541 2.17594 -0.0298777 0.457404 -0.676851 0.323084 0.477776
1403715305.7142912 1.486 2.17601 -0.0297762 0.457366 -0.676888 0.323061 0.477776
1403715305.12143104 1.48659 2.17607 -0.0296623 0.457381 -0.677 0.322954 0.477677
1403715305.17143040 1.4872 2.17613 -0.0295358 0.457379 -0.677123 0.322874 0.477557
1403715305.22142976 1.4878 2.17619 -0.0294011 0.457377 -0.677228 0.322825 0.477444
1403715305.27142912 1.48805 2.17685 -0.0289128 0.457335 -0.677387 0.322816 0.477264
1403715305.37143040 1.48926 2.17699 -0.0285469 0.457218 -0.677689 0.322838 0.476933
1403715305.42142976 1.48986 2.17705 -0.0283343 0.457131 -0.67782 0.322882 0.476799
1403715305.67142912 1.49292 2.17733 -0.0268253 0.456832 -0.678215 0.323074 0.476395
1403715305.72143104 1.49354 2.17737 -0.0264556 0.456805 -0.678244 0.323108 0.476357
1403715305.77143040 1.49458 2.17767 -0.0260067 0.45671 -0.678244 0.323178 0.4764
1403715305.87142912 1.49585 2.1778 -0.0251922 0.456616 -0.678341 0.323231 0.476315
1403715305.92143104 1.49648 2.17787 -0.0247743 0.456551 -0.678405 0.323227 0.47629
1403715305.97143040 1.49711 2.17793 -0.0243512 0.456525 -0.678518 0.323163 0.476198
1403715305.102142976 1.49775 2.17799 -0.0239219 0.456521 -0.678603 0.323136 0.476099
1403715305.107142912 1.49841 2.17805 -0.0234774 0.456559 -0.678686 0.323102 0.475967
1403715305.112143104 1.49907 2.17811 -0.0230283 0.456571 -0.678742 0.323142 0.475848
1403715305.117143040 1.49973 2.17816 -0.0225836 0.456603 -0.678851 0.323125 0.475673
1403715305.122142976 1.5004 2.17821 -0.0221277 0.45661 -0.678917 0.323117 0.475578
1403715305.127142912 1.50131 2.17768 -0.0212019 0.45656 -0.678948 0.323163 0.475549
1403715305.132143104 1.50198 2.17772 -0.0207282 0.456615 -0.678974 0.323125 0.475486
1403715305.137143040 1.50265 2.17776 -0.020265 0.456663 -0.678996 0.32311 0.475419
1403715305.142142976 1.5033 2.1778 -0.0198109 0.456715 -0.679079 0.323047 0.475294
1403715305.147142912 1.50395 2.17784 -0.0193629 0.456728 -0.67917 0.323007 0.475178
1403715305.152143104 1.5046 2.17788 -0.0189223 0.45673 -0.679285 0.322949 0.475051
1403715305.157143040 1.50523 2.17792 -0.0184878 0.456755 -0.679386 0.322913 0.474908
1403715305.162142976 1.50587 2.17795 -0.0180639 0.456796 -0.679487 0.322886 0.474741
1403715305.167142912 1.50651 2.17798 -0.0176533 0.456872 -0.67957 0.322848 0.474577
1403715305.172143104 1.50714 2.17801 -0.0172476 0.456919 -0.679664 0.322851 0.474394
1403715305.177143040 1.50883 2.1787 -0.0169168 0.456958 -0.679744 0.322807 0.474272
1403715305.182142976 1.50947 2.17873 -0.016531 0.456966 -0.67985 0.322838 0.474091
1403715305.187142912 1.51012 2.17877 -0.0161596 0.456973 -0.679978 0.322877 0.473872
1403715305.192143104 1.51077 2.17881 -0.0157931 0.456973 -0.680099 0.322953 0.473648
1403715305.197143040 1.51142 2.17884 -0.0154287 0.456979 -0.680247 0.323014 0.473388
1403715305.202142976 1.51206 2.17888 -0.0150746 0.456982 -0.680387 0.323083 0.473138
1403715305.207142912 1.51271 2.17891 -0.0147396 0.457 -0.680549 0.323104 0.472871
1403715305.212143104 1.51334 2.17894 -0.0144243 0.457029 -0.680693 0.323107 0.472635
1403715305.217143040 1.51397 2.17896 -0.0141073 0.457039 -0.680877 0.323101 0.472364
1403715305.222142976 1.51458 2.17896 -0.0137853 0.45708 -0.681057 0.323071 0.472086
1403715305.227142912 1.5163 2.1791 -0.0141452 0.456949 -0.681231 0.32312 0.471928
1403715305.237143040 1.51754 2.17912 -0.0135122 0.456929 -0.681417 0.323227 0.471606
1403715305.242142976 1.51815 2.17913 -0.0131983 0.456949 -0.681469 0.323269 0.471482
1403715305.267142912 1.52119 2.1792 -0.0117175 0.457007 -0.681546 0.323581 0.4711
1403715305.272143104 1.52179 2.17922 -0.0114514 0.457014 -0.681637 0.323609 0.470942
1403715305.277143040 1.52542 2.17902 -0.0112542 0.457111 -0.681645 0.323458 0.47094
1403715305.282142976 1.52606 2.17904 -0.0109925 0.457281 -0.68165 0.323406 0.470804
1403715305.287142912 1.52669 2.17907 -0.0107337 0.457482 -0.681635 0.32331 0.470696
1403715305.292143104 1.52731 2.17909 -0.0104709 0.457626 -0.681586 0.32324 0.470674
1403715305.297143040 1.52792 2.17912 -0.0102017 0.457747 -0.681541 0.323132 0.470696
1403715305.302142976 1.52852 2.17915 -0.0099328 0.457823 -0.681476 0.323078 0.470754
1403715305.307142912 1.52913 2.17917 -0.00967217 0.457887 -0.681422 0.323074 0.470771
1403715305.312143104 1.52974 2.17919 -0.00942724 0.457957 -0.68136 0.323131 0.470756
1403715305.317143040 1.53036 2.17921 -0.00919697 0.458048 -0.681341 0.323182 0.470659
1403715305.322142976 1.53099 2.17924 -0.00898312 0.458165 -0.681342 0.323233 0.470508
1403715305.327142912 1.5308 2.17997 -0.00650428 0.458157 -0.68144 0.323402 0.470259
1403715305.332143104 1.53142 2.18 -0.00630686 0.45822 -0.681586 0.323403 0.469984
1403715305.337143040 1.53202 2.18002 -0.00611289 0.458255 -0.681755 0.323444 0.469676
1403715305.342142976 1.53263 2.18003 -0.00590897 0.458275 -0.681938 0.32349 0.46936
1403715305.347142912 1.53325 2.18004 -0.00569618 0.458275 -0.682052 0.323604 0.469116
1403715305.352143104 1.53386 2.18005 -0.00547057 0.458303 -0.682113 0.323725 0.468916
1403715305.357143040 1.53448 2.18004 -0.00522696 0.458353 -0.682086 0.32386 0.468813
1403715305.362142976 1.53509 2.18002 -0.0049693 0.458436 -0.682018 0.323955 0.468765
1403715305.367142912 1.53569 2.18001 -0.00471187 0.458541 -0.681933 0.323995 0.468758
1403715305.372143104 1.53629 2.18001 -0.00446204 0.45867 -0.681867 0.323967 0.468748
1403715305.377143040 1.53621 2.18168 -0.00161135 0.458671 -0.681814 0.324041 0.468773
1403715305.382142976 1.53681 2.18169 -0.00135351 0.458835 -0.681787 0.323986 0.46869
1403715305.387142912 1.5374 2.18169 -0.00109834 0.459025 -0.681767 0.323913 0.468583
1403715305.392143104 1.538 2.1817 -0.000842463 0.459213 -0.681734 0.32388 0.468469
1403715305.397143040 1.53859 2.18171 -0.000579587 0.459405 -0.681713 0.32383 0.468346
1403715305.402142976 1.53918 2.18173 -0.000309283 0.459555 -0.681655 0.323807 0.4683
1403715305.407142912 1.53975 2.18174 -2.81162e-05 0.45968 -0.681584 0.323762 0.468312
1403715305.412143104 1.54032 2.18174 0.000273938 0.459816 -0.681485 0.323729 0.468346
1403715305.417143040 1.5409 2.18174 0.000600661 0.459946 -0.681371 0.323742 0.468374
1403715305.422142976 1.54149 2.18172 0.000945784 0.460097 -0.68121 0.323809 0.468413
1403715305.467142912 1.54571 2.18267 0.00708617 0.461017 -0.680189 0.325185 0.468039
1403715305.472143104 1.54627 2.18269 0.00765518 0.461019 -0.680065 0.32546 0.468026
1403715305.477143040 1.54754 2.18363 0.0100876 0.461093 -0.679936 0.325608 0.468039
1403715305.517143040 1.55206 2.18383 0.0161379 0.461857 -0.678925 0.327157 0.467672
1403715305.522142976 1.55262 2.18385 0.0170383 0.462063 -0.678823 0.327207 0.467581
1403715305.527142912 1.55319 2.18557 0.0191147 0.462322 -0.678642 0.327324 0.467507
1403715305.532143104 1.55375 2.18558 0.0201022 0.462535 -0.678462 0.327447 0.46747
1403715305.537143040 1.5543 2.18559 0.0211275 0.462705 -0.678273 0.327583 0.467482
1403715305.542142976 1.55485 2.18559 0.0221822 0.462841 -0.678069 0.327731 0.467541
1403715305.547142912 1.55539 2.18561 0.023255 0.462913 -0.677933 0.327874 0.467565
1403715305.552143104 1.55594 2.18563 0.0243385 0.463029 -0.677783 0.328033 0.467557
1403715305.557143040 1.5565 2.18567 0.0254284 0.463169 -0.677661 0.328237 0.467451
1403715305.562142976 1.55706 2.1857 0.0265219 0.463364 -0.677576 0.328411 0.467259
1403715305.567142912 1.55762 2.18574 0.027628 0.463595 -0.677527 0.328558 0.466998
1403715305.572143104 1.55817 2.18577 0.0287615 0.463835 -0.677526 0.32864 0.466704
1403715305.582142976 1.56133 2.18641 0.0313722 0.464238 -0.677526 0.328667 0.466282
1403715305.587142912 1.56188 2.18646 0.0326581 0.464471 -0.677445 0.328684 0.466156
1403715305.617143040 1.56519 2.1867 0.0412414 0.465452 -0.676469 0.329653 0.46591
1403715305.622142976 1.56575 2.18672 0.042777 0.465548 -0.676388 0.329899 0.465759
1403715305.627142912 1.56738 2.18864 0.0451378 0.465676 -0.67619 0.330159 0.465734
1403715305.632143104 1.56795 2.18867 0.0467542 0.465789 -0.67609 0.33036 0.465624
1403715305.637143040 1.56852 2.18869 0.0484172 0.465935 -0.675878 0.330568 0.465637
1403715305.642142976 1.56909 2.18871 0.0501258 0.466098 -0.675659 0.330732 0.465675
1403715305.647142912 1.56966 2.18873 0.0518577 0.466297 -0.675379 0.330886 0.465773
1403715305.652143104 1.57023 2.18876 0.0535998 0.466522 -0.675106 0.331016 0.465851
1403715305.657143040 1.57081 2.18879 0.0553552 0.466721 -0.674944 0.331115 0.465816
1403715305.662142976 1.57137 2.18881 0.0571175 0.466891 -0.674785 0.331241 0.465788
1403715305.667142912 1.57194 2.18884 0.0588873 0.46706 -0.674692 0.331311 0.465702
1403715305.672143104 1.5725 2.18886 0.0606611 0.467241 -0.674646 0.331355 0.465557
1403715305.677143040 1.57417 2.18981 0.0633703 0.467383 -0.674584 0.331394 0.465476
1403715305.682142976 1.57474 2.18983 0.0651749 0.467506 -0.674594 0.331545 0.465231
1403715305.687142912 1.57532 2.18984 0.0670044 0.467548 -0.674615 0.33186 0.464933
1403715305.692143104 1.5759 2.18986 0.0688605 0.467496 -0.674683 0.332291 0.464578
1403715305.697143040 1.57648 2.18987 0.0707465 0.467389 -0.674747 0.332795 0.464232
1403715305.702142976 1.57705 2.18988 0.0726727 0.467249 -0.674799 0.333316 0.463923
1403715305.707142912 1.57762 2.18989 0.0746381 0.467121 -0.674822 0.333822 0.463656
1403715305.712143104 1.57819 2.1899 0.0766249 0.467079 -0.674754 0.334284 0.463463
1403715305.717143040 1.57876 2.18991 0.0786223 0.467137 -0.674684 0.334622 0.463263
1403715305.722142976 1.57933 2.18994 0.0806189 0.467234 -0.674561 0.334928 0.463124
1403715305.727142912 1.57934 2.19055 0.0843374 0.467386 -0.674463 0.335205 0.462911
1403715305.732143104 1.57986 2.19059 0.0863435 0.467487 -0.674368 0.335344 0.462847
1403715305.737143040 1.58037 2.19063 0.0883428 0.467574 -0.674262 0.335457 0.462833
1403715305.742142976 1.58088 2.19067 0.0903423 0.467679 -0.674163 0.335549 0.462803
1403715305.747142912 1.58139 2.1907 0.0923431 0.467814 -0.674039 0.33565 0.462774
1403715305.752143104 1.58189 2.19074 0.0943478 0.46798 -0.673921 0.335717 0.46273
1403715305.757143040 1.58239 2.19078 0.0963437 0.468146 -0.673761 0.335816 0.462724
1403715305.762142976 1.58288 2.19082 0.0983284 0.468271 -0.673671 0.335916 0.462657
1403715305.767142912 1.58338 2.19087 0.100312 0.468389 -0.673617 0.33603 0.462531
1403715305.772143104 1.58387 2.19092 0.102285 0.468475 -0.673572 0.33621 0.462379
1403715305.777143040 1.58366 2.19156 0.105452 0.468579 -0.673584 0.336395 0.462123
1403715305.782142976 1.58413 2.1916 0.107407 0.468663 -0.673565 0.336581 0.461929
1403715305.787142912 1.5846 2.19165 0.109365 0.468743 -0.673544 0.336729 0.46177
1403715305.792143104 1.58506 2.19171 0.111322 0.468828 -0.673494 0.336861 0.461661
1403715305.797143040 1.58552 2.19177 0.113273 0.468887 -0.673429 0.337006 0.461589
1403715305.802142976 1.58596 2.19183 0.11522 0.468959 -0.673355 0.337143 0.461524
1403715305.807142912 1.58639 2.19188 0.117165 0.469035 -0.673303 0.337243 0.46145
1403715305.812143104 1.58681 2.19193 0.119102 0.469149 -0.673266 0.337282 0.46136
1403715305.817143040 1.58722 2.19199 0.121016 0.469278 -0.673213 0.337293 0.461298
1403715305.822142976 1.58763 2.19205 0.122911 0.46943 -0.673165 0.33723 0.461259
1403715305.827142912 1.58695 2.19209 0.125936 0.469644 -0.673115 0.337228 0.461116
1403715305.832143104 1.58734 2.19215 0.127824 0.469869 -0.673036 0.337132 0.461072
1403715305.837143040 1.58773 2.1922 0.1297 0.470103 -0.672933 0.337068 0.461031
1403715305.842142976 1.58811 2.19225 0.131577 0.470322 -0.672848 0.337015 0.46097
1403715305.847142912 1.58849 2.19229 0.133457 0.470511 -0.672753 0.33698 0.460941
1403715305.852143104 1.58886 2.19234 0.135329 0.470618 -0.672701 0.337022 0.460877
1403715305.857143040 1.58923 2.19239 0.137197 0.470664 -0.672678 0.3371 0.460808
1403715305.862142976 1.5896 2.19245 0.13906 0.470672 -0.672685 0.337225 0.460698
1403715305.867142912 1.58996 2.19252 0.14091 0.470672 -0.672726 0.337372 0.460531
1403715305.872143104 1.59032 2.19259 0.14274 0.470716 -0.67273 0.337516 0.460374
1403715305.882142976 1.59116 2.19134 0.146437 0.470921 -0.672741 0.337493 0.460165
1403715305.887142912 1.59152 2.1914 0.14822 0.471077 -0.672726 0.337431 0.460071
1403715305.892143104 1.59188 2.19147 0.149986 0.471278 -0.672724 0.337273 0.459986
1403715305.897143040 1.59223 2.19152 0.151745 0.471456 -0.672704 0.337118 0.459946
1403715305.902142976 1.59257 2.19158 0.153507 0.471614 -0.672704 0.336957 0.459902
1403715305.907142912 1.59291 2.19163 0.155267 0.471775 -0.672714 0.336796 0.459839
1403715305.912143104 1.59324 2.19167 0.157025 0.47194 -0.672701 0.336657 0.459791
1403715305.917143040 1.59356 2.1917 0.158777 0.472093 -0.672648 0.336587 0.459762
1403715305.922142976 1.59388 2.19173 0.160528 0.47222 -0.672629 0.336529 0.459703
1403715305.967142912 1.59501 2.19142 0.177545 0.472858 -0.672444 0.336362 0.45944
1403715305.972143104 1.59527 2.19141 0.179213 0.472894 -0.672441 0.336368 0.459403
1403715305.977143040 1.59393 2.1918 0.182765 0.472961 -0.67238 0.336519 0.459313
1403715305.982142976 1.59417 2.19178 0.18442 0.47299 -0.672434 0.33652 0.459203
1403715305.987142912 1.59441 2.19176 0.186058 0.473021 -0.672462 0.336521 0.459129
1403715305.992143104 1.59464 2.19175 0.187682 0.47306 -0.67251 0.336497 0.459037
1403715305.997143040 1.59487 2.19174 0.189295 0.47314 -0.672512 0.336425 0.459003
1403715306.2142976 1.59509 2.19173 0.190893 0.473219 -0.672502 0.336345 0.458995
1403715306.7142912 1.59531 2.19172 0.192477 0.473304 -0.672491 0.336271 0.458979
1403715306.12143104 1.59553 2.19172 0.194048 0.473401 -0.672471 0.336196 0.458963
1403715306.17143040 1.59573 2.19171 0.195603 0.473508 -0.672492 0.336088 0.4589
1403715306.22142976 1.59594 2.1917 0.197141 0.473577 -0.67251 0.336018 0.458854
1403715306.27142912 1.59526 2.1925 0.200191 0.473563 -0.672544 0.33601 0.458824
1403715306.32143104 1.59544 2.19252 0.201724 0.473682 -0.672607 0.335818 0.45875
1403715306.37143040 1.59562 2.19253 0.203256 0.473798 -0.672651 0.335651 0.458688
1403715306.42142976 1.5958 2.19254 0.204786 0.473896 -0.672673 0.335525 0.458647
1403715306.47142912 1.59597 2.19255 0.206299 0.474002 -0.672676 0.335425 0.458605
1403715306.52143104 1.59613 2.19257 0.207795 0.474121 -0.672691 0.335291 0.458558
1403715306.57143040 1.5963 2.19259 0.209272 0.474231 -0.672705 0.335161 0.458519
1403715306.62142976 1.59646 2.19261 0.21073 0.474325 -0.672752 0.335009 0.458464
1403715306.67142912 1.5966 2.19264 0.212178 0.47444 -0.672786 0.3348 0.458449
1403715306.72143104 1.59675 2.19265 0.213619 0.474566 -0.67285 0.334566 0.458394
1403715306.77143040 1.59732 2.19291 0.217077 0.47471 -0.672907 0.334452 0.458245
1403715306.82142976 1.59747 2.19291 0.218509 0.474817 -0.672965 0.334361 0.458115
1403715306.87142912 1.59762 2.19291 0.219931 0.474935 -0.67307 0.334254 0.457917
1403715306.92143104 1.59776 2.1929 0.221339 0.475001 -0.673159 0.334223 0.457741
1403715306.97143040 1.59788 2.1929 0.222734 0.475006 -0.673313 0.334184 0.457538
1403715306.102142976 1.598 2.1929 0.224114 0.474999 -0.673478 0.334127 0.457342
1403715306.107142912 1.59813 2.1929 0.225481 0.474966 -0.673665 0.334126 0.457102
1403715306.112143104 1.59826 2.1929 0.226834 0.474906 -0.673864 0.334189 0.456826
1403715306.117143040 1.5984 2.1929 0.228172 0.474823 -0.674072 0.334318 0.456511
1403715306.122142976 1.59854 2.1929 0.2295 0.474757 -0.674301 0.33444 0.45615
1403715306.127142912 1.59814 2.19274 0.233405 0.474646 -0.674569 0.33461 0.455746
1403715306.132143104 1.59825 2.19271 0.234734 0.474504 -0.674799 0.334806 0.455409
1403715306.137143040 1.59835 2.19266 0.23607 0.474353 -0.674984 0.335027 0.455129
1403715306.142142976 1.59845 2.19261 0.237415 0.474181 -0.67517 0.335268 0.454855
1403715306.147142912 1.59853 2.19256 0.238772 0.47398 -0.675328 0.335561 0.454614
1403715306.152143104 1.59861 2.19251 0.240138 0.473723 -0.675444 0.335919 0.454446
1403715306.157143040 1.59867 2.19245 0.241506 0.473467 -0.675578 0.336214 0.454295
1403715306.162142976 1.59872 2.19239 0.242866 0.473205 -0.675681 0.336499 0.454203
1403715306.167142912 1.59877 2.19234 0.244212 0.472911 -0.675804 0.336788 0.454112
1403715306.172143104 1.59881 2.19229 0.245543 0.472612 -0.675919 0.33709 0.454029
1403715306.177143040 1.59868 2.19312 0.248677 0.472308 -0.676023 0.337471 0.453907
1403715306.182142976 1.59871 2.19305 0.249989 0.471992 -0.676168 0.33781 0.453767
1403715306.187142912 1.59873 2.19297 0.251294 0.471627 -0.676345 0.338171 0.453614
1403715306.192143104 1.59874 2.19289 0.252606 0.471204 -0.676553 0.338554 0.453456
1403715306.197143040 1.59875 2.19282 0.253924 0.47075 -0.676723 0.338999 0.453343
1403715306.202142976 1.59875 2.19275 0.255246 0.470255 -0.676896 0.339481 0.453238
1403715306.207142912 1.59875 2.19267 0.256574 0.469752 -0.677032 0.340007 0.453162
1403715306.212143104 1.59873 2.19259 0.257902 0.469229 -0.677134 0.340567 0.453132
1403715306.217143040 1.59869 2.19252 0.25922 0.468721 -0.677205 0.34106 0.453181
1403715306.222142976 1.59864 2.19245 0.260526 0.468195 -0.677294 0.341523 0.453243
1403715306.267142912 1.599 2.19163 0.273738 0.463057 -0.6787 0.345551 0.453364
1403715306.272143104 1.59882 2.19159 0.274984 0.462308 -0.678847 0.346072 0.453512
1403715306.277143040 1.5981 2.1921 0.277693 0.461569 -0.678997 0.346534 0.453686
1403715306.282142976 1.59792 2.19208 0.27891 0.460829 -0.679159 0.347073 0.453785
1403715306.287142912 1.59774 2.19206 0.280111 0.460124 -0.679354 0.347602 0.453803
1403715306.292143104 1.59756 2.19205 0.281304 0.459441 -0.679529 0.348143 0.453819
1403715306.297143040 1.59736 2.19206 0.282493 0.458692 -0.679722 0.348719 0.453845
1403715306.302142976 1.59715 2.19208 0.283672 0.457955 -0.67995 0.349196 0.453881
1403715306.307142912 1.59692 2.19211 0.284855 0.457209 -0.680144 0.349649 0.453994
1403715306.312143104 1.59667 2.19215 0.286047 0.456449 -0.680361 0.350053 0.454122
1403715306.317143040 1.59642 2.1922 0.287236 0.455694 -0.680568 0.350423 0.454284
1403715306.322142976 1.59615 2.19225 0.288423 0.454928 -0.680771 0.350813 0.454446
1403715306.327142912 1.595 2.19415 0.29181 0.454231 -0.680969 0.351195 0.454553
1403715306.332143104 1.5947 2.1942 0.293018 0.453516 -0.681164 0.351587 0.45467
1403715306.337143040 1.59439 2.19426 0.294228 0.452774 -0.68135 0.351991 0.454819
1403715306.342142976 1.59405 2.19431 0.295443 0.452037 -0.681538 0.352358 0.454985
1403715306.347142912 1.5937 2.19437 0.296667 0.451235 -0.681766 0.352714 0.455164
1403715306.352143104 1.59333 2.19444 0.297901 0.450393 -0.681956 0.353103 0.455412
1403715306.357143040 1.59294 2.19451 0.299144 0.449543 -0.682099 0.35354 0.455699
1403715306.362142976 1.59254 2.19458 0.300393 0.448698 -0.682229 0.353968 0.456006
1403715306.367142912 1.59213 2.19467 0.301636 0.447873 -0.682342 0.354401 0.45631
1403715306.372143104 1.59169 2.19477 0.302872 0.447018 -0.682462 0.3548 0.45666
1403715306.377143040 1.5927 2.19442 0.306051 0.446159 -0.682625 0.355007 0.457094
1403715306.417143040 1.58854 2.19578 0.31598 0.439038 -0.683706 0.357584 0.460354
1403715306.422142976 1.58792 2.19598 0.317236 0.438133 -0.683926 0.357814 0.46071
1403715306.427142912 1.58738 2.19689 0.319904 0.437368 -0.684166 0.357908 0.461007
1403715306.432143104 1.58673 2.19711 0.321116 0.436531 -0.684398 0.358015 0.461373
1403715306.437143040 1.58607 2.19734 0.322319 0.435728 -0.684602 0.358056 0.461798
1403715306.442142976 1.58539 2.1976 0.323517 0.43497 -0.684804 0.358052 0.462216
1403715306.447142912 1.5847 2.19788 0.324729 0.434206 -0.685006 0.358027 0.462655
1403715306.452143104 1.58399 2.19818 0.32596 0.433422 -0.685136 0.35803 0.463194
1403715306.457143040 1.58326 2.19849 0.327191 0.432622 -0.685288 0.357994 0.463743
1403715306.462142976 1.5825 2.19883 0.328408 0.431814 -0.685457 0.357895 0.464323
1403715306.467142912 1.58172 2.19918 0.329609 0.431013 -0.68562 0.35779 0.464909
1403715306.472143104 1.58094 2.19956 0.330797 0.430228 -0.685815 0.357646 0.465457
1403715306.477143040 1.58071 2.20016 0.333386 0.429493 -0.68596 0.357452 0.466072
1403715306.482142976 1.5799 2.20055 0.334548 0.428822 -0.686163 0.357241 0.466551
1403715306.487142912 1.57907 2.20095 0.335714 0.428142 -0.686394 0.357019 0.467006
1403715306.492143104 1.57822 2.20137 0.336887 0.427398 -0.686587 0.356824 0.467553
1403715306.497143040 1.57735 2.20181 0.33805 0.426639 -0.686842 0.356561 0.468072
1403715306.502142976 1.57645 2.20226 0.339198 0.425886 -0.687089 0.35627 0.468617
1403715306.507142912 1.57554 2.20274 0.340341 0.425064 -0.687312 0.356034 0.469214
1403715306.517143040 1.57368 2.20375 0.342618 0.423551 -0.687752 0.355416 0.470405
1403715306.522142976 1.57272 2.20428 0.343768 0.422829 -0.687974 0.355053 0.471004
1403715306.527142912 1.57225 2.2062 0.346159 0.422071 -0.68821 0.35468 0.471619
1403715306.532143104 1.57125 2.20676 0.347296 0.421375 -0.68845 0.354275 0.472196
1403715306.537143040 1.57024 2.20734 0.348427 0.420674 -0.688698 0.353836 0.472788
1403715306.542142976 1.56921 2.20796 0.349555 0.41992 -0.688959 0.353402 0.473401
1403715306.547142912 1.56816 2.20862 0.350695 0.419115 -0.689239 0.352986 0.474018
1403715306.552143104 1.56711 2.20929 0.351854 0.41831 -0.689448 0.352597 0.474714
1403715306.557143040 1.56605 2.20997 0.353022 0.417531 -0.689634 0.352203 0.475421
1403715306.562142976 1.56497 2.21067 0.354194 0.416736 -0.689791 0.351854 0.47615
1403715306.567142912 1.56386 2.21138 0.355365 0.415907 -0.689905 0.351523 0.476953
1403715306.572143104 1.56273 2.21211 0.356539 0.415061 -0.690101 0.351116 0.477706
1403715306.577143040 1.56171 2.21263 0.35925 0.414371 -0.690146 0.350772 0.478493
1403715306.582142976 1.56056 2.21338 0.360445 0.413493 -0.690352 0.350372 0.479246
1403715306.587142912 1.5594 2.21415 0.361634 0.41267 -0.690583 0.349944 0.479936
1403715306.592143104 1.55822 2.21494 0.362818 0.411864 -0.690782 0.349528 0.480644
1403715306.597143040 1.55704 2.21575 0.364006 0.410984 -0.691011 0.349137 0.481351
1403715306.602142976 1.55584 2.21658 0.365199 0.410114 -0.691223 0.348691 0.482112
1403715306.607142912 1.55462 2.21743 0.366394 0.409214 -0.691454 0.348226 0.482881
1403715306.612143104 1.55338 2.2183 0.367598 0.40829 -0.691702 0.347766 0.48364
1403715306.617143040 1.55212 2.21919 0.368803 0.407372 -0.691892 0.347341 0.484446
1403715306.622142976 1.55086 2.2201 0.370001 0.406464 -0.692132 0.346896 0.485185
1403715306.627142912 1.54837 2.21947 0.372431 0.405592 -0.692426 0.346389 0.485856
1403715306.632143104 1.54708 2.2204 0.373641 0.404729 -0.692616 0.345896 0.486655
1403715306.637143040 1.54578 2.22135 0.374854 0.403904 -0.692837 0.345307 0.487444
1403715306.642142976 1.54446 2.22232 0.376067 0.403124 -0.693015 0.344638 0.488309
1403715306.647142912 1.54313 2.22331 0.377284 0.402298 -0.693192 0.343978 0.489204
1403715306.652143104 1.5418 2.22433 0.378512 0.401484 -0.693357 0.343292 0.490119
1403715306.657143040 1.54046 2.22538 0.379751 0.40068 -0.693504 0.342575 0.49107
1403715306.662142976 1.53911 2.22645 0.380988 0.399879 -0.693647 0.341854 0.492023
1403715306.667142912 1.53774 2.22755 0.382216 0.399121 -0.693746 0.341117 0.493009
1403715306.672143104 1.53636 2.22868 0.383432 0.398372 -0.693871 0.340325 0.493986
1403715306.677143040 1.53246 2.23009 0.38728 0.397644 -0.694093 0.339486 0.494837
1403715306.687142912 1.52962 2.23242 0.389715 0.396127 -0.694454 0.337855 0.49666
1403715306.692143104 1.5282 2.23362 0.390929 0.395361 -0.694652 0.337053 0.497538
1403715306.717143040 1.52099 2.23998 0.396845 0.391925 -0.69575 0.332355 0.501863
1403715306.722142976 1.51952 2.24134 0.398004 0.391239 -0.695962 0.331359 0.502762
1403715306.727142912 1.51704 2.24434 0.400125 0.390576 -0.69615 0.330454 0.503612
1403715306.732143104 1.51557 2.24577 0.401257 0.389967 -0.696349 0.329388 0.504506
1403715306.737143040 1.5141 2.24722 0.402395 0.389323 -0.696567 0.328323 0.505397
1403715306.767142912 1.50526 2.25645 0.409361 0.384989 -0.697663 0.322005 0.511236
1403715306.772143104 1.50379 2.25808 0.410554 0.384171 -0.697732 0.321104 0.512323
1403715306.777143040 1.50083 2.26003 0.413006 0.383152 -0.697898 0.320212 0.513418
1403715306.782142976 1.49933 2.26172 0.414209 0.382287 -0.697947 0.319344 0.514535
1403715306.787142912 1.49784 2.26343 0.415407 0.381423 -0.698083 0.31838 0.515587
1403715306.817143040 1.48896 2.27406 0.422555 0.376353 -0.698646 0.312718 0.521977
1403715306.822142976 1.4875 2.27592 0.423762 0.37551 -0.6987 0.311717 0.52311
1403715306.867142912 1.47438 2.29295 0.43631 0.367733 -0.699657 0.30259 0.532627
1403715306.872143104 1.47298 2.29502 0.437384 0.366833 -0.699812 0.301559 0.533629
1403715306.877143040 1.47216 2.29815 0.440096 0.36587 -0.700045 0.300372 0.534653
1403715306.917143040 1.46131 2.31556 0.448539 0.360454 -0.701143 0.289581 0.542784
1403715306.922142976 1.46 2.31781 0.449557 0.359856 -0.701428 0.288123 0.543587
1403715306.927142912 1.45891 2.32043 0.450765 0.359365 -0.701592 0.286683 0.544461
1403715306.937143040 1.4564 2.32501 0.452791 0.358198 -0.702097 0.283687 0.546147
1403715306.942142976 1.45517 2.32733 0.45381 0.357583 -0.702303 0.282186 0.547061
1403715306.947142912 1.45395 2.32965 0.454824 0.356972 -0.702558 0.280654 0.54792
1403715306.952143104 1.45274 2.33199 0.455831 0.356383 -0.702804 0.279119 0.548771
1403715306.957143040 1.45155 2.33434 0.456826 0.355811 -0.703015 0.277585 0.54965
1403715306.962142976 1.45038 2.3367 0.457802 0.35526 -0.703272 0.276012 0.55047
1403715306.967142912 1.44921 2.33908 0.458761 0.354724 -0.703502 0.274399 0.551327
1403715306.972143104 1.44806 2.34147 0.4597 0.354213 -0.703785 0.27275 0.552112
1403715306.977143040 1.44958 2.34383 0.462538 0.353697 -0.704113 0.270859 0.552955
1403715306.982142976 1.44847 2.34625 0.463461 0.353236 -0.704366 0.269102 0.553784
1403715306.987142912 1.44738 2.34867 0.464374 0.352798 -0.704635 0.267356 0.554566
1403715306.992143104 1.44631 2.35111 0.465266 0.352323 -0.704897 0.265684 0.555338
1403715306.997143040 1.44526 2.35358 0.466129 0.35183 -0.705177 0.26399 0.556103
1403715307.2142976 1.44423 2.35608 0.466946 0.351307 -0.705435 0.262282 0.556914
1403715307.7142912 1.44322 2.35862 0.467725 0.350748 -0.705694 0.260542 0.557755
1403715307.12143104 1.44223 2.36117 0.468471 0.350194 -0.705965 0.258845 0.558549
1403715307.17143040 1.44127 2.36373 0.469195 0.349638 -0.706258 0.257217 0.559279
1403715307.22142976 1.44034 2.3663 0.4699 0.349102 -0.706507 0.255599 0.56004
1403715307.27142912 1.4385 2.37019 0.470914 0.348546 -0.706782 0.253943 0.560792
1403715307.32143104 1.43761 2.37279 0.471546 0.348006 -0.707146 0.25227 0.561423
1403715307.37143040 1.43674 2.37541 0.47215 0.347459 -0.707524 0.250549 0.562056
1403715307.42142976 1.43589 2.37804 0.472716 0.346921 -0.707965 0.248812 0.562605
1403715307.47142912 1.43507 2.38068 0.473241 0.3464 -0.708353 0.247135 0.563176
1403715307.52143104 1.43429 2.38332 0.473718 0.345836 -0.708816 0.245503 0.563654
1403715307.57143040 1.43352 2.38598 0.474163 0.345254 -0.709301 0.243928 0.564083
1403715307.62142976 1.43279 2.38865 0.474583 0.344644 -0.709744 0.242386 0.564565
1403715307.67142912 1.43208 2.39135 0.474956 0.344013 -0.710245 0.240843 0.564979
1403715307.72143104 1.4314 2.39406 0.475283 0.34339 -0.710765 0.239301 0.56536
1403715307.77143040 1.43136 2.39774 0.476513 0.342768 -0.71128 0.237733 0.565751
1403715307.82142976 1.43072 2.40048 0.476751 0.342197 -0.711856 0.236209 0.566011
1403715307.87142912 1.43011 2.40323 0.476936 0.341602 -0.712453 0.234706 0.566244
1403715307.92143104 1.42951 2.40598 0.477078 0.340988 -0.71306 0.233187 0.566477
1403715307.97143040 1.42893 2.40874 0.477179 0.34037 -0.713746 0.231614 0.566631
1403715307.102142976 1.42839 2.4115 0.477237 0.339796 -0.714377 0.230031 0.566825
1403715307.107142912 1.42787 2.41425 0.477242 0.339215 -0.715012 0.228526 0.56698
1403715307.112143104 1.42738 2.41699 0.477207 0.33865 -0.715709 0.227014 0.567046
1403715307.117143040 1.4269 2.41974 0.477139 0.338073 -0.716366 0.225521 0.567157
1403715307.122142976 1.42644 2.4225 0.477031 0.337454 -0.717076 0.224011 0.567227
1403715307.127142912 1.42583 2.42505 0.477003 0.33681 -0.717841 0.222396 0.567277
1403715307.132143104 1.42541 2.42783 0.476797 0.336196 -0.718611 0.220774 0.5673
1403715307.137143040 1.42503 2.43062 0.476548 0.335614 -0.719405 0.219146 0.56727
1403715307.142142976 1.42467 2.43342 0.476266 0.335032 -0.720169 0.21755 0.567258
1403715307.147142912 1.42435 2.43621 0.475945 0.334475 -0.720931 0.215987 0.567217
1403715307.152143104 1.42405 2.43901 0.475592 0.333889 -0.721731 0.214494 0.567111
1403715307.157143040 1.42378 2.4418 0.47521 0.333297 -0.722479 0.213038 0.567055
1403715307.162142976 1.42354 2.4446 0.474794 0.332647 -0.723228 0.211655 0.567
1403715307.167142912 1.42331 2.44739 0.474358 0.331993 -0.724019 0.210248 0.566898
1403715307.172143104 1.42311 2.45018 0.473899 0.331338 -0.724746 0.208816 0.566881
1403715307.177143040 1.42325 2.45506 0.473855 0.330595 -0.725581 0.207461 0.566744
1403715307.182142976 1.42308 2.45786 0.473348 0.329955 -0.726298 0.205988 0.566736
1403715307.187142912 1.42294 2.46066 0.472815 0.329309 -0.726999 0.204523 0.566743
1403715307.192143104 1.42282 2.46344 0.472241 0.328699 -0.727707 0.203071 0.566711
1403715307.197143040 1.42274 2.46622 0.47164 0.328038 -0.728426 0.201704 0.566659
1403715307.202142976 1.42268 2.46901 0.471024 0.327375 -0.729126 0.200322 0.566632
1403715307.207142912 1.42265 2.4718 0.470392 0.326674 -0.729838 0.198945 0.566605
1403715307.212143104 1.42264 2.47457 0.469738 0.325995 -0.73053 0.197552 0.566593
1403715307.217143040 1.42266 2.47734 0.469052 0.325302 -0.731213 0.196214 0.566574
1403715307.222142976 1.42271 2.4801 0.468336 0.324634 -0.731915 0.194874 0.566513
1403715307.227142912 1.4239 2.48379 0.466467 0.323916 -0.732521 0.193605 0.566576
1403715307.232143104 1.42401 2.48657 0.465669 0.323276 -0.733242 0.192235 0.566476
1403715307.237143040 1.42414 2.48934 0.464843 0.322634 -0.733963 0.190788 0.566397
1403715307.242142976 1.42429 2.49211 0.463988 0.321985 -0.734689 0.189296 0.566326
1403715307.247142912 1.42445 2.49488 0.463104 0.321336 -0.735389 0.18781 0.566281
1403715307.252143104 1.42465 2.49762 0.462192 0.320724 -0.736078 0.186369 0.566208
1403715307.257143040 1.42487 2.50034 0.461241 0.320163 -0.736751 0.184982 0.566105
1403715307.262142976 1.42511 2.50305 0.460263 0.319567 -0.73743 0.183656 0.56599
1403715307.267142912 1.42538 2.50576 0.459267 0.318922 -0.738116 0.182317 0.565892
1403715307.272143104 1.42566 2.50847 0.458247 0.318174 -0.73883 0.181034 0.565794
1403715307.277143040 1.42658 2.51253 0.455347 0.317339 -0.739547 0.179969 0.565665
1403715307.282142976 1.42693 2.51525 0.454273 0.316482 -0.740254 0.178858 0.565573
1403715307.287142912 1.42732 2.51795 0.453181 0.315656 -0.740944 0.177796 0.565466
1403715307.292143104 1.42773 2.52063 0.452067 0.314842 -0.741596 0.176787 0.565381
1403715307.297143040 1.42815 2.5233 0.450936 0.314043 -0.742249 0.175759 0.56529
1403715307.302142976 1.4286 2.52597 0.449788 0.313258 -0.74291 0.174679 0.565192
1403715307.307142912 1.42907 2.52863 0.448619 0.312428 -0.743614 0.173578 0.565064
1403715307.312143104 1.42957 2.5313 0.44742 0.311583 -0.744318 0.172468 0.564944
1403715307.317143040 1.4301 2.53396 0.446196 0.310709 -0.745074 0.171413 0.56475
1403715307.322142976 1.43065 2.53659 0.444962 0.309831 -0.745829 0.170423 0.564535
1403715307.332143104 1.43065 2.5421 0.442401 0.307937 -0.747387 0.168589 0.564061
1403715307.337143040 1.43124 2.54467 0.441123 0.306951 -0.748137 0.167759 0.563851
1403715307.342142976 1.43185 2.54722 0.439821 0.305932 -0.748939 0.166954 0.56358
1403715307.347142912 1.43248 2.54975 0.438499 0.304907 -0.749759 0.166189 0.56327
1403715307.352143104 1.43314 2.55225 0.437161 0.303891 -0.750621 0.165447 0.56289
1403715307.357143040 1.43382 2.55474 0.435797 0.302883 -0.751494 0.164772 0.562467
1403715307.362142976 1.43452 2.5572 0.434425 0.301829 -0.752388 0.16418 0.562011
1403715307.367142912 1.43522 2.55965 0.433066 0.300715 -0.75329 0.163616 0.561564
1403715307.372143104 1.43595 2.56209 0.43171 0.299507 -0.754149 0.163136 0.561196
1403715307.377143040 1.43575 2.56471 0.432155 0.298194 -0.75515 0.162694 0.560677
1403715307.382142976 1.43651 2.56709 0.430821 0.296924 -0.756063 0.162333 0.560225
1403715307.387142912 1.4373 2.56945 0.429478 0.295639 -0.757012 0.162047 0.559706
1403715307.392143104 1.43812 2.5718 0.42811 0.294352 -0.757931 0.161793 0.559215
1403715307.397143040 1.43895 2.57413 0.426729 0.293078 -0.758867 0.161538 0.558687
1403715307.402142976 1.43979 2.57645 0.425343 0.291778 -0.759849 0.161261 0.558113
1403715307.407142912 1.44065 2.57876 0.423939 0.290467 -0.760799 0.160931 0.557597
1403715307.412143104 1.44151 2.58107 0.422523 0.289172 -0.761801 0.16056 0.557008
1403715307.417143040 1.4424 2.58334 0.421104 0.287888 -0.762771 0.160232 0.556442
1403715307.422142976 1.4433 2.5856 0.419692 0.286587 -0.763719 0.159967 0.555888
1403715307.472143104 1.45182 2.60734 0.408006 0.273554 -0.771926 0.15785 0.551708
1403715307.477143040 1.45479 2.60575 0.407373 0.272256 -0.772718 0.157142 0.551443
1403715307.482142976 1.45581 2.60782 0.406042 0.270987 -0.773528 0.156837 0.55102
1403715307.522142976 1.46423 2.62379 0.39554 0.260693 -0.779053 0.155384 0.548609
1403715307.527142912 1.46779 2.6267 0.395107 0.259321 -0.779711 0.155158 0.548388
1403715307.567142912 1.47651 2.64166 0.384794 0.24932 -0.784815 0.153609 0.546176
1403715307.572143104 1.4776 2.64346 0.383509 0.248157 -0.785403 0.153383 0.545925
1403715307.617143040 1.48808 2.66216 0.373006 0.237147 -0.790167 0.15091 0.544631
1403715307.622142976 1.48912 2.66389 0.371738 0.235992 -0.790671 0.150598 0.544488
1403715307.627142912 1.49097 2.66622 0.371477 0.234648 -0.791243 0.150259 0.544332
1403715307.667142912 1.49912 2.67994 0.361499 0.22544 -0.794965 0.146892 0.543719
1403715307.672143104 1.50012 2.68162 0.360208 0.224337 -0.795443 0.146355 0.543621
1403715307.677143040 1.50163 2.68492 0.362274 0.223287 -0.796013 0.145679 0.5434
1403715307.717143040 1.50921 2.69811 0.351817 0.214797 -0.799505 0.140635 0.543024
1403715307.722142976 1.51015 2.69974 0.350507 0.213799 -0.799908 0.139907 0.543013
1403715307.727142912 1.51428 2.70055 0.349112 0.212634 -0.800266 0.138939 0.543192
1403715307.767142912 1.52165 2.71356 0.338433 0.204386 -0.803087 0.132751 0.543741
1403715307.772143104 1.52253 2.71516 0.337083 0.203338 -0.803417 0.131971 0.543837
1403715307.817143040 1.53042 2.73282 0.326276 0.194148 -0.80638 0.124449 0.544582
1403715307.822142976 1.53122 2.73438 0.32491 0.193115 -0.806692 0.123599 0.544682
1403715307.867142912 1.54005 2.74784 0.313202 0.184045 -0.809233 0.115675 0.545792
1403715307.872143104 1.54079 2.74933 0.311826 0.183022 -0.80955 0.114705 0.54587
1403715307.877143040 1.53981 2.75059 0.310701 0.181891 -0.809949 0.113834 0.545839
1403715307.917143040 1.54534 2.76197 0.299902 0.174285 -0.811951 0.10678 0.546771
1403715307.922142976 1.54601 2.76337 0.298557 0.173364 -0.812169 0.105868 0.546917
1403715307.927142912 1.54785 2.76685 0.298663 0.172559 -0.812404 0.10486 0.547016
1403715307.932143104 1.54849 2.76824 0.297311 0.171663 -0.812626 0.103815 0.547169
1403715307.937143040 1.54912 2.76961 0.295956 0.170736 -0.812889 0.10276 0.547267
1403715307.942142976 1.54974 2.77097 0.294607 0.169767 -0.813106 0.101798 0.547426
1403715307.947142912 1.55036 2.77232 0.29326 0.168774 -0.81333 0.100912 0.547565
1403715307.952143104 1.55098 2.77364 0.291907 0.167748 -0.813517 0.100119 0.547748
1403715307.957143040 1.55158 2.77495 0.29056 0.166715 -0.813706 0.0993354 0.547924
1403715307.962142976 1.55217 2.77626 0.289221 0.165713 -0.813859 0.0985314 0.548146
1403715307.967142912 1.55275 2.77757 0.287878 0.164696 -0.81402 0.0976712 0.548368
1403715307.972143104 1.55332 2.77889 0.286527 0.163715 -0.814211 0.0967445 0.548542
1403715307.977143040 1.55078 2.78211 0.282015 0.162649 -0.814303 0.0960994 0.548836
1403715307.982142976 1.55135 2.78343 0.280668 0.161697 -0.814501 0.0951205 0.548994
1403715307.987142912 1.5519 2.78474 0.27933 0.160738 -0.814679 0.0941938 0.549171
1403715307.992143104 1.55245 2.78602 0.277992 0.159757 -0.814869 0.093308 0.549327
1403715307.997143040 1.55297 2.7873 0.27665 0.158762 -0.815019 0.0924828 0.549532
1403715308.2142976 1.55349 2.78857 0.27531 0.157731 -0.815184 0.091685 0.549717
1403715308.7142912 1.554 2.78983 0.273974 0.156697 -0.815321 0.0908856 0.549944
1403715308.12143104 1.5545 2.79109 0.272639 0.155631 -0.81548 0.0901049 0.550139
1403715308.17143040 1.55499 2.79234 0.27131 0.154569 -0.815651 0.0893214 0.550312
1403715308.22142976 1.55547 2.79358 0.269991 0.153514 -0.815777 0.0885623 0.550544
1403715308.27142912 1.5565 2.79377 0.268446 0.152548 -0.815956 0.087803 0.550668
1403715308.67142912 1.56012 2.80302 0.257933 0.144586 -0.817318 0.0809893 0.55184
1403715308.72143104 1.56053 2.80412 0.256644 0.143571 -0.817468 0.0801636 0.552002
1403715308.77143040 1.56273 2.80444 0.255781 0.142601 -0.81757 0.0793855 0.552216
1403715308.82142976 1.56314 2.80551 0.254488 0.141585 -0.817695 0.0785995 0.552405
1403715308.87142912 1.56353 2.80657 0.253203 0.140609 -0.817801 0.0777962 0.552611
1403715308.92143104 1.56391 2.80762 0.251923 0.139611 -0.817933 0.0770025 0.55278
1403715308.97143040 1.56429 2.80867 0.250636 0.138607 -0.818085 0.0762005 0.552918
1403715308.102142976 1.56466 2.80971 0.249339 0.137587 -0.818261 0.0754 0.553022
1403715308.107142912 1.56502 2.81074 0.248034 0.136568 -0.818467 0.0745978 0.553078
1403715308.112143104 1.56538 2.81176 0.246727 0.135573 -0.818681 0.0738148 0.553112
1403715308.117143040 1.56573 2.81276 0.245421 0.134565 -0.818903 0.0730552 0.55313
1403715308.122142976 1.56607 2.81375 0.244128 0.133595 -0.819093 0.0722877 0.553185
1403715308.127142912 1.56612 2.8134 0.24295 0.132488 -0.819244 0.0714931 0.553331
1403715308.132143104 1.56644 2.81436 0.241696 0.131564 -0.819372 0.0707567 0.553456
1403715308.137143040 1.56675 2.8153 0.240447 0.130657 -0.819509 0.0700302 0.55356
1403715308.142142976 1.56706 2.81622 0.239198 0.129775 -0.819633 0.0693103 0.553675
1403715308.147142912 1.56735 2.81714 0.237953 0.128909 -0.819759 0.0685849 0.553781
1403715308.152143104 1.56765 2.81805 0.236712 0.128066 -0.819886 0.0678384 0.553881
1403715308.157143040 1.56793 2.81894 0.235476 0.127236 -0.819981 0.0671046 0.554021
1403715308.162142976 1.5682 2.81982 0.234251 0.126425 -0.820076 0.0663649 0.554155
1403715308.167142912 1.56846 2.82068 0.233027 0.125621 -0.820145 0.0656323 0.554323
1403715308.172143104 1.56872 2.82154 0.2318 0.124825 -0.820213 0.0649161 0.554487
1403715308.177143040 1.56915 2.82282 0.231557 0.124046 -0.820254 0.0642911 0.554673
1403715308.212143104 1.57072 2.82845 0.222993 0.11839 -0.820801 0.0599288 0.555588
1403715308.217143040 1.57091 2.82922 0.22177 0.117572 -0.82087 0.0593162 0.555725
1403715308.222142976 1.5711 2.82998 0.220546 0.116739 -0.820929 0.0587265 0.555876
1403715308.227142912 1.57319 2.83137 0.219702 0.115775 -0.820993 0.0581608 0.556042
1403715308.262142976 1.57445 2.83623 0.211006 0.110001 -0.821941 0.0540532 0.556229
1403715308.267142912 1.57461 2.83689 0.20977 0.109222 -0.822015 0.053412 0.556336
1403715308.272143104 1.57476 2.83753 0.208553 0.108483 -0.822083 0.0527236 0.556445
1403715308.277143040 1.57714 2.83794 0.207339 0.107719 -0.822051 0.0519592 0.556712
1403715308.282142976 1.5773 2.83856 0.206116 0.107006 -0.822094 0.0512265 0.556854
1403715308.287142912 1.57746 2.83917 0.204891 0.106284 -0.822156 0.0505107 0.556967
1403715308.317143040 1.57831 2.84253 0.197518 0.101652 -0.8228 0.0469289 0.557194
1403715308.322142976 1.57843 2.84304 0.196317 0.100927 -0.822813 0.0463265 0.557357
1403715308.327142912 1.57804 2.84177 0.194295 0.100094 -0.822856 0.0457259 0.557493
1403715308.367142912 1.57866 2.84511 0.184662 0.0938287 -0.823256 0.0422475 0.558267
1403715308.372143104 1.57872 2.84546 0.183444 0.0930912 -0.82335 0.0418618 0.558279
1403715308.377143040 1.58028 2.84762 0.18293 0.092368 -0.823414 0.041543 0.558329
1403715308.417143040 1.58067 2.85 0.173202 0.0865474 -0.824153 0.0391256 0.558347
1403715308.422142976 1.58068 2.85024 0.171997 0.0858159 -0.824193 0.0389066 0.558416
1403715308.427142912 1.58179 2.84932 0.17 0.0851329 -0.82416 0.0386719 0.558585
1403715308.432143104 1.5818 2.84952 0.168789 0.0844208 -0.824208 0.0384931 0.558635
1403715308.467142912 1.58183 2.85053 0.160309 0.0800233 -0.824481 0.0377132 0.558933
1403715308.472143104 1.5818 2.85062 0.159143 0.0793852 -0.824474 0.037708 0.559034
1403715308.477143040 1.58268 2.85045 0.157603 0.0787503 -0.824408 0.0377021 0.559222
1403715308.517143040 1.58213 2.85063 0.148705 0.0739256 -0.824695 0.0379931 0.559437
1403715308.522142976 1.58201 2.85059 0.147695 0.0733775 -0.824709 0.0381076 0.559481
1403715308.527142912 1.58255 2.85083 0.145836 0.0727655 -0.824685 0.0382344 0.559588
1403715308.532143104 1.58244 2.85077 0.144884 0.0722457 -0.824691 0.038412 0.559634
1403715308.537143040 1.58232 2.8507 0.143946 0.0716999 -0.824717 0.0385921 0.559653
1403715308.542142976 1.58219 2.85062 0.143023 0.0711591 -0.824765 0.038748 0.559641
1403715308.547142912 1.58207 2.85055 0.14212 0.0706023 -0.824822 0.0389078 0.559617
1403715308.552143104 1.58194 2.85047 0.141235 0.0700956 -0.824887 0.039021 0.559575
1403715308.557143040 1.58181 2.85039 0.140366 0.0696066 -0.824947 0.0391551 0.55954
1403715308.562142976 1.58168 2.85028 0.139526 0.0691408 -0.825031 0.0392987 0.559463
1403715308.567142912 1.58155 2.85017 0.138713 0.0687209 -0.825118 0.0394622 0.559376
1403715308.572143104 1.5814 2.85006 0.137922 0.0682862 -0.825195 0.0396511 0.559301
1403715308.577143040 1.58016 2.84993 0.136394 0.0679973 -0.825263 0.0399305 0.559216
1403715308.582142976 1.57999 2.84982 0.135661 0.0675359 -0.825323 0.0400813 0.559174
1403715308.587142912 1.5798 2.84971 0.134954 0.06709 -0.825363 0.0402186 0.559157
1403715308.592143104 1.57959 2.84959 0.134287 0.0666377 -0.825398 0.0403774 0.559149
1403715308.597143040 1.57936 2.84946 0.133658 0.0662124 -0.825423 0.0405185 0.559152
1403715308.602142976 1.57913 2.84933 0.133063 0.0658271 -0.825442 0.0406714 0.559158
1403715308.607142912 1.57888 2.84921 0.132499 0.0654518 -0.82547 0.0408633 0.559147
1403715308.612143104 1.57862 2.84907 0.131958 0.0651176 -0.82552 0.0410559 0.559098
1403715308.617143040 1.57836 2.84894 0.131432 0.0647703 -0.825593 0.0412708 0.559015
1403715308.622142976 1.5781 2.84882 0.130926 0.0644414 -0.825649 0.0414416 0.558957
1403715308.627142912 1.57611 2.8482 0.130132 0.0641873 -0.825726 0.0415962 0.558861
1403715308.637143040 1.57554 2.84796 0.129268 0.0636127 -0.825791 0.0416539 0.558826
1403715308.642142976 1.57524 2.84782 0.12888 0.0634027 -0.825788 0.0416685 0.558854
1403715308.667142912 1.5736 2.84707 0.12726 0.0621451 -0.825641 0.042382 0.559159
1403715308.672143104 1.57323 2.84691 0.12701 0.0618404 -0.825678 0.0425398 0.559127
1403715308.677143040 1.57125 2.8476 0.125697 0.0616389 -0.825712 0.0427732 0.55908
1403715308.682142976 1.57087 2.84745 0.125488 0.0614177 -0.82581 0.0429398 0.558947
1403715308.687142912 1.57048 2.84729 0.125297 0.0611991 -0.825925 0.0431205 0.558788
1403715308.692143104 1.57009 2.84714 0.125123 0.0610147 -0.826018 0.0432581 0.558659
1403715308.697143040 1.5697 2.847 0.124967 0.0608138 -0.826124 0.0433579 0.558516
1403715308.702142976 1.5693 2.84686 0.124826 0.0606001 -0.826197 0.0434494 0.558425
1403715308.707142912 1.56888 2.84671 0.124712 0.0603653 -0.826265 0.0435501 0.558342
1403715308.712143104 1.56844 2.84656 0.12463 0.0601262 -0.826304 0.043688 0.558299
1403715308.717143040 1.56798 2.8464 0.124581 0.0599413 -0.826327 0.0438235 0.558274
1403715308.722142976 1.56751 2.84624 0.124565 0.0597826 -0.826361 0.04397 0.55823
1403715308.727142912 1.56635 2.84789 0.125197 0.0597577 -0.826408 0.0441955 0.558145
1403715308.737143040 1.56536 2.84759 0.125359 0.0594694 -0.826466 0.0443653 0.558077
1403715308.742142976 1.56486 2.84744 0.125491 0.0593409 -0.826485 0.0443976 0.558059
1403715308.767142912 1.56228 2.84674 0.126436 0.0590381 -0.826593 0.0446133 0.557913
1403715308.772143104 1.56173 2.8466 0.126672 0.0590319 -0.826624 0.044603 0.55787
1403715308.787142912 1.55902 2.84774 0.127317 0.058983 -0.82691 0.0446175 0.55745
1403715308.812143104 1.55587 2.84705 0.129112 0.0587053 -0.82729 0.0450832 0.556877
1403715308.817143040 1.55523 2.84693 0.129506 0.0585673 -0.827363 0.0452091 0.556773
1403715308.822142976 1.55457 2.84681 0.12992 0.0584419 -0.827455 0.0453278 0.55664
1403715308.827142912 1.55446 2.84779 0.129936 0.0582204 -0.827544 0.0455507 0.556513
1403715308.832143104 1.55379 2.84767 0.130363 0.0581465 -0.827602 0.0457242 0.55642
1403715308.837143040 1.55309 2.84755 0.130795 0.0581198 -0.827684 0.04587 0.556289
1403715308.842142976 1.55239 2.84743 0.131235 0.0580999 -0.827753 0.0460285 0.556175
1403715308.847142912 1.55167 2.84732 0.131677 0.058067 -0.827842 0.0461759 0.556034
1403715308.852143104 1.55095 2.84722 0.132116 0.0580005 -0.82792 0.0463309 0.555911
1403715308.857143040 1.55022 2.84713 0.132552 0.0579056 -0.828029 0.0464794 0.555747
1403715308.862142976 1.54949 2.84704 0.132982 0.0577951 -0.828131 0.0466734 0.55559
1403715308.867142912 1.54876 2.84694 0.133409 0.0576779 -0.828252 0.0469002 0.555403
1403715308.872143104 1.54802 2.84685 0.133833 0.0575846 -0.828337 0.0471451 0.555264
1403715308.877143040 1.5459 2.84841 0.134552 0.0574704 -0.828393 0.0475387 0.55516
1403715308.882142976 1.54514 2.84834 0.13497 0.0574365 -0.828473 0.0477397 0.555027
1403715308.887142912 1.54437 2.84827 0.135385 0.057413 -0.82853 0.0479285 0.554928
1403715308.892143104 1.54358 2.84821 0.135802 0.0573966 -0.828609 0.048079 0.554799
1403715308.897143040 1.54277 2.84815 0.136218 0.0573833 -0.82867 0.0482398 0.554695
1403715308.902142976 1.54196 2.84809 0.136626 0.05735 -0.828731 0.0484443 0.554588
1403715308.907142912 1.54113 2.84802 0.137031 0.0572907 -0.828797 0.0487112 0.554474
1403715308.912143104 1.5403 2.84795 0.137441 0.057203 -0.82885 0.049028 0.554376
1403715308.917143040 1.53945 2.84789 0.137856 0.057102 -0.828862 0.0493659 0.554337
1403715308.922142976 1.53858 2.84782 0.138278 0.0570162 -0.828861 0.0496608 0.554322
1403715308.927142912 1.53632 2.84735 0.139436 0.0569563 -0.828866 0.0498657 0.554301
1403715308.932143104 1.53541 2.8473 0.139849 0.0569914 -0.828845 0.050053 0.554312
1403715308.937143040 1.53449 2.84725 0.140266 0.0570697 -0.828822 0.0502061 0.554326
1403715308.942142976 1.53356 2.8472 0.140693 0.0571443 -0.828775 0.0503669 0.554373
1403715308.947142912 1.53261 2.84715 0.141117 0.0571795 -0.828737 0.0505568 0.554409
1403715308.952143104 1.53165 2.84711 0.141533 0.0571504 -0.828692 0.050783 0.554459
1403715308.957143040 1.53068 2.84707 0.141948 0.0570804 -0.828654 0.0510489 0.554499
1403715308.962142976 1.5297 2.84703 0.142364 0.056976 -0.828579 0.051376 0.554592
1403715308.967142912 1.52871 2.84698 0.142785 0.0568947 -0.82851 0.0517198 0.554671
1403715308.972143104 1.52771 2.84693 0.143206 0.0568519 -0.828418 0.0520868 0.554777
1403715308.977143040 1.52657 2.84674 0.144537 0.0566115 -0.828329 0.0524381 0.554902
1403715308.982142976 1.52553 2.84671 0.144971 0.0566343 -0.8282 0.0527968 0.555059
1403715308.987142912 1.52448 2.84668 0.145398 0.0566269 -0.828061 0.0531572 0.555233
1403715308.992143104 1.52341 2.84666 0.145814 0.056658 -0.82793 0.0534799 0.555393
1403715308.997143040 1.52234 2.84665 0.146225 0.0566809 -0.827807 0.053767 0.555546
1403715309.2142976 1.52126 2.84664 0.146624 0.0567422 -0.827701 0.054013 0.555674
1403715309.7142912 1.52018 2.84664 0.147006 0.0568259 -0.827636 0.0542443 0.555739
1403715309.12143104 1.51908 2.84663 0.147372 0.0569583 -0.827598 0.0544346 0.555764
1403715309.17143040 1.51798 2.84663 0.147731 0.0570676 -0.827577 0.0546587 0.555763
1403715309.22142976 1.51686 2.84663 0.148093 0.057143 -0.827537 0.0549105 0.55579
1403715309.27142912 1.51402 2.84812 0.150076 0.0571153 -0.827497 0.0553034 0.555813
1403715309.32143104 1.51286 2.84814 0.150473 0.0570879 -0.82738 0.0556743 0.555953
1403715309.37143040 1.51168 2.84817 0.150881 0.057012 -0.827187 0.056133 0.556202
1403715309.42142976 1.51049 2.84818 0.151309 0.0569474 -0.826998 0.056652 0.556437
1403715309.47142912 1.50929 2.8482 0.151743 0.0569157 -0.826726 0.0571902 0.556789
1403715309.52143104 1.50808 2.84822 0.152173 0.0568796 -0.826435 0.0577268 0.557169
1403715309.57143040 1.50686 2.84825 0.152595 0.0568432 -0.826166 0.0582187 0.557521
1403715309.62142976 1.50565 2.8483 0.153002 0.0567664 -0.825936 0.058677 0.557821
1403715309.67142912 1.50443 2.84837 0.153392 0.0566752 -0.82577 0.0591262 0.558028
1403715309.72143104 1.5032 2.84843 0.15376 0.0565744 -0.825653 0.0596047 0.558162
1403715309.77143040 1.50161 2.85006 0.155476 0.0565177 -0.825619 0.0602157 0.558151
1403715309.82142976 1.50037 2.85013 0.15582 0.0564895 -0.82555 0.0607514 0.558198
1403715309.87142912 1.49913 2.85021 0.156154 0.0565015 -0.825473 0.0612812 0.558254
1403715309.92143104 1.49789 2.85031 0.15649 0.0564787 -0.825405 0.0618027 0.558298
1403715309.97143040 1.49664 2.85042 0.156836 0.0564804 -0.825263 0.0622602 0.558457
1403715309.102142976 1.49538 2.85054 0.157193 0.0564979 -0.825097 0.0626666 0.558655
1403715309.107142912 1.49412 2.85068 0.157561 0.0565383 -0.82492 0.0630336 0.558872
1403715309.112143104 1.49285 2.85082 0.157928 0.0566276 -0.824711 0.0633713 0.559132
1403715309.117143040 1.49156 2.85097 0.158294 0.0567317 -0.824514 0.0637092 0.559374
1403715309.122142976 1.49026 2.85112 0.158653 0.0568465 -0.824301 0.0640589 0.559636
1403715309.167142912 1.47772 2.85306 0.162932 0.0575005 -0.822843 0.0679934 0.561249
1403715309.172143104 1.47638 2.85327 0.163257 0.0574927 -0.822674 0.0685369 0.56143
1403715309.177143040 1.47391 2.85344 0.164341 0.0575551 -0.822501 0.0690579 0.561614
1403715309.187142912 1.47116 2.85392 0.165046 0.0574438 -0.821945 0.0700964 0.562311
1403715309.192143104 1.46978 2.85415 0.165429 0.0574301 -0.821611 0.0706814 0.562726
1403715309.217143040 1.46279 2.85549 0.167397 0.0574613 -0.819615 0.0735061 0.565267
1403715309.222142976 1.46137 2.85579 0.167798 0.0574414 -0.819193 0.0740562 0.565809
1403715309.232143104 1.45712 2.85615 0.169417 0.057267 -0.818309 0.0753042 0.56694
1403715309.237143040 1.45568 2.85648 0.16984 0.0572794 -0.817844 0.0758857 0.567531
1403715309.242142976 1.45424 2.85683 0.170262 0.0572716 -0.81734 0.0764698 0.56818
1403715309.247142912 1.45279 2.8572 0.170688 0.0572534 -0.816828 0.0770156 0.568843
1403715309.252143104 1.45134 2.85759 0.171123 0.0572563 -0.816283 0.0775383 0.569553
1403715309.257143040 1.4499 2.85799 0.171566 0.0572472 -0.815746 0.0780661 0.570251
1403715309.262142976 1.44847 2.8584 0.172012 0.0572743 -0.815179 0.0785896 0.570987
1403715309.267142912 1.44704 2.85882 0.172461 0.0573111 -0.814616 0.0791339 0.571711
1403715309.272143104 1.44561 2.85926 0.17291 0.0573601 -0.814062 0.0796715 0.57242
1403715309.277143040 1.44287 2.85884 0.174276 0.0573381 -0.813519 0.0802336 0.573116
1403715309.282142976 1.44144 2.85931 0.174704 0.0573967 -0.813013 0.0807428 0.573756
1403715309.287142912 1.44001 2.8598 0.175115 0.0574834 -0.812495 0.0812001 0.574416
1403715309.292143104 1.43857 2.86031 0.17551 0.0576136 -0.812043 0.0815798 0.574989
1403715309.297143040 1.43714 2.86084 0.175887 0.0578066 -0.811614 0.0818852 0.575531
1403715309.302142976 1.4357 2.86137 0.176257 0.0580478 -0.811247 0.0821522 0.575986
1403715309.307142912 1.43427 2.86191 0.176632 0.0583017 -0.810919 0.08241 0.576385
1403715309.312143104 1.43284 2.86246 0.177007 0.0585628 -0.810633 0.082619 0.576731
1403715309.317143040 1.4314 2.86302 0.17738 0.0588543 -0.810353 0.0827712 0.577073
1403715309.322142976 1.42998 2.8636 0.177747 0.0591474 -0.810096 0.0829159 0.577383
1403715309.327142912 1.42803 2.86356 0.179146 0.0594344 -0.809864 0.0830308 0.577662
1403715309.332143104 1.42661 2.86417 0.179502 0.0598087 -0.809637 0.0830887 0.577934
1403715309.337143040 1.42519 2.86481 0.179836 0.0602191 -0.809443 0.0830941 0.578162
1403715309.342142976 1.42379 2.86546 0.18015 0.060634 -0.809265 0.0830695 0.578371
1403715309.347142912 1.42239 2.86614 0.180453 0.0610388 -0.809107 0.0830179 0.578557
1403715309.352143104 1.421 2.86683 0.180744 0.0614649 -0.80893 0.0829458 0.578769
1403715309.357143040 1.41962 2.86753 0.181029 0.0619064 -0.808764 0.0828754 0.578965
1403715309.362142976 1.41823 2.86823 0.181314 0.0624118 -0.808603 0.0827806 0.579149
1403715309.367142912 1.41685 2.86894 0.181606 0.0629585 -0.808441 0.0826369 0.579337
1403715309.372143104 1.41547 2.86967 0.1819 0.0635217 -0.80829 0.0824588 0.57951
1403715309.377143040 1.41303 2.87064 0.18283 0.0639734 -0.808204 0.0823275 0.579599
1403715309.382142976 1.41165 2.87141 0.183116 0.0645163 -0.808156 0.0820616 0.579645
1403715309.387142912 1.41028 2.87219 0.183394 0.0650646 -0.808137 0.0817776 0.57965
1403715309.392143104 1.40891 2.87299 0.183674 0.0656276 -0.808128 0.0814765 0.579641
1403715309.397143040 1.40754 2.87379 0.183949 0.066215 -0.808117 0.0812027 0.579627
1403715309.402142976 1.40618 2.87461 0.184226 0.0668045 -0.80811 0.0809678 0.579603
1403715309.407142912 1.40484 2.87543 0.184506 0.0673676 -0.808061 0.0807909 0.579631
1403715309.412143104 1.40349 2.87627 0.184792 0.0679093 -0.808021 0.0806057 0.579648
1403715309.417143040 1.40215 2.87712 0.185079 0.0684355 -0.807935 0.0803726 0.57974
1403715309.422142976 1.40082 2.878 0.185364 0.0689361 -0.8079 0.0800876 0.579769
1403715309.427142912 1.39939 2.87875 0.187059 0.0694088 -0.807883 0.0797602 0.579781
1403715309.432143104 1.39807 2.87963 0.187361 0.0699693 -0.807858 0.0794584 0.57979
1403715309.437143040 1.39676 2.88051 0.187665 0.0705805 -0.807868 0.0791535 0.579744
1403715309.467142912 1.38898 2.88606 0.189535 0.0741376 -0.808302 0.0770784 0.578973
1403715309.472143104 1.3877 2.88701 0.189875 0.0746725 -0.808337 0.0768264 0.578889
1403715309.477143040 1.3865 2.88776 0.190975 0.0751363 -0.808263 0.0765756 0.578967
1403715309.512143104 1.37781 2.8948 0.193497 0.0789709 -0.808182 0.0745042 0.578839
1403715309.522142976 1.37541 2.89686 0.194124 0.0798828 -0.808279 0.0741362 0.578625
1403715309.527142912 1.37414 2.89803 0.195487 0.0803547 -0.808346 0.0739249 0.578494
1403715309.537143040 1.37174 2.90009 0.196185 0.0812686 -0.808449 0.0734848 0.578278
1403715309.542142976 1.37053 2.90111 0.196563 0.0817527 -0.80849 0.0732679 0.57818
1403715309.547142912 1.36931 2.90212 0.196959 0.0822159 -0.808503 0.0731144 0.578116
1403715309.552143104 1.36812 2.90314 0.197374 0.0827184 -0.8085 0.0729226 0.578073
1403715309.557143040 1.36693 2.90416 0.197799 0.0832134 -0.808479 0.0727234 0.578056
1403715309.562142976 1.36575 2.90519 0.198229 0.0836672 -0.808482 0.0724693 0.578018
1403715309.567142912 1.36457 2.90623 0.198658 0.0840824 -0.808469 0.072181 0.578012
1403715309.572143104 1.3634 2.90726 0.199095 0.0844709 -0.808484 0.071903 0.57797
1403715309.577143040 1.36165 2.90758 0.199784 0.0849891 -0.808498 0.0716406 0.577906
1403715309.582142976 1.3605 2.90858 0.200219 0.0854357 -0.80848 0.0714919 0.577885
1403715309.587142912 1.35935 2.90959 0.200653 0.0858789 -0.808483 0.071403 0.577825
1403715309.592143104 1.35821 2.91059 0.201095 0.086261 -0.808471 0.0713653 0.577789
1403715309.597143040 1.35708 2.91161 0.20154 0.0865574 -0.808475 0.0713203 0.577744
1403715309.602142976 1.35595 2.91265 0.20198 0.0867904 -0.80847 0.0712874 0.577721
1403715309.607142912 1.35484 2.91369 0.202415 0.0870183 -0.808486 0.0712602 0.577668
1403715309.612143104 1.35374 2.91474 0.202846 0.0873131 -0.80847 0.071258 0.577646
1403715309.617143040 1.35264 2.91577 0.203284 0.0876513 -0.808452 0.0712534 0.577621
1403715309.622142976 1.35156 2.91681 0.203734 0.0880324 -0.808443 0.0712012 0.577581
1403715309.627142912 1.34995 2.91803 0.204326 0.0883822 -0.808445 0.0712144 0.577524
1403715309.632143104 1.34887 2.91909 0.204741 0.0886496 -0.808433 0.0711752 0.577504
1403715309.637143040 1.34779 2.92015 0.205142 0.0889133 -0.808408 0.071131 0.577505
1403715309.642142976 1.34673 2.92121 0.205538 0.0891564 -0.808433 0.07109 0.577437
1403715309.647142912 1.34568 2.92226 0.205931 0.089471 -0.808458 0.0710195 0.577361
1403715309.652143104 1.34464 2.92331 0.206315 0.0898016 -0.808476 0.0709807 0.57729
1403715309.657143040 1.34361 2.92436 0.206686 0.0901216 -0.808491 0.0709614 0.577222
1403715309.662142976 1.34258 2.92541 0.207045 0.0903884 -0.808506 0.0709857 0.577156
1403715309.667142912 1.34156 2.92646 0.207397 0.0905935 -0.808558 0.0710479 0.577043
1403715309.672143104 1.34054 2.92751 0.207743 0.0907506 -0.8086 0.0711345 0.576949
1403715309.712143104 1.33207 2.93535 0.210571 0.0920706 -0.808981 0.0721444 0.57608
1403715309.722142976 1.33021 2.93745 0.211314 0.0922913 -0.808975 0.0723434 0.576028
1403715309.742142976 1.32726 2.94083 0.213653 0.092981 -0.809304 0.0731082 0.575357
1403715309.767142912 1.323 2.94604 0.21571 0.0933683 -0.809614 0.0741372 0.574726
1403715309.772143104 1.3222 2.94707 0.216144 0.0935219 -0.809626 0.0744547 0.574645
1403715309.777143040 1.3207 2.94831 0.217094 0.0935999 -0.809713 0.074824 0.574461
1403715309.782142976 1.31989 2.94938 0.217518 0.0935704 -0.809801 0.0750594 0.574311
1403715309.787142912 1.31907 2.95046 0.217939 0.0934545 -0.809889 0.0752995 0.574174
1403715309.792143104 1.31825 2.95154 0.218355 0.0933222 -0.810018 0.075575 0.573977
1403715309.797143040 1.31743 2.95259 0.218767 0.0932745 -0.81013 0.0759375 0.573779
1403715309.802142976 1.31661 2.95363 0.219166 0.0933346 -0.810209 0.0764149 0.573594
1403715309.807142912 1.3158 2.95467 0.219552 0.0933917 -0.810346 0.0769118 0.573325
1403715309.812143104 1.315 2.95572 0.219934 0.0933945 -0.81045 0.0773383 0.57312
1403715309.817143040 1.3142 2.95681 0.220313 0.0932758 -0.810568 0.077682 0.572926
1403715309.822142976 1.31341 2.9579 0.220688 0.0930907 -0.810707 0.077986 0.572719
1403715309.827142912 1.31237 2.95872 0.220684 0.0929015 -0.810817 0.078407 0.572537
1403715309.832143104 1.3116 2.95978 0.221044 0.0927465 -0.810913 0.0789285 0.572354
1403715309.837143040 1.31084 2.96082 0.2214 0.0926558 -0.810988 0.07956 0.572174
1403715309.842142976 1.31008 2.96186 0.221767 0.0925275 -0.811111 0.0802279 0.571927
1403715309.847142912 1.30932 2.96293 0.222145 0.0923659 -0.811261 0.0808003 0.57166
1403715309.852143104 1.30856 2.96401 0.222513 0.09214 -0.811373 0.0812936 0.571468
1403715309.857143040 1.30779 2.9651 0.222866 0.0918805 -0.811516 0.0817835 0.571236
1403715309.862142976 1.30702 2.96619 0.223214 0.0916327 -0.811665 0.0823365 0.570985
1403715309.867142912 1.30625 2.96726 0.223562 0.0914017 -0.811819 0.0829408 0.570716
1403715309.872143104 1.30547 2.96832 0.223903 0.0912302 -0.811946 0.0835508 0.570474
1403715309.877143040 1.30469 2.96988 0.22369 0.0909893 -0.812036 0.0842206 0.570286
1403715309.882142976 1.30392 2.97098 0.22402 0.0907917 -0.812184 0.0847537 0.570027
1403715309.887142912 1.30315 2.97208 0.224331 0.0905379 -0.81235 0.0853203 0.569747
1403715309.892143104 1.30238 2.97319 0.224635 0.0902574 -0.812557 0.0859173 0.569405
1403715309.897143040 1.30162 2.97429 0.224939 0.0900329 -0.812745 0.0864935 0.569086
1403715309.902142976 1.30086 2.97539 0.22524 0.0897907 -0.812904 0.087111 0.568803
1403715309.907142912 1.30009 2.97651 0.225538 0.0895701 -0.813016 0.087726 0.568583
1403715309.912143104 1.29933 2.97764 0.225832 0.0893677 -0.813096 0.0883013 0.568412
1403715309.917143040 1.29857 2.97878 0.226119 0.0891502 -0.813141 0.0888339 0.568298
1403715309.922142976 1.2978 2.97994 0.226398 0.0889619 -0.813157 0.0893229 0.568227
1403715309.927142912 1.29712 2.97991 0.22571 0.0887057 -0.813142 0.0897432 0.568223
1403715309.932143104 1.29637 2.98109 0.225956 0.0884919 -0.81313 0.0902304 0.568197
1403715309.937143040 1.29563 2.98228 0.226191 0.0882566 -0.813114 0.0907506 0.568173
1403715309.942142976 1.2949 2.9835 0.226416 0.0880463 -0.813115 0.0912778 0.56812
1403715309.947142912 1.29418 2.98473 0.226635 0.0878298 -0.813103 0.0918415 0.56808
1403715309.952143104 1.29346 2.98596 0.226854 0.0875916 -0.813086 0.0923953 0.568051
1403715309.957143040 1.29275 2.98721 0.227061 0.087426 -0.813033 0.0928646 0.568076
1403715309.962142976 1.29203 2.98846 0.227252 0.087247 -0.812998 0.0933236 0.568078
1403715309.967142912 1.29131 2.98972 0.22744 0.0871029 -0.812929 0.0937446 0.56813
1403715309.972143104 1.29058 2.99099 0.227626 0.0869594 -0.812816 0.094153 0.568246
1403715309.977143040 1.2884 2.99129 0.227302 0.0868188 -0.812714 0.094582 0.568342
1403715309.987142912 1.28687 2.99385 0.227647 0.086497 -0.812397 0.0953926 0.568708
1403715310.17143040 1.28213 3.00162 0.228581 0.0854087 -0.81119 0.0980657 0.570139
1403715310.22142976 1.28131 3.00295 0.228754 0.0851587 -0.810888 0.098468 0.570538
1403715310.27142912 1.28016 3.00351 0.228314 0.0848821 -0.810534 0.0987521 0.571032
1403715310.42142976 1.27766 3.00757 0.228758 0.0841606 -0.809526 0.0996287 0.572415
1403715310.47142912 1.27683 3.00893 0.228888 0.0840081 -0.809249 0.0998795 0.572786
1403715310.67142912 1.27343 3.01465 0.229375 0.0834186 -0.807991 0.100274 0.574576
1403715310.72143104 1.27257 3.01613 0.229503 0.0831657 -0.807658 0.100321 0.575071
1403715310.77143040 1.26954 3.01764 0.228116 0.082932 -0.807309 0.10047 0.57557
1403715310.82142976 1.26868 3.01916 0.228219 0.0827174 -0.806952 0.100536 0.576089
1403715310.87142912 1.26783 3.02069 0.228321 0.0825269 -0.806617 0.100644 0.576567
1403715310.92143104 1.26698 3.02225 0.228425 0.0823058 -0.806274 0.100727 0.577064
1403715310.97143040 1.26614 3.02384 0.228524 0.0820673 -0.805947 0.100734 0.577553
1403715310.102142976 1.2653 3.02544 0.228607 0.0818297 -0.805642 0.100699 0.578018
1403715310.107142912 1.26447 3.02705 0.228688 0.081546 -0.805377 0.100677 0.578431
1403715310.112143104 1.26364 3.02868 0.228775 0.0812772 -0.805051 0.100697 0.578919
1403715310.117143040 1.26281 3.03031 0.228858 0.0809976 -0.804694 0.10072 0.57945
1403715310.122142976 1.26198 3.03195 0.228941 0.0807291 -0.804354 0.100734 0.579956
1403715310.127142912 1.25926 3.03284 0.228388 0.0804924 -0.804005 0.100797 0.580462
1403715310.137143040 1.25765 3.03625 0.22857 0.0799285 -0.803255 0.100485 0.581632
1403715310.142142976 1.25685 3.03799 0.228657 0.0796857 -0.802892 0.100199 0.582215
1403715310.167142912 1.2529 3.04688 0.22904 0.0785633 -0.801466 0.0984827 0.584621
1403715310.172143104 1.25211 3.04871 0.229131 0.0783358 -0.801235 0.098108 0.585031
1403715310.177143040 1.24885 3.05168 0.229518 0.0780737 -0.801015 0.0977943 0.58542
1403715310.187142912 1.24726 3.05544 0.229763 0.0775643 -0.800501 0.096952 0.586329
1403715310.192143104 1.24647 3.05735 0.229882 0.0773405 -0.800247 0.0964446 0.586789
1403715310.217143040 1.24266 3.06717 0.230483 0.0764982 -0.7993 0.0933399 0.58869
1403715310.222142976 1.24193 3.06919 0.230616 0.0763775 -0.799148 0.0925895 0.58903
1403715310.227142912 1.23952 3.07038 0.230341 0.0762784 -0.798977 0.0918817 0.589386
1403715310.237143040 1.23809 3.07449 0.230626 0.0760543 -0.798604 0.0903146 0.590161
1403715310.242142976 1.23739 3.07656 0.230779 0.0758946 -0.798376 0.0895366 0.590609
1403715310.267142912 1.2341 3.0872 0.231476 0.0752633 -0.797668 0.0849601 0.59232
1403715310.272143104 1.23348 3.08937 0.231612 0.0751942 -0.797599 0.0840107 0.592558
1403715310.277143040 1.23187 3.09032 0.232124 0.0750589 -0.797503 0.0830538 0.592839
1403715310.282142976 1.23129 3.09251 0.232293 0.074921 -0.79742 0.0820607 0.593106
1403715310.287142912 1.23072 3.09472 0.232469 0.0748038 -0.797288 0.0810142 0.593442
1403715310.292143104 1.23017 3.09693 0.23265 0.074686 -0.797142 0.0799531 0.593797
1403715310.297143040 1.22963 3.09915 0.232838 0.0745922 -0.797002 0.0788738 0.59414
1403715310.302142976 1.2291 3.10138 0.233032 0.0745048 -0.796828 0.0778055 0.594525
1403715310.307142912 1.22859 3.10361 0.233227 0.0743864 -0.796669 0.0767198 0.594895
1403715310.312143104 1.2281 3.10585 0.233425 0.0742391 -0.796538 0.0756698 0.595223
1403715310.317143040 1.22762 3.1081 0.233633 0.0740564 -0.796455 0.0746622 0.595484
1403715310.322142976 1.22716 3.11034 0.233847 0.0738786 -0.796411 0.0736366 0.595693
1403715310.327142912 1.22492 3.11308 0.235337 0.0736468 -0.796425 0.0727282 0.595814
1403715310.337143040 1.22409 3.11762 0.23574 0.0730303 -0.796506 0.0708624 0.596006
1403715310.342142976 1.22369 3.1199 0.235962 0.072653 -0.796498 0.0699567 0.59617
1403715310.367142912 1.222 3.13131 0.237282 0.0708288 -0.796033 0.0655598 0.597509
1403715310.372143104 1.22172 3.13362 0.237542 0.0704561 -0.795955 0.0646032 0.597761
1403715310.377143040 1.2211 3.13492 0.237707 0.070068 -0.795931 0.0635965 0.597946
1403715310.382142976 1.22085 3.13721 0.23797 0.0696227 -0.795951 0.0626799 0.598069
1403715310.387142912 1.22062 3.1395 0.238225 0.0691871 -0.796017 0.0618074 0.598122
1403715310.392143104 1.22042 3.14178 0.23846 0.068713 -0.796149 0.0609851 0.598086
1403715310.397143040 1.22023 3.14406 0.238688 0.0682403 -0.796293 0.0601396 0.598033
1403715310.402142976 1.22008 3.14635 0.23892 0.0677733 -0.796444 0.0592708 0.597972
1403715310.407142912 1.21994 3.14865 0.239158 0.067252 -0.79659 0.0583811 0.597923
1403715310.412143104 1.21982 3.15096 0.239403 0.0667592 -0.796709 0.0574469 0.597911
1403715310.417143040 1.21972 3.15327 0.239657 0.0662263 -0.79682 0.0565617 0.597906
1403715310.422142976 1.21964 3.15557 0.239917 0.065686 -0.796899 0.0557265 0.59794
1403715310.427142912 1.21855 3.15766 0.240074 0.0652084 -0.79695 0.0550266 0.597989
1403715310.432143104 1.21848 3.15996 0.240333 0.0645979 -0.797021 0.0542727 0.598029
1403715310.437143040 1.21843 3.16226 0.240595 0.0639966 -0.797083 0.0534924 0.598082
1403715310.442142976 1.21838 3.16457 0.240858 0.0633696 -0.797164 0.0526797 0.598113
1403715310.447142912 1.21833 3.16688 0.241115 0.0627188 -0.797323 0.0518675 0.59804
1403715310.452143104 1.21829 3.16919 0.241361 0.0620913 -0.797495 0.0510643 0.597945
1403715310.457143040 1.21827 3.1715 0.241579 0.0614875 -0.797723 0.0502539 0.597773
1403715310.462142976 1.21827 3.17379 0.241776 0.0609442 -0.798007 0.0494674 0.597515
1403715310.467142912 1.21829 3.17609 0.241963 0.0603918 -0.79832 0.0487614 0.597211
1403715310.472143104 1.21833 3.1784 0.242144 0.0598115 -0.798664 0.048012 0.59687
1403715310.477143040 1.22074 3.17742 0.242869 0.0594145 -0.798877 0.046973 0.596706
1403715310.517143040 1.22189 3.19534 0.24471 0.0550209 -0.800965 0.0413481 0.594743
1403715310.522142976 1.22209 3.19756 0.244928 0.0544293 -0.801296 0.0407353 0.594393
1403715310.527142912 1.223 3.19956 0.245691 0.053976 -0.801577 0.0401515 0.594095
1403715310.572143104 1.22539 3.21922 0.247699 0.0495125 -0.804997 0.0346111 0.590195
1403715310.577143040 1.22684 3.22015 0.2484 0.0490993 -0.805397 0.033982 0.58972
1403715310.582142976 1.22719 3.22229 0.248647 0.0486782 -0.805856 0.0333955 0.589162
1403715310.587142912 1.22756 3.22443 0.248895 0.0482628 -0.806326 0.032816 0.588584
1403715310.592143104 1.22793 3.22658 0.249163 0.0478172 -0.806741 0.0322544 0.588084
1403715310.597143040 1.22832 3.22873 0.24946 0.0473523 -0.80711 0.0316958 0.587645
1403715310.602142976 1.22871 3.23087 0.249766 0.0468846 -0.807417 0.0311751 0.587288
1403715310.607142912 1.22909 3.233 0.25007 0.0464252 -0.80778 0.0306665 0.586852
1403715310.612143104 1.22947 3.23512 0.250381 0.0459834 -0.808158 0.0302046 0.58639
1403715310.617143040 1.22986 3.23722 0.250697 0.0455355 -0.808485 0.0297762 0.585997
1403715310.622142976 1.23026 3.23932 0.251002 0.0451215 -0.808845 0.0293001 0.585555
1403715310.627142912 1.23048 3.24267 0.254279 0.0448365 -0.809395 0.0287973 0.584842
1403715310.632143104 1.23086 3.24476 0.254583 0.0444026 -0.809823 0.0283326 0.584306
1403715310.637143040 1.23124 3.24683 0.25489 0.0439893 -0.810204 0.0278344 0.583832
1403715310.642142976 1.23163 3.2489 0.255192 0.0435772 -0.810626 0.0273454 0.5833
1403715310.647142912 1.23203 3.25096 0.255487 0.0431858 -0.811033 0.0269033 0.582783
1403715310.652143104 1.23244 3.25301 0.255771 0.042817 -0.811443 0.0264371 0.582261
1403715310.657143040 1.23286 3.25505 0.256051 0.0424519 -0.811895 0.025973 0.581678
1403715310.662142976 1.23329 3.25709 0.256322 0.0421053 -0.812263 0.0255385 0.581208
1403715310.667142912 1.23372 3.25912 0.25658 0.0417576 -0.812675 0.025071 0.580678
1403715310.672143104 1.23415 3.26114 0.256836 0.0414275 -0.813103 0.0246049 0.580122
1403715310.677143040 1.23541 3.26304 0.257005 0.0410322 -0.813463 0.0241911 0.579662
1403715310.682142976 1.23586 3.26505 0.257271 0.0406929 -0.813832 0.0237694 0.579186
1403715310.687142912 1.2363 3.26705 0.257544 0.0403455 -0.814141 0.0234071 0.578791
1403715310.692143104 1.23675 3.26904 0.257829 0.0399948 -0.814434 0.0230843 0.578416
1403715310.697143040 1.23719 3.27102 0.258121 0.0396447 -0.814706 0.0227875 0.578068
1403715310.702142976 1.23764 3.27301 0.258418 0.0392389 -0.81498 0.0225089 0.577721
1403715310.707142912 1.23809 3.27499 0.258716 0.0388312 -0.815264 0.0222065 0.577359
1403715310.712143104 1.23854 3.27697 0.259008 0.0384197 -0.815523 0.0218897 0.577032
1403715310.717143040 1.23899 3.27894 0.259299 0.0380381 -0.815814 0.02156 0.57666
1403715310.722142976 1.23945 3.28089 0.259586 0.0377148 -0.816088 0.0212856 0.576302
1403715310.727142912 1.23913 3.28296 0.259184 0.037125 -0.816441 0.0209647 0.575853
1403715310.732143104 1.23958 3.28489 0.259473 0.0368565 -0.816726 0.0207001 0.575475
1403715310.737143040 1.24003 3.28682 0.259764 0.0365567 -0.817011 0.0204108 0.5751
1403715310.742142976 1.24049 3.28876 0.260062 0.0362434 -0.817307 0.0200495 0.574712
1403715310.747142912 1.24093 3.29069 0.260364 0.0359251 -0.817532 0.0196847 0.574424
1403715310.752143104 1.24137 3.2926 0.260668 0.0355973 -0.817771 0.0193837 0.574114
1403715310.757143040 1.2418 3.29449 0.260979 0.0353077 -0.817948 0.0191711 0.573888
1403715310.762142976 1.24223 3.29637 0.26129 0.0350091 -0.818103 0.0190285 0.57369
1403715310.767142912 1.24264 3.29824 0.261601 0.0347115 -0.818279 0.0189078 0.573461
1403715310.772143104 1.24305 3.30011 0.261905 0.0344162 -0.818418 0.0187336 0.573285
1403715310.817143040 1.24554 3.31853 0.264744 0.0316926 -0.819756 0.0174846 0.571569
1403715310.822142976 1.24595 3.32036 0.26507 0.0312995 -0.819809 0.0173816 0.571516
1403715310.827142912 1.24533 3.3229 0.266334 0.0309224 -0.819913 0.0172749 0.571391
1403715310.832143104 1.24572 3.32469 0.266645 0.0306584 -0.819951 0.0172224 0.571352
1403715310.837143040 1.24611 3.32648 0.26695 0.0304539 -0.820047 0.0171107 0.571228
1403715310.842142976 1.2465 3.32826 0.267252 0.0302627 -0.820118 0.0169883 0.571141
1403715310.847142912 1.24689 3.33004 0.26755 0.0300604 -0.820238 0.0168148 0.570984
1403715310.852143104 1.24727 3.33182 0.26785 0.0298421 -0.820327 0.016632 0.570874
1403715310.857143040 1.24765 3.33359 0.268159 0.0295961 -0.820412 0.0164465 0.570769
1403715310.862142976 1.24802 3.33535 0.26848 0.0293493 -0.820475 0.0163259 0.570695
1403715310.867142912 1.24839 3.3371 0.268805 0.0291006 -0.82046 0.016291 0.570731
1403715310.872143104 1.24875 3.33884 0.269134 0.028875 -0.820505 0.0162348 0.570679
1403715310.877143040 1.25002 3.3395 0.268456 0.0285873 -0.820523 0.016155 0.57067
1403715310.882142976 1.25038 3.34124 0.268789 0.0283348 -0.820567 0.0160358 0.570623
1403715310.887142912 1.25074 3.34299 0.269124 0.0280896 -0.820595 0.0158705 0.570599
1403715310.892143104 1.25109 3.34474 0.269463 0.0278346 -0.820605 0.0157201 0.570601
1403715310.897143040 1.25144 3.34647 0.269803 0.0275929 -0.820638 0.0156128 0.570568
1403715310.902142976 1.25177 3.34819 0.270135 0.0273649 -0.820644 0.0155659 0.570572
1403715310.907142912 1.25212 3.3499 0.270465 0.0271776 -0.82068 0.0154982 0.57053
1403715310.912143104 1.25247 3.3516 0.270796 0.0269933 -0.82073 0.015446 0.57047
1403715310.917143040 1.25282 3.35331 0.271132 0.0267402 -0.820814 0.015376 0.570362
1403715310.922142976 1.25317 3.35503 0.271476 0.026463 -0.820903 0.0152908 0.57025
1403715310.927142912 1.25356 3.35674 0.271924 0.0261213 -0.821026 0.0152501 0.570088
1403715310.942142976 1.25454 3.36179 0.273037 0.0253425 -0.821371 0.015307 0.569625
1403715310.947142912 1.25487 3.36347 0.273446 0.0250796 -0.821418 0.0153116 0.569569
1403715310.957143040 1.25555 3.36683 0.274265 0.02446 -0.8215 0.0153246 0.569477
1403715310.962142976 1.25589 3.3685 0.274656 0.0241039 -0.821541 0.0154036 0.569431
1403715310.967142912 1.25624 3.37016 0.275041 0.0237761 -0.821612 0.0154781 0.56934
1403715310.972143104 1.2566 3.37182 0.275408 0.0234429 -0.821694 0.0156039 0.569233
1403715310.982142976 1.25738 3.37467 0.275786 0.0228833 -0.821935 0.0157162 0.568904
1403715310.987142912 1.25773 3.37633 0.276102 0.0225104 -0.822074 0.015777 0.568717
1403715310.992143104 1.25808 3.37798 0.276396 0.0221692 -0.822221 0.0158474 0.568516
1403715310.997143040 1.25842 3.37962 0.276674 0.0218455 -0.822369 0.0159906 0.568311
1403715311.2142976 1.25878 3.38125 0.276947 0.0215213 -0.822541 0.0161665 0.568068
1403715311.7142912 1.25913 3.38287 0.277215 0.0211526 -0.822676 0.0163791 0.56788
1403715311.12143104 1.25948 3.3845 0.277475 0.020721 -0.822795 0.0165835 0.567718
1403715311.17143040 1.25982 3.38613 0.277726 0.0202597 -0.822915 0.016803 0.567554
1403715311.22142976 1.26015 3.38775 0.277967 0.0197635 -0.823062 0.0170929 0.56735
1403715311.27142912 1.26183 3.39073 0.278646 0.0194186 -0.823176 0.0174088 0.567187
1403715311.37143040 1.26246 3.39391 0.279137 0.0185433 -0.823471 0.0180657 0.566767
1403715311.42142976 1.26278 3.3955 0.279392 0.0181228 -0.82363 0.0183456 0.566541
1403715311.67142912 1.26429 3.40347 0.280789 0.0160155 -0.824221 0.0193902 0.56571
1403715311.72143104 1.26457 3.40505 0.281064 0.0156824 -0.824319 0.0196126 0.565568
1403715311.77143040 1.26545 3.40544 0.28015 0.0154578 -0.824323 0.0197917 0.565562
1403715311.87142912 1.26601 3.40856 0.280658 0.0147877 -0.824537 0.0202171 0.565254
1403715311.92143104 1.26628 3.41014 0.280892 0.0144353 -0.82465 0.020367 0.565092
1403715311.107142912 1.26702 3.41486 0.281557 0.0134804 -0.825085 0.0206188 0.564471
1403715311.112143104 1.26724 3.41642 0.281778 0.0132535 -0.825224 0.0207431 0.564269
1403715311.117143040 1.26745 3.41799 0.282002 0.0130207 -0.825331 0.0209073 0.564112
1403715311.122142976 1.26764 3.41955 0.282239 0.0127663 -0.825409 0.0210808 0.563996
1403715311.127142912 1.26741 3.42062 0.280398 0.0124473 -0.825505 0.0212887 0.563856
1403715311.132143104 1.2676 3.42219 0.280641 0.0120957 -0.825563 0.0214546 0.563772
1403715311.137143040 1.26779 3.42377 0.280864 0.0117179 -0.825627 0.02163 0.56368
1403715311.142142976 1.26798 3.42534 0.281074 0.0113313 -0.82574 0.0218053 0.563515
1403715311.147142912 1.26816 3.4269 0.281279 0.0109938 -0.825831 0.0220157 0.563381
1403715311.152143104 1.26834 3.42846 0.281479 0.0107 -0.82592 0.0222036 0.563249
1403715311.157143040 1.26851 3.43002 0.281676 0.0104199 -0.825964 0.0224441 0.563179
1403715311.162142976 1.26868 3.43158 0.281884 0.0101047 -0.825982 0.0227051 0.563148
1403715311.167142912 1.26884 3.43314 0.282103 0.00977798 -0.82602 0.0229151 0.56309
1403715311.172143104 1.26899 3.43471 0.282334 0.00941259 -0.826022 0.0231595 0.563083
1403715311.177143040 1.26998 3.43582 0.278826 0.00900019 -0.825936 0.0234735 0.563203
1403715311.182142976 1.27013 3.43741 0.27905 0.00860984 -0.825951 0.0237267 0.563177
1403715311.187142912 1.27027 3.439 0.279276 0.00820778 -0.825948 0.023995 0.563175
1403715311.192143104 1.2704 3.44059 0.279504 0.00785057 -0.825933 0.0242758 0.563191
1403715311.197143040 1.27053 3.44218 0.27972 0.0074962 -0.825963 0.0246083 0.563137
1403715311.202142976 1.27065 3.44377 0.279925 0.00715956 -0.82602 0.0249259 0.563043
1403715311.207142912 1.27076 3.44537 0.28011 0.00683563 -0.826079 0.0252264 0.562948
1403715311.212143104 1.27086 3.44697 0.280284 0.00649894 -0.826155 0.0254853 0.562829
1403715311.217143040 1.27094 3.44858 0.280458 0.00617504 -0.826202 0.02568 0.562754
1403715311.222142976 1.27102 3.4502 0.280632 0.00586865 -0.826254 0.0257963 0.562677
1403715311.227142912 1.26927 3.45297 0.279047 0.00563496 -0.826292 0.026003 0.562613
1403715311.232143104 1.26933 3.45459 0.279205 0.00542917 -0.826302 0.0260796 0.562597
1403715311.237143040 1.2694 3.45621 0.279365 0.00529329 -0.826356 0.0261359 0.562516
1403715311.242142976 1.26946 3.45782 0.279525 0.00519125 -0.826399 0.0262365 0.562449
1403715311.247142912 1.26952 3.45945 0.279684 0.00505442 -0.826475 0.0263594 0.562333
1403715311.252143104 1.26956 3.46109 0.279844 0.00486564 -0.826553 0.0264881 0.562215
1403715311.257143040 1.26959 3.46273 0.280016 0.00461899 -0.826597 0.0265794 0.562147
1403715311.262142976 1.2696 3.46439 0.280203 0.0043738 -0.826618 0.0266607 0.562115
1403715311.267142912 1.2696 3.46605 0.280403 0.00412073 -0.826647 0.0267856 0.562067
1403715311.272143104 1.26958 3.4677 0.280609 0.00390248 -0.826689 0.0269188 0.562001
1403715311.277143040 1.26808 3.47117 0.279856 0.0037774 -0.826829 0.0271537 0.561785
1403715311.282142976 1.26804 3.47282 0.280036 0.00357676 -0.826881 0.0274017 0.561698
1403715311.287142912 1.26799 3.47448 0.280214 0.00334053 -0.826915 0.0276408 0.561638
1403715311.292143104 1.26793 3.47616 0.2804 0.0030455 -0.826977 0.0278424 0.561538
1403715311.297143040 1.26788 3.47785 0.280597 0.00275725 -0.827015 0.0280125 0.561474
1403715311.302142976 1.26784 3.47955 0.280785 0.00246966 -0.827053 0.0282052 0.561411
1403715311.307142912 1.26779 3.48125 0.280968 0.00221759 -0.827143 0.0284166 0.561268
1403715311.312143104 1.26772 3.48295 0.281157 0.00200571 -0.827189 0.0286362 0.561191
1403715311.317143040 1.26765 3.48466 0.281347 0.00180198 -0.827282 0.0288455 0.561043
1403715311.322142976 1.26756 3.48637 0.281541 0.00160539 -0.827392 0.0290252 0.560873
1403715311.327142912 1.26725 3.48761 0.279597 0.00126967 -0.827493 0.0291762 0.560716
1403715311.332143104 1.26714 3.48935 0.279783 0.00105008 -0.827598 0.0293038 0.560555
1403715311.337143040 1.26701 3.49109 0.279975 0.00082029 -0.827698 0.0294571 0.560399
1403715311.342142976 1.26688 3.49283 0.280185 0.00061413 -0.827784 0.0295749 0.560267
1403715311.347142912 1.26673 3.49458 0.280406 0.00045272 -0.827854 0.0296714 0.560159
1403715311.352143104 1.26657 3.49633 0.28065 0.000312477 -0.827929 0.0297411 0.560043
1403715311.357143040 1.2664 3.49809 0.280914 0.000242369 -0.827971 0.0297242 0.559983
1403715311.362142976 1.26621 3.49985 0.281193 0.000184622 -0.828015 0.0296306 0.559923
1403715311.367142912 1.26601 3.50163 0.281485 0.000192299 -0.82804 0.0294562 0.559895
1403715311.372143104 1.26579 3.50341 0.281785 0.000239807 -0.828088 0.0292936 0.559832
1403715311.377143040 1.26587 3.50577 0.279753 0.000136543 -0.828122 0.0291522 0.55979
1403715311.382142976 1.26565 3.50757 0.280057 0.000158346 -0.828162 0.0290457 0.559736
1403715311.387142912 1.26541 3.50938 0.28036 0.000124509 -0.828251 0.0289637 0.559609
1403715311.392143104 1.26515 3.51121 0.280669 7.03918e-05 -0.828304 0.0288437 0.559536
1403715311.397143040 1.26487 3.51304 0.280992 -4.00245e-06 -0.828376 0.0286969 0.559437
1403715311.402142976 1.26458 3.51488 0.281339 -6.02681e-06 -0.828463 0.0284785 0.55932
1403715311.407142912 1.26428 3.51672 0.281698 3.47826e-05 -0.828528 0.0282379 0.559235
1403715311.412143104 1.26397 3.51856 0.282058 9.94676e-05 -0.82861 0.0280017 0.559126
1403715311.417143040 1.26365 3.52041 0.282419 0.000227579 -0.828674 0.0277874 0.559042
1403715311.422142976 1.26332 3.52225 0.282791 0.000341291 -0.828756 0.0275676 0.558931
1403715311.427142912 1.26293 3.52354 0.28204 0.000313762 -0.828827 0.0272937 0.558839
1403715311.432143104 1.26258 3.52543 0.282419 0.000372611 -0.828892 0.0269987 0.558757
1403715311.437143040 1.26223 3.52733 0.282807 0.000479468 -0.828967 0.0265854 0.558664
1403715311.442142976 1.26189 3.52923 0.283186 0.000652901 -0.829054 0.0261266 0.558558
1403715311.447142912 1.26153 3.53113 0.283557 0.000870698 -0.829106 0.025661 0.558502
1403715311.452143104 1.26117 3.53304 0.283932 0.0011628 -0.829155 0.0252105 0.558449
1403715311.457143040 1.26079 3.53495 0.284323 0.00141827 -0.829193 0.024797 0.558411
1403715311.462142976 1.26041 3.53687 0.28472 0.00167324 -0.829154 0.0243365 0.558488
1403715311.467142912 1.26003 3.53882 0.285112 0.00187703 -0.829137 0.0238174 0.558535
1403715311.472143104 1.25963 3.5408 0.285498 0.00207119 -0.829173 0.0232398 0.558504
1403715311.477143040 1.25766 3.54206 0.284463 0.0022128 -0.829249 0.0227325 0.558412
1403715311.482142976 1.25723 3.54404 0.284835 0.00243592 -0.829307 0.0222402 0.558345
1403715311.487142912 1.25679 3.54601 0.285221 0.00270593 -0.829371 0.0217826 0.558267
1403715311.492143104 1.25634 3.54798 0.285616 0.00295925 -0.829448 0.0213619 0.558168
1403715311.497143040 1.25587 3.54995 0.286014 0.00322101 -0.829487 0.0209326 0.558124
1403715311.502142976 1.2554 3.55195 0.286422 0.00346037 -0.829523 0.0204562 0.558087
1403715311.507142912 1.25492 3.55395 0.286844 0.0036883 -0.829559 0.0199065 0.558051
1403715311.512143104 1.25442 3.55596 0.287269 0.00390803 -0.829533 0.0193234 0.558109
1403715311.517143040 1.25392 3.55797 0.287695 0.0040991 -0.829529 0.018762 0.558133
1403715311.522142976 1.25342 3.55997 0.288126 0.00434666 -0.829497 0.0182674 0.558196
1403715311.527142912 1.24935 3.56286 0.287693 0.00456542 -0.829563 0.0179358 0.558106
1403715311.532143104 1.24881 3.56485 0.288116 0.00479552 -0.829514 0.0175832 0.558189
1403715311.537143040 1.24827 3.56685 0.288534 0.00500137 -0.829465 0.0172164 0.558271
1403715311.542142976 1.24772 3.56886 0.288956 0.00516969 -0.829462 0.0168071 0.558286
1403715311.547142912 1.24716 3.57088 0.289372 0.00530444 -0.829438 0.0163991 0.558333
1403715311.552143104 1.24659 3.5729 0.289778 0.00540911 -0.829445 0.0160337 0.558332
1403715311.557143040 1.246 3.57493 0.290186 0.0055396 -0.829457 0.0157236 0.558321
1403715311.562142976 1.24541 3.57695 0.290604 0.00565355 -0.829461 0.0154455 0.558322
1403715311.567142912 1.2448 3.57897 0.29103 0.00579708 -0.829433 0.0151568 0.55837
1403715311.572143104 1.24419 3.58099 0.291463 0.00592332 -0.829421 0.0148588 0.558395
1403715311.577143040 1.24233 3.58471 0.290476 0.00611789 -0.82942 0.0145404 0.558403
1403715311.587142912 1.24102 3.58879 0.291385 0.00631383 -0.829319 0.0138127 0.558569
1403715311.592143104 1.24036 3.59081 0.291858 0.00645903 -0.829255 0.0134984 0.558671
1403715311.617143040 1.23696 3.60091 0.294279 0.00689845 -0.82884 0.0123357 0.559307
1403715311.622142976 1.23626 3.60295 0.294747 0.00693041 -0.82881 0.0119957 0.559358
1403715311.627142912 1.23387 3.60704 0.293424 0.00702803 -0.828787 0.0117089 0.559398
1403715311.672143104 1.22703 3.62516 0.297416 0.00766421 -0.828544 0.00974899 0.559786
1403715311.677143040 1.22634 3.62865 0.296257 0.00767657 -0.828475 0.00971165 0.55989
1403715311.682142976 1.22553 3.63065 0.296688 0.00760624 -0.828403 0.00974417 0.559996
1403715311.687142912 1.22472 3.63265 0.297104 0.0074588 -0.828349 0.0098193 0.560077
1403715311.692143104 1.22391 3.63466 0.297506 0.00724687 -0.828317 0.00989482 0.560126
1403715311.697143040 1.22311 3.63667 0.297899 0.0070144 -0.828282 0.00998213 0.560179
1403715311.702142976 1.22229 3.63868 0.298288 0.00681382 -0.828271 0.0100331 0.560197
1403715311.707142912 1.22147 3.64068 0.298684 0.00666847 -0.828216 0.0100973 0.560278
1403715311.712143104 1.22062 3.64266 0.299094 0.00653929 -0.82817 0.0102053 0.560346
1403715311.717143040 1.21975 3.64463 0.29952 0.00643516 -0.828089 0.0103143 0.560465
1403715311.722142976 1.21888 3.6466 0.299957 0.00629965 -0.827974 0.0104234 0.560635
1403715311.727142912 1.21755 3.65076 0.298911 0.00607149 -0.827942 0.0106102 0.56068
1403715311.732143104 1.21666 3.65276 0.299335 0.00589662 -0.827831 0.0106626 0.560845
1403715311.737143040 1.21578 3.65476 0.299745 0.00572646 -0.827772 0.010692 0.560933
1403715311.742142976 1.21489 3.65675 0.300138 0.00563026 -0.827717 0.0107292 0.561015
1403715311.747142912 1.214 3.65873 0.300523 0.00556199 -0.827715 0.010773 0.561018
1403715311.752143104 1.21311 3.66073 0.300895 0.00547939 -0.827734 0.0108181 0.560989
1403715311.757143040 1.21222 3.66273 0.301261 0.00538195 -0.827767 0.0108206 0.560942
1403715311.762142976 1.2113 3.66474 0.30163 0.00524069 -0.827805 0.0108391 0.560886
1403715311.767142912 1.21037 3.66675 0.302003 0.00505015 -0.827806 0.0108719 0.560886
1403715311.772143104 1.20941 3.66876 0.302385 0.00484187 -0.827795 0.0108945 0.560903
1403715311.782142976 1.20831 3.673 0.301728 0.00449976 -0.827676 0.0109622 0.561081
1403715311.787142912 1.20734 3.675 0.302134 0.00435558 -0.82758 0.0110359 0.561222
1403715311.792143104 1.20635 3.67699 0.302534 0.004236 -0.827505 0.0111077 0.561332
1403715311.817143040 1.2013 3.68701 0.304408 0.00294655 -0.827373 0.0117023 0.561523
1403715311.822142976 1.20026 3.68902 0.304779 0.00264604 -0.827321 0.0118811 0.561597
1403715311.827142912 1.19792 3.68995 0.304384 0.00239203 -0.827326 0.0120619 0.561588
1403715311.832143104 1.19685 3.69195 0.304782 0.00212156 -0.827229 0.0123316 0.561725
1403715311.837143040 1.19579 3.69396 0.305178 0.00184397 -0.827123 0.0125586 0.561878
1403715311.842142976 1.19472 3.69598 0.305567 0.00150599 -0.827055 0.0127543 0.561974
1403715311.867142912 1.18927 3.70605 0.307503 -0.000143118 -0.826793 0.0135074 0.562344
1403715311.872143104 1.18814 3.70804 0.307919 -0.000380277 -0.826698 0.0136086 0.562482
1403715311.877143040 1.18738 3.70979 0.306423 -0.000555831 -0.826583 0.0137485 0.562646
1403715311.887142912 1.1851 3.71378 0.307251 -0.00099663 -0.826405 0.0137564 0.562907
1403715311.892143104 1.18396 3.71578 0.307671 -0.0011855 -0.826273 0.0136911 0.563102
1403715311.917143040 1.17821 3.72571 0.30979 -0.00186438 -0.825948 0.0132702 0.563587
1403715311.922142976 1.17705 3.72771 0.310214 -0.00203538 -0.825916 0.0131365 0.563637
1403715311.927142912 1.17533 3.7291 0.310022 -0.00223938 -0.825905 0.0129567 0.563657
1403715311.932143104 1.17415 3.73111 0.310423 -0.00239914 -0.825895 0.0127862 0.563674
1403715311.937143040 1.17295 3.73311 0.310815 -0.00250387 -0.825867 0.0126147 0.563718
1403715311.942142976 1.17174 3.7351 0.311199 -0.00256987 -0.825897 0.0124581 0.563677
1403715311.947142912 1.17053 3.7371 0.311581 -0.00256744 -0.825914 0.0122567 0.563657
1403715311.952143104 1.16929 3.7391 0.311967 -0.00257616 -0.825934 0.0119816 0.563634
1403715311.957143040 1.16805 3.74111 0.312362 -0.00257712 -0.825945 0.0116375 0.563625
1403715311.962142976 1.16679 3.74312 0.312758 -0.00257946 -0.825925 0.0112908 0.56366
1403715311.967142912 1.16551 3.74512 0.313158 -0.0025659 -0.825901 0.0109457 0.563703
1403715311.972143104 1.16423 3.74712 0.31357 -0.00254498 -0.825839 0.0106309 0.5638
1403715311.977143040 1.16118 3.75107 0.312494 -0.00257651 -0.825859 0.0103956 0.563774
1403715311.982142976 1.15986 3.75308 0.312893 -0.00253578 -0.825813 0.0100506 0.563849
1403715311.987142912 1.15853 3.7551 0.313277 -0.00250489 -0.825829 0.00967748 0.563832
1403715311.992143104 1.15719 3.75713 0.313646 -0.0024758 -0.825852 0.00928454 0.563806
1403715311.997143040 1.15585 3.75915 0.313998 -0.00248779 -0.825943 0.00890593 0.563678
1403715312.2142976 1.1545 3.76119 0.314347 -0.00246352 -0.826017 0.00850338 0.563576
1403715312.7142912 1.15314 3.76321 0.314699 -0.00242686 -0.826061 0.00812258 0.563516
1403715312.12143104 1.15177 3.76524 0.31506 -0.00236412 -0.826101 0.00774292 0.563464
1403715312.17143040 1.1504 3.76726 0.315433 -0.00226529 -0.826089 0.00734113 0.563488
1403715312.22142976 1.14901 3.76929 0.315817 -0.00218572 -0.82608 0.00692188 0.563506
1403715312.27142912 1.14639 3.7725 0.315432 -0.00205575 -0.826088 0.00660058 0.563498
1403715312.32143104 1.14497 3.77454 0.315805 -0.00200166 -0.826107 0.00616525 0.563477
1403715312.37143040 1.14356 3.77656 0.316163 -0.0019442 -0.826123 0.00575194 0.563456
1403715312.42142976 1.14214 3.77859 0.316511 -0.00187523 -0.82617 0.00532263 0.563393
1403715312.47142912 1.14071 3.78061 0.316854 -0.00178716 -0.826226 0.00490574 0.563314
1403715312.52143104 1.13928 3.78263 0.317193 -0.00168185 -0.826274 0.00450024 0.563248
1403715312.57143040 1.13784 3.78465 0.317536 -0.00162031 -0.826336 0.00411099 0.56316
1403715312.62142976 1.13638 3.78667 0.317882 -0.00160413 -0.826364 0.00376083 0.563122
1403715312.67142912 1.13491 3.7887 0.318235 -0.00164114 -0.826386 0.00344266 0.563091
1403715312.72143104 1.13343 3.79073 0.318595 -0.00169054 -0.826353 0.00317792 0.56314
1403715312.77143040 1.12966 3.79545 0.318889 -0.00174504 -0.82636 0.00299847 0.563131
1403715312.82142976 1.12816 3.79747 0.319255 -0.00178729 -0.826259 0.00280341 0.563281
1403715312.87142912 1.12666 3.79948 0.319627 -0.00180598 -0.82613 0.00260585 0.56347
1403715312.92143104 1.12514 3.8015 0.320007 -0.00180497 -0.826019 0.00236432 0.563634
1403715312.97143040 1.12363 3.80353 0.320374 -0.00178574 -0.82593 0.00205344 0.563766
1403715312.102142976 1.12212 3.80557 0.320723 -0.00175528 -0.825879 0.00169392 0.563842
1403715312.107142912 1.1206 3.8076 0.321062 -0.00173317 -0.825821 0.00132526 0.563929
1403715312.112143104 1.1191 3.80963 0.321396 -0.0017188 -0.825818 0.00094523 0.563933
1403715312.117143040 1.11759 3.81165 0.321736 -0.00168762 -0.825792 0.000578996 0.563972
1403715312.122142976 1.11609 3.81366 0.322096 -0.00166681 -0.825765 0.000237807 0.564012
1403715312.127142912 1.11267 3.81466 0.319708 -0.00163638 -0.82572 -7.06197e-05 0.564078
1403715312.132143104 1.11114 3.81665 0.320071 -0.0015878 -0.82564 -0.00039607 0.564195
1403715312.137143040 1.10961 3.81864 0.320439 -0.0015378 -0.825553 -0.000745745 0.564322
1403715312.142142976 1.10807 3.82062 0.32081 -0.00151373 -0.825457 -0.00107771 0.564462
1403715312.147142912 1.10652 3.82261 0.321179 -0.0015157 -0.8254 -0.00139499 0.564545
1403715312.152143104 1.10496 3.82459 0.321532 -0.00153089 -0.825351 -0.00168209 0.564615
1403715312.157143040 1.1034 3.82656 0.321875 -0.00157436 -0.82537 -0.00192969 0.564587
1403715312.162142976 1.10184 3.82853 0.322212 -0.0016 -0.825368 -0.00214827 0.564588
1403715312.167142912 1.10029 3.83048 0.322545 -0.00162988 -0.825387 -0.00235125 0.56456
1403715312.172143104 1.09872 3.83242 0.322883 -0.00164333 -0.82539 -0.00256125 0.564554
1403715312.177143040 1.09679 3.83671 0.321443 -0.00159624 -0.825328 -0.00260253 0.564646
1403715312.182142976 1.0952 3.83867 0.321795 -0.0016565 -0.825302 -0.00285339 0.564682
1403715312.187142912 1.09362 3.84062 0.322154 -0.00172748 -0.825252 -0.00310008 0.564754
1403715312.192143104 1.09202 3.84257 0.322517 -0.00180261 -0.825218 -0.00334184 0.564802
1403715312.197143040 1.09041 3.84452 0.322882 -0.00184598 -0.825185 -0.00355879 0.564848
1403715312.202142976 1.0888 3.84645 0.323249 -0.00186686 -0.825165 -0.00377211 0.564876
1403715312.207142912 1.08719 3.84839 0.323611 -0.0018533 -0.82515 -0.00399528 0.564896
1403715312.212143104 1.08558 3.85032 0.323965 -0.00189479 -0.825187 -0.00419776 0.564841
1403715312.217143040 1.08397 3.85225 0.324315 -0.00195639 -0.825202 -0.00437586 0.564818
1403715312.222142976 1.08235 3.85418 0.324668 -0.00205447 -0.825209 -0.0045332 0.564805
1403715312.227142912 1.0809 3.85603 0.32255 -0.00232736 -0.825213 -0.00472453 0.564797
1403715312.232143104 1.07928 3.85795 0.322901 -0.0024278 -0.825217 -0.00485598 0.56479
1403715312.237143040 1.07766 3.85986 0.323248 -0.00250809 -0.825232 -0.0049547 0.564767
1403715312.242142976 1.07604 3.86177 0.323584 -0.00260723 -0.825228 -0.0050056 0.564772
1403715312.247142912 1.07441 3.86367 0.323917 -0.00273258 -0.825242 -0.00506819 0.56475
1403715312.252143104 1.07279 3.86559 0.324252 -0.0029001 -0.825232 -0.00515266 0.564763
1403715312.257143040 1.07116 3.86751 0.324594 -0.00309157 -0.82523 -0.00527044 0.564764
1403715312.262142976 1.06952 3.86943 0.324941 -0.00322832 -0.825204 -0.00542459 0.564799
1403715312.267142912 1.06788 3.87133 0.325287 -0.00337712 -0.825172 -0.0054806 0.564845
1403715312.272143104 1.06624 3.87322 0.325631 -0.00350725 -0.825136 -0.00545844 0.564897
1403715312.277143040 1.06446 3.87758 0.325486 -0.00362856 -0.825076 -0.00524447 0.564985
1403715312.282142976 1.06282 3.87947 0.325829 -0.00384442 -0.825044 -0.00512655 0.565032
1403715312.287142912 1.06117 3.88137 0.326167 -0.00411444 -0.825008 -0.00504452 0.565083
1403715312.292143104 1.05953 3.88327 0.326498 -0.00443305 -0.824986 -0.00496517 0.565113
1403715312.297143040 1.05788 3.88516 0.326827 -0.00475538 -0.824977 -0.00486631 0.565126
1403715312.302142976 1.05624 3.88704 0.327147 -0.00505178 -0.824977 -0.00475875 0.565124
1403715312.307142912 1.05459 3.88892 0.327456 -0.00529766 -0.824984 -0.00463288 0.565112
1403715312.312143104 1.05295 3.89079 0.327763 -0.00553452 -0.825013 -0.00450571 0.565069
1403715312.317143040 1.05129 3.89266 0.328068 -0.0056976 -0.825044 -0.00447771 0.565021
1403715312.322142976 1.04964 3.89452 0.328364 -0.00588147 -0.82508 -0.00442594 0.564968
1403715312.327142912 1.04904 3.89872 0.327279 -0.00612893 -0.825104 -0.00439093 0.56493
1403715312.332143104 1.04739 3.90059 0.327539 -0.00638057 -0.825153 -0.00430961 0.564857
1403715312.337143040 1.04573 3.90245 0.327802 -0.00666632 -0.825193 -0.00417325 0.564796
1403715312.342142976 1.04406 3.90431 0.328059 -0.00694026 -0.825211 -0.00401551 0.564767
1403715312.347142912 1.04239 3.90617 0.328307 -0.00722874 -0.825222 -0.00382356 0.56475
1403715312.352143104 1.04071 3.90803 0.328554 -0.00749802 -0.825211 -0.00363646 0.564764
1403715312.357143040 1.03903 3.9099 0.328804 -0.00777883 -0.825202 -0.00346155 0.564774
1403715312.362142976 1.03736 3.91177 0.329051 -0.00806945 -0.825181 -0.00330435 0.564801
1403715312.367142912 1.03569 3.91365 0.329304 -0.00837003 -0.825169 -0.00316457 0.564815
1403715312.372143104 1.034 3.91552 0.329571 -0.00863005 -0.825148 -0.00305688 0.564843
1403715312.377143040 1.03197 3.91739 0.329352 -0.00889606 -0.825185 -0.00289597 0.564785
1403715312.382142976 1.03027 3.91927 0.329605 -0.00905944 -0.825194 -0.00282873 0.56477
1403715312.387142912 1.02857 3.92113 0.329843 -0.00918364 -0.825184 -0.00275257 0.564782
1403715312.392143104 1.02685 3.923 0.330079 -0.0093194 -0.825181 -0.00264832 0.564785
1403715312.397143040 1.02512 3.92486 0.330317 -0.00952269 -0.825159 -0.00249176 0.564814
1403715312.402142976 1.0234 3.92674 0.330551 -0.00978878 -0.825113 -0.00233483 0.564879
1403715312.407142912 1.02165 3.92862 0.330786 -0.0101047 -0.825049 -0.00217685 0.564967
1403715312.412143104 1.01991 3.93051 0.331021 -0.0104361 -0.824987 -0.00204621 0.565051
1403715312.417143040 1.01816 3.93239 0.331253 -0.0107405 -0.82492 -0.00191628 0.565144
1403715312.422142976 1.01641 3.93427 0.331489 -0.011027 -0.824864 -0.00176771 0.565221
1403715312.432143104 1.01278 3.93443 0.33092 -0.0113516 -0.82474 -0.00146399 0.565396
1403715312.467142912 1.00034 3.94749 0.332254 -0.0128815 -0.824364 -0.000614466 0.565913
1403715312.472143104 0.998562 3.94934 0.332433 -0.0129829 -0.824243 -0.000480034 0.566088
1403715312.517143040 0.981227 3.96499 0.33251 -0.0143328 -0.823109 0.000262606 0.567702
1403715312.522142976 0.979415 3.96686 0.332602 -0.0143985 -0.823053 0.000259528 0.567783
1403715312.527142912 0.979614 3.96677 0.331005 -0.0144426 -0.82292 0.000125186 0.567973
1403715312.532143104 0.977812 3.96864 0.331068 -0.0144766 -0.822846 3.39896e-05 0.568079
1403715312.537143040 0.976003 3.9705 0.33113 -0.0144339 -0.822733 -7.61715e-05 0.568244
1403715312.542142976 0.974185 3.97235 0.331194 -0.0143473 -0.82261 -0.000172336 0.568426
1403715312.547142912 0.972364 3.97421 0.331255 -0.0142504 -0.822506 -0.000283651 0.568578
1403715312.552143104 0.970536 3.97607 0.331308 -0.0141703 -0.822414 -0.000429754 0.568713
1403715312.557143040 0.968702 3.97794 0.331351 -0.0141011 -0.822335 -0.000618886 0.568828
1403715312.562142976 0.966871 3.97983 0.331385 -0.0140329 -0.822243 -0.000834245 0.568963
1403715312.567142912 0.965047 3.98172 0.33141 -0.0139515 -0.822158 -0.00106273 0.569087
1403715312.572143104 0.963229 3.9836 0.331427 -0.0138356 -0.822048 -0.00127113 0.569248
1403715312.577143040 0.959554 3.98734 0.330454 -0.0136933 -0.821967 -0.00138729 0.569369
1403715312.587142912 0.955906 3.9911 0.330455 -0.0134124 -0.821652 -0.00169584 0.569829
1403715312.592143104 0.954081 3.993 0.330447 -0.0133007 -0.821442 -0.00187164 0.570133
1403715312.617143040 0.944897 4.0025 0.330442 -0.0125124 -0.820149 -0.00283679 0.572006
1403715312.622142976 0.943049 4.0044 0.330432 -0.0123015 -0.819894 -0.00306233 0.572376
1403715312.627142912 0.939398 4.00915 0.329855 -0.0120956 -0.819608 -0.00315558 0.572789
1403715312.632143104 0.937548 4.01108 0.329819 -0.0119124 -0.819354 -0.00345551 0.573153
1403715312.637143040 0.935706 4.01301 0.329769 -0.011725 -0.819079 -0.00375016 0.573549
1403715312.642142976 0.933867 4.01493 0.32971 -0.0115229 -0.818852 -0.00402986 0.573874
1403715312.647142912 0.932031 4.01684 0.329646 -0.0112616 -0.818603 -0.00428525 0.574233
1403715312.652143104 0.930198 4.01875 0.329569 -0.0109905 -0.818374 -0.00450467 0.574563
1403715312.657143040 0.928365 4.02065 0.329481 -0.0107188 -0.818142 -0.00472027 0.574897
1403715312.662142976 0.926534 4.02255 0.329388 -0.0104844 -0.817906 -0.00495872 0.575235
1403715312.667142912 0.924703 4.02446 0.329289 -0.0103017 -0.817671 -0.00519175 0.57557
1403715312.672143104 0.922866 4.02638 0.329189 -0.0101536 -0.817408 -0.00537936 0.575945
1403715312.677143040 0.922325 4.02709 0.328622 -0.00991403 -0.817084 -0.00546713 0.576407
1403715312.682142976 0.920501 4.02898 0.328525 -0.00973216 -0.816796 -0.00559233 0.576818
1403715312.687142912 0.91868 4.03087 0.328418 -0.00950039 -0.816512 -0.00572389 0.577222
1403715312.692143104 0.91686 4.03276 0.328302 -0.00925431 -0.816215 -0.00586888 0.577645
1403715312.697143040 0.915048 4.03465 0.328171 -0.00903508 -0.815946 -0.00604487 0.578026
1403715312.702142976 0.913247 4.03654 0.328026 -0.00882456 -0.815686 -0.00621781 0.578394
1403715312.707142912 0.911454 4.03843 0.327861 -0.00865406 -0.815456 -0.00635571 0.578719
1403715312.712143104 0.909669 4.04031 0.327674 -0.00847303 -0.815232 -0.00647109 0.579036
1403715312.717143040 0.907891 4.04219 0.327481 -0.00829733 -0.815005 -0.00655486 0.579358
1403715312.722142976 0.90612 4.04406 0.327281 -0.00809948 -0.81476 -0.0066577 0.579703
1403715312.727142912 0.903982 4.04566 0.326787 -0.00786201 -0.814477 -0.0067651 0.580103
1403715312.732143104 0.902226 4.04752 0.326571 -0.00763673 -0.814217 -0.00690362 0.580469
1403715312.737143040 0.900465 4.04939 0.326358 -0.00737959 -0.813967 -0.0070798 0.580821
1403715312.742142976 0.898696 4.05126 0.326155 -0.007097 -0.81376 -0.00729112 0.581112
1403715312.747142912 0.89692 4.05313 0.325945 -0.00675817 -0.813544 -0.00755764 0.581415
1403715312.752143104 0.895145 4.05499 0.325721 -0.00640331 -0.813406 -0.00786546 0.581609
1403715312.757143040 0.893375 4.05685 0.325484 -0.00602956 -0.813287 -0.00818676 0.581774
1403715312.762142976 0.891611 4.0587 0.325233 -0.00565567 -0.813185 -0.00851781 0.581915
1403715312.767142912 0.88985 4.06054 0.324967 -0.00528767 -0.813073 -0.00881244 0.582071
1403715312.772143104 0.888088 4.06238 0.324699 -0.00493094 -0.812945 -0.00906784 0.582248
1403715312.782142976 0.883926 4.06635 0.324785 -0.00418239 -0.812722 -0.00951505 0.582558
1403715312.787142912 0.882179 4.06817 0.324512 -0.00380331 -0.812564 -0.00974013 0.582778
1403715312.792143104 0.880438 4.06999 0.324236 -0.00342123 -0.812385 -0.00995866 0.583026
1403715312.817143040 0.871819 4.07894 0.322981 -0.00143797 -0.811263 -0.0112767 0.584571
1403715312.822142976 0.870113 4.08069 0.322745 -0.00104484 -0.810985 -0.0114559 0.584953
1403715312.827142912 0.869496 4.08136 0.323391 -0.000696298 -0.810654 -0.0115731 0.585411
1403715312.832143104 0.8678 4.08309 0.323158 -0.000348321 -0.810364 -0.011696 0.58581
1403715312.837143040 0.866112 4.0848 0.322938 -2.89687e-07 -0.81005 -0.0117852 0.586242
1403715312.842142976 0.86444 4.0865 0.32274 0.000337171 -0.809747 -0.0118723 0.586659
1403715312.847142912 0.862784 4.08821 0.322548 0.000722083 -0.80943 -0.0120043 0.587093
1403715312.852143104 0.861138 4.08992 0.322358 0.00110104 -0.809145 -0.0121541 0.587482
1403715312.857143040 0.859503 4.09162 0.322188 0.00153338 -0.808903 -0.0123272 0.587811
1403715312.862142976 0.857884 4.09331 0.322027 0.00197174 -0.8086 -0.0124432 0.588224
1403715312.867142912 0.856277 4.09499 0.32187 0.00239022 -0.808326 -0.0125679 0.588597
1403715312.872143104 0.854679 4.09667 0.321724 0.00279114 -0.808038 -0.0126504 0.588988
1403715312.877143040 0.852547 4.09807 0.322687 0.00311808 -0.807808 -0.0127543 0.5893
1403715312.882142976 0.850963 4.09973 0.322584 0.00347005 -0.807525 -0.0128283 0.589684
1403715312.887142912 0.849384 4.10138 0.322496 0.003837 -0.807212 -0.0128898 0.590108
1403715312.892143104 0.847812 4.103 0.322421 0.00423402 -0.806938 -0.0129374 0.590479
1403715312.897143040 0.846241 4.10461 0.322352 0.00460555 -0.806633 -0.0129126 0.590894
1403715312.902142976 0.844675 4.10621 0.322313 0.00491564 -0.806372 -0.0128644 0.591248
1403715312.907142912 0.843124 4.1078 0.322311 0.00518627 -0.806093 -0.0127804 0.591628
1403715312.917143040 0.840065 4.11096 0.322378 0.00560661 -0.8056 -0.0125945 0.5923
1403715312.922142976 0.838554 4.11252 0.322448 0.00584778 -0.805337 -0.0124589 0.592658
1403715312.932143104 0.837413 4.11232 0.322539 0.00654042 -0.804823 -0.0123147 0.593351
1403715312.937143040 0.835964 4.11382 0.322695 0.00693737 -0.804538 -0.0122608 0.593735
1403715312.942142976 0.83453 4.11533 0.322887 0.00738489 -0.80428 -0.0123274 0.594077
1403715312.947142912 0.833112 4.11683 0.323118 0.00782053 -0.804003 -0.0124617 0.594443
1403715312.952143104 0.831715 4.11833 0.323386 0.00824989 -0.803766 -0.0126436 0.594754
1403715312.957143040 0.830343 4.11983 0.323679 0.00866115 -0.803536 -0.0127765 0.595056
1403715312.962142976 0.82899 4.1213 0.323994 0.00902379 -0.803348 -0.0128366 0.595303
1403715312.967142912 0.827659 4.12276 0.324338 0.00943183 -0.803192 -0.0128672 0.595507
1403715312.972143104 0.82635 4.1242 0.324713 0.00982592 -0.803011 -0.0128672 0.595744
1403715313.17143040 0.817861 4.13486 0.32927 0.0125358 -0.80153 -0.0124264 0.597693
1403715313.22142976 0.816743 4.13619 0.329817 0.012837 -0.801519 -0.0123994 0.597703
1403715313.27142912 0.814599 4.13662 0.329973 0.0131325 -0.801504 -0.0124546 0.597716
1403715313.72143104 0.805301 4.14784 0.336636 0.0163961 -0.801011 -0.0125855 0.598292
1403715313.77143040 0.802929 4.14961 0.337076 0.0167146 -0.80111 -0.0126544 0.598149
1403715313.122142976 0.795386 4.15976 0.345672 0.0190915 -0.801315 -0.0118843 0.59782
1403715313.127142912 0.79344 4.16404 0.347522 0.0193008 -0.801275 -0.011688 0.59787
1403715313.172143104 0.786947 4.17321 0.357273 0.0213797 -0.801769 -0.0107403 0.597155
1403715313.177143040 0.784513 4.17432 0.358449 0.0213977 -0.801855 -0.0105003 0.597044
1403715313.217143040 0.779659 4.18145 0.367189 0.0217981 -0.802758 -0.00787003 0.595854
1403715313.222142976 0.779125 4.1823 0.368255 0.0217725 -0.802891 -0.00746933 0.595681
1403715313.227142912 0.779841 4.18151 0.370076 0.021816 -0.802993 -0.00711652 0.595547
1403715313.267142912 0.776598 4.18779 0.378342 0.0218263 -0.804409 -0.0039103 0.593662
1403715313.272143104 0.776286 4.18854 0.379312 0.0217795 -0.804593 -0.00344101 0.593418
1403715313.277143040 0.779503 4.18612 0.380833 0.0217899 -0.804694 -0.00308566 0.593282
1403715313.312143104 0.777975 4.19109 0.387288 0.0217076 -0.806256 -0.00069485 0.591168
1403715313.317143040 0.777777 4.19177 0.388194 0.0217079 -0.806459 -0.00034909 0.590891
1403715313.322142976 0.777583 4.19244 0.389097 0.0217005 -0.806682 -6.76919e-05 0.590587
1403715313.327142912 0.778028 4.1896 0.390572 0.0217387 -0.806894 7.92314e-05 0.590296
1403715313.367142912 0.776982 4.19447 0.397695 0.0216095 -0.808836 0.00229044 0.587632
1403715313.372143104 0.776893 4.19504 0.398597 0.0216013 -0.809069 0.00255571 0.587311
1403715313.377143040 0.776192 4.19317 0.399854 0.0215866 -0.809361 0.00272435 0.586908
1403715313.382142976 0.776109 4.19373 0.400743 0.0216034 -0.809615 0.00291461 0.586556
1403715313.387142912 0.776031 4.19429 0.401616 0.0216554 -0.809832 0.00303313 0.586254
1403715313.392143104 0.775961 4.19484 0.402484 0.0217178 -0.81012 0.00314817 0.585854
1403715313.397143040 0.775898 4.1954 0.403348 0.0218187 -0.810361 0.00329294 0.585515
1403715313.402142976 0.775838 4.19596 0.404202 0.0218885 -0.810615 0.00338977 0.585161
1403715313.407142912 0.775788 4.19653 0.405051 0.0219151 -0.81087 0.00346397 0.584806
1403715313.412143104 0.775749 4.1971 0.405886 0.021877 -0.811086 0.00356672 0.584507
1403715313.417143040 0.77571 4.19767 0.406716 0.0217876 -0.811355 0.00367789 0.584136
1403715313.422142976 0.775675 4.19824 0.40755 0.0217073 -0.811569 0.00382952 0.58384
1403715313.427142912 0.776799 4.19568 0.408054 0.0217191 -0.811728 0.00389104 0.583619
[truncated: 1,153,463 more chars]
