# Supplementary material for: A fast and high precision multi-robot environment modeling based on M-BFSI: Bidirectional filtering and scene identification method
Source: iScience. 2024 Apr 10;27(5):109721. doi: 10.1016/j.isci.2024.109721 (PMC11068629; doi:10.1016/j.isci.2024.109721)
Supplement: Document S1. Data S1 and S2 [file mmc1.zip › Data/Data S1:single-robot,related to Figure 7,10,11/Data S1-3:Comparison chart of algorithm errors,related to Figure 11/Reference.tum]

1.403715274302142859e+09 8.786119999999999486e-01 2.142469999999999875e+00 9.472620000000000484e-01 -8.284589999999999455e-01 -5.895600000000000146e-02 -5.536410000000000498e-01 6.051399999999999835e-02
1.403715274307142973e+09 8.786580000000000501e-01 2.142398000000000025e+00 9.472519999999999829e-01 -8.284329999999999750e-01 -5.905099999999999932e-02 -5.536640000000000450e-01 6.057099999999999984e-02
1.403715274312143087e+09 8.787030000000000118e-01 2.142316999999999805e+00 9.472420000000000284e-01 -8.284049999999999470e-01 -5.909999999999999976e-02 -5.536969999999999947e-01 6.060000000000000109e-02
1.403715274317142963e+09 8.787460000000000271e-01 2.142224999999999824e+00 9.472300000000000164e-01 -8.283949999999999925e-01 -5.909500000000000169e-02 -5.537149999999999572e-01 6.057699999999999890e-02
1.403715274322143078e+09 8.787869999999999848e-01 2.142125000000000057e+00 9.472129999999999717e-01 -8.284099999999999797e-01 -5.905699999999999839e-02 -5.537039999999999740e-01 6.051100000000000229e-02
1.403715274327142954e+09 8.788259999999999961e-01 2.142021000000000175e+00 9.471950000000000092e-01 -8.284299999999999997e-01 -5.899399999999999783e-02 -5.536900000000000155e-01 6.042999999999999761e-02
1.403715274332143068e+09 8.788620000000000321e-01 2.141919000000000128e+00 9.471810000000000507e-01 -8.284340000000000037e-01 -5.893799999999999734e-02 -5.536969999999999947e-01 6.035100000000000187e-02
1.403715274337142944e+09 8.788960000000000106e-01 2.141824999999999868e+00 9.471709999999999852e-01 -8.284209999999999630e-01 -5.890999999999999709e-02 -5.537269999999999692e-01 6.029199999999999837e-02
1.403715274342143059e+09 8.789270000000000138e-01 2.141742999999999952e+00 9.471650000000000347e-01 -8.283960000000000212e-01 -5.890999999999999709e-02 -5.537659999999999805e-01 6.027300000000000019e-02
1.403715274347142935e+09 8.789580000000000171e-01 2.141674000000000078e+00 9.471589999999999732e-01 -8.283679999999999932e-01 -5.893000000000000321e-02 -5.538020000000000165e-01 6.031099999999999656e-02
1.403715274352143049e+09 8.789890000000000203e-01 2.141611999999999849e+00 9.471479999999999899e-01 -8.283530000000000060e-01 -5.896300000000000152e-02 -5.538129999999999997e-01 6.038600000000000217e-02
1.403715274357142925e+09 8.790170000000000483e-01 2.141551000000000204e+00 9.471349999999999492e-01 -8.283530000000000060e-01 -5.899700000000000083e-02 -5.538009999999999877e-01 6.045600000000000279e-02
1.403715274362143040e+09 8.790449999999999653e-01 2.141483000000000025e+00 9.471230000000000482e-01 -8.283620000000000427e-01 -5.901100000000000095e-02 -5.537830000000000252e-01 6.048900000000000110e-02
1.403715274367142916e+09 8.790719999999999645e-01 2.141404999999999781e+00 9.471140000000000114e-01 -8.283709999999999685e-01 -5.899399999999999783e-02 -5.537750000000000172e-01 6.045699999999999685e-02
1.403715274372143030e+09 8.790980000000000461e-01 2.141316999999999915e+00 9.471100000000000074e-01 -8.283669999999999645e-01 -5.893400000000000027e-02 -5.537959999999999550e-01 6.038199999999999817e-02
1.403715274377142668e+09 8.791240000000000165e-01 2.141230999999999884e+00 9.471079999999999499e-01 -8.283599999999999852e-01 -5.887200000000000072e-02 -5.538220000000000365e-01 6.029799999999999743e-02
1.403715274382143021e+09 8.791489999999999583e-01 2.141160000000000174e+00 9.471019999999999994e-01 -8.283610000000000140e-01 -5.884699999999999653e-02 -5.538260000000000405e-01 6.027300000000000019e-02
1.403715274387142897e+09 8.791740000000000110e-01 2.141115000000000101e+00 9.470910000000000162e-01 -8.283700000000000507e-01 -5.890000000000000097e-02 -5.537990000000000412e-01 6.033399999999999874e-02
1.403715274392143011e+09 8.791999999999999815e-01 2.141090999999999855e+00 9.470769999999999467e-01 -8.283909999999999885e-01 -5.902899999999999814e-02 -5.537400000000000100e-01 6.045999999999999985e-02
1.403715274397142887e+09 8.792250000000000343e-01 2.141070000000000029e+00 9.470650000000000457e-01 -8.284080000000000332e-01 -5.917000000000000037e-02 -5.536860000000000115e-01 6.059400000000000203e-02
1.403715274402143002e+09 8.792560000000000375e-01 2.141017999999999866e+00 9.470549999999999802e-01 -8.284150000000000125e-01 -5.924700000000000105e-02 -5.536600000000000410e-01 6.065700000000000258e-02
1.403715274407143116e+09 8.792830000000000368e-01 2.140944000000000180e+00 9.470520000000000049e-01 -8.284209999999999630e-01 -5.920199999999999768e-02 -5.536609999999999587e-01 6.060399999999999815e-02
1.403715274412142992e+09 8.793109999999999538e-01 2.140845999999999805e+00 9.470509999999999762e-01 -8.284289999999999710e-01 -5.903699999999999920e-02 -5.536849999999999827e-01 6.044100000000000167e-02
1.403715274417143106e+09 8.793379999999999530e-01 2.140747999999999873e+00 9.470490000000000297e-01 -8.284420000000000117e-01 -5.883000000000000035e-02 -5.537090000000000067e-01 6.025500000000000300e-02
1.403715274422142982e+09 8.793640000000000345e-01 2.140674999999999883e+00 9.470410000000000217e-01 -8.284610000000000030e-01 -5.868899999999999811e-02 -5.537039999999999740e-01 6.016699999999999826e-02
1.403715274427143097e+09 8.793860000000000010e-01 2.140639999999999876e+00 9.470300000000000384e-01 -8.284799999999999942e-01 -5.868199999999999805e-02 -5.536699999999999955e-01 6.021699999999999969e-02
1.403715274432142735e+09 8.794049999999999923e-01 2.140638000000000041e+00 9.470210000000000017e-01 -8.284869999999999735e-01 -5.879700000000000204e-02 -5.536330000000000418e-01 6.036500000000000199e-02
1.403715274437143087e+09 8.794199999999999795e-01 2.140648000000000106e+00 9.470190000000000552e-01 -8.284679999999999822e-01 -5.897000000000000158e-02 -5.536229999999999762e-01 6.053299999999999653e-02
1.403715274442142963e+09 8.794330000000000203e-01 2.140648999999999802e+00 9.470229999999999482e-01 -8.284299999999999997e-01 -5.911199999999999788e-02 -5.536510000000000042e-01 6.066099999999999964e-02
1.403715274447143078e+09 8.794459999999999500e-01 2.140627999999999975e+00 9.470279999999999809e-01 -8.283989999999999965e-01 -5.916799999999999837e-02 -5.536849999999999827e-01 6.071300000000000308e-02
1.403715274452142954e+09 8.794720000000000315e-01 2.140568000000000026e+00 9.470220000000000304e-01 -8.283880000000000132e-01 -5.911600000000000188e-02 -5.537109999999999532e-01 6.068699999999999789e-02
1.403715274457143068e+09 8.794899999999999940e-01 2.140499999999999847e+00 9.470190000000000552e-01 -8.283909999999999885e-01 -5.899700000000000083e-02 -5.537309999999999732e-01 6.058299999999999796e-02
1.403715274462142944e+09 8.795100000000000140e-01 2.140426000000000162e+00 9.470150000000000512e-01 -8.284040000000000292e-01 -5.884799999999999753e-02 -5.537400000000000100e-01 6.045600000000000279e-02
1.403715274467143059e+09 8.795300000000000340e-01 2.140359999999999818e+00 9.470110000000000472e-01 -8.284219999999999917e-01 -5.873799999999999855e-02 -5.537400000000000100e-01 6.032400000000000262e-02
1.403715274472142935e+09 8.795469999999999677e-01 2.140309999999999935e+00 9.470079999999999609e-01 -8.284289999999999710e-01 -5.870600000000000124e-02 -5.537440000000000140e-01 6.022199999999999775e-02
1.403715274477143049e+09 8.795610000000000372e-01 2.140280000000000182e+00 9.470119999999999649e-01 -8.284110000000000085e-01 -5.873599999999999655e-02 -5.537699999999999845e-01 6.020600000000000257e-02
1.403715274482142925e+09 8.795739999999999670e-01 2.140270999999999813e+00 9.470190000000000552e-01 -8.283709999999999685e-01 -5.881700000000000123e-02 -5.538149999999999462e-01 6.026100000000000206e-02
1.403715274487142801e+09 8.795859999999999790e-01 2.140274999999999928e+00 9.470239999999999769e-01 -8.283359999999999612e-01 -5.892000000000000015e-02 -5.538440000000000030e-01 6.037800000000000111e-02
1.403715274492142916e+09 8.795969999999999622e-01 2.140283999999999853e+00 9.470250000000000057e-01 -8.283139999999999947e-01 -5.903200000000000114e-02 -5.538509999999999822e-01 6.050900000000000029e-02
1.403715274497143030e+09 8.796070000000000277e-01 2.140286999999999829e+00 9.470229999999999482e-01 -8.283059999999999867e-01 -5.913700000000000206e-02 -5.538419999999999455e-01 6.059500000000000303e-02
1.403715274502142906e+09 8.796370000000000022e-01 2.140248000000000150e+00 9.470129999999999937e-01 -8.283209999999999740e-01 -5.920999999999999874e-02 -5.538089999999999957e-01 6.061199999999999921e-02
1.403715274507143021e+09 8.796509999999999607e-01 2.140214999999999979e+00 9.470089999999999897e-01 -8.283390000000000475e-01 -5.923899999999999999e-02 -5.537879999999999470e-01 6.052899999999999947e-02
1.403715274512142897e+09 8.796640000000000015e-01 2.140171000000000046e+00 9.470070000000000432e-01 -8.283540000000000347e-01 -5.920000000000000262e-02 -5.537830000000000252e-01 6.040700000000000236e-02
1.403715274517143011e+09 8.796739999999999560e-01 2.140127000000000113e+00 9.470079999999999609e-01 -8.283639999999999892e-01 -5.910800000000000082e-02 -5.537900000000000045e-01 6.029799999999999743e-02
1.403715274522142887e+09 8.796810000000000462e-01 2.140089000000000130e+00 9.470079999999999609e-01 -8.283669999999999645e-01 -5.899000000000000077e-02 -5.538060000000000205e-01 6.022899999999999782e-02
1.403715274527143002e+09 8.796869999999999967e-01 2.140061999999999909e+00 9.470070000000000432e-01 -8.283700000000000507e-01 -5.888999999999999790e-02 -5.538129999999999997e-01 6.022000000000000269e-02
1.403715274532143116e+09 8.796910000000000007e-01 2.140051999999999843e+00 9.470049999999999857e-01 -8.283779999999999477e-01 -5.885399999999999660e-02 -5.538009999999999877e-01 6.026000000000000106e-02
1.403715274537142992e+09 8.796939999999999760e-01 2.140057999999999794e+00 9.470030000000000392e-01 -8.283890000000000420e-01 -5.888600000000000084e-02 -5.537729999999999597e-01 6.032400000000000262e-02
1.403715274542143345e+09 8.796950000000000047e-01 2.140076999999999785e+00 9.469999999999999529e-01 -8.283979999999999677e-01 -5.895999999999999852e-02 -5.537429999999999852e-01 6.040700000000000236e-02
1.403715274547142982e+09 8.796939999999999760e-01 2.140101000000000031e+00 9.469990000000000352e-01 -8.284010000000000540e-01 -5.904800000000000326e-02 -5.537199999999999900e-01 6.049999999999999822e-02
1.403715274552143097e+09 8.797190000000000287e-01 2.140079000000000065e+00 9.469929999999999737e-01 -8.283930000000000460e-01 -5.910699999999999982e-02 -5.537130000000000107e-01 6.060200000000000309e-02
1.403715274557142973e+09 8.797230000000000327e-01 2.140079000000000065e+00 9.469969999999999777e-01 -8.283840000000000092e-01 -5.912599999999999800e-02 -5.537199999999999900e-01 6.065099999999999658e-02
1.403715274562143087e+09 8.797270000000000367e-01 2.140066000000000024e+00 9.469990000000000352e-01 -8.283859999999999557e-01 -5.910800000000000082e-02 -5.537210000000000187e-01 6.063400000000000040e-02
1.403715274567142963e+09 8.797310000000000407e-01 2.140048000000000172e+00 9.469999999999999529e-01 -8.283909999999999885e-01 -5.908000000000000057e-02 -5.537229999999999652e-01 6.056500000000000078e-02
1.403715274572143078e+09 8.797340000000000160e-01 2.140028000000000041e+00 9.470020000000000104e-01 -8.283970000000000500e-01 -5.906700000000000145e-02 -5.537269999999999692e-01 6.046800000000000092e-02
1.403715274577142954e+09 8.797359999999999625e-01 2.140007000000000215e+00 9.470060000000000144e-01 -8.284040000000000292e-01 -5.905400000000000232e-02 -5.537290000000000267e-01 6.036099999999999799e-02
1.403715274582143068e+09 8.797369999999999912e-01 2.139984000000000108e+00 9.470119999999999649e-01 -8.283979999999999677e-01 -5.900899999999999895e-02 -5.537520000000000220e-01 6.027400000000000119e-02
1.403715274587142944e+09 8.797350000000000447e-01 2.139962000000000142e+00 9.470180000000000264e-01 -8.283939999999999637e-01 -5.894499999999999740e-02 -5.537720000000000420e-01 6.020600000000000257e-02
1.403715274592143059e+09 8.797319999999999585e-01 2.139949000000000101e+00 9.470220000000000304e-01 -8.283890000000000420e-01 -5.888999999999999790e-02 -5.537889999999999757e-01 6.017399999999999832e-02
1.403715274597142935e+09 8.797279999999999545e-01 2.139953999999999912e+00 9.470260000000000344e-01 -8.283730000000000260e-01 -5.887400000000000272e-02 -5.538119999999999710e-01 6.020799999999999763e-02
1.403715274602143049e+09 8.797549999999999537e-01 2.139921999999999880e+00 9.470140000000000224e-01 -8.283650000000000180e-01 -5.893299999999999927e-02 -5.538039999999999630e-01 6.032200000000000062e-02
1.403715274607142925e+09 8.797540000000000360e-01 2.139959999999999862e+00 9.470129999999999937e-01 -8.283509999999999485e-01 -5.906399999999999845e-02 -5.537929999999999797e-01 6.049999999999999822e-02
1.403715274612143040e+09 8.797519999999999785e-01 2.140000999999999820e+00 9.470110000000000472e-01 -8.283359999999999612e-01 -5.922100000000000281e-02 -5.537790000000000212e-01 6.067199999999999677e-02
1.403715274617143154e+09 8.797519999999999785e-01 2.140026999999999902e+00 9.470089999999999897e-01 -8.283300000000000107e-01 -5.933700000000000085e-02 -5.537649999999999517e-01 6.076000000000000151e-02
1.403715274622143030e+09 8.797519999999999785e-01 2.140026000000000206e+00 9.470089999999999897e-01 -8.283249999999999780e-01 -5.935599999999999904e-02 -5.537739999999999885e-01 6.073499999999999732e-02
1.403715274627142906e+09 8.797530000000000072e-01 2.140003000000000100e+00 9.470089999999999897e-01 -8.283380000000000187e-01 -5.929100000000000342e-02 -5.537760000000000460e-01 6.060299999999999715e-02
1.403715274632143021e+09 8.797530000000000072e-01 2.139971000000000068e+00 9.470100000000000184e-01 -8.283549999999999525e-01 -5.915399999999999825e-02 -5.537819999999999965e-01 6.045299999999999979e-02
1.403715274637142897e+09 8.797530000000000072e-01 2.139946999999999822e+00 9.470079999999999609e-01 -8.283679999999999932e-01 -5.902000000000000302e-02 -5.537910000000000332e-01 6.031899999999999762e-02
1.403715274642143011e+09 8.797519999999999785e-01 2.139943000000000151e+00 9.470079999999999609e-01 -8.283760000000000012e-01 -5.895199999999999746e-02 -5.537950000000000372e-01 6.023799999999999988e-02
1.403715274647142887e+09 8.797490000000000032e-01 2.139962000000000142e+00 9.470129999999999937e-01 -8.283730000000000260e-01 -5.896799999999999958e-02 -5.537990000000000412e-01 6.023799999999999988e-02
1.403715274652143002e+09 8.797829999999999817e-01 2.139914999999999790e+00 9.470039999999999569e-01 -8.283589999999999565e-01 -5.905200000000000032e-02 -5.538030000000000452e-01 6.030599999999999850e-02
1.403715274657143116e+09 8.797829999999999817e-01 2.139947999999999961e+00 9.470119999999999649e-01 -8.283340000000000147e-01 -5.918000000000000344e-02 -5.538170000000000037e-01 6.039100000000000024e-02
1.403715274662142992e+09 8.797810000000000352e-01 2.139984999999999804e+00 9.470239999999999769e-01 -8.283040000000000402e-01 -5.931600000000000067e-02 -5.538370000000000237e-01 6.048499999999999710e-02
1.403715274667143106e+09 8.797770000000000312e-01 2.140019000000000116e+00 9.470359999999999889e-01 -8.282699999999999507e-01 -5.941099999999999853e-02 -5.538669999999999982e-01 6.057900000000000090e-02
1.403715274672143221e+09 8.797700000000000520e-01 2.140041000000000082e+00 9.470490000000000297e-01 -8.282420000000000337e-01 -5.943500000000000172e-02 -5.538999999999999480e-01 6.063500000000000140e-02
1.403715274677143097e+09 8.797610000000000152e-01 2.140044000000000057e+00 9.470589999999999842e-01 -8.282350000000000545e-01 -5.938700000000000229e-02 -5.539180000000000215e-01 6.061500000000000221e-02
1.403715274682142973e+09 8.797490000000000032e-01 2.140031000000000017e+00 9.470680000000000209e-01 -8.282420000000000337e-01 -5.927299999999999930e-02 -5.539300000000000335e-01 6.052899999999999947e-02
1.403715274687143087e+09 8.797359999999999625e-01 2.140016000000000140e+00 9.470750000000000002e-01 -8.282610000000000250e-01 -5.913000000000000200e-02 -5.539300000000000335e-01 6.041300000000000142e-02
1.403715274692142963e+09 8.797220000000000040e-01 2.140013000000000165e+00 9.470779999999999754e-01 -8.282810000000000450e-01 -5.901499999999999801e-02 -5.539209999999999967e-01 6.032900000000000068e-02
1.403715274697143078e+09 8.797059999999999880e-01 2.140031000000000017e+00 9.470830000000000082e-01 -8.282869999999999955e-01 -5.897000000000000158e-02 -5.539180000000000215e-01 6.031600000000000156e-02
1.403715274702142954e+09 8.797340000000000160e-01 2.139984000000000108e+00 9.470699999999999674e-01 -8.282739999999999547e-01 -5.898199999999999971e-02 -5.539269999999999472e-01 6.040899999999999742e-02
1.403715274707143068e+09 8.797260000000000080e-01 2.140025000000000066e+00 9.470769999999999467e-01 -8.282450000000000090e-01 -5.906499999999999945e-02 -5.539469999999999672e-01 6.053499999999999853e-02
1.403715274712142944e+09 8.797180000000000000e-01 2.140067999999999859e+00 9.470899999999999874e-01 -8.282019999999999937e-01 -5.916099999999999831e-02 -5.539880000000000360e-01 6.065399999999999958e-02
1.403715274717143059e+09 8.797099999999999920e-01 2.140104000000000006e+00 9.471019999999999994e-01 -8.281659999999999577e-01 -5.923699999999999799e-02 -5.540270000000000472e-01 6.071599999999999914e-02
1.403715274722142935e+09 8.797030000000000127e-01 2.140127000000000113e+00 9.471110000000000362e-01 -8.281479999999999952e-01 -5.926300000000000318e-02 -5.540519999999999889e-01 6.071499999999999814e-02
1.403715274727143049e+09 8.796969999999999512e-01 2.140139000000000014e+00 9.471180000000000154e-01 -8.281420000000000448e-01 -5.923699999999999799e-02 -5.540690000000000337e-01 6.066400000000000264e-02
1.403715274732142925e+09 8.796899999999999720e-01 2.140144999999999964e+00 9.471169999999999867e-01 -8.281589999999999785e-01 -5.918600000000000250e-02 -5.540580000000000505e-01 6.058000000000000190e-02
1.403715274737143040e+09 8.796829999999999927e-01 2.140152000000000054e+00 9.471119999999999539e-01 -8.281939999999999857e-01 -5.911899999999999794e-02 -5.540220000000000145e-01 6.049600000000000116e-02
1.403715274742142916e+09 8.796749999999999847e-01 2.140165999999999791e+00 9.471070000000000322e-01 -8.282260000000000177e-01 -5.907500000000000251e-02 -5.539859999999999784e-01 6.042499999999999954e-02
1.403715274747143030e+09 8.796650000000000302e-01 2.140188999999999897e+00 9.471060000000000034e-01 -8.282399999999999762e-01 -5.906000000000000139e-02 -5.539690000000000447e-01 6.040399999999999936e-02
1.403715274752142906e+09 8.797030000000000127e-01 2.140122999999999998e+00 9.470870000000000122e-01 -8.282319999999999682e-01 -5.905799999999999939e-02 -5.539789999999999992e-01 6.042899999999999661e-02
1.403715274757143021e+09 8.797019999999999840e-01 2.140143999999999824e+00 9.470849999999999547e-01 -8.282249999999999890e-01 -5.908599999999999963e-02 -5.539819999999999744e-01 6.046699999999999992e-02
1.403715274762142897e+09 8.797030000000000127e-01 2.140171000000000046e+00 9.470819999999999794e-01 -8.282230000000000425e-01 -5.912099999999999994e-02 -5.539749999999999952e-01 6.052899999999999947e-02
1.403715274767143011e+09 8.797030000000000127e-01 2.140203000000000078e+00 9.470779999999999754e-01 -8.282220000000000137e-01 -5.915700000000000125e-02 -5.539640000000000120e-01 6.060000000000000109e-02
1.403715274772142887e+09 8.797049999999999592e-01 2.140235000000000110e+00 9.470739999999999714e-01 -8.282329999999999970e-01 -5.918500000000000150e-02 -5.539389999999999592e-01 6.065600000000000158e-02
1.403715274777143002e+09 8.797049999999999592e-01 2.140261999999999887e+00 9.470709999999999962e-01 -8.282479999999999842e-01 -5.920000000000000262e-02 -5.539129999999999887e-01 6.067299999999999777e-02
1.403715274782143116e+09 8.797040000000000415e-01 2.140282000000000018e+00 9.470739999999999714e-01 -8.282519999999999882e-01 -5.918299999999999950e-02 -5.539089999999999847e-01 6.066799999999999971e-02
1.403715274787142992e+09 8.797000000000000375e-01 2.140295000000000059e+00 9.470849999999999547e-01 -8.282399999999999762e-01 -5.914699999999999819e-02 -5.539340000000000375e-01 6.063299999999999940e-02
1.403715274792143106e+09 8.796929999999999472e-01 2.140305000000000124e+00 9.470960000000000489e-01 -8.282249999999999890e-01 -5.908499999999999863e-02 -5.539699999999999624e-01 6.057799999999999990e-02
1.403715274797142982e+09 8.796840000000000215e-01 2.140318000000000165e+00 9.471030000000000282e-01 -8.282199999999999562e-01 -5.902500000000000108e-02 -5.539899999999999824e-01 6.051800000000000235e-02
1.403715274802142859e+09 8.797220000000000040e-01 2.140242000000000200e+00 9.470830000000000082e-01 -8.282180000000000097e-01 -5.896300000000000152e-02 -5.539990000000000192e-01 6.052300000000000041e-02
1.403715274807142973e+09 8.797190000000000287e-01 2.140260000000000051e+00 9.470830000000000082e-01 -8.282180000000000097e-01 -5.896499999999999658e-02 -5.539969999999999617e-01 6.054400000000000059e-02
1.403715274812143087e+09 8.797139999999999960e-01 2.140287999999999968e+00 9.470800000000000329e-01 -8.282270000000000465e-01 -5.900799999999999795e-02 -5.539760000000000240e-01 6.057300000000000184e-02
1.403715274817142963e+09 8.797070000000000167e-01 2.140320000000000000e+00 9.470800000000000329e-01 -8.282310000000000505e-01 -5.906000000000000139e-02 -5.539589999999999792e-01 6.062100000000000127e-02
1.403715274822143078e+09 8.796979999999999800e-01 2.140349000000000057e+00 9.470870000000000122e-01 -8.282119999999999482e-01 -5.910900000000000182e-02 -5.539760000000000240e-01 6.067600000000000077e-02
1.403715274827142954e+09 8.796890000000000542e-01 2.140369999999999884e+00 9.470990000000000242e-01 -8.281809999999999450e-01 -5.913500000000000006e-02 -5.540169999999999817e-01 6.069599999999999995e-02
1.403715274832143068e+09 8.796789999999999887e-01 2.140382999999999925e+00 9.471089999999999787e-01 -8.281589999999999785e-01 -5.913199999999999706e-02 -5.540549999999999642e-01 6.065799999999999664e-02
1.403715274837142944e+09 8.796669999999999767e-01 2.140394000000000130e+00 9.471140000000000114e-01 -8.281519999999999992e-01 -5.909500000000000169e-02 -5.540739999999999554e-01 6.061600000000000321e-02
1.403715274842143059e+09 8.796540000000000470e-01 2.140410999999999841e+00 9.471169999999999867e-01 -8.281570000000000320e-01 -5.904500000000000026e-02 -5.540730000000000377e-01 6.060600000000000015e-02
1.403715274847142935e+09 8.796389999999999487e-01 2.140435000000000088e+00 9.471169999999999867e-01 -8.281800000000000272e-01 -5.899700000000000083e-02 -5.540439999999999809e-01 6.060100000000000209e-02
1.403715274852143049e+09 8.796730000000000382e-01 2.140353000000000172e+00 9.470899999999999874e-01 -8.282030000000000225e-01 -5.893000000000000321e-02 -5.540150000000000352e-01 6.061300000000000021e-02
1.403715274857142925e+09 8.796650000000000302e-01 2.140362000000000098e+00 9.470880000000000409e-01 -8.282070000000000265e-01 -5.891099999999999809e-02 -5.540129999999999777e-01 6.060600000000000015e-02
1.403715274862143040e+09 8.796570000000000222e-01 2.140379999999999949e+00 9.470920000000000449e-01 -8.281950000000000145e-01 -5.892900000000000221e-02 -5.540260000000000185e-01 6.061699999999999727e-02
1.403715274867142916e+09 8.796479999999999855e-01 2.140407999999999866e+00 9.470979999999999954e-01 -8.281760000000000232e-01 -5.898099999999999871e-02 -5.540479999999999849e-01 6.063099999999999740e-02
1.403715274872143030e+09 8.796399999999999775e-01 2.140439999999999898e+00 9.471019999999999994e-01 -8.281650000000000400e-01 -5.902299999999999908e-02 -5.540570000000000217e-01 6.066099999999999964e-02
1.403715274877142668e+09 8.796310000000000517e-01 2.140476000000000045e+00 9.471019999999999994e-01 -8.281600000000000072e-01 -5.903800000000000020e-02 -5.540570000000000217e-01 6.071599999999999914e-02
1.403715274882143021e+09 8.796209999999999862e-01 2.140512999999999888e+00 9.471000000000000529e-01 -8.281610000000000360e-01 -5.902199999999999808e-02 -5.540500000000000425e-01 6.078399999999999775e-02
1.403715274887142897e+09 8.796119999999999495e-01 2.140547999999999895e+00 9.470979999999999954e-01 -8.281749999999999945e-01 -5.898799999999999877e-02 -5.540300000000000225e-01 6.081299999999999900e-02
1.403715274892143011e+09 8.796030000000000237e-01 2.140575000000000117e+00 9.470960000000000489e-01 -8.281889999999999530e-01 -5.894599999999999840e-02 -5.540169999999999817e-01 6.077500000000000263e-02
1.403715274897142887e+09 8.795939999999999870e-01 2.140601000000000198e+00 9.470969999999999667e-01 -8.281990000000000185e-01 -5.890200000000000297e-02 -5.540150000000000352e-01 6.070099999999999801e-02
1.403715274902143002e+09 8.796389999999999487e-01 2.140527000000000069e+00 9.470720000000000249e-01 -8.282049999999999690e-01 -5.886600000000000166e-02 -5.540140000000000065e-01 6.065999999999999864e-02
1.403715274907143116e+09 8.796399999999999775e-01 2.140544999999999920e+00 9.470699999999999674e-01 -8.282100000000000017e-01 -5.887400000000000272e-02 -5.540079999999999449e-01 6.064300000000000246e-02
1.403715274912142992e+09 8.796399999999999775e-01 2.140572000000000141e+00 9.470669999999999922e-01 -8.282129999999999770e-01 -5.889199999999999990e-02 -5.540000000000000480e-01 6.066499999999999670e-02
1.403715274917143106e+09 8.796380000000000310e-01 2.140606000000000009e+00 9.470640000000000169e-01 -8.282159999999999522e-01 -5.889799999999999897e-02 -5.539870000000000072e-01 6.073100000000000026e-02
1.403715274922142982e+09 8.796349999999999447e-01 2.140643999999999991e+00 9.470640000000000169e-01 -8.282180000000000097e-01 -5.890600000000000003e-02 -5.539749999999999952e-01 6.080499999999999794e-02
1.403715274927143097e+09 8.796319999999999695e-01 2.140677999999999859e+00 9.470659999999999634e-01 -8.282180000000000097e-01 -5.891799999999999815e-02 -5.539680000000000160e-01 6.084699999999999831e-02
1.403715274932142735e+09 8.796289999999999942e-01 2.140703999999999940e+00 9.470690000000000497e-01 -8.282169999999999810e-01 -5.891699999999999715e-02 -5.539709999999999912e-01 6.083700000000000219e-02
1.403715274937143087e+09 8.796239999999999615e-01 2.140725000000000211e+00 9.470720000000000249e-01 -8.282190000000000385e-01 -5.890999999999999709e-02 -5.539739999999999664e-01 6.079099999999999782e-02
1.403715274942142963e+09 8.796180000000000110e-01 2.140747999999999873e+00 9.470739999999999714e-01 -8.282300000000000217e-01 -5.890499999999999903e-02 -5.539619999999999544e-01 6.075400000000000245e-02
1.403715274947143078e+09 8.796089999999999742e-01 2.140775999999999790e+00 9.470769999999999467e-01 -8.282380000000000297e-01 -5.889899999999999997e-02 -5.539520000000000000e-01 6.074000000000000232e-02
1.403715274952142954e+09 8.796509999999999607e-01 2.140700999999999965e+00 9.470520000000000049e-01 -8.282420000000000337e-01 -5.885300000000000253e-02 -5.539469999999999672e-01 6.077799999999999869e-02
1.403715274957143068e+09 8.796500000000000430e-01 2.140712000000000170e+00 9.470490000000000297e-01 -8.282460000000000377e-01 -5.882300000000000029e-02 -5.539420000000000455e-01 6.079500000000000182e-02
1.403715274962142944e+09 8.796460000000000390e-01 2.140727000000000046e+00 9.470509999999999762e-01 -8.282410000000000050e-01 -5.880400000000000210e-02 -5.539500000000000535e-01 6.081799999999999706e-02
1.403715274967143059e+09 8.796420000000000350e-01 2.140747000000000178e+00 9.470549999999999802e-01 -8.282350000000000545e-01 -5.880300000000000110e-02 -5.539570000000000327e-01 6.082599999999999812e-02
1.403715274972142935e+09 8.796370000000000022e-01 2.140769999999999840e+00 9.470579999999999554e-01 -8.282410000000000050e-01 -5.881399999999999822e-02 -5.539500000000000535e-01 6.081299999999999900e-02
1.403715274977143049e+09 8.796310000000000517e-01 2.140794999999999781e+00 9.470589999999999842e-01 -8.282559999999999922e-01 -5.883300000000000335e-02 -5.539260000000000295e-01 6.080300000000000288e-02
1.403715274982142925e+09 8.796230000000000437e-01 2.140826000000000118e+00 9.470619999999999594e-01 -8.282640000000000002e-01 -5.885499999999999760e-02 -5.539100000000000135e-01 6.081700000000000300e-02
1.403715274987142801e+09 8.796129999999999782e-01 2.140861000000000125e+00 9.470690000000000497e-01 -8.282610000000000250e-01 -5.886799999999999672e-02 -5.539089999999999847e-01 6.085499999999999937e-02
1.403715274992142916e+09 8.796009999999999662e-01 2.140896000000000132e+00 9.470790000000000042e-01 -8.282580000000000497e-01 -5.885900000000000160e-02 -5.539110000000000422e-01 6.088999999999999968e-02
1.403715274997143030e+09 8.795870000000000077e-01 2.140925999999999885e+00 9.470910000000000162e-01 -8.282540000000000457e-01 -5.882600000000000329e-02 -5.539190000000000502e-01 6.090099999999999680e-02
1.403715275002142906e+09 8.796230000000000437e-01 2.140852999999999895e+00 9.470790000000000042e-01 -8.282350000000000545e-01 -5.876499999999999779e-02 -5.539520000000000000e-01 6.091200000000000087e-02
1.403715275007143021e+09 8.796169999999999822e-01 2.140862999999999960e+00 9.470870000000000122e-01 -8.282239999999999602e-01 -5.873699999999999755e-02 -5.539749999999999952e-01 6.088400000000000062e-02
1.403715275012142897e+09 8.796089999999999742e-01 2.140880000000000116e+00 9.470899999999999874e-01 -8.282350000000000545e-01 -5.872200000000000336e-02 -5.539619999999999544e-01 6.086400000000000143e-02
1.403715275017143011e+09 8.795990000000000197e-01 2.140903999999999918e+00 9.470889999999999587e-01 -8.282530000000000170e-01 -5.871699999999999836e-02 -5.539349999999999552e-01 6.086899999999999950e-02
1.403715275022142887e+09 8.795870000000000077e-01 2.140935999999999950e+00 9.470899999999999874e-01 -8.282570000000000210e-01 -5.872800000000000242e-02 -5.539239999999999720e-01 6.090500000000000080e-02
1.403715275027143002e+09 8.795730000000000492e-01 2.140973999999999933e+00 9.470939999999999914e-01 -8.282509999999999595e-01 -5.875999999999999973e-02 -5.539260000000000295e-01 6.094700000000000117e-02
1.403715275032143116e+09 8.795579999999999510e-01 2.141011000000000220e+00 9.471030000000000282e-01 -8.282329999999999970e-01 -5.879500000000000004e-02 -5.539439999999999920e-01 6.097999999999999948e-02
1.403715275037142992e+09 8.795429999999999637e-01 2.141042999999999807e+00 9.471150000000000402e-01 -8.282100000000000017e-01 -5.880699999999999816e-02 -5.539760000000000240e-01 6.098800000000000054e-02
1.403715275042143345e+09 8.795269999999999477e-01 2.141070000000000029e+00 9.471249999999999947e-01 -8.281929999999999570e-01 -5.880400000000000210e-02 -5.540059999999999985e-01 6.095699999999999730e-02
1.403715275047142982e+09 8.795100000000000140e-01 2.141096000000000110e+00 9.471330000000000027e-01 -8.281870000000000065e-01 -5.878099999999999992e-02 -5.540220000000000145e-01 6.091900000000000093e-02
1.403715275052143097e+09 8.795450000000000212e-01 2.141024999999999956e+00 9.471089999999999787e-01 -8.281990000000000185e-01 -5.872700000000000142e-02 -5.540079999999999449e-01 6.092399999999999899e-02
1.403715275057142973e+09 8.795389999999999597e-01 2.141036999999999857e+00 9.471039999999999459e-01 -8.282169999999999810e-01 -5.870100000000000318e-02 -5.539849999999999497e-01 6.092199999999999699e-02
1.403715275062143087e+09 8.795330000000000092e-01 2.141055000000000152e+00 9.471009999999999707e-01 -8.282270000000000465e-01 -5.869900000000000118e-02 -5.539699999999999624e-01 6.092600000000000099e-02
1.403715275067142963e+09 8.795269999999999477e-01 2.141077999999999815e+00 9.471019999999999994e-01 -8.282279999999999642e-01 -5.872399999999999842e-02 -5.539650000000000407e-01 6.093400000000000205e-02
1.403715275072143078e+09 8.795199999999999685e-01 2.141103999999999896e+00 9.471070000000000322e-01 -8.282190000000000385e-01 -5.874299999999999661e-02 -5.539730000000000487e-01 6.095500000000000224e-02
1.403715275077142954e+09 8.795129999999999892e-01 2.141127000000000002e+00 9.471150000000000402e-01 -8.282049999999999690e-01 -5.874800000000000161e-02 -5.539920000000000400e-01 6.097199999999999842e-02
1.403715275082143068e+09 8.795049999999999812e-01 2.141147000000000133e+00 9.471220000000000194e-01 -8.281979999999999897e-01 -5.873799999999999855e-02 -5.540040000000000520e-01 6.096900000000000236e-02
1.403715275087142944e+09 8.794980000000000020e-01 2.141167999999999960e+00 9.471260000000000234e-01 -8.281960000000000433e-01 -5.871799999999999936e-02 -5.540100000000000025e-01 6.096300000000000330e-02
1.403715275092143059e+09 8.794910000000000228e-01 2.141192000000000206e+00 9.471279999999999699e-01 -8.282009999999999650e-01 -5.868799999999999711e-02 -5.540040000000000520e-01 6.098399999999999654e-02
1.403715275097142935e+09 8.794840000000000435e-01 2.141218999999999983e+00 9.471279999999999699e-01 -8.282129999999999770e-01 -5.865800000000000181e-02 -5.539870000000000072e-01 6.101000000000000173e-02
1.403715275102143049e+09 8.795269999999999477e-01 2.141150999999999804e+00 9.471000000000000529e-01 -8.282310000000000505e-01 -5.862400000000000250e-02 -5.539589999999999792e-01 6.104099999999999804e-02
1.403715275107142925e+09 8.795279999999999765e-01 2.141159000000000034e+00 9.470960000000000489e-01 -8.282450000000000090e-01 -5.862400000000000250e-02 -5.539389999999999592e-01 6.103399999999999798e-02
1.403715275112143040e+09 8.795269999999999477e-01 2.141169999999999796e+00 9.470960000000000489e-01 -8.282490000000000130e-01 -5.863700000000000162e-02 -5.539330000000000087e-01 6.102199999999999985e-02
1.403715275117143154e+09 8.795250000000000012e-01 2.141181000000000001e+00 9.470979999999999954e-01 -8.282460000000000377e-01 -5.864500000000000268e-02 -5.539370000000000127e-01 6.101499999999999979e-02
1.403715275122143030e+09 8.795199999999999685e-01 2.141192999999999902e+00 9.471000000000000529e-01 -8.282450000000000090e-01 -5.865299999999999681e-02 -5.539399999999999880e-01 6.099199999999999761e-02
1.403715275127142906e+09 8.795150000000000468e-01 2.141207000000000082e+00 9.471030000000000282e-01 -8.282439999999999802e-01 -5.865200000000000274e-02 -5.539439999999999920e-01 6.097600000000000242e-02
1.403715275132143021e+09 8.795070000000000388e-01 2.141227000000000213e+00 9.471070000000000322e-01 -8.282429999999999515e-01 -5.863999999999999768e-02 -5.539460000000000495e-01 6.098699999999999954e-02
1.403715275137142897e+09 8.794990000000000308e-01 2.141251000000000015e+00 9.471110000000000362e-01 -8.282479999999999842e-01 -5.863100000000000256e-02 -5.539349999999999552e-01 6.101499999999999979e-02
1.403715275142143011e+09 8.794899999999999940e-01 2.141274999999999817e+00 9.471140000000000114e-01 -8.282610000000000250e-01 -5.862499999999999656e-02 -5.539150000000000462e-01 6.103700000000000098e-02
1.403715275147142887e+09 8.794790000000000108e-01 2.141297999999999924e+00 9.471209999999999907e-01 -8.282680000000000042e-01 -5.862799999999999956e-02 -5.539030000000000342e-01 6.103800000000000198e-02
1.403715275152143002e+09 8.795190000000000508e-01 2.141226000000000074e+00 9.471019999999999994e-01 -8.282720000000000082e-01 -5.862300000000000150e-02 -5.538969999999999727e-01 6.105000000000000010e-02
1.403715275157143116e+09 8.795150000000000468e-01 2.141227999999999909e+00 9.471060000000000034e-01 -8.282699999999999507e-01 -5.863000000000000156e-02 -5.538999999999999480e-01 6.103499999999999898e-02
1.403715275162142992e+09 8.795100000000000140e-01 2.141230999999999884e+00 9.471100000000000074e-01 -8.282709999999999795e-01 -5.862200000000000050e-02 -5.539020000000000055e-01 6.101800000000000279e-02
1.403715275167143106e+09 8.795039999999999525e-01 2.141234999999999999e+00 9.471150000000000402e-01 -8.282720000000000082e-01 -5.860100000000000031e-02 -5.539030000000000342e-01 6.101000000000000173e-02
1.403715275172143221e+09 8.794950000000000268e-01 2.141242999999999785e+00 9.471220000000000194e-01 -8.282640000000000002e-01 -5.857400000000000106e-02 -5.539159999999999640e-01 6.103000000000000091e-02
1.403715275177143097e+09 8.794840000000000435e-01 2.141258000000000106e+00 9.471289999999999987e-01 -8.282570000000000210e-01 -5.855599999999999694e-02 -5.539250000000000007e-01 6.106799999999999728e-02
1.403715275182142973e+09 8.794729999999999492e-01 2.141277000000000097e+00 9.471359999999999779e-01 -8.282530000000000170e-01 -5.855699999999999794e-02 -5.539269999999999472e-01 6.109900000000000053e-02
1.403715275187143087e+09 8.794619999999999660e-01 2.141296000000000088e+00 9.471439999999999859e-01 -8.282530000000000170e-01 -5.856999999999999706e-02 -5.539230000000000542e-01 6.112000000000000072e-02
1.403715275192142963e+09 8.794499999999999540e-01 2.141315000000000079e+00 9.471540000000000514e-01 -8.282530000000000170e-01 -5.858900000000000219e-02 -5.539209999999999967e-01 6.112000000000000072e-02
1.403715275197143078e+09 8.794370000000000243e-01 2.141334000000000071e+00 9.471629999999999772e-01 -8.282540000000000457e-01 -5.860800000000000037e-02 -5.539190000000000502e-01 6.110399999999999859e-02
1.403715275202142954e+09 8.794769999999999532e-01 2.141262000000000221e+00 9.471469999999999612e-01 -8.282549999999999635e-01 -5.860900000000000137e-02 -5.539169999999999927e-01 6.110399999999999859e-02
1.403715275207143068e+09 8.794729999999999492e-01 2.141262000000000221e+00 9.471530000000000227e-01 -8.282500000000000417e-01 -5.859500000000000125e-02 -5.539279999999999760e-01 6.108800000000000341e-02
1.403715275212142944e+09 8.794689999999999452e-01 2.141262999999999916e+00 9.471600000000000019e-01 -8.282410000000000050e-01 -5.856600000000000000e-02 -5.539450000000000207e-01 6.108199999999999741e-02
1.403715275217143059e+09 8.794650000000000523e-01 2.141268999999999867e+00 9.471650000000000347e-01 -8.282380000000000297e-01 -5.854399999999999882e-02 -5.539520000000000000e-01 6.108100000000000335e-02
1.403715275222142935e+09 8.794619999999999660e-01 2.141280000000000072e+00 9.471690000000000387e-01 -8.282399999999999762e-01 -5.852700000000000263e-02 -5.539490000000000247e-01 6.110100000000000253e-02
1.403715275227143049e+09 8.794579999999999620e-01 2.141294999999999948e+00 9.471709999999999852e-01 -8.282460000000000377e-01 -5.852899999999999769e-02 -5.539380000000000415e-01 6.112399999999999778e-02
1.403715275232142925e+09 8.794530000000000403e-01 2.141310999999999964e+00 9.471720000000000139e-01 -8.282549999999999635e-01 -5.854600000000000082e-02 -5.539220000000000255e-01 6.112999999999999684e-02
1.403715275237143040e+09 8.794469999999999787e-01 2.141328999999999816e+00 9.471730000000000427e-01 -8.282610000000000250e-01 -5.856700000000000100e-02 -5.539110000000000422e-01 6.112100000000000172e-02
1.403715275242142916e+09 8.794389999999999707e-01 2.141348999999999947e+00 9.471749999999999892e-01 -8.282650000000000290e-01 -5.858200000000000213e-02 -5.539039999999999520e-01 6.112000000000000072e-02
1.403715275247143030e+09 8.794300000000000450e-01 2.141370000000000218e+00 9.471800000000000219e-01 -8.282640000000000002e-01 -5.857500000000000207e-02 -5.539049999999999807e-01 6.113400000000000084e-02
1.403715275252142906e+09 8.794729999999999492e-01 2.141302000000000039e+00 9.471580000000000554e-01 -8.282669999999999755e-01 -5.854100000000000276e-02 -5.538999999999999480e-01 6.116699999999999915e-02
1.403715275257143021e+09 8.794729999999999492e-01 2.141303000000000178e+00 9.471570000000000267e-01 -8.282690000000000330e-01 -5.850899999999999851e-02 -5.539009999999999767e-01 6.117100000000000315e-02
1.403715275262142897e+09 8.794720000000000315e-01 2.141306999999999849e+00 9.471559999999999979e-01 -8.282650000000000290e-01 -5.847999999999999726e-02 -5.539079999999999560e-01 6.117899999999999727e-02
1.403715275267143011e+09 8.794699999999999740e-01 2.141313999999999940e+00 9.471549999999999692e-01 -8.282620000000000537e-01 -5.846599999999999714e-02 -5.539129999999999887e-01 6.119399999999999840e-02
1.403715275272142887e+09 8.794669999999999987e-01 2.141322999999999865e+00 9.471530000000000227e-01 -8.282680000000000042e-01 -5.846699999999999814e-02 -5.539030000000000342e-01 6.119399999999999840e-02
1.403715275277143002e+09 8.794619999999999660e-01 2.141332999999999931e+00 9.471500000000000474e-01 -8.282810000000000450e-01 -5.848400000000000126e-02 -5.538840000000000430e-01 6.117999999999999827e-02
1.403715275282143116e+09 8.794560000000000155e-01 2.141347000000000111e+00 9.471490000000000187e-01 -8.282880000000000242e-01 -5.850299999999999945e-02 -5.538710000000000022e-01 6.118300000000000127e-02
1.403715275287142992e+09 8.794469999999999787e-01 2.141363999999999823e+00 9.471519999999999939e-01 -8.282829999999999915e-01 -5.851599999999999857e-02 -5.538760000000000350e-01 6.119200000000000333e-02
1.403715275292143106e+09 8.794380000000000530e-01 2.141380999999999979e+00 9.471580000000000554e-01 -8.282749999999999835e-01 -5.850600000000000245e-02 -5.538889999999999647e-01 6.119700000000000140e-02
1.403715275297142982e+09 8.794290000000000163e-01 2.141395999999999855e+00 9.471640000000000059e-01 -8.282659999999999467e-01 -5.848500000000000226e-02 -5.539039999999999520e-01 6.119900000000000340e-02
1.403715275302142859e+09 8.794689999999999452e-01 2.141328000000000120e+00 9.471450000000000147e-01 -8.282629999999999715e-01 -5.845299999999999802e-02 -5.539100000000000135e-01 6.122500000000000164e-02
1.403715275307142973e+09 8.794680000000000275e-01 2.141329999999999956e+00 9.471450000000000147e-01 -8.282620000000000537e-01 -5.843199999999999783e-02 -5.539119999999999600e-01 6.123200000000000170e-02
1.403715275312143087e+09 8.794650000000000523e-01 2.141332999999999931e+00 9.471439999999999859e-01 -8.282650000000000290e-01 -5.842699999999999977e-02 -5.539070000000000382e-01 6.123399999999999677e-02
1.403715275317142963e+09 8.794610000000000483e-01 2.141338999999999881e+00 9.471410000000000107e-01 -8.282819999999999627e-01 -5.842599999999999877e-02 -5.538840000000000430e-01 6.122699999999999670e-02
1.403715275322143078e+09 8.794539999999999580e-01 2.141347999999999807e+00 9.471380000000000354e-01 -8.282939999999999747e-01 -5.843399999999999983e-02 -5.538659999999999695e-01 6.121999999999999664e-02
1.403715275327142954e+09 8.794450000000000323e-01 2.141361999999999988e+00 9.471370000000000067e-01 -8.282939999999999747e-01 -5.844900000000000095e-02 -5.538619999999999655e-01 6.123100000000000070e-02
1.403715275332143068e+09 8.794359999999999955e-01 2.141376000000000168e+00 9.471399999999999819e-01 -8.282859999999999667e-01 -5.845500000000000002e-02 -5.538720000000000310e-01 6.124500000000000083e-02
1.403715275337142944e+09 8.794260000000000410e-01 2.141388000000000069e+00 9.471450000000000147e-01 -8.282779999999999587e-01 -5.844300000000000189e-02 -5.538859999999999895e-01 6.124700000000000283e-02
1.403715275342143059e+09 8.794170000000000043e-01 2.141399999999999970e+00 9.471490000000000187e-01 -8.282680000000000042e-01 -5.842800000000000077e-02 -5.539020000000000055e-01 6.123900000000000177e-02
1.403715275347142935e+09 8.794070000000000498e-01 2.141415999999999986e+00 9.471540000000000514e-01 -8.282589999999999675e-01 -5.842100000000000071e-02 -5.539169999999999927e-01 6.124199999999999783e-02
1.403715275352143049e+09 8.794480000000000075e-01 2.141350000000000087e+00 9.471340000000000314e-01 -8.282570000000000210e-01 -5.841299999999999965e-02 -5.539180000000000215e-01 6.126600000000000101e-02
1.403715275357142925e+09 8.794480000000000075e-01 2.141350000000000087e+00 9.471289999999999987e-01 -8.282620000000000537e-01 -5.841699999999999671e-02 -5.539089999999999847e-01 6.126500000000000001e-02
1.403715275362143040e+09 8.794459999999999500e-01 2.141351999999999922e+00 9.471220000000000194e-01 -8.282800000000000162e-01 -5.843099999999999683e-02 -5.538840000000000430e-01 6.124600000000000183e-02
1.403715275367142916e+09 8.794440000000000035e-01 2.141357999999999873e+00 9.471159999999999579e-01 -8.282939999999999747e-01 -5.844099999999999989e-02 -5.538619999999999655e-01 6.123900000000000177e-02
1.403715275372143030e+09 8.794389999999999707e-01 2.141366000000000103e+00 9.471129999999999827e-01 -8.282969999999999500e-01 -5.844400000000000289e-02 -5.538560000000000150e-01 6.125400000000000289e-02
1.403715275377142668e+09 8.794330000000000203e-01 2.141372000000000053e+00 9.471140000000000114e-01 -8.282909999999999995e-01 -5.843199999999999783e-02 -5.538650000000000517e-01 6.126700000000000201e-02
1.403715275382143021e+09 8.794269999999999587e-01 2.141376000000000168e+00 9.471159999999999579e-01 -8.282819999999999627e-01 -5.840800000000000158e-02 -5.538819999999999855e-01 6.126000000000000195e-02
1.403715275387142897e+09 8.794189999999999507e-01 2.141380999999999979e+00 9.471180000000000154e-01 -8.282760000000000122e-01 -5.838000000000000134e-02 -5.538929999999999687e-01 6.125499999999999695e-02
1.403715275392143011e+09 8.794100000000000250e-01 2.141389999999999905e+00 9.471209999999999907e-01 -8.282690000000000330e-01 -5.836199999999999721e-02 -5.539049999999999807e-01 6.126700000000000201e-02
1.403715275397142887e+09 8.793999999999999595e-01 2.141401000000000110e+00 9.471220000000000194e-01 -8.282629999999999715e-01 -5.835699999999999915e-02 -5.539129999999999887e-01 6.127500000000000308e-02
1.403715275402143002e+09 8.794419999999999460e-01 2.141334000000000071e+00 9.471000000000000529e-01 -8.282669999999999755e-01 -5.836800000000000321e-02 -5.539070000000000382e-01 6.127200000000000008e-02
1.403715275407143116e+09 8.794419999999999460e-01 2.141334000000000071e+00 9.470960000000000489e-01 -8.282749999999999835e-01 -5.838499999999999940e-02 -5.538939999999999975e-01 6.126100000000000295e-02
1.403715275412142992e+09 8.794389999999999707e-01 2.141337000000000046e+00 9.470929999999999627e-01 -8.282789999999999875e-01 -5.839899999999999952e-02 -5.538849999999999607e-01 6.127300000000000108e-02
1.403715275417143106e+09 8.794349999999999667e-01 2.141338999999999881e+00 9.470939999999999914e-01 -8.282730000000000370e-01 -5.840399999999999758e-02 -5.538920000000000510e-01 6.128600000000000020e-02
1.403715275422142982e+09 8.794300000000000450e-01 2.141338000000000186e+00 9.470990000000000242e-01 -8.282629999999999715e-01 -5.839300000000000046e-02 -5.539100000000000135e-01 6.127300000000000108e-02
1.403715275427143097e+09 8.794239999999999835e-01 2.141337000000000046e+00 9.471039999999999459e-01 -8.282530000000000170e-01 -5.836899999999999727e-02 -5.539300000000000335e-01 6.124600000000000183e-02
1.403715275432142735e+09 8.794170000000000043e-01 2.141338999999999881e+00 9.471100000000000074e-01 -8.282420000000000337e-01 -5.835499999999999715e-02 -5.539500000000000535e-01 6.122600000000000264e-02
1.403715275437143087e+09 8.794089999999999963e-01 2.141344000000000136e+00 9.471129999999999827e-01 -8.282380000000000297e-01 -5.834700000000000303e-02 -5.539579999999999504e-01 6.122400000000000064e-02
1.403715275442142963e+09 8.794020000000000170e-01 2.141354000000000202e+00 9.471140000000000114e-01 -8.282410000000000050e-01 -5.834999999999999909e-02 -5.539530000000000287e-01 6.121999999999999664e-02
1.403715275447143078e+09 8.793929999999999803e-01 2.141366999999999798e+00 9.471129999999999827e-01 -8.282500000000000417e-01 -5.836399999999999921e-02 -5.539389999999999592e-01 6.121499999999999858e-02
1.403715275452142954e+09 8.794359999999999955e-01 2.141306000000000154e+00 9.470910000000000162e-01 -8.282629999999999715e-01 -5.838399999999999840e-02 -5.539159999999999640e-01 6.123599999999999877e-02
1.403715275457143068e+09 8.794349999999999667e-01 2.141307999999999989e+00 9.470889999999999587e-01 -8.282680000000000042e-01 -5.839099999999999846e-02 -5.539039999999999520e-01 6.125799999999999995e-02
1.403715275462142944e+09 8.794330000000000203e-01 2.141309000000000129e+00 9.470920000000000449e-01 -8.282610000000000250e-01 -5.838600000000000040e-02 -5.539140000000000175e-01 6.126399999999999901e-02
1.403715275467143059e+09 8.794309999999999627e-01 2.141306999999999849e+00 9.470950000000000202e-01 -8.282530000000000170e-01 -5.836999999999999827e-02 -5.539300000000000335e-01 6.125400000000000289e-02
1.403715275472142935e+09 8.794279999999999875e-01 2.141305000000000014e+00 9.470979999999999954e-01 -8.282490000000000130e-01 -5.834000000000000297e-02 -5.539399999999999880e-01 6.124199999999999783e-02
1.403715275477143049e+09 8.794239999999999835e-01 2.141306999999999849e+00 9.471000000000000529e-01 -8.282429999999999515e-01 -5.830899999999999972e-02 -5.539530000000000287e-01 6.123900000000000177e-02
1.403715275482142925e+09 8.794189999999999507e-01 2.141312000000000104e+00 9.471009999999999707e-01 -8.282439999999999802e-01 -5.828900000000000053e-02 -5.539520000000000000e-01 6.124299999999999883e-02
1.403715275487142801e+09 8.794140000000000290e-01 2.141322999999999865e+00 9.471019999999999994e-01 -8.282549999999999635e-01 -5.828200000000000047e-02 -5.539359999999999840e-01 6.124999999999999889e-02
1.403715275492142916e+09 8.794070000000000498e-01 2.141340000000000021e+00 9.471009999999999707e-01 -8.282709999999999795e-01 -5.829399999999999860e-02 -5.539089999999999847e-01 6.126299999999999801e-02
1.403715275497143030e+09 8.793999999999999595e-01 2.141359000000000012e+00 9.471019999999999994e-01 -8.282819999999999627e-01 -5.830899999999999972e-02 -5.538880000000000470e-01 6.129199999999999926e-02
1.403715275502142906e+09 8.794469999999999787e-01 2.141302000000000039e+00 9.470880000000000409e-01 -8.282829999999999915e-01 -5.832799999999999790e-02 -5.538830000000000142e-01 6.131199999999999845e-02
1.403715275507143021e+09 8.794490000000000363e-01 2.141300999999999899e+00 9.470920000000000449e-01 -8.282760000000000122e-01 -5.833100000000000090e-02 -5.538929999999999687e-01 6.130399999999999738e-02
1.403715275512142897e+09 8.794509999999999827e-01 2.141296000000000088e+00 9.470979999999999954e-01 -8.282640000000000002e-01 -5.831999999999999684e-02 -5.539150000000000462e-01 6.128499999999999920e-02
1.403715275517143011e+09 8.794499999999999540e-01 2.141290999999999833e+00 9.471019999999999994e-01 -8.282519999999999882e-01 -5.830599999999999672e-02 -5.539370000000000127e-01 6.126800000000000301e-02
1.403715275522142887e+09 8.794480000000000075e-01 2.141287999999999858e+00 9.471039999999999459e-01 -8.282460000000000377e-01 -5.829000000000000153e-02 -5.539479999999999960e-01 6.126299999999999801e-02
1.403715275527143002e+09 8.794440000000000035e-01 2.141288999999999998e+00 9.471030000000000282e-01 -8.282469999999999555e-01 -5.828200000000000047e-02 -5.539469999999999672e-01 6.126199999999999701e-02
1.403715275532143116e+09 8.794389999999999707e-01 2.141296000000000088e+00 9.470990000000000242e-01 -8.282540000000000457e-01 -5.828300000000000147e-02 -5.539359999999999840e-01 6.126899999999999707e-02
1.403715275537142992e+09 8.794309999999999627e-01 2.141306999999999849e+00 9.470939999999999914e-01 -8.282690000000000330e-01 -5.829800000000000260e-02 -5.539100000000000135e-01 6.128600000000000020e-02
1.403715275542143345e+09 8.794220000000000370e-01 2.141321000000000030e+00 9.470910000000000162e-01 -8.282760000000000122e-01 -5.831200000000000272e-02 -5.538939999999999975e-01 6.131799999999999751e-02
1.403715275547142982e+09 8.794110000000000538e-01 2.141331999999999791e+00 9.470899999999999874e-01 -8.282730000000000370e-01 -5.831499999999999878e-02 -5.538950000000000262e-01 6.134300000000000169e-02
1.403715275552143097e+09 8.794549999999999867e-01 2.141267000000000031e+00 9.470730000000000537e-01 -8.282659999999999467e-01 -5.831900000000000278e-02 -5.539070000000000382e-01 6.133299999999999863e-02
1.403715275557142973e+09 8.794539999999999580e-01 2.141255000000000130e+00 9.470720000000000249e-01 -8.282570000000000210e-01 -5.829100000000000253e-02 -5.539250000000000007e-01 6.131500000000000145e-02
1.403715275562143087e+09 8.794520000000000115e-01 2.141242999999999785e+00 9.470699999999999674e-01 -8.282509999999999595e-01 -5.826100000000000029e-02 -5.539389999999999592e-01 6.129699999999999732e-02
1.403715275567142963e+09 8.794490000000000363e-01 2.141234999999999999e+00 9.470659999999999634e-01 -8.282509999999999595e-01 -5.824300000000000310e-02 -5.539420000000000455e-01 6.128800000000000220e-02
1.403715275572143078e+09 8.794429999999999747e-01 2.141232000000000024e+00 9.470600000000000129e-01 -8.282580000000000497e-01 -5.823500000000000204e-02 -5.539309999999999512e-01 6.129600000000000326e-02
1.403715275577142954e+09 8.794359999999999955e-01 2.141234999999999999e+00 9.470530000000000337e-01 -8.282699999999999507e-01 -5.824100000000000110e-02 -5.539110000000000422e-01 6.131500000000000145e-02
1.403715275582143068e+09 8.794269999999999587e-01 2.141240999999999950e+00 9.470460000000000544e-01 -8.282829999999999915e-01 -5.825600000000000223e-02 -5.538880000000000470e-01 6.134099999999999969e-02
1.403715275587142944e+09 8.794149999999999467e-01 2.141248000000000040e+00 9.470399999999999929e-01 -8.282899999999999707e-01 -5.827000000000000235e-02 -5.538720000000000310e-01 6.136599999999999694e-02
1.403715275592143059e+09 8.794030000000000458e-01 2.141253999999999991e+00 9.470389999999999642e-01 -8.282890000000000530e-01 -5.827700000000000241e-02 -5.538710000000000022e-01 6.137700000000000100e-02
1.403715275597142935e+09 8.793889999999999763e-01 2.141256999999999966e+00 9.470410000000000217e-01 -8.282829999999999915e-01 -5.826900000000000135e-02 -5.538830000000000142e-01 6.136199999999999988e-02
1.403715275602143049e+09 8.794290000000000163e-01 2.141188999999999787e+00 9.470269999999999522e-01 -8.282739999999999547e-01 -5.825899999999999829e-02 -5.539009999999999767e-01 6.133799999999999669e-02
1.403715275607142925e+09 8.794250000000000123e-01 2.141176999999999886e+00 9.470269999999999522e-01 -8.282749999999999835e-01 -5.824300000000000310e-02 -5.539030000000000342e-01 6.131899999999999851e-02
1.403715275612143040e+09 8.794199999999999795e-01 2.141167999999999960e+00 9.470260000000000344e-01 -8.282850000000000490e-01 -5.823199999999999904e-02 -5.538899999999999935e-01 6.130900000000000238e-02
1.403715275617143154e+09 8.794140000000000290e-01 2.141164999999999985e+00 9.470229999999999482e-01 -8.282950000000000035e-01 -5.822499999999999898e-02 -5.538750000000000062e-01 6.131400000000000045e-02
1.403715275622143030e+09 8.794070000000000498e-01 2.141167999999999960e+00 9.470190000000000552e-01 -8.283080000000000442e-01 -5.823199999999999904e-02 -5.538530000000000397e-01 6.132599999999999857e-02
1.403715275627142906e+09 8.793980000000000130e-01 2.141176999999999886e+00 9.470150000000000512e-01 -8.283209999999999740e-01 -5.825400000000000023e-02 -5.538290000000000157e-01 6.135100000000000275e-02
1.403715275632143021e+09 8.793879999999999475e-01 2.141188000000000091e+00 9.470150000000000512e-01 -8.283239999999999492e-01 -5.826699999999999935e-02 -5.538199999999999790e-01 6.137999999999999706e-02
1.403715275637142897e+09 8.793769999999999643e-01 2.141195999999999877e+00 9.470169999999999977e-01 -8.283169999999999700e-01 -5.826200000000000129e-02 -5.538300000000000445e-01 6.139000000000000012e-02
1.403715275642143011e+09 8.793670000000000098e-01 2.141199999999999992e+00 9.470199999999999729e-01 -8.283089999999999620e-01 -5.825000000000000316e-02 -5.538440000000000030e-01 6.137999999999999706e-02
1.403715275647142887e+09 8.793539999999999690e-01 2.141202999999999967e+00 9.470229999999999482e-01 -8.282969999999999500e-01 -5.823199999999999904e-02 -5.538659999999999695e-01 6.136199999999999988e-02
1.403715275652143002e+09 8.793950000000000378e-01 2.141138999999999903e+00 9.470070000000000432e-01 -8.282869999999999955e-01 -5.822100000000000192e-02 -5.538840000000000430e-01 6.135299999999999782e-02
1.403715275657143116e+09 8.793929999999999803e-01 2.141134000000000093e+00 9.470009999999999817e-01 -8.282850000000000490e-01 -5.820399999999999879e-02 -5.538880000000000470e-01 6.135299999999999782e-02
1.403715275662142992e+09 8.793910000000000338e-01 2.141132999999999953e+00 9.469919999999999449e-01 -8.282890000000000530e-01 -5.820000000000000173e-02 -5.538809999999999567e-01 6.136699999999999794e-02
1.403715275667143106e+09 8.793870000000000298e-01 2.141140000000000043e+00 9.469819999999999904e-01 -8.283030000000000115e-01 -5.822100000000000192e-02 -5.538560000000000150e-01 6.138799999999999812e-02
1.403715275672143221e+09 8.793830000000000258e-01 2.141150000000000109e+00 9.469739999999999824e-01 -8.283129999999999660e-01 -5.825000000000000316e-02 -5.538340000000000485e-01 6.141100000000000031e-02
1.403715275677143097e+09 8.793779999999999930e-01 2.141159000000000034e+00 9.469699999999999784e-01 -8.283120000000000482e-01 -5.826599999999999835e-02 -5.538330000000000197e-01 6.143200000000000049e-02
1.403715275682142973e+09 8.793729999999999603e-01 2.141164999999999985e+00 9.469670000000000032e-01 -8.283070000000000155e-01 -5.826499999999999735e-02 -5.538399999999999990e-01 6.143799999999999956e-02
1.403715275687143087e+09 8.793670000000000098e-01 2.141167999999999960e+00 9.469670000000000032e-01 -8.283009999999999540e-01 -5.825400000000000023e-02 -5.538520000000000110e-01 6.142100000000000337e-02
1.403715275692142963e+09 8.793609999999999483e-01 2.141169999999999796e+00 9.469699999999999784e-01 -8.282899999999999707e-01 -5.823400000000000104e-02 -5.538720000000000310e-01 6.139900000000000219e-02
1.403715275697143078e+09 8.793539999999999690e-01 2.141173999999999911e+00 9.469699999999999784e-01 -8.282819999999999627e-01 -5.821400000000000186e-02 -5.538880000000000470e-01 6.138300000000000006e-02
1.403715275702142954e+09 8.793999999999999595e-01 2.141116999999999937e+00 9.469509999999999872e-01 -8.282840000000000202e-01 -5.821699999999999792e-02 -5.538859999999999895e-01 6.138199999999999906e-02
1.403715275707143068e+09 8.794030000000000458e-01 2.141119000000000216e+00 9.469429999999999792e-01 -8.282909999999999995e-01 -5.822399999999999798e-02 -5.538729999999999487e-01 6.139599999999999919e-02
1.403715275712142944e+09 8.794030000000000458e-01 2.141125999999999863e+00 9.469359999999999999e-01 -8.283000000000000362e-01 -5.824700000000000016e-02 -5.538530000000000397e-01 6.142399999999999943e-02
1.403715275717143059e+09 8.794020000000000170e-01 2.141134999999999788e+00 9.469300000000000495e-01 -8.283049999999999580e-01 -5.826499999999999735e-02 -5.538389999999999702e-01 6.146000000000000074e-02
1.403715275722142935e+09 8.793990000000000418e-01 2.141141999999999879e+00 9.469260000000000455e-01 -8.283030000000000115e-01 -5.826800000000000035e-02 -5.538399999999999990e-01 6.148399999999999699e-02
1.403715275727143049e+09 8.793940000000000090e-01 2.141144999999999854e+00 9.469229999999999592e-01 -8.283009999999999540e-01 -5.825700000000000323e-02 -5.538450000000000317e-01 6.148100000000000093e-02
1.403715275732142925e+09 8.793889999999999763e-01 2.141144000000000158e+00 9.469250000000000167e-01 -8.282950000000000035e-01 -5.823199999999999904e-02 -5.538579999999999615e-01 6.146299999999999680e-02
1.403715275737143040e+09 8.793840000000000545e-01 2.141143000000000018e+00 9.469279999999999919e-01 -8.282859999999999667e-01 -5.820299999999999779e-02 -5.538769999999999527e-01 6.143599999999999756e-02
1.403715275742142916e+09 8.793779999999999930e-01 2.141144000000000158e+00 9.469290000000000207e-01 -8.282880000000000242e-01 -5.818099999999999661e-02 -5.538800000000000390e-01 6.141499999999999737e-02
1.403715275747143030e+09 8.793699999999999850e-01 2.141150999999999804e+00 9.469269999999999632e-01 -8.282979999999999787e-01 -5.816999999999999948e-02 -5.538659999999999695e-01 6.141100000000000031e-02
1.403715275752142906e+09 8.794140000000000290e-01 2.141096999999999806e+00 9.469060000000000255e-01 -8.283070000000000155e-01 -5.818299999999999861e-02 -5.538480000000000070e-01 6.143300000000000149e-02
1.403715275757143021e+09 8.794140000000000290e-01 2.141100999999999921e+00 9.469009999999999927e-01 -8.283110000000000195e-01 -5.820399999999999879e-02 -5.538380000000000525e-01 6.145400000000000168e-02
1.403715275762142897e+09 8.794110000000000538e-01 2.141103999999999896e+00 9.468969999999999887e-01 -8.283089999999999620e-01 -5.822999999999999704e-02 -5.538359999999999950e-01 6.147699999999999693e-02
1.403715275767143011e+09 8.794070000000000498e-01 2.141105000000000036e+00 9.468940000000000135e-01 -8.283080000000000442e-01 -5.823799999999999810e-02 -5.538349999999999662e-01 6.149099999999999705e-02
1.403715275772142887e+09 8.794030000000000458e-01 2.141103000000000200e+00 9.468940000000000135e-01 -8.283040000000000402e-01 -5.822399999999999798e-02 -5.538419999999999455e-01 6.148599999999999899e-02
1.403715275777143002e+09 8.793999999999999595e-01 2.141096999999999806e+00 9.468959999999999599e-01 -8.282969999999999500e-01 -5.819699999999999873e-02 -5.538579999999999615e-01 6.146800000000000180e-02
1.403715275782143116e+09 8.793950000000000378e-01 2.141091999999999995e+00 9.468969999999999887e-01 -8.282960000000000322e-01 -5.816199999999999842e-02 -5.538659999999999695e-01 6.144899999999999668e-02
1.403715275787142992e+09 8.793889999999999763e-01 2.141090000000000160e+00 9.468969999999999887e-01 -8.283040000000000402e-01 -5.813499999999999918e-02 -5.538589999999999902e-01 6.142899999999999749e-02
1.403715275792143106e+09 8.793819999999999970e-01 2.141093999999999831e+00 9.468950000000000422e-01 -8.283139999999999947e-01 -5.812400000000000205e-02 -5.538459999999999495e-01 6.141699999999999937e-02
1.403715275797142982e+09 8.793750000000000178e-01 2.141103999999999896e+00 9.468950000000000422e-01 -8.283230000000000315e-01 -5.813100000000000211e-02 -5.538309999999999622e-01 6.142700000000000243e-02
1.403715275802142859e+09 8.794180000000000330e-01 2.141052000000000177e+00 9.468760000000000510e-01 -8.283270000000000355e-01 -5.816400000000000042e-02 -5.538189999999999502e-01 6.145300000000000068e-02
1.403715275807142973e+09 8.794170000000000043e-01 2.141052999999999873e+00 9.468739999999999934e-01 -8.283220000000000027e-01 -5.818700000000000261e-02 -5.538189999999999502e-01 6.148399999999999699e-02
1.403715275812143087e+09 8.794159999999999755e-01 2.141051000000000037e+00 9.468739999999999934e-01 -8.283160000000000522e-01 -5.818500000000000061e-02 -5.538260000000000405e-01 6.150800000000000017e-02
1.403715275817142963e+09 8.794149999999999467e-01 2.141043999999999947e+00 9.468769999999999687e-01 -8.283059999999999867e-01 -5.815499999999999836e-02 -5.538440000000000030e-01 6.150699999999999917e-02
1.403715275822143078e+09 8.794140000000000290e-01 2.141033999999999882e+00 9.468820000000000014e-01 -8.282920000000000282e-01 -5.812500000000000305e-02 -5.538710000000000022e-01 6.148100000000000093e-02
1.403715275827142954e+09 8.794119999999999715e-01 2.141026000000000096e+00 9.468870000000000342e-01 -8.282829999999999915e-01 -5.810400000000000287e-02 -5.538899999999999935e-01 6.145400000000000168e-02
1.403715275832143068e+09 8.794089999999999963e-01 2.141023000000000120e+00 9.468889999999999807e-01 -8.282789999999999875e-01 -5.809600000000000181e-02 -5.538980000000000015e-01 6.143900000000000056e-02
1.403715275837142944e+09 8.794039999999999635e-01 2.141024999999999956e+00 9.468900000000000095e-01 -8.282800000000000162e-01 -5.810499999999999693e-02 -5.538969999999999727e-01 6.144100000000000256e-02
1.403715275842143059e+09 8.793969999999999843e-01 2.141033999999999882e+00 9.468940000000000135e-01 -8.282760000000000122e-01 -5.812599999999999711e-02 -5.538969999999999727e-01 6.146399999999999780e-02
1.403715275847142935e+09 8.793870000000000298e-01 2.141048000000000062e+00 9.469030000000000502e-01 -8.282620000000000537e-01 -5.815399999999999736e-02 -5.539110000000000422e-01 6.149899999999999811e-02
1.403715275852143049e+09 8.794269999999999587e-01 2.140997000000000039e+00 9.468940000000000135e-01 -8.282380000000000297e-01 -5.818500000000000061e-02 -5.539399999999999880e-01 6.154199999999999948e-02
1.403715275857142925e+09 8.794250000000000123e-01 2.140992999999999924e+00 9.469030000000000502e-01 -8.282220000000000137e-01 -5.818000000000000255e-02 -5.539619999999999544e-01 6.155900000000000261e-02
1.403715275862143040e+09 8.794220000000000370e-01 2.140982999999999858e+00 9.469149999999999512e-01 -8.282059999999999977e-01 -5.815800000000000136e-02 -5.539899999999999824e-01 6.154400000000000148e-02
1.403715275867142916e+09 8.794189999999999507e-01 2.140972000000000097e+00 9.469260000000000455e-01 -8.281939999999999857e-01 -5.812400000000000205e-02 -5.540150000000000352e-01 6.151700000000000224e-02
1.403715275872143030e+09 8.794149999999999467e-01 2.140966000000000147e+00 9.469340000000000535e-01 -8.281939999999999857e-01 -5.809799999999999687e-02 -5.540199999999999569e-01 6.148699999999999999e-02
1.403715275877142668e+09 8.794089999999999963e-01 2.140967999999999982e+00 9.469400000000000039e-01 -8.281990000000000185e-01 -5.809000000000000274e-02 -5.540140000000000065e-01 6.148499999999999799e-02
1.403715275882143021e+09 8.794030000000000458e-01 2.140978000000000048e+00 9.469480000000000119e-01 -8.282009999999999650e-01 -5.810300000000000187e-02 -5.540079999999999449e-01 6.151100000000000317e-02
1.403715275887142897e+09 8.793950000000000378e-01 2.140991999999999784e+00 9.469610000000000527e-01 -8.281899999999999817e-01 -5.812300000000000105e-02 -5.540169999999999817e-01 6.155200000000000254e-02
1.403715275892143011e+09 8.793860000000000010e-01 2.141005999999999965e+00 9.469769999999999577e-01 -8.281730000000000480e-01 -5.813800000000000218e-02 -5.540359999999999729e-01 6.159099999999999991e-02
1.403715275897142887e+09 8.793760000000000465e-01 2.141014999999999890e+00 9.469940000000000024e-01 -8.281579999999999497e-01 -5.813700000000000118e-02 -5.540580000000000505e-01 6.159699999999999898e-02
1.403715275902143002e+09 8.794170000000000043e-01 2.140960000000000196e+00 9.469940000000000024e-01 -8.281429999999999625e-01 -5.813900000000000318e-02 -5.540819999999999634e-01 6.157499999999999779e-02
1.403715275907143116e+09 8.794159999999999755e-01 2.140950000000000131e+00 9.470079999999999609e-01 -8.281399999999999872e-01 -5.811899999999999705e-02 -5.540929999999999467e-01 6.154199999999999948e-02
1.403715275912142992e+09 8.794130000000000003e-01 2.140946000000000016e+00 9.470220000000000304e-01 -8.281410000000000160e-01 -5.810699999999999893e-02 -5.540950000000000042e-01 6.151999999999999830e-02
1.403715275917143106e+09 8.794070000000000498e-01 2.140951999999999966e+00 9.470389999999999642e-01 -8.281370000000000120e-01 -5.811899999999999705e-02 -5.541000000000000369e-01 6.151899999999999730e-02
1.403715275922142982e+09 8.793990000000000418e-01 2.140962000000000032e+00 9.470659999999999634e-01 -8.281089999999999840e-01 -5.814400000000000124e-02 -5.541350000000000442e-01 6.155100000000000154e-02
1.403715275927143097e+09 8.793889999999999763e-01 2.140969999999999818e+00 9.471060000000000034e-01 -8.280399999999999983e-01 -5.815900000000000236e-02 -5.542329999999999757e-01 6.158000000000000279e-02
1.403715275932142735e+09 8.793750000000000178e-01 2.140972999999999793e+00 9.471500000000000474e-01 -8.279590000000000005e-01 -5.816099999999999742e-02 -5.543559999999999599e-01 6.156400000000000067e-02
1.403715275937143087e+09 8.793579999999999730e-01 2.140973999999999933e+00 9.471880000000000299e-01 -8.279039999999999733e-01 -5.814600000000000324e-02 -5.544440000000000479e-01 6.152400000000000230e-02
1.403715275942142963e+09 8.793389999999999818e-01 2.140975000000000072e+00 9.472159999999999469e-01 -8.278750000000000275e-01 -5.812200000000000005e-02 -5.544940000000000424e-01 6.149500000000000105e-02
1.403715275947143078e+09 8.793180000000000440e-01 2.140981000000000023e+00 9.472390000000000532e-01 -8.278640000000000443e-01 -5.809399999999999981e-02 -5.545130000000000337e-01 6.149600000000000205e-02
1.403715275952142954e+09 8.793459999999999610e-01 2.140930000000000000e+00 9.472450000000000037e-01 -8.278450000000000530e-01 -5.808100000000000068e-02 -5.545379999999999754e-01 6.153399999999999842e-02
1.403715275957143068e+09 8.793330000000000313e-01 2.140927000000000024e+00 9.472629999999999661e-01 -8.278200000000000003e-01 -5.806999999999999662e-02 -5.545740000000000114e-01 6.155599999999999961e-02
1.403715275962142944e+09 8.793199999999999905e-01 2.140928000000000164e+00 9.472789999999999822e-01 -8.278069999999999595e-01 -5.808399999999999674e-02 -5.545909999999999451e-01 6.155900000000000261e-02
1.403715275967143059e+09 8.793109999999999538e-01 2.140932999999999975e+00 9.472890000000000477e-01 -8.278140000000000498e-01 -5.810699999999999893e-02 -5.545790000000000441e-01 6.156299999999999967e-02
1.403715275972142935e+09 8.793039999999999745e-01 2.140943000000000040e+00 9.473000000000000309e-01 -8.278269999999999795e-01 -5.812099999999999905e-02 -5.545550000000000201e-01 6.158899999999999791e-02
1.403715275977143049e+09 8.792980000000000240e-01 2.140953000000000106e+00 9.473139999999999894e-01 -8.278240000000000043e-01 -5.811899999999999705e-02 -5.545550000000000201e-01 6.162299999999999722e-02
1.403715275982142925e+09 8.792940000000000200e-01 2.140960999999999892e+00 9.473369999999999846e-01 -8.277980000000000338e-01 -5.810200000000000087e-02 -5.545949999999999491e-01 6.162800000000000222e-02
1.403715275987142801e+09 8.792900000000000160e-01 2.140967999999999982e+00 9.473629999999999551e-01 -8.277750000000000385e-01 -5.808599999999999874e-02 -5.546360000000000179e-01 6.160000000000000198e-02
1.403715275992142916e+09 8.792870000000000408e-01 2.140979000000000187e+00 9.473859999999999504e-01 -8.277710000000000345e-01 -5.807699999999999668e-02 -5.546429999999999971e-01 6.158099999999999685e-02
1.403715275997143030e+09 8.792839999999999545e-01 2.140995999999999899e+00 9.474059999999999704e-01 -8.277660000000000018e-01 -5.806399999999999756e-02 -5.546499999999999764e-01 6.160500000000000004e-02
1.403715276002142906e+09 8.793320000000000025e-01 2.140954999999999941e+00 9.474120000000000319e-01 -8.277560000000000473e-01 -5.804100000000000231e-02 -5.546600000000000419e-01 6.166800000000000059e-02
1.403715276007143021e+09 8.793379999999999530e-01 2.140950999999999826e+00 9.474329999999999696e-01 -8.277489999999999570e-01 -5.798500000000000182e-02 -5.546750000000000291e-01 6.168400000000000272e-02
1.403715276012142897e+09 8.793429999999999858e-01 2.140943000000000040e+00 9.474529999999999896e-01 -8.277609999999999690e-01 -5.793199999999999739e-02 -5.546689999999999676e-01 6.162900000000000322e-02
1.403715276017143011e+09 8.793459999999999610e-01 2.140938999999999925e+00 9.474679999999999769e-01 -8.277989999999999515e-01 -5.790499999999999814e-02 -5.546229999999999771e-01 6.155000000000000054e-02
1.403715276022142887e+09 8.793459999999999610e-01 2.140947999999999851e+00 9.474850000000000216e-01 -8.278200000000000003e-01 -5.791400000000000020e-02 -5.545949999999999491e-01 6.151899999999999730e-02
1.403715276027143002e+09 8.793459999999999610e-01 2.140970999999999957e+00 9.475080000000000169e-01 -8.278039999999999843e-01 -5.796899999999999969e-02 -5.546100000000000474e-01 6.155000000000000054e-02
1.403715276032143116e+09 8.793429999999999858e-01 2.141001999999999850e+00 9.475320000000000409e-01 -8.277790000000000425e-01 -5.806700000000000056e-02 -5.546330000000000426e-01 6.159099999999999991e-02
1.403715276037142992e+09 8.793400000000000105e-01 2.141032000000000046e+00 9.475479999999999459e-01 -8.277769999999999850e-01 -5.815200000000000230e-02 -5.546219999999999484e-01 6.162499999999999922e-02
1.403715276042143345e+09 8.793370000000000353e-01 2.141052999999999873e+00 9.475559999999999539e-01 -8.277940000000000298e-01 -5.818600000000000161e-02 -5.545900000000000274e-01 6.165199999999999847e-02
1.403715276047142982e+09 8.793339999999999490e-01 2.141058999999999823e+00 9.475609999999999866e-01 -8.278069999999999595e-01 -5.816199999999999842e-02 -5.545750000000000401e-01 6.164300000000000335e-02
1.403715276052143097e+09 8.793830000000000258e-01 2.141000000000000014e+00 9.475489999999999746e-01 -8.278069999999999595e-01 -5.811999999999999805e-02 -5.545860000000000234e-01 6.157599999999999879e-02
1.403715276057142973e+09 8.793919999999999515e-01 2.140988999999999809e+00 9.475400000000000489e-01 -8.278529999999999500e-01 -5.805799999999999850e-02 -5.545299999999999674e-01 6.152599999999999736e-02
1.403715276062143087e+09 8.794039999999999635e-01 2.140988000000000113e+00 9.475190000000000001e-01 -8.279170000000000140e-01 -5.801300000000000207e-02 -5.544390000000000152e-01 6.153000000000000136e-02
1.403715276067142963e+09 8.794159999999999755e-01 2.140992999999999924e+00 9.474939999999999474e-01 -8.279830000000000245e-01 -5.797700000000000076e-02 -5.543390000000000262e-01 6.157599999999999879e-02
1.403715276072143078e+09 8.794279999999999875e-01 2.141002999999999989e+00 9.474740000000000384e-01 -8.280319999999999903e-01 -5.797000000000000069e-02 -5.542610000000000037e-01 6.161699999999999816e-02
1.403715276077142954e+09 8.794389999999999707e-01 2.141014000000000195e+00 9.474580000000000224e-01 -8.280560000000000143e-01 -5.800400000000000000e-02 -5.542219999999999924e-01 6.162399999999999822e-02
1.403715276082143068e+09 8.794490000000000363e-01 2.141026000000000096e+00 9.474439999999999529e-01 -8.280819999999999848e-01 -5.802800000000000319e-02 -5.541800000000000059e-01 6.162000000000000116e-02
1.403715276087142944e+09 8.794579999999999620e-01 2.141035000000000021e+00 9.474339999999999984e-01 -8.280999999999999472e-01 -5.801900000000000113e-02 -5.541530000000000067e-01 6.162700000000000122e-02
1.403715276092143059e+09 8.794650000000000523e-01 2.141042000000000112e+00 9.474289999999999656e-01 -8.280830000000000135e-01 -5.801300000000000207e-02 -5.541810000000000347e-01 6.162600000000000022e-02
1.403715276097142935e+09 8.794680000000000275e-01 2.141054000000000013e+00 9.474209999999999576e-01 -8.280650000000000510e-01 -5.802399999999999919e-02 -5.542059999999999764e-01 6.162399999999999822e-02
1.403715276102143049e+09 8.795180000000000220e-01 2.141013000000000055e+00 9.473989999999999911e-01 -8.280790000000000095e-01 -5.807299999999999962e-02 -5.541810000000000347e-01 6.161300000000000110e-02
1.403715276107142925e+09 8.795239999999999725e-01 2.141014000000000195e+00 9.473850000000000326e-01 -8.280999999999999472e-01 -5.808100000000000068e-02 -5.541519999999999779e-01 6.158799999999999691e-02
1.403715276112143040e+09 8.795250000000000012e-01 2.141008999999999940e+00 9.473709999999999631e-01 -8.281079999999999552e-01 -5.805199999999999944e-02 -5.541460000000000274e-01 6.155599999999999961e-02
1.403715276117143154e+09 8.795230000000000548e-01 2.141004000000000129e+00 9.473570000000000046e-01 -8.281020000000000048e-01 -5.801599999999999813e-02 -5.541620000000000434e-01 6.151999999999999830e-02
1.403715276122143030e+09 8.795180000000000220e-01 2.141010000000000080e+00 9.473399999999999599e-01 -8.281190000000000495e-01 -5.800299999999999900e-02 -5.541390000000000482e-01 6.151999999999999830e-02
1.403715276127142906e+09 8.795089999999999852e-01 2.141023999999999816e+00 9.473209999999999686e-01 -8.281380000000000408e-01 -5.801800000000000013e-02 -5.541049999999999587e-01 6.155800000000000161e-02
1.403715276132143021e+09 8.794969999999999732e-01 2.141036000000000161e+00 9.473059999999999814e-01 -8.281349999999999545e-01 -5.802500000000000019e-02 -5.541040000000000409e-01 6.160800000000000304e-02
1.403715276137142897e+09 8.794830000000000148e-01 2.141042999999999807e+00 9.472939999999999694e-01 -8.281079999999999552e-01 -5.800799999999999707e-02 -5.541420000000000234e-01 6.163699999999999735e-02
1.403715276142143011e+09 8.794669999999999987e-01 2.141052000000000177e+00 9.472810000000000397e-01 -8.280870000000000175e-01 -5.799300000000000288e-02 -5.541740000000000554e-01 6.164599999999999941e-02
1.403715276147142887e+09 8.794520000000000115e-01 2.141065000000000218e+00 9.472650000000000237e-01 -8.280929999999999680e-01 -5.798400000000000082e-02 -5.541639999999999899e-01 6.166300000000000253e-02
1.403715276152143002e+09 8.794880000000000475e-01 2.141023999999999816e+00 9.472369999999999957e-01 -8.280840000000000423e-01 -5.797900000000000276e-02 -5.541740000000000554e-01 6.169399999999999884e-02
1.403715276157143116e+09 8.794809999999999572e-01 2.141021999999999981e+00 9.472239999999999549e-01 -8.280659999999999688e-01 -5.795299999999999757e-02 -5.542030000000000012e-01 6.170199999999999990e-02
1.403715276162142992e+09 8.794729999999999492e-01 2.141017000000000170e+00 9.472140000000000004e-01 -8.280389999999999695e-01 -5.793399999999999939e-02 -5.542479999999999629e-01 6.167700000000000266e-02
1.403715276167143106e+09 8.794659999999999700e-01 2.141013000000000055e+00 9.472019999999999884e-01 -8.280450000000000310e-01 -5.793700000000000239e-02 -5.542439999999999589e-01 6.162999999999999728e-02
1.403715276172143221e+09 8.794589999999999907e-01 2.141011999999999915e+00 9.471880000000000299e-01 -8.280650000000000510e-01 -5.795499999999999957e-02 -5.542169999999999597e-01 6.158700000000000285e-02
1.403715276177143097e+09 8.794509999999999827e-01 2.141014999999999890e+00 9.471760000000000179e-01 -8.280849999999999600e-01 -5.796599999999999669e-02 -5.541869999999999852e-01 6.157599999999999879e-02
1.403715276182142973e+09 8.794399999999999995e-01 2.141020999999999841e+00 9.471709999999999852e-01 -8.280830000000000135e-01 -5.798999999999999988e-02 -5.541869999999999852e-01 6.157499999999999779e-02
1.403715276187143087e+09 8.794279999999999875e-01 2.141030999999999906e+00 9.471699999999999564e-01 -8.280710000000000015e-01 -5.803599999999999731e-02 -5.542019999999999724e-01 6.156400000000000067e-02
1.403715276192142963e+09 8.794149999999999467e-01 2.141039999999999832e+00 9.471650000000000347e-01 -8.280849999999999600e-01 -5.808200000000000168e-02 -5.541789999999999772e-01 6.154199999999999948e-02
1.403715276197143078e+09 8.794020000000000170e-01 2.141049000000000202e+00 9.471580000000000554e-01 -8.281110000000000415e-01 -5.809899999999999787e-02 -5.541390000000000482e-01 6.153299999999999742e-02
1.403715276202142954e+09 8.794380000000000530e-01 2.141001999999999850e+00 9.471380000000000354e-01 -8.281199999999999672e-01 -5.810200000000000087e-02 -5.541230000000000322e-01 6.155299999999999661e-02
1.403715276207143068e+09 8.794340000000000490e-01 2.140997000000000039e+00 9.471359999999999779e-01 -8.281089999999999840e-01 -5.807199999999999862e-02 -5.541399999999999659e-01 6.158199999999999785e-02
1.403715276212142944e+09 8.794290000000000163e-01 2.140995000000000203e+00 9.471349999999999492e-01 -8.281030000000000335e-01 -5.803699999999999831e-02 -5.541490000000000027e-01 6.160299999999999804e-02
1.403715276217143059e+09 8.794239999999999835e-01 2.140995000000000203e+00 9.471300000000000274e-01 -8.281089999999999840e-01 -5.801599999999999813e-02 -5.541439999999999699e-01 6.159300000000000191e-02
1.403715276222142935e+09 8.794180000000000330e-01 2.140997000000000039e+00 9.471209999999999907e-01 -8.281279999999999752e-01 -5.799499999999999794e-02 -5.541179999999999994e-01 6.159200000000000091e-02
1.403715276227143049e+09 8.794119999999999715e-01 2.141001999999999850e+00 9.471129999999999827e-01 -8.281380000000000408e-01 -5.795100000000000251e-02 -5.541030000000000122e-01 6.163799999999999835e-02
1.403715276232142925e+09 8.794070000000000498e-01 2.141008999999999940e+00 9.471100000000000074e-01 -8.281260000000000288e-01 -5.791099999999999720e-02 -5.541199999999999459e-01 6.168499999999999678e-02
1.403715276237143040e+09 8.794020000000000170e-01 2.141017999999999866e+00 9.471079999999999499e-01 -8.281239999999999712e-01 -5.789799999999999808e-02 -5.541199999999999459e-01 6.171499999999999903e-02
1.403715276242142916e+09 8.793959999999999555e-01 2.141029000000000071e+00 9.471009999999999707e-01 -8.281260000000000288e-01 -5.791199999999999820e-02 -5.541150000000000242e-01 6.172699999999999715e-02
1.403715276247143030e+09 8.793879999999999475e-01 2.141039999999999832e+00 9.470910000000000162e-01 -8.281389999999999585e-01 -5.793899999999999745e-02 -5.540929999999999467e-01 6.172600000000000309e-02
1.403715276252142906e+09 8.794269999999999587e-01 2.140994000000000064e+00 9.470600000000000129e-01 -8.281380000000000408e-01 -5.796799999999999869e-02 -5.540890000000000537e-01 6.173900000000000221e-02
1.403715276257143021e+09 8.794290000000000163e-01 2.140985999999999834e+00 9.470539999999999514e-01 -8.281199999999999672e-01 -5.795600000000000057e-02 -5.541190000000000282e-01 6.173200000000000215e-02
1.403715276262142897e+09 8.794290000000000163e-01 2.140973999999999933e+00 9.470439999999999969e-01 -8.281209999999999960e-01 -5.794900000000000051e-02 -5.541230000000000322e-01 6.168400000000000272e-02
1.403715276267143011e+09 8.794279999999999875e-01 2.140962000000000032e+00 9.470279999999999809e-01 -8.281370000000000120e-01 -5.795499999999999957e-02 -5.541059999999999874e-01 6.162399999999999822e-02
1.403715276272142887e+09 8.794260000000000410e-01 2.140957000000000221e+00 9.470119999999999649e-01 -8.281530000000000280e-01 -5.797800000000000176e-02 -5.540840000000000209e-01 6.158700000000000285e-02
1.403715276277143002e+09 8.794229999999999547e-01 2.140959000000000056e+00 9.469999999999999529e-01 -8.281669999999999865e-01 -5.801300000000000207e-02 -5.540599999999999969e-01 6.157499999999999779e-02
1.403715276282143116e+09 8.794189999999999507e-01 2.140962000000000032e+00 9.469959999999999489e-01 -8.281439999999999912e-01 -5.802800000000000319e-02 -5.540920000000000289e-01 6.157900000000000179e-02
1.403715276287142992e+09 8.794159999999999755e-01 2.140966000000000147e+00 9.469910000000000272e-01 -8.281260000000000288e-01 -5.802600000000000119e-02 -5.541190000000000282e-01 6.157599999999999879e-02
1.403715276292143106e+09 8.794130000000000003e-01 2.140970999999999957e+00 9.469790000000000152e-01 -8.281450000000000200e-01 -5.801400000000000307e-02 -5.540939999999999754e-01 6.156600000000000267e-02
1.403715276297142982e+09 8.794089999999999963e-01 2.140981000000000023e+00 9.469649999999999457e-01 -8.281760000000000232e-01 -5.799599999999999894e-02 -5.540479999999999849e-01 6.158099999999999685e-02
1.403715276302142859e+09 8.794480000000000075e-01 2.140937999999999786e+00 9.469319999999999959e-01 -8.281910000000000105e-01 -5.799599999999999894e-02 -5.540199999999999569e-01 6.163799999999999835e-02
1.403715276307142973e+09 8.794490000000000363e-01 2.140937999999999786e+00 9.469260000000000455e-01 -8.281730000000000480e-01 -5.797800000000000176e-02 -5.540420000000000345e-01 6.168300000000000172e-02
1.403715276312143087e+09 8.794480000000000075e-01 2.140935999999999950e+00 9.469210000000000127e-01 -8.281640000000000112e-01 -5.794599999999999751e-02 -5.540580000000000505e-01 6.169899999999999690e-02
1.403715276317142963e+09 8.794469999999999787e-01 2.140931999999999835e+00 9.469140000000000335e-01 -8.281749999999999945e-01 -5.790200000000000208e-02 -5.540469999999999562e-01 6.169100000000000278e-02
1.403715276322143078e+09 8.794450000000000323e-01 2.140931000000000139e+00 9.469039999999999679e-01 -8.281960000000000433e-01 -5.786100000000000271e-02 -5.540209999999999857e-01 6.168300000000000172e-02
1.403715276327142954e+09 8.794410000000000283e-01 2.140934999999999810e+00 9.468929999999999847e-01 -8.282359999999999722e-01 -5.782400000000000040e-02 -5.539629999999999832e-01 6.170099999999999890e-02
1.403715276332143068e+09 8.794349999999999667e-01 2.140943000000000040e+00 9.468910000000000382e-01 -8.282340000000000257e-01 -5.780600000000000321e-02 -5.539619999999999544e-01 6.174700000000000327e-02
1.403715276337142944e+09 8.794290000000000163e-01 2.140954999999999941e+00 9.468999999999999639e-01 -8.282030000000000225e-01 -5.782000000000000334e-02 -5.540040000000000520e-01 6.177900000000000058e-02
1.403715276342143059e+09 8.794220000000000370e-01 2.140967999999999982e+00 9.469090000000000007e-01 -8.281950000000000145e-01 -5.786299999999999777e-02 -5.540119999999999489e-01 6.176600000000000146e-02
1.403715276347142935e+09 8.794149999999999467e-01 2.140979999999999883e+00 9.469149999999999512e-01 -8.282009999999999650e-01 -5.789500000000000202e-02 -5.540040000000000520e-01 6.173800000000000121e-02
1.403715276352143049e+09 8.794480000000000075e-01 2.140931000000000139e+00 9.468950000000000422e-01 -8.282140000000000057e-01 -5.792800000000000032e-02 -5.539809999999999457e-01 6.172400000000000109e-02
1.403715276357142925e+09 8.794459999999999500e-01 2.140930000000000000e+00 9.469009999999999927e-01 -8.282239999999999602e-01 -5.793800000000000339e-02 -5.539680000000000160e-01 6.171700000000000103e-02
1.403715276362143040e+09 8.794410000000000283e-01 2.140925999999999885e+00 9.469140000000000335e-01 -8.282009999999999650e-01 -5.793500000000000039e-02 -5.540019999999999945e-01 6.171000000000000096e-02
1.403715276367142916e+09 8.794340000000000490e-01 2.140921000000000074e+00 9.469250000000000167e-01 -8.281819999999999737e-01 -5.793899999999999745e-02 -5.540340000000000265e-01 6.167299999999999865e-02
1.403715276372143030e+09 8.794279999999999875e-01 2.140921000000000074e+00 9.469330000000000247e-01 -8.281809999999999450e-01 -5.795299999999999757e-02 -5.540389999999999482e-01 6.162700000000000122e-02
1.403715276377142668e+09 8.794210000000000083e-01 2.140925000000000189e+00 9.469349999999999712e-01 -8.282009999999999650e-01 -5.796799999999999869e-02 -5.540119999999999489e-01 6.159900000000000098e-02
1.403715276382143021e+09 8.794110000000000538e-01 2.140934000000000115e+00 9.469359999999999999e-01 -8.282220000000000137e-01 -5.796300000000000063e-02 -5.539800000000000280e-01 6.160000000000000198e-02
1.403715276387142897e+09 8.793999999999999595e-01 2.140946000000000016e+00 9.469440000000000079e-01 -8.282190000000000385e-01 -5.793800000000000339e-02 -5.539840000000000320e-01 6.162999999999999728e-02
1.403715276392143011e+09 8.793879999999999475e-01 2.140959000000000056e+00 9.469570000000000487e-01 -8.282019999999999937e-01 -5.791899999999999826e-02 -5.540070000000000272e-01 6.166200000000000153e-02
1.403715276397142887e+09 8.793769999999999643e-01 2.140972999999999793e+00 9.469680000000000319e-01 -8.281899999999999817e-01 -5.790000000000000008e-02 -5.540249999999999897e-01 6.169199999999999684e-02
1.403715276402143002e+09 8.794089999999999963e-01 2.140928999999999860e+00 9.469509999999999872e-01 -8.281880000000000353e-01 -5.791199999999999820e-02 -5.540230000000000432e-01 6.171900000000000303e-02
1.403715276407143116e+09 8.794060000000000210e-01 2.140935999999999950e+00 9.469459999999999544e-01 -8.282169999999999810e-01 -5.792400000000000326e-02 -5.539779999999999704e-01 6.172600000000000309e-02
1.403715276412142992e+09 8.794020000000000170e-01 2.140944999999999876e+00 9.469429999999999792e-01 -8.282329999999999970e-01 -5.792400000000000326e-02 -5.539500000000000535e-01 6.175200000000000133e-02
1.403715276417143106e+09 8.793959999999999555e-01 2.140951999999999966e+00 9.469469999999999832e-01 -8.282270000000000465e-01 -5.790499999999999814e-02 -5.539579999999999504e-01 6.178399999999999864e-02
1.403715276422142982e+09 8.793870000000000298e-01 2.140957999999999917e+00 9.469539999999999624e-01 -8.282129999999999770e-01 -5.788100000000000189e-02 -5.539809999999999457e-01 6.178700000000000164e-02
1.403715276427143097e+09 8.793790000000000218e-01 2.140963000000000171e+00 9.469619999999999704e-01 -8.281990000000000185e-01 -5.786199999999999677e-02 -5.540070000000000272e-01 6.176199999999999746e-02
1.403715276432142735e+09 8.793710000000000138e-01 2.140969999999999818e+00 9.469649999999999457e-01 -8.282009999999999650e-01 -5.785499999999999671e-02 -5.540070000000000272e-01 6.174199999999999827e-02
1.403715276437143087e+09 8.793640000000000345e-01 2.140985999999999834e+00 9.469640000000000279e-01 -8.282220000000000137e-01 -5.787699999999999789e-02 -5.539760000000000240e-01 6.172199999999999909e-02
1.403715276442142963e+09 8.793539999999999690e-01 2.141010000000000080e+00 9.469659999999999744e-01 -8.282329999999999970e-01 -5.792200000000000126e-02 -5.539530000000000287e-01 6.172799999999999815e-02
1.403715276447143078e+09 8.793400000000000105e-01 2.141033999999999882e+00 9.469750000000000112e-01 -8.282270000000000465e-01 -5.794599999999999751e-02 -5.539549999999999752e-01 6.177599999999999758e-02
1.403715276452142954e+09 8.793640000000000345e-01 2.140986999999999973e+00 9.469710000000000072e-01 -8.281979999999999897e-01 -5.797700000000000076e-02 -5.539920000000000400e-01 6.180399999999999783e-02
1.403715276457143068e+09 8.793560000000000265e-01 2.140982999999999858e+00 9.469800000000000439e-01 -8.281809999999999450e-01 -5.796199999999999963e-02 -5.540209999999999857e-01 6.177499999999999658e-02
1.403715276462142944e+09 8.793480000000000185e-01 2.140979000000000187e+00 9.469849999999999657e-01 -8.281840000000000312e-01 -5.793500000000000039e-02 -5.540249999999999897e-01 6.173000000000000015e-02
1.403715276467143059e+09 8.793379999999999530e-01 2.140982000000000163e+00 9.469859999999999944e-01 -8.281990000000000185e-01 -5.792400000000000326e-02 -5.540070000000000272e-01 6.170899999999999996e-02
1.403715276472142935e+09 8.793260000000000520e-01 2.140995000000000203e+00 9.469919999999999449e-01 -8.282110000000000305e-01 -5.793399999999999939e-02 -5.539849999999999497e-01 6.173100000000000115e-02
1.403715276477143049e+09 8.793109999999999538e-01 2.141010000000000080e+00 9.470089999999999897e-01 -8.281939999999999857e-01 -5.794300000000000145e-02 -5.540040000000000520e-01 6.177900000000000058e-02
1.403715276482142925e+09 8.792929999999999913e-01 2.141020999999999841e+00 9.470380000000000464e-01 -8.281439999999999912e-01 -5.794400000000000245e-02 -5.540760000000000129e-01 6.180299999999999683e-02
1.403715276487142801e+09 8.792729999999999713e-01 2.141027999999999931e+00 9.470730000000000537e-01 -8.280999999999999472e-01 -5.794599999999999751e-02 -5.541439999999999699e-01 6.178499999999999964e-02
1.403715276492142916e+09 8.792520000000000335e-01 2.141037999999999997e+00 9.471079999999999499e-01 -8.280650000000000510e-01 -5.795100000000000251e-02 -5.541970000000000507e-01 6.176600000000000146e-02
1.403715276497143030e+09 8.792290000000000383e-01 2.141052999999999873e+00 9.471439999999999859e-01 -8.280389999999999695e-01 -5.795899999999999663e-02 -5.542319999999999469e-01 6.179599999999999677e-02
1.403715276502142906e+09 8.792429999999999968e-01 2.141014000000000195e+00 9.471629999999999772e-01 -8.280060000000000198e-01 -5.798299999999999982e-02 -5.542690000000000117e-01 6.188099999999999851e-02
1.403715276507143021e+09 8.792240000000000055e-01 2.141011000000000220e+00 9.471979999999999844e-01 -8.279680000000000373e-01 -5.796300000000000063e-02 -5.543219999999999814e-01 6.194000000000000200e-02
1.403715276512142897e+09 8.792050000000000143e-01 2.140998000000000179e+00 9.472340000000000204e-01 -8.279429999999999845e-01 -5.793100000000000332e-02 -5.543630000000000502e-01 6.193099999999999994e-02
1.403715276517143011e+09 8.791839999999999655e-01 2.140982000000000163e+00 9.472699999999999454e-01 -8.279309999999999725e-01 -5.790100000000000108e-02 -5.543900000000000494e-01 6.188300000000000051e-02
1.403715276522142887e+09 8.791630000000000278e-01 2.140975000000000072e+00 9.473030000000000062e-01 -8.279199999999999893e-01 -5.789199999999999902e-02 -5.544099999999999584e-01 6.186099999999999932e-02
1.403715276527143002e+09 8.791419999999999790e-01 2.140979000000000187e+00 9.473329999999999806e-01 -8.279220000000000468e-01 -5.790100000000000108e-02 -5.544010000000000327e-01 6.191100000000000075e-02
1.403715276532143116e+09 8.791240000000000165e-01 2.140989999999999949e+00 9.473639999999999839e-01 -8.279140000000000388e-01 -5.792499999999999732e-02 -5.544010000000000327e-01 6.198599999999999943e-02
1.403715276537142992e+09 8.791099999999999470e-01 2.140995999999999899e+00 9.473930000000000407e-01 -8.279119999999999813e-01 -5.794500000000000345e-02 -5.544010000000000327e-01 6.200599999999999862e-02
1.403715276542143345e+09 8.790980000000000461e-01 2.140989999999999949e+00 9.474169999999999536e-01 -8.279379999999999518e-01 -5.794699999999999851e-02 -5.543679999999999719e-01 6.193800000000000000e-02
1.403715276547142982e+09 8.790900000000000380e-01 2.140979000000000187e+00 9.474339999999999984e-01 -8.279729999999999590e-01 -5.791600000000000220e-02 -5.543310000000000182e-01 6.183799999999999714e-02
1.403715276552143097e+09 8.791240000000000165e-01 2.140913999999999984e+00 9.474280000000000479e-01 -8.280079999999999663e-01 -5.790100000000000108e-02 -5.542880000000000029e-01 6.177099999999999952e-02
1.403715276557142973e+09 8.791250000000000453e-01 2.140912999999999844e+00 9.474390000000000311e-01 -8.280199999999999783e-01 -5.787400000000000183e-02 -5.542709999999999582e-01 6.178700000000000164e-02
1.403715276562143087e+09 8.791259999999999630e-01 2.140925999999999885e+00 9.474489999999999856e-01 -8.280180000000000318e-01 -5.789699999999999708e-02 -5.542639999999999789e-01 6.184499999999999720e-02
1.403715276567142963e+09 8.791250000000000453e-01 2.140944999999999876e+00 9.474540000000000184e-01 -8.280250000000000110e-01 -5.796099999999999863e-02 -5.542390000000000372e-01 6.191599999999999882e-02
1.403715276572143078e+09 8.791240000000000165e-01 2.140960999999999892e+00 9.474540000000000184e-01 -8.280300000000000438e-01 -5.801400000000000307e-02 -5.542190000000000172e-01 6.197899999999999937e-02
1.403715276577142954e+09 8.791219999999999590e-01 2.140967999999999982e+00 9.474519999999999609e-01 -8.280319999999999903e-01 -5.803300000000000125e-02 -5.542129999999999557e-01 6.199000000000000343e-02
1.403715276582143068e+09 8.791189999999999838e-01 2.140965000000000007e+00 9.474470000000000391e-01 -8.280349999999999655e-01 -5.800899999999999807e-02 -5.542150000000000132e-01 6.196499999999999925e-02
1.403715276587142944e+09 8.791139999999999510e-01 2.140957999999999917e+00 9.474359999999999449e-01 -8.280629999999999935e-01 -5.796300000000000063e-02 -5.541819999999999524e-01 6.193099999999999994e-02
1.403715276592143059e+09 8.791060000000000541e-01 2.140953999999999802e+00 9.474179999999999824e-01 -8.281020000000000048e-01 -5.791099999999999720e-02 -5.541310000000000402e-01 6.191100000000000075e-02
1.403715276597142935e+09 8.790980000000000461e-01 2.140953999999999802e+00 9.474010000000000487e-01 -8.281230000000000535e-01 -5.786600000000000077e-02 -5.541049999999999587e-01 6.190400000000000069e-02
1.403715276602143049e+09 8.791280000000000205e-01 2.140887999999999902e+00 9.473700000000000454e-01 -8.281190000000000495e-01 -5.789199999999999902e-02 -5.541120000000000489e-01 6.186500000000000332e-02
1.403715276607142925e+09 8.791280000000000205e-01 2.140884999999999927e+00 9.473519999999999719e-01 -8.281279999999999752e-01 -5.790399999999999714e-02 -5.541019999999999834e-01 6.183299999999999907e-02
1.403715276612143040e+09 8.791269999999999918e-01 2.140887999999999902e+00 9.473310000000000342e-01 -8.281420000000000448e-01 -5.791500000000000120e-02 -5.540789999999999882e-01 6.183500000000000107e-02
1.403715276617143154e+09 8.791250000000000453e-01 2.140896000000000132e+00 9.473129999999999606e-01 -8.281450000000000200e-01 -5.792900000000000132e-02 -5.540680000000000049e-01 6.187499999999999944e-02
1.403715276622143030e+09 8.791229999999999878e-01 2.140906999999999893e+00 9.472990000000000022e-01 -8.281220000000000248e-01 -5.796099999999999863e-02 -5.540960000000000329e-01 6.191100000000000075e-02
1.403715276627142906e+09 8.791189999999999838e-01 2.140918000000000099e+00 9.472899999999999654e-01 -8.280910000000000215e-01 -5.800700000000000300e-02 -5.541369999999999907e-01 6.191300000000000275e-02
1.403715276632143021e+09 8.791149999999999798e-01 2.140927000000000024e+00 9.472819999999999574e-01 -8.280830000000000135e-01 -5.802600000000000119e-02 -5.541479999999999739e-01 6.190500000000000169e-02
1.403715276637142897e+09 8.791090000000000293e-01 2.140931000000000139e+00 9.472730000000000317e-01 -8.280889999999999640e-01 -5.799800000000000094e-02 -5.541420000000000234e-01 6.190299999999999969e-02
1.403715276642143011e+09 8.791010000000000213e-01 2.140931999999999835e+00 9.472629999999999661e-01 -8.280769999999999520e-01 -5.795399999999999857e-02 -5.541660000000000474e-01 6.189399999999999763e-02
1.403715276647142887e+09 8.790890000000000093e-01 2.140935999999999950e+00 9.472530000000000117e-01 -8.280760000000000343e-01 -5.792699999999999932e-02 -5.541700000000000514e-01 6.188300000000000051e-02
1.403715276652143002e+09 8.791109999999999758e-01 2.140878999999999976e+00 9.472289999999999877e-01 -8.280969999999999720e-01 -5.796500000000000263e-02 -5.541380000000000194e-01 6.185600000000000126e-02
1.403715276657143116e+09 8.791020000000000501e-01 2.140877999999999837e+00 9.472180000000000044e-01 -8.281239999999999712e-01 -5.795100000000000251e-02 -5.540979999999999794e-01 6.185899999999999732e-02
1.403715276662142992e+09 8.790909999999999558e-01 2.140876000000000001e+00 9.472089999999999677e-01 -8.281469999999999665e-01 -5.790399999999999714e-02 -5.540680000000000049e-01 6.187200000000000338e-02
1.403715276667143106e+09 8.790799999999999725e-01 2.140877000000000141e+00 9.472030000000000172e-01 -8.281570000000000320e-01 -5.786899999999999683e-02 -5.540559999999999929e-01 6.188300000000000051e-02
1.403715276672143221e+09 8.790689999999999893e-01 2.140889000000000042e+00 9.472000000000000419e-01 -8.281699999999999617e-01 -5.788700000000000095e-02 -5.540319999999999689e-01 6.190400000000000069e-02
1.403715276677143097e+09 8.790550000000000308e-01 2.140908000000000033e+00 9.472049999999999637e-01 -8.281720000000000192e-01 -5.793700000000000239e-02 -5.540199999999999569e-01 6.193599999999999800e-02
1.403715276682142973e+09 8.790379999999999860e-01 2.140922999999999909e+00 9.472180000000000044e-01 -8.281560000000000032e-01 -5.795999999999999763e-02 -5.540380000000000305e-01 6.196700000000000125e-02
1.403715276687143087e+09 8.790189999999999948e-01 2.140930000000000000e+00 9.472329999999999917e-01 -8.281250000000000000e-01 -5.795100000000000251e-02 -5.540859999999999674e-01 6.197099999999999831e-02
1.403715276692142963e+09 8.789989999999999748e-01 2.140934000000000115e+00 9.472460000000000324e-01 -8.281039999999999512e-01 -5.793500000000000039e-02 -5.541209999999999747e-01 6.195300000000000112e-02
1.403715276697143078e+09 8.789789999999999548e-01 2.140940000000000065e+00 9.472570000000000157e-01 -8.281129999999999880e-01 -5.793700000000000239e-02 -5.541099999999999914e-01 6.192799999999999694e-02
1.403715276702142954e+09 8.789940000000000531e-01 2.140877999999999837e+00 9.472580000000000444e-01 -8.281020000000000048e-01 -5.798500000000000182e-02 -5.541270000000000362e-01 6.187200000000000338e-02
1.403715276707143068e+09 8.789749999999999508e-01 2.140870000000000051e+00 9.472720000000000029e-01 -8.280880000000000463e-01 -5.798799999999999788e-02 -5.541509999999999492e-01 6.184499999999999720e-02
1.403715276712142944e+09 8.789529999999999843e-01 2.140864000000000100e+00 9.472890000000000477e-01 -8.280570000000000430e-01 -5.798999999999999988e-02 -5.541989999999999972e-01 6.182900000000000201e-02
1.403715276717143059e+09 8.789329999999999643e-01 2.140861999999999821e+00 9.473059999999999814e-01 -8.280549999999999855e-01 -5.799699999999999994e-02 -5.542000000000000259e-01 6.183500000000000107e-02
1.403715276722142935e+09 8.789120000000000266e-01 2.140861000000000125e+00 9.473260000000000014e-01 -8.280619999999999647e-01 -5.799200000000000188e-02 -5.541880000000000139e-01 6.185500000000000026e-02
1.403715276727143049e+09 8.788899999999999491e-01 2.140855999999999870e+00 9.473460000000000214e-01 -8.280389999999999695e-01 -5.796500000000000263e-02 -5.542230000000000212e-01 6.187399999999999844e-02
1.403715276732142925e+09 8.788679999999999826e-01 2.140851000000000059e+00 9.473639999999999839e-01 -8.280110000000000525e-01 -5.793100000000000332e-02 -5.542669999999999542e-01 6.188699999999999757e-02
1.403715276737143040e+09 8.788489999999999913e-01 2.140848000000000084e+00 9.473780000000000534e-01 -8.280009999999999870e-01 -5.790800000000000114e-02 -5.542839999999999989e-01 6.188899999999999957e-02
1.403715276742142916e+09 8.788310000000000288e-01 2.140848000000000084e+00 9.473859999999999504e-01 -8.279999999999999583e-01 -5.788900000000000295e-02 -5.542859999999999454e-01 6.190699999999999675e-02
1.403715276747143030e+09 8.788139999999999841e-01 2.140849999999999920e+00 9.473970000000000447e-01 -8.279819999999999958e-01 -5.786899999999999683e-02 -5.543099999999999694e-01 6.195400000000000212e-02
1.403715276752142906e+09 8.788369999999999793e-01 2.140784000000000020e+00 9.473989999999999911e-01 -8.279370000000000340e-01 -5.790499999999999814e-02 -5.543700000000000294e-01 6.197199999999999931e-02
1.403715276757143021e+09 8.788300000000000001e-01 2.140772999999999815e+00 9.474050000000000527e-01 -8.279119999999999813e-01 -5.792599999999999832e-02 -5.544040000000000079e-01 6.198200000000000237e-02
1.403715276762142897e+09 8.788240000000000496e-01 2.140760000000000218e+00 9.474040000000000239e-01 -8.279119999999999813e-01 -5.794400000000000245e-02 -5.544019999999999504e-01 6.198700000000000043e-02
1.403715276767143011e+09 8.788179999999999881e-01 2.140744000000000202e+00 9.474040000000000239e-01 -8.279130000000000100e-01 -5.793000000000000232e-02 -5.544010000000000327e-01 6.199500000000000149e-02
1.403715276772142887e+09 8.788099999999999801e-01 2.140725000000000211e+00 9.474050000000000527e-01 -8.279029999999999445e-01 -5.789500000000000202e-02 -5.544219999999999704e-01 6.198300000000000337e-02
1.403715276777143002e+09 8.788040000000000296e-01 2.140709000000000195e+00 9.474000000000000199e-01 -8.279100000000000348e-01 -5.787599999999999689e-02 -5.544170000000000487e-01 6.194199999999999706e-02
1.403715276782143116e+09 8.788049999999999473e-01 2.140702000000000105e+00 9.473899999999999544e-01 -8.279520000000000213e-01 -5.787199999999999983e-02 -5.543569999999999887e-01 6.192099999999999688e-02
1.403715276787142992e+09 8.788099999999999801e-01 2.140702000000000105e+00 9.473869999999999791e-01 -8.279800000000000493e-01 -5.786000000000000171e-02 -5.543150000000000022e-01 6.194399999999999906e-02
1.403715276792143106e+09 8.788129999999999553e-01 2.140702999999999800e+00 9.473899999999999544e-01 -8.279830000000000245e-01 -5.784600000000000158e-02 -5.543120000000000269e-01 6.194700000000000206e-02
1.403715276797142982e+09 8.788179999999999881e-01 2.140709000000000195e+00 9.473899999999999544e-01 -8.279980000000000118e-01 -5.784899999999999765e-02 -5.542899999999999494e-01 6.192899999999999794e-02
1.403715276802142859e+09 8.788690000000000113e-01 2.140655999999999892e+00 9.473799999999999999e-01 -8.280260000000000398e-01 -5.792300000000000226e-02 -5.542449999999999877e-01 6.189299999999999663e-02
1.403715276807142973e+09 8.788880000000000026e-01 2.140655999999999892e+00 9.473840000000000039e-01 -8.280380000000000518e-01 -5.793999999999999845e-02 -5.542209999999999637e-01 6.192899999999999794e-02
1.403715276812143087e+09 8.789059999999999651e-01 2.140649999999999942e+00 9.473949999999999871e-01 -8.280170000000000030e-01 -5.792699999999999932e-02 -5.542489999999999917e-01 6.196299999999999725e-02
1.403715276817142963e+09 8.789209999999999523e-01 2.140639000000000181e+00 9.474010000000000487e-01 -8.280260000000000398e-01 -5.791400000000000020e-02 -5.542399999999999549e-01 6.195200000000000012e-02
1.403715276822143078e+09 8.789329999999999643e-01 2.140627999999999975e+00 9.474040000000000239e-01 -8.280549999999999855e-01 -5.790900000000000214e-02 -5.541989999999999972e-01 6.193300000000000194e-02
1.403715276827142954e+09 8.789430000000000298e-01 2.140616000000000074e+00 9.474160000000000359e-01 -8.280560000000000143e-01 -5.790000000000000008e-02 -5.541989999999999972e-01 6.192600000000000188e-02
1.403715276832143068e+09 8.789510000000000378e-01 2.140604999999999869e+00 9.474350000000000271e-01 -8.280269999999999575e-01 -5.788700000000000095e-02 -5.542449999999999877e-01 6.190400000000000069e-02
1.403715276837142944e+09 8.789559999999999595e-01 2.140600000000000058e+00 9.474460000000000104e-01 -8.280279999999999863e-01 -5.788299999999999695e-02 -5.542449999999999877e-01 6.189800000000000163e-02
1.403715276842143059e+09 8.789580000000000171e-01 2.140604999999999869e+00 9.474559999999999649e-01 -8.280410000000000270e-01 -5.789899999999999908e-02 -5.542200000000000459e-01 6.193400000000000294e-02
1.403715276847142935e+09 8.789609999999999923e-01 2.140611999999999959e+00 9.474740000000000384e-01 -8.280129999999999990e-01 -5.791500000000000120e-02 -5.542569999999999997e-01 6.196000000000000119e-02
1.403715276852143049e+09 8.790069999999999828e-01 2.140556000000000125e+00 9.474810000000000176e-01 -8.279929999999999790e-01 -5.796400000000000163e-02 -5.542890000000000317e-01 6.189800000000000163e-02
1.403715276857142925e+09 8.790170000000000483e-01 2.140553999999999846e+00 9.474850000000000216e-01 -8.280170000000000030e-01 -5.793899999999999745e-02 -5.542559999999999709e-01 6.189700000000000063e-02
1.403715276862143040e+09 8.790289999999999493e-01 2.140556999999999821e+00 9.474909999999999721e-01 -8.280229999999999535e-01 -5.791600000000000220e-02 -5.542460000000000164e-01 6.192899999999999794e-02
1.403715276867142916e+09 8.790409999999999613e-01 2.140563000000000216e+00 9.475040000000000129e-01 -8.280049999999999910e-01 -5.791600000000000220e-02 -5.542730000000000157e-01 6.192000000000000282e-02
1.403715276872143030e+09 8.790519999999999445e-01 2.140572000000000141e+00 9.475130000000000496e-01 -8.280049999999999910e-01 -5.792100000000000026e-02 -5.542780000000000484e-01 6.187800000000000245e-02
1.403715276877142668e+09 8.790620000000000100e-01 2.140585999999999878e+00 9.475219999999999754e-01 -8.280100000000000238e-01 -5.790300000000000308e-02 -5.542709999999999582e-01 6.188699999999999757e-02
1.403715276882143021e+09 8.790710000000000468e-01 2.140607999999999844e+00 9.475400000000000489e-01 -8.279590000000000005e-01 -5.789400000000000102e-02 -5.543460000000000054e-01 6.191100000000000075e-02
1.403715276887142897e+09 8.790740000000000220e-01 2.140632999999999786e+00 9.475559999999999539e-01 -8.279029999999999445e-01 -5.791000000000000314e-02 -5.544299999999999784e-01 6.188599999999999657e-02
1.403715276892143011e+09 8.790750000000000508e-01 2.140661000000000147e+00 9.475630000000000441e-01 -8.279079999999999773e-01 -5.789699999999999708e-02 -5.544219999999999704e-01 6.190400000000000069e-02
1.403715276897142887e+09 8.790740000000000220e-01 2.140697999999999990e+00 9.475740000000000274e-01 -8.278830000000000355e-01 -5.788599999999999995e-02 -5.544550000000000312e-01 6.196700000000000125e-02
1.403715276902143002e+09 8.791210000000000413e-01 2.140686000000000089e+00 9.475890000000000146e-01 -8.278170000000000250e-01 -5.794900000000000051e-02 -5.545470000000000121e-01 6.195200000000000012e-02
1.403715276907143116e+09 8.791250000000000453e-01 2.140715999999999841e+00 9.475919999999999899e-01 -8.278210000000000290e-01 -5.794599999999999751e-02 -5.545419999999999794e-01 6.195300000000000112e-02
1.403715276912142992e+09 8.791339999999999710e-01 2.140746000000000038e+00 9.475860000000000394e-01 -8.278379999999999628e-01 -5.789699999999999708e-02 -5.545160000000000089e-01 6.200699999999999962e-02
1.403715276917143106e+09 8.791449999999999543e-01 2.140779999999999905e+00 9.475850000000000106e-01 -8.278189999999999715e-01 -5.785599999999999771e-02 -5.545419999999999794e-01 6.205399999999999805e-02
1.403715276922142982e+09 8.791550000000000198e-01 2.140814999999999912e+00 9.475850000000000106e-01 -8.278159999999999963e-01 -5.786100000000000271e-02 -5.545510000000000161e-01 6.201600000000000168e-02
1.403715276927143097e+09 8.791670000000000318e-01 2.140848000000000084e+00 9.475780000000000314e-01 -8.278560000000000363e-01 -5.784999999999999865e-02 -5.544970000000000176e-01 6.197600000000000331e-02
1.403715276932142735e+09 8.791809999999999903e-01 2.140880999999999812e+00 9.475749999999999451e-01 -8.278569999999999540e-01 -5.782000000000000334e-02 -5.544949999999999601e-01 6.200100000000000056e-02
1.403715276937143087e+09 8.791909999999999448e-01 2.140916999999999959e+00 9.475789999999999491e-01 -8.278119999999999923e-01 -5.784399999999999958e-02 -5.545609999999999706e-01 6.199500000000000149e-02
1.403715276942142963e+09 8.792010000000000103e-01 2.140951999999999966e+00 9.475839999999999819e-01 -8.277970000000000050e-01 -5.787899999999999989e-02 -5.545830000000000481e-01 6.196499999999999925e-02
1.403715276947143078e+09 8.792119999999999935e-01 2.140982999999999858e+00 9.475940000000000474e-01 -8.277710000000000345e-01 -5.786600000000000077e-02 -5.546200000000000019e-01 6.199400000000000049e-02
1.403715276952142954e+09 8.792870000000000408e-01 2.140967999999999982e+00 9.476179999999999604e-01 -8.276970000000000161e-01 -5.791700000000000320e-02 -5.547279999999999989e-01 6.196900000000000325e-02
1.403715276957143068e+09 8.793039999999999745e-01 2.140991999999999784e+00 9.476379999999999804e-01 -8.276740000000000208e-01 -5.794300000000000145e-02 -5.547630000000000061e-01 6.194700000000000206e-02
1.403715276962142944e+09 8.793180000000000440e-01 2.141017000000000170e+00 9.476609999999999756e-01 -8.276569999999999760e-01 -5.795000000000000151e-02 -5.547879999999999479e-01 6.194199999999999706e-02
1.403715276967143059e+09 8.793299999999999450e-01 2.141045999999999783e+00 9.476879999999999749e-01 -8.276170000000000471e-01 -5.793600000000000139e-02 -5.548469999999999791e-01 6.195200000000000012e-02
1.403715276972142935e+09 8.793379999999999530e-01 2.141081999999999930e+00 9.477079999999999949e-01 -8.276189999999999936e-01 -5.795800000000000257e-02 -5.548450000000000326e-01 6.192199999999999788e-02
1.403715276977143049e+09 8.793429999999999858e-01 2.141119000000000216e+00 9.477240000000000109e-01 -8.276449999999999640e-01 -5.797900000000000276e-02 -5.548070000000000501e-01 6.189499999999999863e-02
1.403715276982142925e+09 8.793480000000000185e-01 2.141150999999999804e+00 9.477419999999999733e-01 -8.276360000000000383e-01 -5.795000000000000151e-02 -5.548229999999999551e-01 6.190600000000000269e-02
1.403715276987142801e+09 8.793539999999999690e-01 2.141176000000000190e+00 9.477569999999999606e-01 -8.276310000000000056e-01 -5.792400000000000326e-02 -5.548340000000000494e-01 6.188500000000000251e-02
1.403715276992142916e+09 8.793600000000000305e-01 2.141195000000000181e+00 9.477710000000000301e-01 -8.276520000000000543e-01 -5.790200000000000208e-02 -5.548070000000000501e-01 6.188099999999999851e-02
1.403715276997143030e+09 8.793659999999999810e-01 2.141210000000000058e+00 9.477929999999999966e-01 -8.276259999999999728e-01 -5.787400000000000183e-02 -5.548440000000000039e-01 6.192399999999999988e-02
1.403715277002142906e+09 8.794480000000000075e-01 2.141181000000000001e+00 9.478170000000000206e-01 -8.275890000000000191e-01 -5.792400000000000326e-02 -5.548950000000000271e-01 6.191499999999999782e-02
1.403715277007143021e+09 8.794739999999999780e-01 2.141178000000000026e+00 9.478330000000000366e-01 -8.275970000000000271e-01 -5.791600000000000220e-02 -5.548769999999999536e-01 6.196800000000000225e-02
1.403715277012142897e+09 8.795020000000000060e-01 2.141167999999999960e+00 9.478499999999999703e-01 -8.275820000000000398e-01 -5.788499999999999895e-02 -5.548959999999999448e-01 6.203999999999999793e-02
1.403715277017143011e+09 8.795300000000000340e-01 2.141154999999999919e+00 9.478659999999999863e-01 -8.275679999999999703e-01 -5.787300000000000083e-02 -5.549150000000000471e-01 6.205499999999999905e-02
1.403715277022142887e+09 8.795589999999999797e-01 2.141141000000000183e+00 9.478720000000000478e-01 -8.276179999999999648e-01 -5.787899999999999989e-02 -5.548419999999999463e-01 6.203899999999999693e-02
1.403715277027143002e+09 8.795889999999999542e-01 2.141125999999999863e+00 9.478790000000000271e-01 -8.276550000000000296e-01 -5.786800000000000277e-02 -5.547870000000000301e-01 6.204400000000000193e-02
1.403715277032143116e+09 8.796199999999999575e-01 2.141110999999999986e+00 9.478900000000000103e-01 -8.276540000000000008e-01 -5.787300000000000083e-02 -5.547929999999999806e-01 6.200599999999999862e-02
1.403715277037142992e+09 8.796509999999999607e-01 2.141100999999999921e+00 9.478950000000000431e-01 -8.277090000000000281e-01 -5.792599999999999832e-02 -5.547149999999999581e-01 6.191699999999999982e-02
1.403715277042143345e+09 8.796810000000000462e-01 2.141097999999999946e+00 9.478959999999999608e-01 -8.277670000000000305e-01 -5.796599999999999669e-02 -5.546269999999999811e-01 6.189999999999999669e-02
1.403715277047142982e+09 8.797089999999999632e-01 2.141099999999999781e+00 9.478999999999999648e-01 -8.277609999999999690e-01 -5.799399999999999694e-02 -5.546299999999999564e-01 6.192899999999999794e-02
1.403715277052143097e+09 8.798179999999999890e-01 2.141070000000000029e+00 9.479039999999999688e-01 -8.277830000000000465e-01 -5.805600000000000344e-02 -5.545940000000000314e-01 6.189000000000000057e-02
1.403715277057142973e+09 8.798589999999999467e-01 2.141059999999999963e+00 9.479030000000000511e-01 -8.278039999999999843e-01 -5.800500000000000100e-02 -5.545649999999999746e-01 6.192199999999999788e-02
1.403715277062143087e+09 8.798970000000000402e-01 2.141049999999999898e+00 9.479159999999999808e-01 -8.277470000000000105e-01 -5.792499999999999732e-02 -5.546510000000000051e-01 6.197899999999999937e-02
1.403715277067142963e+09 8.799310000000000187e-01 2.141039999999999832e+00 9.479319999999999968e-01 -8.277149999999999785e-01 -5.787099999999999883e-02 -5.547029999999999461e-01 6.199500000000000149e-02
1.403715277072143078e+09 8.799630000000000507e-01 2.141030999999999906e+00 9.479419999999999513e-01 -8.277160000000000073e-01 -5.781800000000000134e-02 -5.547029999999999461e-01 6.202300000000000174e-02
1.403715277077142954e+09 8.799900000000000500e-01 2.141023999999999816e+00 9.479530000000000456e-01 -8.276780000000000248e-01 -5.776300000000000184e-02 -5.547609999999999486e-01 6.207499999999999823e-02
1.403715277082143068e+09 8.800130000000000452e-01 2.141024999999999956e+00 9.479579999999999673e-01 -8.276679999999999593e-01 -5.778400000000000203e-02 -5.547720000000000429e-01 6.208600000000000230e-02
1.403715277087142944e+09 8.800310000000000077e-01 2.141027999999999931e+00 9.479549999999999921e-01 -8.277060000000000528e-01 -5.782299999999999940e-02 -5.547079999999999789e-01 6.212199999999999667e-02
1.403715277092143059e+09 8.800480000000000524e-01 2.141029000000000071e+00 9.479520000000000168e-01 -8.276949999999999585e-01 -5.783599999999999852e-02 -5.547170000000000156e-01 6.216399999999999704e-02
1.403715277097142935e+09 8.800620000000000109e-01 2.141026000000000096e+00 9.479450000000000376e-01 -8.276900000000000368e-01 -5.787699999999999789e-02 -5.547269999999999701e-01 6.210899999999999754e-02
1.403715277102143049e+09 8.801729999999999832e-01 2.140994000000000064e+00 9.479379999999999473e-01 -8.277109999999999745e-01 -5.793999999999999845e-02 -5.546980000000000244e-01 6.202799999999999980e-02
1.403715277107142925e+09 8.802140000000000519e-01 2.140983999999999998e+00 9.479340000000000543e-01 -8.276919999999999833e-01 -5.793600000000000139e-02 -5.547290000000000276e-01 6.201199999999999768e-02
1.403715277112143040e+09 8.802539999999999809e-01 2.140979000000000187e+00 9.479400000000000048e-01 -8.276520000000000543e-01 -5.797800000000000176e-02 -5.547900000000000054e-01 6.194899999999999712e-02
1.403715277117143154e+09 8.802950000000000497e-01 2.140976999999999908e+00 9.479469999999999841e-01 -8.276480000000000503e-01 -5.800999999999999907e-02 -5.547980000000000134e-01 6.191800000000000082e-02
1.403715277122143030e+09 8.803379999999999539e-01 2.140973999999999933e+00 9.479549999999999921e-01 -8.276080000000000103e-01 -5.798699999999999688e-02 -5.548560000000000159e-01 6.194000000000000200e-02
1.403715277127142906e+09 8.803790000000000227e-01 2.140972000000000097e+00 9.479630000000000001e-01 -8.275700000000000278e-01 -5.797499999999999876e-02 -5.549159999999999648e-01 6.192500000000000088e-02
1.403715277132143021e+09 8.804170000000000051e-01 2.140975000000000072e+00 9.479659999999999753e-01 -8.275900000000000478e-01 -5.798099999999999782e-02 -5.548880000000000479e-01 6.189800000000000163e-02
1.403715277137142897e+09 8.804549999999999876e-01 2.140982000000000163e+00 9.479720000000000368e-01 -8.275820000000000398e-01 -5.795899999999999663e-02 -5.548980000000000024e-01 6.193599999999999800e-02
1.403715277142143011e+09 8.804889999999999661e-01 2.140994000000000064e+00 9.479800000000000448e-01 -8.275559999999999583e-01 -5.795999999999999763e-02 -5.549340000000000384e-01 6.196499999999999925e-02
1.403715277147142887e+09 8.805190000000000516e-01 2.141011000000000220e+00 9.479830000000000201e-01 -8.275860000000000438e-01 -5.799399999999999694e-02 -5.548859999999999904e-01 6.196000000000000119e-02
1.403715277152143002e+09 8.806450000000000111e-01 2.141000000000000014e+00 9.479880000000000528e-01 -8.276090000000000391e-01 -5.804999999999999744e-02 -5.548469999999999791e-01 6.195500000000000312e-02
1.403715277157143116e+09 8.806869999999999976e-01 2.141010000000000080e+00 9.479959999999999498e-01 -8.276360000000000383e-01 -5.806399999999999756e-02 -5.548039999999999639e-01 6.196000000000000119e-02
1.403715277162142992e+09 8.807180000000000009e-01 2.141017000000000170e+00 9.480089999999999906e-01 -8.276689999999999880e-01 -5.807400000000000062e-02 -5.547569999999999446e-01 6.193699999999999900e-02
1.403715277167143106e+09 8.807439999999999714e-01 2.141017999999999866e+00 9.480290000000000106e-01 -8.276630000000000376e-01 -5.803200000000000025e-02 -5.547710000000000141e-01 6.193300000000000194e-02
1.403715277172143221e+09 8.807610000000000161e-01 2.141019000000000005e+00 9.480509999999999771e-01 -8.276510000000000256e-01 -5.801200000000000107e-02 -5.547940000000000094e-01 6.190299999999999969e-02
1.403715277177143097e+09 8.807650000000000201e-01 2.141026000000000096e+00 9.480720000000000258e-01 -8.276700000000000168e-01 -5.802899999999999725e-02 -5.547659999999999814e-01 6.189000000000000057e-02
1.403715277182142973e+09 8.807599999999999874e-01 2.141033000000000186e+00 9.480950000000000211e-01 -8.276599999999999513e-01 -5.800899999999999807e-02 -5.547760000000000469e-01 6.195099999999999912e-02
1.403715277187143087e+09 8.807450000000000001e-01 2.141039000000000136e+00 9.481110000000000371e-01 -8.276559999999999473e-01 -5.799499999999999794e-02 -5.547790000000000221e-01 6.199099999999999749e-02
1.403715277192142963e+09 8.807180000000000009e-01 2.141039000000000136e+00 9.481190000000000451e-01 -8.277029999999999665e-01 -5.798199999999999882e-02 -5.547069999999999501e-01 6.201999999999999874e-02
1.403715277197143078e+09 8.806819999999999649e-01 2.141030000000000211e+00 9.481289999999999996e-01 -8.277029999999999665e-01 -5.791099999999999720e-02 -5.547079999999999789e-01 6.206899999999999917e-02
1.403715277202142954e+09 8.807369999999999921e-01 2.140995999999999899e+00 9.481399999999999828e-01 -8.276970000000000161e-01 -5.790100000000000108e-02 -5.547220000000000484e-01 6.204300000000000093e-02
1.403715277207143068e+09 8.806990000000000096e-01 2.140985000000000138e+00 9.481479999999999908e-01 -8.277269999999999905e-01 -5.789199999999999902e-02 -5.546740000000000004e-01 6.207200000000000217e-02
1.403715277212142944e+09 8.806530000000000191e-01 2.140976000000000212e+00 9.481610000000000316e-01 -8.277060000000000528e-01 -5.788900000000000295e-02 -5.546999999999999709e-01 6.212499999999999967e-02
1.403715277217143059e+09 8.806040000000000534e-01 2.140970999999999957e+00 9.481690000000000396e-01 -8.277200000000000113e-01 -5.791400000000000020e-02 -5.546759999999999469e-01 6.212800000000000267e-02
1.403715277222142935e+09 8.805560000000000054e-01 2.140963000000000171e+00 9.481760000000000188e-01 -8.277510000000000145e-01 -5.793899999999999745e-02 -5.546250000000000346e-01 6.215099999999999791e-02
1.403715277227143049e+09 8.805100000000000149e-01 2.140947999999999851e+00 9.481859999999999733e-01 -8.277280000000000193e-01 -5.793999999999999845e-02 -5.546600000000000419e-01 6.214100000000000179e-02
1.403715277232142925e+09 8.804640000000000244e-01 2.140930000000000000e+00 9.481829999999999981e-01 -8.277569999999999650e-01 -5.796400000000000163e-02 -5.546259999999999524e-01 6.203999999999999793e-02
1.403715277237143040e+09 8.804170000000000051e-01 2.140911000000000008e+00 9.481760000000000188e-01 -8.278210000000000290e-01 -5.796099999999999863e-02 -5.545360000000000289e-01 6.198000000000000037e-02
1.403715277242142916e+09 8.803710000000000147e-01 2.140890999999999877e+00 9.481770000000000476e-01 -8.278180000000000538e-01 -5.794400000000000245e-02 -5.545499999999999874e-01 6.191699999999999982e-02
1.403715277247143030e+09 8.803260000000000529e-01 2.140877000000000141e+00 9.481760000000000188e-01 -8.278429999999999955e-01 -5.795999999999999763e-02 -5.545229999999999881e-01 6.181299999999999989e-02
1.403715277252142906e+09 8.803830000000000267e-01 2.140843999999999969e+00 9.481829999999999981e-01 -8.278600000000000403e-01 -5.799100000000000088e-02 -5.544970000000000176e-01 6.178299999999999764e-02
1.403715277257143021e+09 8.803649999999999531e-01 2.140839999999999854e+00 9.481960000000000388e-01 -8.277970000000000050e-01 -5.795299999999999757e-02 -5.545900000000000274e-01 6.183299999999999907e-02
1.403715277262142897e+09 8.803469999999999906e-01 2.140842000000000134e+00 9.481990000000000141e-01 -8.277719999999999523e-01 -5.795700000000000157e-02 -5.546259999999999524e-01 6.184800000000000020e-02
1.403715277267143011e+09 8.803239999999999954e-01 2.140842000000000134e+00 9.482019999999999893e-01 -8.277480000000000393e-01 -5.795000000000000151e-02 -5.546529999999999516e-01 6.192399999999999988e-02
1.403715277272142887e+09 8.802919999999999634e-01 2.140839999999999854e+00 9.482059999999999933e-01 -8.276989999999999625e-01 -5.794900000000000051e-02 -5.547210000000000196e-01 6.197600000000000331e-02
1.403715277277143002e+09 8.802480000000000304e-01 2.140836000000000183e+00 9.481950000000000101e-01 -8.277480000000000393e-01 -5.797100000000000170e-02 -5.546470000000000011e-01 6.196499999999999925e-02
1.403715277282143116e+09 8.801980000000000359e-01 2.140826999999999813e+00 9.481770000000000476e-01 -8.277759999999999563e-01 -5.793800000000000339e-02 -5.546050000000000146e-01 6.199000000000000343e-02
1.403715277287142992e+09 8.801440000000000374e-01 2.140817000000000192e+00 9.481610000000000316e-01 -8.277849999999999930e-01 -5.789199999999999902e-02 -5.545980000000000354e-01 6.197699999999999737e-02
1.403715277292143106e+09 8.800879999999999814e-01 2.140807000000000127e+00 9.481380000000000363e-01 -8.278720000000000523e-01 -5.787899999999999989e-02 -5.544750000000000512e-01 6.192899999999999794e-02
1.403715277297142982e+09 8.800310000000000077e-01 2.140798000000000201e+00 9.481249999999999956e-01 -8.278940000000000188e-01 -5.783400000000000346e-02 -5.544470000000000232e-01 6.193499999999999700e-02
1.403715277302142859e+09 8.800569999999999782e-01 2.140756000000000103e+00 9.481140000000000123e-01 -8.278609999999999580e-01 -5.784199999999999758e-02 -5.544999999999999929e-01 6.189000000000000057e-02
1.403715277307142973e+09 8.800139999999999629e-01 2.140744999999999898e+00 9.481079999999999508e-01 -8.279039999999999733e-01 -5.783300000000000246e-02 -5.544400000000000439e-01 6.186599999999999738e-02
1.403715277312143087e+09 8.799649999999999972e-01 2.140740999999999783e+00 9.481070000000000331e-01 -8.278839999999999533e-01 -5.781300000000000328e-02 -5.544670000000000432e-01 6.190199999999999869e-02
1.403715277317142963e+09 8.799109999999999987e-01 2.140743000000000062e+00 9.481039999999999468e-01 -8.278469999999999995e-01 -5.781399999999999734e-02 -5.545170000000000377e-01 6.195099999999999912e-02
1.403715277322143078e+09 8.798540000000000250e-01 2.140750999999999848e+00 9.480979999999999963e-01 -8.278600000000000403e-01 -5.786100000000000271e-02 -5.544879999999999809e-01 6.199600000000000249e-02
1.403715277327142954e+09 8.797989999999999977e-01 2.140757999999999939e+00 9.481039999999999468e-01 -8.278130000000000210e-01 -5.790100000000000108e-02 -5.545489999999999586e-01 6.204300000000000093e-02
1.403715277332143068e+09 8.797420000000000240e-01 2.140763999999999889e+00 9.481119999999999548e-01 -8.278050000000000130e-01 -5.795199999999999657e-02 -5.545579999999999954e-01 6.202200000000000074e-02
1.403715277337142944e+09 8.796819999999999640e-01 2.140765000000000029e+00 9.481150000000000411e-01 -8.278560000000000363e-01 -5.800600000000000200e-02 -5.544820000000000304e-01 6.196399999999999825e-02
1.403715277342143059e+09 8.796180000000000110e-01 2.140756999999999799e+00 9.481260000000000243e-01 -8.278360000000000163e-01 -5.801400000000000307e-02 -5.545189999999999841e-01 6.189900000000000263e-02
1.403715277347142935e+09 8.795520000000000005e-01 2.140744000000000202e+00 9.481330000000000036e-01 -8.278569999999999540e-01 -5.801200000000000107e-02 -5.544999999999999929e-01 6.178399999999999864e-02
1.403715277352143049e+09 8.795619999999999550e-01 2.140703999999999940e+00 9.481399999999999828e-01 -8.279060000000000308e-01 -5.806800000000000156e-02 -5.544350000000000112e-01 6.165899999999999853e-02
1.403715277357142925e+09 8.795119999999999605e-01 2.140693000000000179e+00 9.481540000000000523e-01 -8.278839999999999533e-01 -5.804700000000000137e-02 -5.544719999999999649e-01 6.164399999999999741e-02
1.403715277362143040e+09 8.794600000000000195e-01 2.140690999999999899e+00 9.481680000000000108e-01 -8.279060000000000308e-01 -5.802299999999999819e-02 -5.544390000000000152e-01 6.166399999999999659e-02
1.403715277367142916e+09 8.794070000000000498e-01 2.140696000000000154e+00 9.481849999999999445e-01 -8.279050000000000020e-01 -5.799800000000000094e-02 -5.544339999999999824e-01 6.174600000000000227e-02
1.403715277372143030e+09 8.793509999999999938e-01 2.140706000000000220e+00 9.482080000000000508e-01 -8.278379999999999628e-01 -5.797399999999999776e-02 -5.545240000000000169e-01 6.185700000000000226e-02
1.403715277377142668e+09 8.792919999999999625e-01 2.140719999999999956e+00 9.482260000000000133e-01 -8.278469999999999995e-01 -5.796099999999999863e-02 -5.544989999999999641e-01 6.198200000000000237e-02
1.403715277382143021e+09 8.792320000000000135e-01 2.140731000000000162e+00 9.482429999999999470e-01 -8.278079999999999883e-01 -5.791899999999999826e-02 -5.545440000000000369e-01 6.213099999999999873e-02
1.403715277387142897e+09 8.791700000000000070e-01 2.140734000000000137e+00 9.482540000000000413e-01 -8.277459999999999818e-01 -5.788200000000000289e-02 -5.546330000000000426e-01 6.219700000000000228e-02
1.403715277392143011e+09 8.791060000000000541e-01 2.140727000000000046e+00 9.482509999999999550e-01 -8.277930000000000010e-01 -5.786499999999999977e-02 -5.545670000000000321e-01 6.218400000000000316e-02
1.403715277397142887e+09 8.790419999999999900e-01 2.140709999999999891e+00 9.482490000000000085e-01 -8.277910000000000545e-01 -5.782400000000000040e-02 -5.545780000000000154e-01 6.214800000000000185e-02
1.403715277402143002e+09 8.790400000000000436e-01 2.140658000000000172e+00 9.482340000000000213e-01 -8.277679999999999483e-01 -5.787400000000000183e-02 -5.546240000000000059e-01 6.199500000000000149e-02
1.403715277407143116e+09 8.789860000000000451e-01 2.140636000000000205e+00 9.482140000000000013e-01 -8.278349999999999875e-01 -5.792499999999999732e-02 -5.545330000000000537e-01 6.186300000000000132e-02
1.403715277412142992e+09 8.789339999999999931e-01 2.140617999999999910e+00 9.481969999999999565e-01 -8.278170000000000250e-01 -5.794900000000000051e-02 -5.545649999999999746e-01 6.179099999999999870e-02
1.403715277417143106e+09 8.788829999999999698e-01 2.140606000000000009e+00 9.481829999999999981e-01 -8.277959999999999763e-01 -5.798400000000000082e-02 -5.545989999999999531e-01 6.173700000000000021e-02
1.403715277422142982e+09 8.788350000000000328e-01 2.140598999999999918e+00 9.481739999999999613e-01 -8.278149999999999675e-01 -5.800999999999999907e-02 -5.545660000000000034e-01 6.175499999999999740e-02
1.403715277427143097e+09 8.787890000000000423e-01 2.140592999999999968e+00 9.481760000000000188e-01 -8.277440000000000353e-01 -5.799499999999999794e-02 -5.546659999999999924e-01 6.182200000000000195e-02
1.403715277432142735e+09 8.787369999999999903e-01 2.140588000000000157e+00 9.481709999999999861e-01 -8.277330000000000521e-01 -5.797499999999999876e-02 -5.546769999999999756e-01 6.189000000000000057e-02
1.403715277437143087e+09 8.786789999999999878e-01 2.140578000000000092e+00 9.481650000000000356e-01 -8.277130000000000321e-01 -5.793000000000000232e-02 -5.547020000000000284e-01 6.197799999999999837e-02
1.403715277442142963e+09 8.786230000000000429e-01 2.140568000000000026e+00 9.481629999999999781e-01 -8.276259999999999728e-01 -5.788499999999999895e-02 -5.548309999999999631e-01 6.202900000000000080e-02
1.403715277447143078e+09 8.785709999999999908e-01 2.140562000000000076e+00 9.481460000000000443e-01 -8.276729999999999920e-01 -5.786000000000000171e-02 -5.547600000000000309e-01 6.205299999999999705e-02
1.403715277452142954e+09 8.785830000000000028e-01 2.140518999999999838e+00 9.481300000000000283e-01 -8.276850000000000041e-01 -5.786700000000000177e-02 -5.547429999999999861e-01 6.203600000000000086e-02
1.403715277457143068e+09 8.785589999999999788e-01 2.140505999999999798e+00 9.481119999999999548e-01 -8.276740000000000208e-01 -5.784999999999999865e-02 -5.547680000000000389e-01 6.198200000000000237e-02
1.403715277462142944e+09 8.785410000000000164e-01 2.140499999999999847e+00 9.480929999999999636e-01 -8.277449999999999530e-01 -5.786999999999999783e-02 -5.546659999999999924e-01 6.193300000000000194e-02
1.403715277467143059e+09 8.785319999999999796e-01 2.140500999999999987e+00 9.480849999999999556e-01 -8.277459999999999818e-01 -5.786899999999999683e-02 -5.546640000000000459e-01 6.193200000000000094e-02
1.403715277472142935e+09 8.785340000000000371e-01 2.140512999999999888e+00 9.480849999999999556e-01 -8.277480000000000393e-01 -5.788499999999999895e-02 -5.546590000000000131e-01 6.193499999999999700e-02
1.403715277477143049e+09 8.785450000000000204e-01 2.140530000000000044e+00 9.480880000000000418e-01 -8.277860000000000218e-01 -5.792699999999999932e-02 -5.545949999999999491e-01 6.196299999999999725e-02
1.403715277482142925e+09 8.785680000000000156e-01 2.140543999999999780e+00 9.480979999999999963e-01 -8.277529999999999610e-01 -5.795299999999999757e-02 -5.546410000000000506e-01 6.197199999999999931e-02
1.403715277487142801e+09 8.785960000000000436e-01 2.140553000000000150e+00 9.481110000000000371e-01 -8.277719999999999523e-01 -5.797800000000000176e-02 -5.546130000000000226e-01 6.193499999999999700e-02
1.403715277492142916e+09 8.786270000000000469e-01 2.140559000000000101e+00 9.481309999999999460e-01 -8.277999999999999803e-01 -5.797399999999999776e-02 -5.545759999999999579e-01 6.189800000000000163e-02
1.403715277497143030e+09 8.786599999999999966e-01 2.140565000000000051e+00 9.481549999999999701e-01 -8.277839999999999643e-01 -5.793999999999999845e-02 -5.546060000000000434e-01 6.186900000000000038e-02
1.403715277502142906e+09 8.787300000000000111e-01 2.140534000000000159e+00 9.481600000000000028e-01 -8.278100000000000458e-01 -5.797299999999999676e-02 -5.545700000000000074e-01 6.181999999999999995e-02
1.403715277507143021e+09 8.787629999999999608e-01 2.140535999999999994e+00 9.481889999999999485e-01 -8.278259999999999508e-01 -5.793399999999999939e-02 -5.545489999999999586e-01 6.183600000000000207e-02
1.403715277512142897e+09 8.787899999999999601e-01 2.140541999999999945e+00 9.482289999999999885e-01 -8.278320000000000123e-01 -5.788100000000000189e-02 -5.545400000000000329e-01 6.187499999999999944e-02
1.403715277517143011e+09 8.788099999999999801e-01 2.140550000000000175e+00 9.482589999999999630e-01 -8.278480000000000283e-01 -5.786199999999999677e-02 -5.545149999999999801e-01 6.191100000000000075e-02
1.403715277522142887e+09 8.788270000000000248e-01 2.140556999999999821e+00 9.482760000000000078e-01 -8.278370000000000450e-01 -5.788000000000000089e-02 -5.545290000000000497e-01 6.192199999999999788e-02
1.403715277527143002e+09 8.788460000000000161e-01 2.140566000000000191e+00 9.482930000000000526e-01 -8.278720000000000523e-01 -5.791600000000000220e-02 -5.544700000000000184e-01 6.194600000000000106e-02
1.403715277532143116e+09 8.788629999999999498e-01 2.140573999999999977e+00 9.483260000000000023e-01 -8.279250000000000220e-01 -5.794099999999999945e-02 -5.543829999999999592e-01 6.198100000000000137e-02
1.403715277537142992e+09 8.788770000000000193e-01 2.140576999999999952e+00 9.483749999999999680e-01 -8.279100000000000348e-01 -5.795800000000000257e-02 -5.544040000000000079e-01 6.198300000000000337e-02
1.403715277542143345e+09 8.788909999999999778e-01 2.140572000000000141e+00 9.484169999999999545e-01 -8.278710000000000235e-01 -5.798699999999999688e-02 -5.544630000000000392e-01 6.194999999999999812e-02
1.403715277547142982e+09 8.789069999999999938e-01 2.140560999999999936e+00 9.484550000000000480e-01 -8.278159999999999963e-01 -5.800799999999999707e-02 -5.545529999999999626e-01 6.186099999999999932e-02
1.403715277552143097e+09 8.789590000000000458e-01 2.140511000000000053e+00 9.484949999999999770e-01 -8.277560000000000473e-01 -5.806700000000000056e-02 -5.546480000000000299e-01 6.174799999999999733e-02
1.403715277557142973e+09 8.789770000000000083e-01 2.140502999999999822e+00 9.485400000000000498e-01 -8.277299999999999658e-01 -5.806399999999999756e-02 -5.546889999999999876e-01 6.173800000000000121e-02
1.403715277562143087e+09 8.789919999999999956e-01 2.140500999999999987e+00 9.485700000000000243e-01 -8.276569999999999760e-01 -5.807799999999999768e-02 -5.547969999999999846e-01 6.173599999999999921e-02
1.403715277567142963e+09 8.790050000000000363e-01 2.140505999999999798e+00 9.485860000000000403e-01 -8.275979999999999448e-01 -5.807199999999999862e-02 -5.548779999999999824e-01 6.180499999999999883e-02
1.403715277572143078e+09 8.790149999999999908e-01 2.140512999999999888e+00 9.485959999999999948e-01 -8.275860000000000438e-01 -5.801599999999999813e-02 -5.548889999999999656e-01 6.191399999999999681e-02
1.403715277577142954e+09 8.790219999999999700e-01 2.140521000000000118e+00 9.486029999999999740e-01 -8.275799999999999823e-01 -5.796699999999999769e-02 -5.548950000000000271e-01 6.198599999999999943e-02
1.403715277582143068e+09 8.790289999999999493e-01 2.140525999999999929e+00 9.485980000000000523e-01 -8.276000000000000023e-01 -5.791999999999999926e-02 -5.548610000000000486e-01 6.207800000000000124e-02
1.403715277587142944e+09 8.790360000000000396e-01 2.140530000000000044e+00 9.485789999999999500e-01 -8.276250000000000551e-01 -5.787699999999999789e-02 -5.548199999999999799e-01 6.213599999999999679e-02
1.403715277592143059e+09 8.790459999999999940e-01 2.140535999999999994e+00 9.485510000000000330e-01 -8.276580000000000048e-01 -5.785300000000000165e-02 -5.547720000000000429e-01 6.215400000000000091e-02
1.403715277597142935e+09 8.790599999999999525e-01 2.140540999999999805e+00 9.485259999999999803e-01 -8.277099999999999458e-01 -5.784700000000000258e-02 -5.546959999999999669e-01 6.213899999999999979e-02
1.403715277602143049e+09 8.791149999999999798e-01 2.140500999999999987e+00 9.484979999999999523e-01 -8.277529999999999610e-01 -5.795700000000000157e-02 -5.546339999999999604e-01 6.202599999999999780e-02
1.403715277607142925e+09 8.791489999999999583e-01 2.140502000000000127e+00 9.484860000000000513e-01 -8.277670000000000305e-01 -5.802899999999999725e-02 -5.546140000000000514e-01 6.195200000000000012e-02
1.403715277612143040e+09 8.791879999999999695e-01 2.140502999999999822e+00 9.484719999999999818e-01 -8.277480000000000393e-01 -5.806499999999999856e-02 -5.546459999999999724e-01 6.188400000000000151e-02
1.403715277617143154e+09 8.792290000000000383e-01 2.140502000000000127e+00 9.484660000000000313e-01 -8.277379999999999738e-01 -5.807999999999999968e-02 -5.546670000000000211e-01 6.181899999999999895e-02
1.403715277622143030e+09 8.792659999999999920e-01 2.140502000000000127e+00 9.484700000000000353e-01 -8.277290000000000481e-01 -5.807099999999999762e-02 -5.546860000000000124e-01 6.178000000000000158e-02
1.403715277627142906e+09 8.793009999999999993e-01 2.140509999999999913e+00 9.484709999999999530e-01 -8.277189999999999825e-01 -5.805799999999999850e-02 -5.547020000000000284e-01 6.177300000000000152e-02
1.403715277632143021e+09 8.793339999999999490e-01 2.140528000000000208e+00 9.484660000000000313e-01 -8.277029999999999665e-01 -5.804499999999999937e-02 -5.547229999999999661e-01 6.181999999999999995e-02
1.403715277637142897e+09 8.793630000000000058e-01 2.140549000000000035e+00 9.484550000000000480e-01 -8.277170000000000361e-01 -5.801200000000000107e-02 -5.546959999999999669e-01 6.189299999999999663e-02
1.403715277642143011e+09 8.793860000000000010e-01 2.140568000000000026e+00 9.484470000000000400e-01 -8.277600000000000513e-01 -5.797800000000000176e-02 -5.546280000000000099e-01 6.196700000000000125e-02
1.403715277647142887e+09 8.794009999999999883e-01 2.140584000000000042e+00 9.484540000000000193e-01 -8.277510000000000145e-01 -5.793000000000000232e-02 -5.546379999999999644e-01 6.203999999999999793e-02
1.403715277652143002e+09 8.794410000000000283e-01 2.140550000000000175e+00 9.484529999999999905e-01 -8.277409999999999490e-01 -5.792499999999999732e-02 -5.546499999999999764e-01 6.207200000000000217e-02
1.403715277657143116e+09 8.794539999999999580e-01 2.140552000000000010e+00 9.484690000000000065e-01 -8.277229999999999865e-01 -5.790399999999999714e-02 -5.546769999999999756e-01 6.209100000000000036e-02
1.403715277662142992e+09 8.794669999999999987e-01 2.140547000000000200e+00 9.484909999999999730e-01 -8.276829999999999465e-01 -5.793899999999999745e-02 -5.547419999999999574e-01 6.200800000000000062e-02
1.403715277667143106e+09 8.794769999999999532e-01 2.140541999999999945e+00 9.485130000000000505e-01 -8.277149999999999785e-01 -5.799399999999999694e-02 -5.546990000000000531e-01 6.191499999999999782e-02
1.403715277672143221e+09 8.794809999999999572e-01 2.140538999999999970e+00 9.485479999999999468e-01 -8.276989999999999625e-01 -5.803599999999999731e-02 -5.547260000000000524e-01 6.184200000000000114e-02
1.403715277677143097e+09 8.794790000000000108e-01 2.140540000000000109e+00 9.485829999999999540e-01 -8.276599999999999513e-01 -5.809799999999999687e-02 -5.547870000000000301e-01 6.176199999999999746e-02
1.403715277682142973e+09 8.794790000000000108e-01 2.140543000000000085e+00 9.486069999999999780e-01 -8.276639999999999553e-01 -5.814300000000000024e-02 -5.547769999999999646e-01 6.175499999999999740e-02
1.403715277687143087e+09 8.794859999999999900e-01 2.140541999999999945e+00 9.486310000000000020e-01 -8.276310000000000056e-01 -5.813000000000000111e-02 -5.548250000000000126e-01 6.178399999999999864e-02
1.403715277692142963e+09 8.794939999999999980e-01 2.140540999999999805e+00 9.486569999999999725e-01 -8.276599999999999513e-01 -5.807699999999999668e-02 -5.547809999999999686e-01 6.183600000000000207e-02
1.403715277697143078e+09 8.794969999999999732e-01 2.140540999999999805e+00 9.486949999999999550e-01 -8.276919999999999833e-01 -5.802700000000000219e-02 -5.547330000000000316e-01 6.188799999999999857e-02
1.403715277702142954e+09 8.795260000000000300e-01 2.140496000000000176e+00 9.487320000000000197e-01 -8.276700000000000168e-01 -5.808300000000000268e-02 -5.547630000000000061e-01 6.186400000000000232e-02
1.403715277707143068e+09 8.795269999999999477e-01 2.140496000000000176e+00 9.487689999999999735e-01 -8.276940000000000408e-01 -5.806999999999999662e-02 -5.547199999999999909e-01 6.193599999999999800e-02
1.403715277712142944e+09 8.795279999999999765e-01 2.140499000000000152e+00 9.488050000000000095e-01 -8.276839999999999753e-01 -5.805300000000000044e-02 -5.547320000000000029e-01 6.197799999999999837e-02
1.403715277717143059e+09 8.795300000000000340e-01 2.140502000000000127e+00 9.488309999999999800e-01 -8.277320000000000233e-01 -5.806599999999999956e-02 -5.546600000000000419e-01 6.197500000000000231e-02
1.403715277722142935e+09 8.795319999999999805e-01 2.140502000000000127e+00 9.488440000000000207e-01 -8.278250000000000330e-01 -5.809399999999999981e-02 -5.545229999999999881e-01 6.193099999999999994e-02
1.403715277727143049e+09 8.795330000000000092e-01 2.140502999999999822e+00 9.488600000000000367e-01 -8.278649999999999620e-01 -5.812300000000000105e-02 -5.544719999999999649e-01 6.182700000000000001e-02
1.403715277732142925e+09 8.795319999999999805e-01 2.140508000000000077e+00 9.488809999999999745e-01 -8.278969999999999940e-01 -5.813499999999999918e-02 -5.544289999999999496e-01 6.176899999999999752e-02
1.403715277737143040e+09 8.795269999999999477e-01 2.140519999999999978e+00 9.489069999999999450e-01 -8.278609999999999580e-01 -5.811899999999999705e-02 -5.544850000000000056e-01 6.176999999999999852e-02
1.403715277742142916e+09 8.795190000000000508e-01 2.140540000000000109e+00 9.489410000000000345e-01 -8.277980000000000338e-01 -5.809000000000000274e-02 -5.545740000000000114e-01 6.183199999999999807e-02
1.403715277747143030e+09 8.795079999999999565e-01 2.140565000000000051e+00 9.489819999999999922e-01 -8.277560000000000473e-01 -5.807299999999999962e-02 -5.546290000000000386e-01 6.192199999999999788e-02
1.403715277752142906e+09 8.795279999999999765e-01 2.140538999999999970e+00 9.490150000000000530e-01 -8.276839999999999753e-01 -5.811199999999999699e-02 -5.547269999999999701e-01 6.197300000000000031e-02
1.403715277757143021e+09 8.795220000000000260e-01 2.140550000000000175e+00 9.490300000000000402e-01 -8.276440000000000463e-01 -5.807400000000000062e-02 -5.547819999999999974e-01 6.203899999999999693e-02
1.403715277762142897e+09 8.795140000000000180e-01 2.140560999999999936e+00 9.490229999999999499e-01 -8.276250000000000551e-01 -5.803300000000000125e-02 -5.548130000000000006e-01 6.205700000000000105e-02
1.403715277767143011e+09 8.795030000000000348e-01 2.140573999999999977e+00 9.490169999999999995e-01 -8.276369999999999560e-01 -5.801100000000000007e-02 -5.547980000000000134e-01 6.205000000000000099e-02
1.403715277772142887e+09 8.794899999999999940e-01 2.140585999999999878e+00 9.490220000000000322e-01 -8.276590000000000336e-01 -5.803200000000000025e-02 -5.547699999999999854e-01 6.199099999999999749e-02
1.403715277777143002e+09 8.794739999999999780e-01 2.140598999999999918e+00 9.490250000000000075e-01 -8.276590000000000336e-01 -5.805699999999999750e-02 -5.547729999999999606e-01 6.194600000000000106e-02
1.403715277782143116e+09 8.794589999999999907e-01 2.140607999999999844e+00 9.490180000000000282e-01 -8.276369999999999560e-01 -5.808200000000000168e-02 -5.548060000000000214e-01 6.191499999999999782e-02
1.403715277787142992e+09 8.794459999999999500e-01 2.140607000000000149e+00 9.490039999999999587e-01 -8.276189999999999936e-01 -5.811700000000000199e-02 -5.548419999999999463e-01 6.180599999999999983e-02
1.403715277792143106e+09 8.794330000000000203e-01 2.140600000000000058e+00 9.489919999999999467e-01 -8.276480000000000503e-01 -5.814400000000000124e-02 -5.548079999999999679e-01 6.169800000000000284e-02
1.403715277797142982e+09 8.794189999999999507e-01 2.140592999999999968e+00 9.489900000000000002e-01 -8.276489999999999680e-01 -5.818500000000000061e-02 -5.548119999999999719e-01 6.160700000000000204e-02
1.403715277802142859e+09 8.794370000000000243e-01 2.140549000000000035e+00 9.489849999999999675e-01 -8.276350000000000096e-01 -5.829199999999999660e-02 -5.548269999999999591e-01 6.156099999999999767e-02
1.403715277807142973e+09 8.794300000000000450e-01 2.140553999999999846e+00 9.489729999999999555e-01 -8.276360000000000383e-01 -5.831100000000000172e-02 -5.548140000000000294e-01 6.164499999999999841e-02
1.403715277812143087e+09 8.794229999999999547e-01 2.140553999999999846e+00 9.489490000000000425e-01 -8.276189999999999936e-01 -5.832199999999999884e-02 -5.548309999999999631e-01 6.170300000000000090e-02
1.403715277817142963e+09 8.794149999999999467e-01 2.140543000000000085e+00 9.489149999999999530e-01 -8.276529999999999720e-01 -5.832500000000000184e-02 -5.547760000000000469e-01 6.174299999999999927e-02
1.403715277822143078e+09 8.794110000000000538e-01 2.140519999999999978e+00 9.488779999999999992e-01 -8.276959999999999873e-01 -5.831299999999999678e-02 -5.547159999999999869e-01 6.172199999999999909e-02
1.403715277827142954e+09 8.794110000000000538e-01 2.140496999999999872e+00 9.488440000000000207e-01 -8.277400000000000313e-01 -5.824599999999999916e-02 -5.546550000000000091e-01 6.173599999999999921e-02
1.403715277832143068e+09 8.794089999999999963e-01 2.140480000000000160e+00 9.488100000000000422e-01 -8.277949999999999475e-01 -5.815100000000000130e-02 -5.545759999999999579e-01 6.179699999999999777e-02
1.403715277837142944e+09 8.793999999999999595e-01 2.140465999999999980e+00 9.487830000000000430e-01 -8.278309999999999835e-01 -5.809199999999999781e-02 -5.545250000000000457e-01 6.183199999999999807e-02
1.403715277842143059e+09 8.793879999999999475e-01 2.140449999999999964e+00 9.487670000000000270e-01 -8.278689999999999660e-01 -5.804100000000000231e-02 -5.544649999999999856e-01 6.191599999999999882e-02
1.403715277847142935e+09 8.793720000000000425e-01 2.140435000000000088e+00 9.487640000000000517e-01 -8.278870000000000395e-01 -5.797700000000000076e-02 -5.544339999999999824e-01 6.200399999999999662e-02
1.403715277852143049e+09 8.793900000000000050e-01 2.140363999999999933e+00 9.487659999999999982e-01 -8.278799999999999493e-01 -5.797000000000000069e-02 -5.544400000000000439e-01 6.205299999999999705e-02
1.403715277857142925e+09 8.793809999999999683e-01 2.140337000000000156e+00 9.487769999999999815e-01 -8.278830000000000355e-01 -5.793100000000000332e-02 -5.544360000000000399e-01 6.208500000000000130e-02
1.403715277862143040e+09 8.793720000000000425e-01 2.140309999999999935e+00 9.487879999999999647e-01 -8.278950000000000475e-01 -5.792900000000000132e-02 -5.544210000000000527e-01 6.206600000000000311e-02
1.403715277867142916e+09 8.793649999999999523e-01 2.140287999999999968e+00 9.488020000000000342e-01 -8.279279999999999973e-01 -5.796300000000000063e-02 -5.543690000000000007e-01 6.204400000000000193e-02
1.403715277872143030e+09 8.793560000000000265e-01 2.140273999999999788e+00 9.488280000000000047e-01 -8.279429999999999845e-01 -5.803099999999999925e-02 -5.543470000000000342e-01 6.199000000000000343e-02
1.403715277877142668e+09 8.793450000000000433e-01 2.140266000000000002e+00 9.488640000000000407e-01 -8.279210000000000180e-01 -5.811600000000000099e-02 -5.543740000000000334e-01 6.196299999999999725e-02
1.403715277882143021e+09 8.793330000000000313e-01 2.140252999999999961e+00 9.489020000000000232e-01 -8.278839999999999533e-01 -5.820100000000000273e-02 -5.544259999999999744e-01 6.190500000000000169e-02
1.403715277887142897e+09 8.793220000000000480e-01 2.140235999999999805e+00 9.489459999999999562e-01 -8.278550000000000075e-01 -5.826499999999999735e-02 -5.544740000000000224e-01 6.181400000000000089e-02
1.403715277892143011e+09 8.793119999999999825e-01 2.140220999999999929e+00 9.489889999999999715e-01 -8.278400000000000203e-01 -5.831599999999999978e-02 -5.545010000000000217e-01 6.171299999999999703e-02
1.403715277897142887e+09 8.793029999999999458e-01 2.140212000000000003e+00 9.490220000000000322e-01 -8.278259999999999508e-01 -5.835800000000000015e-02 -5.545290000000000497e-01 6.160700000000000204e-02
1.403715277902143002e+09 8.793299999999999450e-01 2.140153999999999890e+00 9.490159999999999707e-01 -8.277989999999999515e-01 -5.844499999999999695e-02 -5.545710000000000361e-01 6.150900000000000117e-02
1.403715277907143116e+09 8.793290000000000273e-01 2.140137000000000178e+00 9.490140000000000242e-01 -8.277900000000000258e-01 -5.843700000000000283e-02 -5.545879999999999699e-01 6.149000000000000299e-02
1.403715277912142992e+09 8.793250000000000233e-01 2.140124000000000137e+00 9.490199999999999747e-01 -8.277889999999999970e-01 -5.838200000000000334e-02 -5.545900000000000274e-01 6.153900000000000342e-02
1.403715277917143106e+09 8.793189999999999618e-01 2.140112999999999932e+00 9.490439999999999987e-01 -8.277879999999999683e-01 -5.831499999999999878e-02 -5.545900000000000274e-01 6.162000000000000116e-02
1.403715277922142982e+09 8.793100000000000360e-01 2.140101000000000031e+00 9.490849999999999564e-01 -8.277590000000000225e-01 -5.824800000000000116e-02 -5.546280000000000099e-01 6.171700000000000103e-02
1.403715277927143097e+09 8.793009999999999993e-01 2.140089999999999826e+00 9.491340000000000332e-01 -8.276780000000000248e-01 -5.818799999999999667e-02 -5.547459999999999614e-01 6.180499999999999883e-02
1.403715277932142735e+09 8.792929999999999913e-01 2.140076000000000089e+00 9.491779999999999662e-01 -8.276109999999999856e-01 -5.816000000000000336e-02 -5.548450000000000326e-01 6.184499999999999720e-02
1.403715277937143087e+09 8.792910000000000448e-01 2.140058999999999934e+00 9.492080000000000517e-01 -8.275949999999999696e-01 -5.815000000000000030e-02 -5.548659999999999703e-01 6.186900000000000038e-02
1.403715277942142963e+09 8.792919999999999625e-01 2.140041000000000082e+00 9.492260000000000142e-01 -8.276109999999999856e-01 -5.816000000000000336e-02 -5.548440000000000039e-01 6.184400000000000314e-02
1.403715277947143078e+09 8.792919999999999625e-01 2.140028000000000041e+00 9.492399999999999727e-01 -8.276489999999999680e-01 -5.816899999999999848e-02 -5.547879999999999479e-01 6.183999999999999914e-02
1.403715277952142954e+09 8.793260000000000520e-01 2.139969999999999928e+00 9.492390000000000549e-01 -8.276390000000000136e-01 -5.822999999999999704e-02 -5.547980000000000134e-01 6.182399999999999701e-02
1.403715277957143068e+09 8.793309999999999738e-01 2.139961000000000002e+00 9.492570000000000174e-01 -8.276329999999999520e-01 -5.823600000000000304e-02 -5.548039999999999639e-01 6.185399999999999926e-02
1.403715277962142944e+09 8.793400000000000105e-01 2.139953999999999912e+00 9.492850000000000454e-01 -8.276210000000000511e-01 -5.824100000000000110e-02 -5.548180000000000334e-01 6.186699999999999838e-02
1.403715277967143059e+09 8.793509999999999938e-01 2.139940000000000175e+00 9.493160000000000487e-01 -8.276050000000000351e-01 -5.825600000000000223e-02 -5.548480000000000079e-01 6.180499999999999883e-02
1.403715277972142935e+09 8.793630000000000058e-01 2.139915999999999929e+00 9.493390000000000439e-01 -8.276090000000000391e-01 -5.827999999999999847e-02 -5.548499999999999543e-01 6.171299999999999703e-02
1.403715277977143049e+09 8.793779999999999930e-01 2.139889999999999848e+00 9.493589999999999529e-01 -8.276000000000000023e-01 -5.832600000000000284e-02 -5.548710000000000031e-01 6.160000000000000198e-02
1.403715277982142925e+09 8.793990000000000418e-01 2.139871999999999996e+00 9.493819999999999482e-01 -8.276270000000000016e-01 -5.838100000000000234e-02 -5.548309999999999631e-01 6.154099999999999848e-02
1.403715277987142801e+09 8.794229999999999547e-01 2.139860000000000095e+00 9.494080000000000297e-01 -8.276379999999999848e-01 -5.841199999999999865e-02 -5.548110000000000541e-01 6.153800000000000242e-02
1.403715277992142916e+09 8.794469999999999787e-01 2.139848999999999890e+00 9.494259999999999922e-01 -8.276489999999999680e-01 -5.840200000000000252e-02 -5.547889999999999766e-01 6.160700000000000204e-02
1.403715277997143030e+09 8.794680000000000275e-01 2.139838999999999825e+00 9.494299999999999962e-01 -8.276839999999999753e-01 -5.836100000000000315e-02 -5.547299999999999454e-01 6.170899999999999996e-02
1.403715278002142906e+09 8.795260000000000300e-01 2.139771999999999785e+00 9.493920000000000137e-01 -8.277109999999999745e-01 -5.835499999999999715e-02 -5.546820000000000084e-01 6.178299999999999764e-02
1.403715278007143021e+09 8.795450000000000212e-01 2.139755000000000074e+00 9.493749999999999689e-01 -8.277750000000000385e-01 -5.828200000000000047e-02 -5.545809999999999906e-01 6.189299999999999663e-02
1.403715278012142897e+09 8.795610000000000372e-01 2.139745000000000008e+00 9.493639999999999857e-01 -8.278219999999999468e-01 -5.821899999999999992e-02 -5.545099999999999474e-01 6.196999999999999731e-02
1.403715278017143011e+09 8.795809999999999462e-01 2.139742000000000033e+00 9.493530000000000024e-01 -8.278609999999999580e-01 -5.816799999999999748e-02 -5.544459999999999944e-01 6.206500000000000211e-02
1.403715278022142887e+09 8.796009999999999662e-01 2.139737999999999918e+00 9.493390000000000439e-01 -8.278830000000000355e-01 -5.811899999999999705e-02 -5.544109999999999872e-01 6.212600000000000067e-02
1.403715278027143002e+09 8.796180000000000110e-01 2.139730999999999828e+00 9.493190000000000239e-01 -8.279229999999999645e-01 -5.806900000000000256e-02 -5.543580000000000174e-01 6.211900000000000061e-02
1.403715278032143116e+09 8.796340000000000270e-01 2.139720000000000066e+00 9.493009999999999504e-01 -8.279590000000000005e-01 -5.802100000000000313e-02 -5.543169999999999487e-01 6.205200000000000299e-02
1.403715278037142992e+09 8.796479999999999855e-01 2.139715999999999951e+00 9.492939999999999712e-01 -8.279509999999999925e-01 -5.799300000000000288e-02 -5.543400000000000549e-01 6.197799999999999837e-02
1.403715278042143345e+09 8.796570000000000222e-01 2.139727999999999852e+00 9.493000000000000327e-01 -8.279509999999999925e-01 -5.801300000000000207e-02 -5.543439999999999479e-01 6.192799999999999694e-02
1.403715278047142982e+09 8.796610000000000262e-01 2.139755000000000074e+00 9.493179999999999952e-01 -8.279009999999999980e-01 -5.808800000000000074e-02 -5.544160000000000199e-01 6.187800000000000245e-02
1.403715278052143097e+09 8.797099999999999920e-01 2.139736000000000082e+00 9.493070000000000119e-01 -8.278370000000000450e-01 -5.825000000000000316e-02 -5.545010000000000217e-01 6.181600000000000289e-02
1.403715278057142973e+09 8.797190000000000287e-01 2.139762000000000164e+00 9.493219999999999992e-01 -8.277740000000000098e-01 -5.835599999999999815e-02 -5.545889999999999986e-01 6.177499999999999658e-02
1.403715278062143087e+09 8.797279999999999545e-01 2.139790000000000081e+00 9.493470000000000519e-01 -8.277020000000000488e-01 -5.844099999999999989e-02 -5.546889999999999876e-01 6.175499999999999740e-02
1.403715278067142963e+09 8.797319999999999585e-01 2.139819000000000138e+00 9.493869999999999809e-01 -8.276130000000000431e-01 -5.846500000000000308e-02 -5.548210000000000086e-01 6.174299999999999927e-02
1.403715278072143078e+09 8.797289999999999832e-01 2.139847000000000055e+00 9.494219999999999882e-01 -8.275299999999999878e-01 -5.844900000000000095e-02 -5.549460000000000504e-01 6.175400000000000333e-02
1.403715278077142954e+09 8.797239999999999505e-01 2.139870999999999857e+00 9.494420000000000082e-01 -8.274789999999999646e-01 -5.839199999999999946e-02 -5.550239999999999618e-01 6.178000000000000158e-02
1.403715278082143068e+09 8.797220000000000040e-01 2.139895000000000103e+00 9.494540000000000202e-01 -8.274770000000000181e-01 -5.831100000000000172e-02 -5.550310000000000521e-01 6.182700000000000001e-02
1.403715278087142944e+09 8.797220000000000040e-01 2.139920000000000044e+00 9.494599999999999707e-01 -8.275320000000000453e-01 -5.824800000000000116e-02 -5.549530000000000296e-01 6.184699999999999920e-02
1.403715278092143059e+09 8.797249999999999792e-01 2.139943000000000151e+00 9.494669999999999499e-01 -8.275409999999999711e-01 -5.820299999999999779e-02 -5.549469999999999681e-01 6.182700000000000001e-02
1.403715278097142935e+09 8.797310000000000407e-01 2.139965000000000117e+00 9.494770000000000154e-01 -8.275940000000000518e-01 -5.818199999999999761e-02 -5.548739999999999783e-01 6.179699999999999777e-02
1.403715278102143049e+09 8.797869999999999857e-01 2.139934999999999921e+00 9.494580000000000242e-01 -8.275879999999999903e-01 -5.823699999999999710e-02 -5.548819999999999864e-01 6.173599999999999921e-02
1.403715278107142925e+09 8.798019999999999730e-01 2.139955000000000052e+00 9.494890000000000274e-01 -8.275540000000000118e-01 -5.827800000000000341e-02 -5.549309999999999521e-01 6.172300000000000009e-02
1.403715278112143040e+09 8.798160000000000425e-01 2.139978000000000158e+00 9.495259999999999811e-01 -8.274960000000000093e-01 -5.835300000000000209e-02 -5.550119999999999498e-01 6.169499999999999984e-02
1.403715278117143154e+09 8.798369999999999802e-01 2.140007000000000215e+00 9.495630000000000459e-01 -8.274200000000000443e-01 -5.846099999999999908e-02 -5.551139999999999963e-01 6.169800000000000284e-02
1.403715278122143030e+09 8.798620000000000330e-01 2.140036999999999967e+00 9.496109999999999829e-01 -8.273549999999999516e-01 -5.853099999999999969e-02 -5.552009999999999446e-01 6.172500000000000209e-02
1.403715278127142906e+09 8.798820000000000530e-01 2.140066000000000024e+00 9.496660000000000101e-01 -8.273139999999999938e-01 -5.852299999999999863e-02 -5.552589999999999471e-01 6.175699999999999940e-02
1.403715278132143021e+09 8.798949999999999827e-01 2.140093999999999941e+00 9.497139999999999471e-01 -8.273080000000000434e-01 -5.846900000000000014e-02 -5.552709999999999591e-01 6.178700000000000164e-02
1.403715278137142897e+09 8.799029999999999907e-01 2.140125999999999973e+00 9.497499999999999831e-01 -8.273200000000000554e-01 -5.838600000000000040e-02 -5.552540000000000253e-01 6.185100000000000320e-02
1.403715278142143011e+09 8.799080000000000235e-01 2.140165000000000095e+00 9.497710000000000319e-01 -8.274110000000000076e-01 -5.832400000000000084e-02 -5.551160000000000538e-01 6.193499999999999700e-02
1.403715278147142887e+09 8.799120000000000275e-01 2.140207999999999888e+00 9.497849999999999904e-01 -8.274789999999999646e-01 -5.829899999999999666e-02 -5.550119999999999498e-01 6.198700000000000043e-02
1.403715278152143002e+09 8.799679999999999724e-01 2.140194999999999848e+00 9.497280000000000166e-01 -8.275740000000000318e-01 -5.834500000000000103e-02 -5.548619999999999663e-01 6.200599999999999862e-02
1.403715278157143116e+09 8.799909999999999677e-01 2.140219000000000094e+00 9.497200000000000086e-01 -8.276280000000000303e-01 -5.832600000000000284e-02 -5.547840000000000549e-01 6.200599999999999862e-02
1.403715278162142992e+09 8.800160000000000204e-01 2.140238000000000085e+00 9.497060000000000501e-01 -8.276900000000000368e-01 -5.828799999999999953e-02 -5.546950000000000491e-01 6.200599999999999862e-02
1.403715278167143106e+09 8.800419999999999909e-01 2.140254000000000101e+00 9.496879999999999766e-01 -8.277569999999999650e-01 -5.826599999999999835e-02 -5.546010000000000106e-01 6.197500000000000231e-02
1.403715278172143221e+09 8.800799999999999734e-01 2.140273999999999788e+00 9.496790000000000509e-01 -8.277959999999999763e-01 -5.828499999999999653e-02 -5.545430000000000081e-01 6.196100000000000219e-02
1.403715278177143097e+09 8.801229999999999887e-01 2.140298000000000034e+00 9.496980000000000421e-01 -8.278029999999999555e-01 -5.835300000000000209e-02 -5.545269999999999921e-01 6.194299999999999806e-02
1.403715278182142973e+09 8.801619999999999999e-01 2.140321000000000140e+00 9.497379999999999711e-01 -8.277719999999999523e-01 -5.844799999999999995e-02 -5.545700000000000074e-01 6.187999999999999751e-02
1.403715278187143087e+09 8.801989999999999537e-01 2.140337999999999852e+00 9.497870000000000479e-01 -8.277330000000000521e-01 -5.850700000000000345e-02 -5.546290000000000386e-01 6.181199999999999889e-02
1.403715278192142963e+09 8.802309999999999857e-01 2.140350000000000197e+00 9.498360000000000136e-01 -8.276109999999999856e-01 -5.850000000000000339e-02 -5.548149999999999471e-01 6.178499999999999964e-02
1.403715278197143078e+09 8.802539999999999809e-01 2.140363999999999933e+00 9.498619999999999841e-01 -8.275820000000000398e-01 -5.846200000000000008e-02 -5.548610000000000486e-01 6.180200000000000277e-02
1.403715278202142954e+09 8.803170000000000162e-01 2.140340000000000131e+00 9.498060000000000391e-01 -8.275190000000000046e-01 -5.845800000000000302e-02 -5.549500000000000544e-01 6.185299999999999826e-02
1.403715278207143068e+09 8.803290000000000282e-01 2.140362999999999793e+00 9.497799999999999576e-01 -8.275400000000000533e-01 -5.842699999999999977e-02 -5.549110000000000431e-01 6.195400000000000212e-02
1.403715278212142944e+09 8.803349999999999786e-01 2.140384000000000064e+00 9.497499999999999831e-01 -8.275799999999999823e-01 -5.838200000000000334e-02 -5.548459999999999503e-01 6.203399999999999886e-02
1.403715278217143059e+09 8.803269999999999706e-01 2.140394999999999825e+00 9.497299999999999631e-01 -8.276470000000000216e-01 -5.832999999999999990e-02 -5.547480000000000189e-01 6.206400000000000111e-02
1.403715278222142935e+09 8.803029999999999466e-01 2.140395999999999965e+00 9.497090000000000254e-01 -8.276919999999999833e-01 -5.825400000000000023e-02 -5.546919999999999629e-01 6.204899999999999999e-02
1.403715278227143049e+09 8.802759999999999474e-01 2.140397999999999801e+00 9.496850000000000014e-01 -8.276829999999999465e-01 -5.818999999999999867e-02 -5.547130000000000116e-01 6.203700000000000186e-02
1.403715278232142925e+09 8.802499999999999769e-01 2.140407999999999866e+00 9.496780000000000221e-01 -8.276289999999999480e-01 -5.813800000000000218e-02 -5.547940000000000094e-01 6.207599999999999923e-02
1.403715278237143040e+09 8.802269999999999817e-01 2.140427999999999997e+00 9.496820000000000261e-01 -8.275529999999999831e-01 -5.815499999999999836e-02 -5.549030000000000351e-01 6.210199999999999748e-02
1.403715278242142916e+09 8.802069999999999617e-01 2.140451999999999799e+00 9.496850000000000014e-01 -8.274860000000000548e-01 -5.823600000000000304e-02 -5.549969999999999626e-01 6.208000000000000324e-02
1.403715278247143030e+09 8.801860000000000239e-01 2.140473000000000070e+00 9.496900000000000341e-01 -8.273869999999999836e-01 -5.834000000000000297e-02 -5.551449999999999996e-01 6.198100000000000137e-02
1.403715278252142906e+09 8.802060000000000439e-01 2.140436999999999923e+00 9.496449999999999614e-01 -8.273179999999999978e-01 -5.850299999999999945e-02 -5.552550000000000541e-01 6.176100000000000340e-02
1.403715278257143021e+09 8.801940000000000319e-01 2.140439999999999898e+00 9.496289999999999454e-01 -8.273019999999999818e-01 -5.852799999999999669e-02 -5.552909999999999791e-01 6.162100000000000216e-02
1.403715278262142897e+09 8.801830000000000487e-01 2.140444000000000013e+00 9.496120000000000116e-01 -8.273239999999999483e-01 -5.848400000000000126e-02 -5.552719999999999878e-01 6.154099999999999848e-02
1.403715278267143011e+09 8.801560000000000494e-01 2.140452999999999939e+00 9.496019999999999461e-01 -8.273509999999999476e-01 -5.837699999999999834e-02 -5.552420000000000133e-01 6.154599999999999654e-02
1.403715278272142887e+09 8.801120000000000054e-01 2.140461999999999865e+00 9.496029999999999749e-01 -8.274120000000000363e-01 -5.823199999999999904e-02 -5.551570000000000116e-01 6.163400000000000128e-02
1.403715278277143002e+09 8.800759999999999694e-01 2.140468999999999955e+00 9.496219999999999661e-01 -8.274010000000000531e-01 -5.801900000000000113e-02 -5.551789999999999781e-01 6.178999999999999770e-02
1.403715278282143116e+09 8.800480000000000524e-01 2.140468999999999955e+00 9.496569999999999734e-01 -8.273439999999999683e-01 -5.778099999999999903e-02 -5.552719999999999878e-01 6.193400000000000294e-02
1.403715278287142992e+09 8.800219999999999709e-01 2.140460000000000029e+00 9.497069999999999679e-01 -8.273150000000000226e-01 -5.754000000000000087e-02 -5.553369999999999695e-01 6.197899999999999937e-02
1.403715278292143106e+09 8.800019999999999509e-01 2.140451000000000104e+00 9.497729999999999784e-01 -8.273160000000000514e-01 -5.737600000000000339e-02 -5.553609999999999935e-01 6.189399999999999763e-02
1.403715278297142982e+09 8.799900000000000500e-01 2.140454000000000079e+00 9.498560000000000336e-01 -8.272650000000000281e-01 -5.733200000000000102e-02 -5.554580000000000073e-01 6.175200000000000133e-02
1.403715278302142859e+09 8.800329999999999542e-01 2.140435000000000088e+00 9.498510000000000009e-01 -8.272350000000000536e-01 -5.746600000000000319e-02 -5.555080000000000018e-01 6.156699999999999673e-02
1.403715278307142973e+09 8.800329999999999542e-01 2.140458000000000194e+00 9.499220000000000441e-01 -8.271650000000000391e-01 -5.760599999999999749e-02 -5.556149999999999700e-01 6.141200000000000131e-02
1.403715278312143087e+09 8.800259999999999749e-01 2.140476000000000045e+00 9.499880000000000546e-01 -8.271269999999999456e-01 -5.771300000000000041e-02 -5.556780000000000053e-01 6.125300000000000189e-02
1.403715278317142963e+09 8.800149999999999917e-01 2.140479000000000021e+00 9.500589999999999868e-01 -8.270650000000000501e-01 -5.770399999999999835e-02 -5.557860000000000023e-01 6.111899999999999972e-02
1.403715278322143078e+09 8.799960000000000004e-01 2.140474000000000210e+00 9.501330000000000053e-01 -8.270199999999999774e-01 -5.757999999999999924e-02 -5.558750000000000080e-01 6.103100000000000191e-02
1.403715278327142954e+09 8.799740000000000339e-01 2.140464999999999840e+00 9.502019999999999911e-01 -8.269870000000000276e-01 -5.740599999999999870e-02 -5.559490000000000265e-01 6.097099999999999742e-02
1.403715278332143068e+09 8.799639999999999684e-01 2.140457000000000054e+00 9.502840000000000176e-01 -8.269450000000000411e-01 -5.725700000000000234e-02 -5.560300000000000242e-01 6.093900000000000011e-02
1.403715278337142944e+09 8.799580000000000179e-01 2.140455999999999914e+00 9.503840000000000066e-01 -8.269069999999999476e-01 -5.718600000000000072e-02 -5.561000000000000387e-01 6.090099999999999680e-02
1.403715278342143059e+09 8.799449999999999772e-01 2.140458000000000194e+00 9.504939999999999500e-01 -8.268569999999999531e-01 -5.718700000000000172e-02 -5.561800000000000077e-01 6.083600000000000119e-02
1.403715278347142935e+09 8.799259999999999859e-01 2.140458999999999889e+00 9.506099999999999550e-01 -8.267849999999999921e-01 -5.720000000000000084e-02 -5.562949999999999839e-01 6.076299999999999757e-02
1.403715278352143049e+09 8.799590000000000467e-01 2.140404999999999891e+00 9.506179999999999630e-01 -8.267259999999999609e-01 -5.720399999999999791e-02 -5.563909999999999689e-01 6.066900000000000071e-02
1.403715278357142925e+09 8.799529999999999852e-01 2.140378999999999809e+00 9.507039999999999935e-01 -8.267210000000000392e-01 -5.712300000000000016e-02 -5.564200000000000257e-01 6.055800000000000072e-02
1.403715278362143040e+09 8.799489999999999812e-01 2.140347000000000222e+00 9.507870000000000488e-01 -8.267250000000000432e-01 -5.703500000000000236e-02 -5.564390000000000169e-01 6.039900000000000130e-02
1.403715278367142916e+09 8.799439999999999484e-01 2.140315999999999885e+00 9.508750000000000258e-01 -8.267579999999999929e-01 -5.700899999999999718e-02 -5.564179999999999682e-01 6.016900000000000026e-02
1.403715278372143030e+09 8.799409999999999732e-01 2.140292000000000083e+00 9.509729999999999572e-01 -8.267609999999999681e-01 -5.703199999999999936e-02 -5.564400000000000457e-01 5.990000000000000185e-02
1.403715278377142668e+09 8.799449999999999772e-01 2.140277000000000207e+00 9.510720000000000285e-01 -8.267560000000000464e-01 -5.712199999999999916e-02 -5.564689999999999914e-01 5.961899999999999838e-02
1.403715278382143021e+09 8.799649999999999972e-01 2.140276000000000067e+00 9.511770000000000502e-01 -8.266999999999999904e-01 -5.724599999999999828e-02 -5.565649999999999764e-01 5.937499999999999722e-02
1.403715278387142897e+09 8.799979999999999469e-01 2.140287999999999968e+00 9.512850000000000472e-01 -8.266210000000000502e-01 -5.734700000000000214e-02 -5.566889999999999894e-01 5.921900000000000081e-02
1.403715278392143011e+09 8.800390000000000157e-01 2.140305000000000124e+00 9.513859999999999539e-01 -8.265630000000000477e-01 -5.735200000000000020e-02 -5.567809999999999704e-01 5.916199999999999931e-02
1.403715278397142887e+09 8.800850000000000062e-01 2.140324999999999811e+00 9.514810000000000212e-01 -8.265299999999999869e-01 -5.726599999999999746e-02 -5.568370000000000264e-01 5.917200000000000237e-02
1.403715278402143002e+09 8.801740000000000119e-01 2.140317000000000025e+00 9.514820000000000499e-01 -8.265019999999999589e-01 -5.715699999999999947e-02 -5.568819999999999881e-01 5.924299999999999705e-02
1.403715278407143116e+09 8.802330000000000432e-01 2.140347999999999917e+00 9.515500000000000069e-01 -8.265130000000000532e-01 -5.698899999999999799e-02 -5.568689999999999474e-01 5.938000000000000222e-02
1.403715278412142992e+09 8.802999999999999714e-01 2.140390000000000015e+00 9.516149999999999887e-01 -8.265280000000000404e-01 -5.682000000000000245e-02 -5.568469999999999809e-01 5.953900000000000164e-02
1.403715278417143106e+09 8.803739999999999899e-01 2.140435999999999783e+00 9.516740000000000199e-01 -8.265329999999999622e-01 -5.668499999999999928e-02 -5.568410000000000304e-01 5.965000000000000163e-02
1.403715278422142982e+09 8.804579999999999629e-01 2.140480999999999856e+00 9.517240000000000144e-01 -8.265810000000000102e-01 -5.658099999999999935e-02 -5.567760000000000487e-01 5.968799999999999800e-02
1.403715278427143097e+09 8.805549999999999766e-01 2.140524999999999789e+00 9.517780000000000129e-01 -8.266270000000000007e-01 -5.649900000000000061e-02 -5.567199999999999926e-01 5.965199999999999669e-02
1.403715278432142735e+09 8.806650000000000311e-01 2.140573999999999977e+00 9.518450000000000522e-01 -8.266329999999999512e-01 -5.642799999999999899e-02 -5.567239999999999966e-01 5.959400000000000114e-02
1.403715278437143087e+09 8.807869999999999866e-01 2.140626000000000140e+00 9.519199999999999884e-01 -8.266050000000000342e-01 -5.635799999999999838e-02 -5.567790000000000239e-01 5.955099999999999977e-02
1.403715278442142963e+09 8.809240000000000403e-01 2.140681999999999974e+00 9.520030000000000436e-01 -8.264930000000000332e-01 -5.625200000000000339e-02 -5.569530000000000314e-01 5.956800000000000289e-02
1.403715278447143078e+09 8.810789999999999456e-01 2.140747999999999873e+00 9.521030000000000326e-01 -8.263909999999999867e-01 -5.608300000000000091e-02 -5.571139999999999981e-01 5.964699999999999863e-02
1.403715278452142954e+09 8.812799999999999523e-01 2.140775000000000095e+00 9.521260000000000279e-01 -8.262040000000000495e-01 -5.593499999999999861e-02 -5.573949999999999738e-01 5.974000000000000143e-02
1.403715278457143068e+09 8.814600000000000213e-01 2.140854000000000035e+00 9.522439999999999793e-01 -8.259729999999999572e-01 -5.577300000000000313e-02 -5.577429999999999888e-01 5.983900000000000330e-02
1.403715278462142944e+09 8.816519999999999913e-01 2.140937999999999786e+00 9.523669999999999636e-01 -8.257330000000000503e-01 -5.562700000000000283e-02 -5.581030000000000157e-01 5.993899999999999922e-02
1.403715278467143059e+09 8.818559999999999732e-01 2.141023000000000120e+00 9.524899999999999478e-01 -8.254979999999999540e-01 -5.549099999999999866e-02 -5.584599999999999564e-01 5.997199999999999753e-02
1.403715278472142935e+09 8.820670000000000455e-01 2.141109999999999847e+00 9.526090000000000391e-01 -8.252920000000000256e-01 -5.535799999999999749e-02 -5.587800000000000544e-01 5.995299999999999935e-02
1.403715278477143049e+09 8.822849999999999859e-01 2.141202999999999967e+00 9.527210000000000401e-01 -8.251330000000000053e-01 -5.521899999999999725e-02 -5.590289999999999981e-01 5.994000000000000022e-02
1.403715278482142925e+09 8.825150000000000494e-01 2.141309000000000129e+00 9.528250000000000330e-01 -8.250009999999999843e-01 -5.509499999999999814e-02 -5.592380000000000129e-01 5.992999999999999716e-02
1.403715278487142801e+09 8.827519999999999811e-01 2.141430000000000167e+00 9.529260000000000508e-01 -8.249229999999999619e-01 -5.498700000000000115e-02 -5.593599999999999683e-01 5.996599999999999847e-02
1.403715278492142916e+09 8.829960000000000031e-01 2.141564999999999941e+00 9.530229999999999535e-01 -8.248790000000000289e-01 -5.489499999999999935e-02 -5.594289999999999541e-01 6.001100000000000184e-02
1.403715278497143030e+09 8.832569999999999588e-01 2.141703000000000134e+00 9.531250000000000000e-01 -8.248590000000000089e-01 -5.480700000000000155e-02 -5.594670000000000476e-01 6.001999999999999696e-02
1.403715278502142906e+09 8.835629999999999873e-01 2.141783999999999910e+00 9.531349999999999545e-01 -8.248020000000000351e-01 -5.474299999999999999e-02 -5.595599999999999463e-01 5.997899999999999759e-02
1.403715278507143021e+09 8.838700000000000445e-01 2.141919000000000128e+00 9.532669999999999755e-01 -8.247010000000000174e-01 -5.460799999999999682e-02 -5.597250000000000281e-01 5.995500000000000135e-02
1.403715278512142897e+09 8.841930000000000067e-01 2.142071000000000058e+00 9.534369999999999790e-01 -8.245369999999999644e-01 -5.448599999999999971e-02 -5.599750000000000005e-01 5.998799999999999966e-02
1.403715278517143011e+09 8.845300000000000384e-01 2.142240999999999840e+00 9.536400000000000432e-01 -8.243169999999999664e-01 -5.436799999999999966e-02 -5.602989999999999915e-01 6.009099999999999858e-02
1.403715278522142887e+09 8.848789999999999711e-01 2.142417000000000016e+00 9.538689999999999669e-01 -8.240530000000000355e-01 -5.421600000000000030e-02 -5.606900000000000217e-01 6.020299999999999957e-02
1.403715278527143002e+09 8.852400000000000269e-01 2.142590999999999912e+00 9.541150000000000464e-01 -8.237849999999999895e-01 -5.401899999999999757e-02 -5.610969999999999569e-01 6.026100000000000206e-02
1.403715278532143116e+09 8.856110000000000371e-01 2.142764999999999809e+00 9.543819999999999526e-01 -8.234960000000000058e-01 -5.379599999999999660e-02 -5.615390000000000104e-01 6.029899999999999843e-02
1.403715278537142992e+09 8.859799999999999898e-01 2.142945000000000100e+00 9.546689999999999898e-01 -8.231699999999999573e-01 -5.357499999999999762e-02 -5.620309999999999473e-01 6.036600000000000299e-02
1.403715278542143345e+09 8.863450000000000495e-01 2.143139000000000127e+00 9.549619999999999775e-01 -8.228689999999999616e-01 -5.339599999999999902e-02 -5.624799999999999800e-01 6.044100000000000167e-02
1.403715278547142982e+09 8.867129999999999734e-01 2.143351000000000006e+00 9.552669999999999773e-01 -8.225900000000000434e-01 -5.324899999999999772e-02 -5.628919999999999479e-01 6.054699999999999666e-02
1.403715278552143097e+09 8.871050000000000324e-01 2.143517999999999812e+00 9.555059999999999665e-01 -8.222509999999999541e-01 -5.317899999999999711e-02 -5.633799999999999919e-01 6.064800000000000052e-02
1.403715278557142973e+09 8.875009999999999843e-01 2.143728999999999996e+00 9.558320000000000149e-01 -8.219739999999999824e-01 -5.304699999999999693e-02 -5.637900000000000134e-01 6.071100000000000108e-02
1.403715278562143087e+09 8.879129999999999523e-01 2.143937000000000204e+00 9.561659999999999604e-01 -8.217170000000000307e-01 -5.287100000000000133e-02 -5.641749999999999821e-01 6.076899999999999663e-02
1.403715278567142963e+09 8.883389999999999898e-01 2.144144999999999968e+00 9.565129999999999466e-01 -8.214829999999999632e-01 -5.265999999999999848e-02 -5.645289999999999475e-01 6.083100000000000313e-02
1.403715278572143078e+09 8.887760000000000105e-01 2.144362999999999797e+00 9.568799999999999528e-01 -8.212479999999999780e-01 -5.246599999999999875e-02 -5.648840000000000527e-01 6.087399999999999756e-02
1.403715278577142954e+09 8.892250000000000432e-01 2.144598999999999922e+00 9.572789999999999910e-01 -8.209769999999999568e-01 -5.234199999999999964e-02 -5.652829999999999799e-01 6.092899999999999705e-02
1.403715278582143068e+09 8.896859999999999769e-01 2.144857000000000014e+00 9.577130000000000365e-01 -8.206879999999999731e-01 -5.229700000000000321e-02 -5.657010000000000094e-01 6.100200000000000067e-02
1.403715278587142944e+09 8.901550000000000296e-01 2.145125999999999866e+00 9.581800000000000317e-01 -8.203799999999999981e-01 -5.226100000000000190e-02 -5.661389999999999478e-01 6.110700000000000159e-02
1.403715278592143059e+09 8.906370000000000120e-01 2.145385999999999793e+00 9.586719999999999686e-01 -8.200600000000000112e-01 -5.216799999999999909e-02 -5.665970000000000173e-01 6.123200000000000170e-02
1.403715278597142935e+09 8.911369999999999569e-01 2.145631999999999984e+00 9.591929999999999623e-01 -8.197410000000000529e-01 -5.195999999999999924e-02 -5.670669999999999877e-01 6.134499999999999675e-02
1.403715278602143049e+09 8.916659999999999586e-01 2.145812999999999970e+00 9.596770000000000023e-01 -8.194860000000000477e-01 -5.173799999999999927e-02 -5.674460000000000059e-01 6.140899999999999831e-02
1.403715278607142925e+09 8.921970000000000178e-01 2.146058000000000021e+00 9.602490000000000192e-01 -8.192319999999999602e-01 -5.147700000000000192e-02 -5.678239999999999954e-01 6.152799999999999936e-02
1.403715278612143040e+09 8.927399999999999780e-01 2.146332000000000129e+00 9.608489999999999531e-01 -8.189570000000000460e-01 -5.129199999999999732e-02 -5.682180000000000009e-01 6.171000000000000096e-02
1.403715278617143154e+09 8.932970000000000077e-01 2.146631999999999874e+00 9.614719999999999933e-01 -8.186790000000000456e-01 -5.120000000000000245e-02 -5.686050000000000271e-01 6.191200000000000175e-02
1.403715278622143030e+09 8.938650000000000206e-01 2.146942999999999824e+00 9.621180000000000287e-01 -8.184120000000000283e-01 -5.114699999999999802e-02 -5.689750000000000085e-01 6.208600000000000230e-02
1.403715278627142906e+09 8.944450000000000456e-01 2.147241999999999873e+00 9.627930000000000099e-01 -8.181519999999999904e-01 -5.110499999999999765e-02 -5.693460000000000187e-01 6.214299999999999685e-02
1.403715278632143021e+09 8.950380000000000003e-01 2.147526000000000046e+00 9.634970000000000478e-01 -8.179349999999999676e-01 -5.106800000000000228e-02 -5.696740000000000137e-01 6.202499999999999680e-02
1.403715278637142897e+09 8.956359999999999877e-01 2.147806999999999800e+00 9.642100000000000115e-01 -8.177659999999999929e-01 -5.108300000000000340e-02 -5.699450000000000349e-01 6.176500000000000046e-02
1.403715278642143011e+09 8.962379999999999791e-01 2.148102999999999874e+00 9.649210000000000287e-01 -8.176710000000000367e-01 -5.115000000000000102e-02 -5.701049999999999729e-01 6.148300000000000293e-02
1.403715278647142887e+09 8.968439999999999745e-01 2.148423999999999889e+00 9.656339999999999923e-01 -8.176269999999999927e-01 -5.125799999999999801e-02 -5.701840000000000241e-01 6.124500000000000083e-02
1.403715278652143002e+09 8.974710000000000187e-01 2.148700999999999972e+00 9.663150000000000350e-01 -8.176539999999999919e-01 -5.142700000000000049e-02 -5.701519999999999921e-01 6.102599999999999691e-02
1.403715278657143116e+09 8.980960000000000054e-01 2.149036000000000168e+00 9.670750000000000179e-01 -8.176489999999999592e-01 -5.156600000000000072e-02 -5.701640000000000041e-01 6.086699999999999749e-02
1.403715278662142992e+09 8.987319999999999753e-01 2.149369999999999781e+00 9.678649999999999753e-01 -8.176499999999999879e-01 -5.156000000000000166e-02 -5.701709999999999834e-01 6.078100000000000169e-02
1.403715278667143106e+09 8.993759999999999533e-01 2.149704999999999977e+00 9.686810000000000143e-01 -8.176689999999999792e-01 -5.148900000000000005e-02 -5.701580000000000537e-01 6.072500000000000120e-02
1.403715278672143221e+09 9.000320000000000542e-01 2.150053999999999910e+00 9.695340000000000069e-01 -8.176670000000000327e-01 -5.133299999999999669e-02 -5.701709999999999834e-01 6.074800000000000338e-02
1.403715278677143097e+09 9.006999999999999451e-01 2.150421000000000138e+00 9.704300000000000148e-01 -8.176229999999999887e-01 -5.113199999999999690e-02 -5.702359999999999651e-01 6.090199999999999780e-02
1.403715278682142973e+09 9.013769999999999838e-01 2.150802999999999798e+00 9.713709999999999845e-01 -8.175729999999999942e-01 -5.090599999999999986e-02 -5.703000000000000291e-01 6.115700000000000303e-02
1.403715278687143087e+09 9.020610000000000017e-01 2.151193000000000133e+00 9.723619999999999486e-01 -8.174310000000000187e-01 -5.066899999999999876e-02 -5.704949999999999743e-01 6.143900000000000056e-02
1.403715278692142963e+09 9.027549999999999741e-01 2.151585999999999999e+00 9.733990000000000142e-01 -8.172150000000000247e-01 -5.046799999999999897e-02 -5.707929999999999948e-01 6.170400000000000190e-02
1.403715278697143078e+09 9.034579999999999833e-01 2.151982999999999979e+00 9.744770000000000376e-01 -8.169619999999999660e-01 -5.027600000000000124e-02 -5.711469999999999603e-01 6.194600000000000106e-02
1.403715278702142954e+09 9.041989999999999750e-01 2.152321000000000151e+00 9.755479999999999707e-01 -8.166670000000000318e-01 -5.014099999999999807e-02 -5.715599999999999570e-01 6.212600000000000067e-02
1.403715278707143068e+09 9.049300000000000122e-01 2.152721000000000107e+00 9.766650000000000054e-01 -8.164799999999999836e-01 -4.995700000000000141e-02 -5.718210000000000237e-01 6.232800000000000146e-02
1.403715278712142944e+09 9.056600000000000206e-01 2.153127000000000013e+00 9.777940000000000520e-01 -8.163240000000000496e-01 -4.976499999999999674e-02 -5.720340000000000424e-01 6.257999999999999674e-02
1.403715278717143059e+09 9.063900000000000290e-01 2.153537000000000035e+00 9.789440000000000364e-01 -8.162030000000000118e-01 -4.951500000000000346e-02 -5.721950000000000092e-01 6.288100000000000633e-02
1.403715278722142935e+09 9.071259999999999879e-01 2.153947000000000056e+00 9.801229999999999665e-01 -8.160690000000000444e-01 -4.928400000000000142e-02 -5.723740000000000494e-01 6.317499999999999505e-02
1.403715278727143049e+09 9.078739999999999588e-01 2.154357000000000077e+00 9.813410000000000188e-01 -8.159300000000000441e-01 -4.907299999999999857e-02 -5.725620000000000154e-01 6.343300000000000327e-02
1.403715278732142925e+09 9.086330000000000240e-01 2.154768999999999934e+00 9.826000000000000290e-01 -8.157280000000000086e-01 -4.891000000000000208e-02 -5.728400000000000158e-01 6.365099999999999925e-02
1.403715278737143040e+09 9.094079999999999941e-01 2.155187000000000186e+00 9.839109999999999800e-01 -8.154850000000000154e-01 -4.881800000000000028e-02 -5.731760000000000188e-01 6.380600000000000160e-02
1.403715278742142916e+09 9.101879999999999971e-01 2.155607999999999969e+00 9.852720000000000367e-01 -8.151760000000000117e-01 -4.874400000000000260e-02 -5.736069999999999780e-01 6.393899999999999584e-02
1.403715278747143030e+09 9.109680000000000000e-01 2.156023999999999941e+00 9.866629999999999567e-01 -8.148779999999999912e-01 -4.864399999999999974e-02 -5.740250000000000075e-01 6.407000000000000195e-02
1.403715278752142906e+09 9.117859999999999854e-01 2.156357999999999997e+00 9.880560000000000453e-01 -8.145630000000000370e-01 -4.857000000000000206e-02 -5.744660000000000322e-01 6.416800000000000281e-02
1.403715278757143021e+09 9.125929999999999875e-01 2.156757999999999953e+00 9.894859999999999767e-01 -8.142770000000000286e-01 -4.843499999999999889e-02 -5.748710000000000209e-01 6.426400000000000168e-02
1.403715278762142897e+09 9.133989999999999609e-01 2.157163000000000164e+00 9.909249999999999448e-01 -8.140410000000000146e-01 -4.830700000000000272e-02 -5.752080000000000526e-01 6.434099999999999542e-02
1.403715278767143011e+09 9.142019999999999591e-01 2.157573000000000185e+00 9.923739999999999783e-01 -8.138159999999999838e-01 -4.822099999999999997e-02 -5.755259999999999820e-01 6.440999999999999504e-02
1.403715278772142887e+09 9.150049999999999573e-01 2.157995000000000108e+00 9.938479999999999537e-01 -8.136259999999999604e-01 -4.818100000000000160e-02 -5.757889999999999953e-01 6.448600000000000165e-02
1.403715278777143002e+09 9.158110000000000417e-01 2.158427000000000096e+00 9.953429999999999778e-01 -8.134510000000000352e-01 -4.818900000000000267e-02 -5.760279999999999845e-01 6.456399999999999639e-02
1.403715278782143116e+09 9.166189999999999616e-01 2.158860999999999919e+00 9.968599999999999683e-01 -8.132850000000000357e-01 -4.816999999999999754e-02 -5.762509999999999577e-01 6.466900000000000426e-02
1.403715278787142992e+09 9.174320000000000253e-01 2.159288999999999792e+00 9.983959999999999502e-01 -8.131140000000000034e-01 -4.808699999999999780e-02 -5.764860000000000539e-01 6.479799999999999449e-02
1.403715278792143106e+09 9.182479999999999531e-01 2.159711999999999854e+00 9.999529999999999808e-01 -8.129659999999999664e-01 -4.794799999999999757e-02 -5.766919999999999824e-01 6.492399999999999560e-02
1.403715278797142982e+09 9.190660000000000496e-01 2.160137000000000196e+00 1.001533999999999924e+00 -8.127980000000000205e-01 -4.780199999999999727e-02 -5.769260000000000499e-01 6.505099999999999771e-02
1.403715278802142859e+09 9.199119999999999520e-01 2.160487999999999964e+00 1.003150999999999904e+00 -8.126449999999999507e-01 -4.771000000000000241e-02 -5.771309999999999496e-01 6.520299999999999707e-02
1.403715278807142973e+09 9.207469999999999821e-01 2.160918999999999812e+00 1.004790000000000072e+00 -8.124810000000000088e-01 -4.762600000000000167e-02 -5.773479999999999723e-01 6.538399999999999768e-02
1.403715278812143087e+09 9.215940000000000243e-01 2.161354999999999915e+00 1.006458999999999993e+00 -8.123110000000000053e-01 -4.758699999999999736e-02 -5.775719999999999743e-01 6.555700000000000416e-02
1.403715278817142963e+09 9.224470000000000169e-01 2.161786000000000207e+00 1.008153000000000077e+00 -8.121279999999999610e-01 -4.755100000000000299e-02 -5.778140000000000498e-01 6.572100000000000164e-02
1.403715278822143078e+09 9.233019999999999561e-01 2.162208000000000130e+00 1.009870999999999963e+00 -8.119790000000000063e-01 -4.749300000000000049e-02 -5.780180000000000318e-01 6.580800000000000538e-02
1.403715278827142954e+09 9.241540000000000310e-01 2.162627000000000077e+00 1.011616000000000071e+00 -8.117710000000000203e-01 -4.740500000000000269e-02 -5.783099999999999907e-01 6.587300000000000100e-02
1.403715278832143068e+09 9.250049999999999661e-01 2.163048999999999999e+00 1.013382999999999923e+00 -8.115679999999999561e-01 -4.730999999999999789e-02 -5.785930000000000240e-01 6.595199999999999674e-02
1.403715278837142944e+09 9.258570000000000411e-01 2.163476000000000177e+00 1.015168000000000070e+00 -8.113620000000000276e-01 -4.721600000000000102e-02 -5.788729999999999709e-01 6.609500000000000097e-02
1.403715278842143059e+09 9.267079999999999762e-01 2.163908000000000165e+00 1.016969000000000012e+00 -8.111580000000000457e-01 -4.712600000000000122e-02 -5.791429999999999634e-01 6.631099999999999495e-02
1.403715278847142935e+09 9.275520000000000431e-01 2.164346000000000103e+00 1.018793000000000060e+00 -8.109380000000000477e-01 -4.703399999999999942e-02 -5.794280000000000541e-01 6.657499999999999529e-02
1.403715278852143049e+09 9.284339999999999815e-01 2.164686999999999806e+00 1.020674999999999999e+00 -8.106799999999999562e-01 -4.696800000000000280e-02 -5.797630000000000283e-01 6.683200000000000252e-02
1.403715278857142925e+09 9.292730000000000157e-01 2.165090000000000181e+00 1.022548999999999930e+00 -8.104419999999999957e-01 -4.686799999999999994e-02 -5.800830000000000153e-01 6.701899999999999524e-02
1.403715278862143040e+09 9.301099999999999923e-01 2.165487000000000162e+00 1.024432999999999927e+00 -8.102260000000000018e-01 -4.680100000000000232e-02 -5.803779999999999495e-01 6.711300000000000598e-02
1.403715278867142916e+09 9.309420000000000472e-01 2.165883000000000003e+00 1.026318999999999981e+00 -8.100640000000000063e-01 -4.674199999999999883e-02 -5.806040000000000090e-01 6.715999999999999748e-02
1.403715278872143030e+09 9.317659999999999831e-01 2.166272999999999893e+00 1.028200000000000003e+00 -8.098809999999999620e-01 -4.669500000000000040e-02 -5.808609999999999607e-01 6.718499999999999472e-02
1.403715278877142668e+09 9.325849999999999973e-01 2.166662000000000088e+00 1.030075999999999992e+00 -8.098039999999999683e-01 -4.667400000000000021e-02 -5.809720000000000439e-01 6.716999999999999360e-02
1.403715278882143021e+09 9.333960000000000035e-01 2.167054999999999954e+00 1.031946000000000030e+00 -8.097659999999999858e-01 -4.669000000000000233e-02 -5.810210000000000097e-01 6.718599999999999572e-02
1.403715278887142897e+09 9.342000000000000304e-01 2.167451999999999934e+00 1.033816000000000068e+00 -8.097590000000000066e-01 -4.673100000000000170e-02 -5.810220000000000384e-01 6.722899999999999709e-02
1.403715278892143011e+09 9.349979999999999958e-01 2.167848999999999915e+00 1.035697000000000090e+00 -8.097670000000000146e-01 -4.677699999999999914e-02 -5.810049999999999937e-01 6.726000000000000034e-02
1.403715278897142887e+09 9.357910000000000394e-01 2.168248000000000175e+00 1.037590000000000012e+00 -8.097870000000000346e-01 -4.681099999999999844e-02 -5.809689999999999577e-01 6.729400000000000659e-02
1.403715278902143002e+09 9.366400000000000281e-01 2.168546999999999780e+00 1.039520000000000000e+00 -8.097720000000000473e-01 -4.682999999999999663e-02 -5.809809999999999697e-01 6.734999999999999321e-02
1.403715278907143116e+09 9.374289999999999567e-01 2.168911000000000033e+00 1.041436999999999946e+00 -8.097539999999999738e-01 -4.677499999999999714e-02 -5.810070000000000512e-01 6.739399999999999558e-02
1.403715278912142992e+09 9.382160000000000499e-01 2.169273000000000007e+00 1.043355999999999950e+00 -8.097259999999999458e-01 -4.672099999999999864e-02 -5.810490000000000377e-01 6.740400000000000558e-02
1.403715278917143106e+09 9.389999999999999458e-01 2.169637999999999955e+00 1.045274999999999954e+00 -8.096839999999999593e-01 -4.667799999999999727e-02 -5.811089999999999867e-01 6.742599999999999982e-02
1.403715278922142982e+09 9.397750000000000270e-01 2.170009999999999994e+00 1.047190000000000065e+00 -8.096379999999999688e-01 -4.664200000000000290e-02 -5.811720000000000219e-01 6.745800000000000407e-02
1.403715278927143097e+09 9.405419999999999892e-01 2.170386999999999844e+00 1.049093000000000053e+00 -8.095630000000000326e-01 -4.661799999999999972e-02 -5.812739999999999574e-01 6.749099999999999544e-02
1.403715278932142735e+09 9.412989999999999968e-01 2.170761999999999858e+00 1.050979000000000108e+00 -8.094919999999999893e-01 -4.658099999999999741e-02 -5.813700000000000534e-01 6.754599999999999493e-02
1.403715278937143087e+09 9.420469999999999677e-01 2.171130999999999922e+00 1.052843999999999891e+00 -8.094249999999999501e-01 -4.653800000000000298e-02 -5.814639999999999809e-01 6.755700000000000593e-02
1.403715278942142963e+09 9.427879999999999594e-01 2.171498000000000150e+00 1.054683000000000037e+00 -8.093669999999999476e-01 -4.653499999999999998e-02 -5.815540000000000154e-01 6.749399999999999844e-02
1.403715278947143078e+09 9.435240000000000293e-01 2.171864999999999934e+00 1.056494999999999962e+00 -8.093029999999999946e-01 -4.657100000000000128e-02 -5.816459999999999964e-01 6.743599999999999595e-02
1.403715278952142954e+09 9.443219999999999947e-01 2.172133999999999787e+00 1.058319999999999927e+00 -8.092040000000000344e-01 -4.669600000000000140e-02 -5.817860000000000253e-01 6.732899999999999996e-02
1.403715278957143068e+09 9.450680000000000192e-01 2.172490999999999950e+00 1.060084000000000026e+00 -8.091329999999999911e-01 -4.678500000000000020e-02 -5.818889999999999896e-01 6.723200000000000010e-02
1.403715278962142944e+09 9.458119999999999861e-01 2.172849999999999948e+00 1.061817999999999929e+00 -8.090629999999999766e-01 -4.685799999999999688e-02 -5.819910000000000361e-01 6.714299999999999435e-02
1.403715278967143059e+09 9.465449999999999697e-01 2.173204000000000136e+00 1.063522999999999996e+00 -8.089730000000000532e-01 -4.691300000000000331e-02 -5.821209999999999996e-01 6.706600000000000061e-02
1.403715278972142935e+09 9.472639999999999949e-01 2.173543000000000003e+00 1.065183999999999909e+00 -8.089009999999999811e-01 -4.694500000000000062e-02 -5.822279999999999678e-01 6.697999999999999787e-02
1.403715278977143049e+09 9.479779999999999873e-01 2.173871999999999804e+00 1.066788000000000070e+00 -8.088170000000000082e-01 -4.698100000000000193e-02 -5.823519999999999808e-01 6.689100000000000601e-02
1.403715278982142925e+09 9.486869999999999470e-01 2.174198000000000075e+00 1.068341999999999903e+00 -8.087389999999999857e-01 -4.705700000000000160e-02 -5.824700000000000433e-01 6.675799999999999790e-02
1.403715278987142801e+09 9.493859999999999522e-01 2.174522000000000066e+00 1.069847999999999910e+00 -8.086980000000000279e-01 -4.717600000000000265e-02 -5.825399999999999467e-01 6.655999999999999417e-02
1.403715278992142916e+09 9.500809999999999533e-01 2.174841999999999942e+00 1.071296999999999944e+00 -8.086959999999999704e-01 -4.724199999999999927e-02 -5.825529999999999875e-01 6.641299999999999981e-02
1.403715278997143030e+09 9.507729999999999793e-01 2.175167000000000073e+00 1.072697000000000012e+00 -8.086809999999999832e-01 -4.728399999999999964e-02 -5.825820000000000443e-01 6.631099999999999495e-02
1.403715279002142906e+09 9.515240000000000364e-01 2.175387000000000182e+00 1.074079999999999924e+00 -8.086799999999999544e-01 -4.738200000000000051e-02 -5.825860000000000483e-01 6.621799999999999908e-02
1.403715279007143021e+09 9.522129999999999761e-01 2.175707000000000058e+00 1.075364999999999904e+00 -8.087069999999999537e-01 -4.740400000000000169e-02 -5.825470000000000370e-01 6.622000000000000108e-02
1.403715279012142897e+09 9.528940000000000188e-01 2.176038000000000139e+00 1.076596000000000108e+00 -8.087490000000000512e-01 -4.745300000000000212e-02 -5.824799999999999978e-01 6.625799999999999745e-02
1.403715279017143011e+09 9.535649999999999959e-01 2.176365000000000105e+00 1.077784000000000075e+00 -8.087849999999999762e-01 -4.748399999999999843e-02 -5.824289999999999745e-01 6.625000000000000333e-02
1.403715279022142887e+09 9.542260000000000186e-01 2.176679000000000030e+00 1.078926000000000052e+00 -8.088159999999999794e-01 -4.748499999999999943e-02 -5.823920000000000208e-01 6.619200000000000084e-02
1.403715279027143002e+09 9.548750000000000293e-01 2.176991999999999816e+00 1.080017999999999923e+00 -8.088509999999999867e-01 -4.748700000000000143e-02 -5.823570000000000135e-01 6.607599999999999585e-02
1.403715279032143116e+09 9.555169999999999497e-01 2.177313999999999972e+00 1.081058000000000074e+00 -8.088809999999999611e-01 -4.750200000000000256e-02 -5.823279999999999568e-01 6.594500000000000361e-02
1.403715279037142992e+09 9.561530000000000307e-01 2.177649999999999864e+00 1.082057000000000047e+00 -8.088940000000000019e-01 -4.755500000000000005e-02 -5.823159999999999448e-01 6.585299999999999487e-02
1.403715279042143345e+09 9.567839999999999678e-01 2.177993999999999986e+00 1.083001000000000102e+00 -8.088840000000000474e-01 -4.761399999999999660e-02 -5.823270000000000390e-01 6.583899999999999475e-02
1.403715279047142982e+09 9.574139999999999873e-01 2.178341999999999778e+00 1.083885999999999905e+00 -8.089020000000000099e-01 -4.766499999999999904e-02 -5.822960000000000358e-01 6.586000000000000187e-02
1.403715279052143097e+09 9.581140000000000212e-01 2.178573999999999788e+00 1.084765999999999897e+00 -8.088629999999999987e-01 -4.775800000000000184e-02 -5.823450000000000015e-01 6.583700000000000663e-02
1.403715279057142973e+09 9.587579999999999991e-01 2.178891999999999829e+00 1.085547000000000040e+00 -8.088769999999999571e-01 -4.774799999999999878e-02 -5.823230000000000350e-01 6.586300000000000487e-02
1.403715279062143087e+09 9.594040000000000346e-01 2.179212000000000149e+00 1.086271999999999904e+00 -8.088849999999999651e-01 -4.771000000000000241e-02 -5.823120000000000518e-01 6.588700000000000112e-02
1.403715279067142963e+09 9.600480000000000125e-01 2.179539999999999811e+00 1.086942000000000075e+00 -8.088959999999999484e-01 -4.771800000000000347e-02 -5.822990000000000110e-01 6.586100000000000287e-02
1.403715279072143078e+09 9.606820000000000359e-01 2.179869000000000057e+00 1.087550999999999934e+00 -8.089129999999999932e-01 -4.771800000000000347e-02 -5.822749999999999870e-01 6.587600000000000400e-02
1.403715279077142954e+09 9.613080000000000513e-01 2.180194999999999883e+00 1.088111999999999968e+00 -8.089119999999999644e-01 -4.775100000000000178e-02 -5.822730000000000405e-01 6.588099999999999512e-02
1.403715279082143068e+09 9.619299999999999518e-01 2.180518000000000178e+00 1.088632999999999962e+00 -8.088760000000000394e-01 -4.780000000000000221e-02 -5.823220000000000063e-01 6.584399999999999975e-02
1.403715279087142944e+09 9.625510000000000455e-01 2.180841000000000030e+00 1.089107999999999965e+00 -8.088239999999999874e-01 -4.784800000000000164e-02 -5.823970000000000535e-01 6.579599999999999338e-02
1.403715279092143059e+09 9.631659999999999666e-01 2.181159000000000070e+00 1.089531999999999945e+00 -8.087590000000000057e-01 -4.786699999999999983e-02 -5.824909999999999810e-01 6.574099999999999389e-02
1.403715279097142935e+09 9.637710000000000443e-01 2.181468999999999880e+00 1.089889000000000108e+00 -8.087299999999999489e-01 -4.784299999999999664e-02 -5.825409999999999755e-01 6.568200000000000427e-02
1.403715279102143049e+09 9.644329999999999847e-01 2.181662000000000212e+00 1.090216000000000074e+00 -8.087069999999999537e-01 -4.786800000000000083e-02 -5.825829999999999620e-01 6.556900000000000228e-02
1.403715279107142925e+09 9.650269999999999682e-01 2.181958999999999982e+00 1.090462000000000042e+00 -8.087020000000000319e-01 -4.786900000000000183e-02 -5.825909999999999700e-01 6.555700000000000416e-02
1.403715279112143040e+09 9.656130000000000546e-01 2.182262000000000146e+00 1.090641999999999889e+00 -8.087560000000000304e-01 -4.789899999999999713e-02 -5.825129999999999475e-01 6.555400000000000116e-02
1.403715279117143154e+09 9.661950000000000260e-01 2.182574999999999932e+00 1.090767999999999960e+00 -8.088020000000000209e-01 -4.797099999999999975e-02 -5.824460000000000193e-01 6.553299999999999403e-02
1.403715279122143030e+09 9.667679999999999607e-01 2.182888000000000162e+00 1.090846999999999900e+00 -8.088499999999999579e-01 -4.806599999999999762e-02 -5.823760000000000048e-01 6.550100000000000366e-02
1.403715279127142906e+09 9.673340000000000272e-01 2.183196000000000137e+00 1.090881999999999907e+00 -8.088880000000000514e-01 -4.812799999999999717e-02 -5.823220000000000063e-01 6.545800000000000229e-02
1.403715279132143021e+09 9.678959999999999786e-01 2.183499999999999996e+00 1.090880999999999990e+00 -8.089300000000000379e-01 -4.819199999999999873e-02 -5.822709999999999830e-01 6.534800000000000331e-02
1.403715279137142897e+09 9.684500000000000330e-01 2.183804999999999996e+00 1.090842000000000089e+00 -8.089300000000000379e-01 -4.824400000000000216e-02 -5.822810000000000485e-01 6.522300000000000320e-02
1.403715279142143011e+09 9.689969999999999972e-01 2.184114999999999807e+00 1.090759999999999952e+00 -8.089220000000000299e-01 -4.828500000000000153e-02 -5.822990000000000110e-01 6.512600000000000333e-02
1.403715279147142887e+09 9.695380000000000109e-01 2.184435000000000127e+00 1.090637999999999996e+00 -8.089279999999999804e-01 -4.833900000000000002e-02 -5.822929999999999495e-01 6.506199999999999484e-02
1.403715279152143002e+09 9.701450000000000351e-01 2.184632000000000129e+00 1.090473999999999943e+00 -8.089239999999999764e-01 -4.848000000000000226e-02 -5.822939999999999783e-01 6.500400000000000622e-02
1.403715279157143116e+09 9.706820000000000448e-01 2.184934999999999850e+00 1.090268000000000015e+00 -8.089549999999999796e-01 -4.857899999999999718e-02 -5.822469999999999590e-01 6.496399999999999397e-02
1.403715279162142992e+09 9.712129999999999930e-01 2.185232000000000063e+00 1.090030000000000054e+00 -8.089790000000000036e-01 -4.870000000000000023e-02 -5.822159999999999558e-01 6.485000000000000486e-02
1.403715279167143106e+09 9.717390000000000194e-01 2.185516999999999932e+00 1.089752999999999972e+00 -8.090479999999999894e-01 -4.879399999999999710e-02 -5.821300000000000363e-01 6.469700000000000450e-02
1.403715279172143221e+09 9.722560000000000091e-01 2.185801000000000105e+00 1.089442000000000021e+00 -8.091030000000000166e-01 -4.889600000000000196e-02 -5.820629999999999971e-01 6.453299999999999315e-02
1.403715279177143097e+09 9.727660000000000196e-01 2.186088999999999949e+00 1.089102000000000015e+00 -8.091749999999999776e-01 -4.898899999999999783e-02 -5.819710000000000161e-01 6.439400000000000679e-02
1.403715279182142973e+09 9.732659999999999645e-01 2.186379000000000072e+00 1.088734000000000091e+00 -8.092279999999999474e-01 -4.907000000000000250e-02 -5.818980000000000263e-01 6.432400000000000617e-02
1.403715279187143087e+09 9.737580000000000124e-01 2.186666000000000221e+00 1.088344999999999896e+00 -8.092749999999999666e-01 -4.913100000000000106e-02 -5.818299999999999583e-01 6.429600000000000593e-02
1.403715279192142963e+09 9.742429999999999701e-01 2.186948999999999810e+00 1.087935000000000096e+00 -8.093150000000000066e-01 -4.916199999999999737e-02 -5.817750000000000421e-01 6.426700000000000468e-02
1.403715279197143078e+09 9.747200000000000308e-01 2.187227000000000032e+00 1.087509000000000059e+00 -8.093439999999999523e-01 -4.918999999999999762e-02 -5.817390000000000061e-01 6.420800000000000118e-02
1.403715279202142954e+09 9.752589999999999870e-01 2.187374000000000152e+00 1.087080000000000046e+00 -8.093540000000000179e-01 -4.925600000000000117e-02 -5.817269999999999941e-01 6.413599999999999857e-02
1.403715279207143068e+09 9.757379999999999942e-01 2.187621000000000038e+00 1.086635999999999935e+00 -8.094010000000000371e-01 -4.928199999999999942e-02 -5.816639999999999588e-01 6.410000000000000420e-02
1.403715279212142944e+09 9.762150000000000549e-01 2.187876000000000154e+00 1.086184000000000038e+00 -8.094500000000000028e-01 -4.930699999999999666e-02 -5.815949999999999731e-01 6.408999999999999420e-02
1.403715279217143059e+09 9.766909999999999759e-01 2.188140999999999892e+00 1.085728999999999944e+00 -8.094909999999999606e-01 -4.932799999999999685e-02 -5.815310000000000201e-01 6.412900000000000544e-02
1.403715279222142935e+09 9.771699999999999831e-01 2.188410999999999884e+00 1.085277000000000047e+00 -8.095120000000000093e-01 -4.933900000000000091e-02 -5.814949999999999841e-01 6.418500000000000594e-02
1.403715279227143049e+09 9.776519999999999655e-01 2.188682000000000016e+00 1.084832000000000019e+00 -8.095099999999999518e-01 -4.935500000000000304e-02 -5.814920000000000089e-01 6.421699999999999631e-02
1.403715279232142925e+09 9.781389999999999807e-01 2.188953999999999844e+00 1.084387999999999908e+00 -8.094890000000000141e-01 -4.936800000000000216e-02 -5.815209999999999546e-01 6.421499999999999431e-02
1.403715279237143040e+09 9.786350000000000326e-01 2.189226000000000116e+00 1.083936000000000011e+00 -8.094909999999999606e-01 -4.938700000000000034e-02 -5.815209999999999546e-01 6.417699999999999794e-02
1.403715279242142916e+09 9.791330000000000311e-01 2.189499999999999780e+00 1.083474999999999966e+00 -8.095050000000000301e-01 -4.942200000000000065e-02 -5.815069999999999961e-01 6.409499999999999920e-02
1.403715279247143030e+09 9.796230000000000215e-01 2.189782000000000117e+00 1.083005999999999913e+00 -8.094919999999999893e-01 -4.951500000000000346e-02 -5.815289999999999626e-01 6.399299999999999433e-02
1.403715279252142906e+09 9.801710000000000145e-01 2.189957000000000154e+00 1.082524999999999959e+00 -8.095409999999999551e-01 -4.965300000000000269e-02 -5.814559999999999729e-01 6.392499999999999571e-02
1.403715279257143021e+09 9.806599999999999762e-01 2.190231999999999957e+00 1.082025000000000015e+00 -8.096590000000000176e-01 -4.974699999999999955e-02 -5.812850000000000517e-01 6.392100000000000559e-02
1.403715279262142897e+09 9.811389999999999834e-01 2.190510999999999875e+00 1.081517000000000062e+00 -8.098009999999999931e-01 -4.984500000000000042e-02 -5.810769999999999547e-01 6.392899999999999971e-02
1.403715279267143011e+09 9.816080000000000361e-01 2.190787999999999958e+00 1.081009000000000109e+00 -8.099309999999999565e-01 -4.990499999999999797e-02 -5.808860000000000134e-01 6.397500000000000409e-02
1.403715279272142887e+09 9.820670000000000233e-01 2.191054999999999975e+00 1.080514999999999892e+00 -8.100140000000000118e-01 -4.990399999999999697e-02 -5.807670000000000332e-01 6.401099999999999846e-02
1.403715279277143002e+09 9.825159999999999449e-01 2.191310000000000091e+00 1.080035999999999996e+00 -8.100709999999999855e-01 -4.984999999999999848e-02 -5.806909999999999572e-01 6.401900000000000646e-02
1.403715279282143116e+09 9.829590000000000272e-01 2.191558999999999813e+00 1.079574999999999951e+00 -8.101040000000000463e-01 -4.977899999999999686e-02 -5.806529999999999747e-01 6.400000000000000133e-02
1.403715279287142992e+09 9.833990000000000231e-01 2.191809999999999814e+00 1.079136000000000095e+00 -8.101110000000000255e-01 -4.972200000000000231e-02 -5.806499999999999995e-01 6.399000000000000521e-02
1.403715279292143106e+09 9.838259999999999783e-01 2.192070999999999881e+00 1.078708000000000000e+00 -8.101140000000000008e-01 -4.972300000000000331e-02 -5.806449999999999667e-01 6.399100000000000621e-02
1.403715279297142982e+09 9.842389999999999750e-01 2.192339000000000038e+00 1.078278000000000070e+00 -8.101390000000000535e-01 -4.979399999999999799e-02 -5.806010000000000337e-01 6.401400000000000146e-02
1.403715279302142859e+09 9.847040000000000237e-01 2.192492000000000107e+00 1.077833999999999959e+00 -8.102040000000000353e-01 -4.994500000000000328e-02 -5.805010000000000447e-01 6.398299999999999821e-02
1.403715279307142973e+09 9.851109999999999589e-01 2.192725999999999953e+00 1.077382999999999980e+00 -8.103369999999999740e-01 -5.000500000000000084e-02 -5.803120000000000500e-01 6.396399999999999308e-02
1.403715279312143087e+09 9.855099999999999971e-01 2.192947999999999897e+00 1.076939000000000091e+00 -8.105059999999999487e-01 -4.998400000000000065e-02 -5.800790000000000113e-01 6.395000000000000684e-02
1.403715279317142963e+09 9.859019999999999451e-01 2.193163000000000196e+00 1.076505999999999963e+00 -8.106689999999999729e-01 -4.989199999999999885e-02 -5.798590000000000133e-01 6.395699999999999996e-02
1.403715279322143078e+09 9.862910000000000288e-01 2.193382999999999861e+00 1.076087000000000016e+00 -8.108379999999999477e-01 -4.977800000000000280e-02 -5.796280000000000321e-01 6.399799999999999933e-02
1.403715279327142954e+09 9.866770000000000262e-01 2.193613000000000035e+00 1.075687999999999978e+00 -8.109760000000000302e-01 -4.968299999999999800e-02 -5.794319999999999471e-01 6.409800000000000220e-02
1.403715279332143068e+09 9.870600000000000485e-01 2.193852999999999831e+00 1.075315000000000021e+00 -8.110479999999999912e-01 -4.962600000000000344e-02 -5.793199999999999461e-01 6.424199999999999355e-02
1.403715279337142944e+09 9.874389999999999556e-01 2.194097999999999882e+00 1.074966000000000088e+00 -8.110859999999999737e-01 -4.961900000000000338e-02 -5.792530000000000179e-01 6.436500000000000554e-02
1.403715279342143059e+09 9.878160000000000274e-01 2.194341999999999793e+00 1.074640000000000040e+00 -8.110939999999999817e-01 -4.962099999999999844e-02 -5.792319999999999691e-01 6.446000000000000341e-02
1.403715279347142935e+09 9.881919999999999593e-01 2.194580999999999893e+00 1.074330999999999925e+00 -8.111129999999999729e-01 -4.959800000000000320e-02 -5.792030000000000234e-01 6.449499999999999678e-02
1.403715279352143049e+09 9.886369999999999880e-01 2.194713000000000136e+00 1.074000999999999983e+00 -8.111049999999999649e-01 -4.962500000000000244e-02 -5.792180000000000106e-01 6.443599999999999328e-02
1.403715279357142925e+09 9.890179999999999527e-01 2.194929000000000130e+00 1.073692000000000091e+00 -8.111920000000000242e-01 -4.960400000000000226e-02 -5.791030000000000344e-01 6.439200000000000479e-02
1.403715279362143040e+09 9.893969999999999709e-01 2.195151000000000074e+00 1.073390000000000066e+00 -8.112719999999999931e-01 -4.960400000000000226e-02 -5.789910000000000334e-01 6.439100000000000379e-02
1.403715279367142916e+09 9.897690000000000099e-01 2.195380999999999805e+00 1.073096000000000050e+00 -8.113690000000000069e-01 -4.962600000000000344e-02 -5.788489999999999469e-01 6.442399999999999516e-02
1.403715279372143030e+09 9.901339999999999586e-01 2.195615999999999790e+00 1.072812000000000099e+00 -8.114430000000000254e-01 -4.963700000000000057e-02 -5.787369999999999459e-01 6.450000000000000178e-02
1.403715279377142668e+09 9.904929999999999568e-01 2.195850000000000080e+00 1.072542000000000106e+00 -8.115189999999999904e-01 -4.961600000000000038e-02 -5.786200000000000232e-01 6.460799999999999876e-02
1.403715279382143021e+09 9.908489999999999798e-01 2.196076000000000139e+00 1.072292999999999941e+00 -8.115520000000000511e-01 -4.955699999999999689e-02 -5.785649999999999959e-01 6.472899999999999487e-02
1.403715279387142897e+09 9.912020000000000275e-01 2.196290999999999993e+00 1.072067000000000103e+00 -8.115580000000000016e-01 -4.947900000000000215e-02 -5.785519999999999552e-01 6.482999999999999874e-02
1.403715279392143011e+09 9.915490000000000137e-01 2.196502000000000177e+00 1.071865000000000068e+00 -8.115409999999999568e-01 -4.939999999999999947e-02 -5.785740000000000327e-01 6.491399999999999948e-02
1.403715279397142887e+09 9.918860000000000454e-01 2.196712000000000220e+00 1.071682999999999941e+00 -8.114989999999999704e-01 -4.932199999999999779e-02 -5.786289999999999489e-01 6.500799999999999634e-02
1.403715279402143002e+09 9.922849999999999726e-01 2.196820999999999913e+00 1.071474000000000038e+00 -8.114050000000000429e-01 -4.929800000000000154e-02 -5.787520000000000442e-01 6.509600000000000108e-02
1.403715279407143116e+09 9.926239999999999508e-01 2.197007000000000154e+00 1.071293999999999969e+00 -8.113789999999999614e-01 -4.922599999999999892e-02 -5.787780000000000147e-01 6.524099999999999344e-02
1.403715279412142992e+09 9.929559999999999498e-01 2.197191999999999812e+00 1.071118000000000015e+00 -8.114109999999999934e-01 -4.916199999999999737e-02 -5.787250000000000449e-01 6.537300000000000055e-02
1.403715279417143106e+09 9.932830000000000270e-01 2.197373999999999938e+00 1.070940000000000003e+00 -8.114609999999999879e-01 -4.911700000000000094e-02 -5.786449999999999649e-01 6.548900000000000554e-02
1.403715279422142982e+09 9.936030000000000140e-01 2.197550000000000114e+00 1.070761999999999992e+00 -8.115620000000000056e-01 -4.909899999999999681e-02 -5.784960000000000102e-01 6.556099999999999428e-02
1.403715279427143097e+09 9.939179999999999682e-01 2.197724000000000011e+00 1.070594000000000046e+00 -8.116649999999999698e-01 -4.908900000000000069e-02 -5.783460000000000267e-01 6.561899999999999678e-02
1.403715279432142735e+09 9.942339999999999511e-01 2.197896000000000072e+00 1.070440000000000058e+00 -8.117860000000000076e-01 -4.908499999999999669e-02 -5.781720000000000192e-01 6.566500000000000115e-02
1.403715279437143087e+09 9.945450000000000124e-01 2.198064000000000018e+00 1.070294999999999996e+00 -8.118870000000000253e-01 -4.907500000000000057e-02 -5.780239999999999823e-01 6.572500000000000564e-02
1.403715279442142963e+09 9.948500000000000121e-01 2.198227000000000153e+00 1.070162000000000058e+00 -8.119750000000000023e-01 -4.905899999999999844e-02 -5.778950000000000475e-01 6.578399999999999526e-02
1.403715279447143078e+09 9.951489999999999503e-01 2.198386000000000173e+00 1.070049999999999946e+00 -8.120429999999999593e-01 -4.904499999999999832e-02 -5.777989999999999515e-01 6.580300000000000038e-02
1.403715279452142954e+09 9.955119999999999525e-01 2.198449999999999793e+00 1.069936999999999916e+00 -8.120690000000000408e-01 -4.910899999999999987e-02 -5.777640000000000553e-01 6.573900000000000576e-02
1.403715279457143068e+09 9.958230000000000137e-01 2.198590999999999962e+00 1.069860000000000033e+00 -8.121140000000000025e-01 -4.914600000000000218e-02 -5.777010000000000201e-01 6.570700000000000152e-02
1.403715279462142944e+09 9.961290000000000422e-01 2.198735000000000106e+00 1.069804999999999895e+00 -8.121500000000000385e-01 -4.920299999999999674e-02 -5.776499999999999968e-01 6.566600000000000215e-02
1.403715279467143059e+09 9.964210000000000012e-01 2.198881999999999781e+00 1.069768999999999970e+00 -8.121140000000000025e-01 -4.929299999999999654e-02 -5.776980000000000448e-01 6.562500000000000278e-02
1.403715279472142935e+09 9.967040000000000344e-01 2.199028000000000205e+00 1.069754000000000094e+00 -8.121119999999999450e-01 -4.936200000000000310e-02 -5.776980000000000448e-01 6.559800000000000353e-02
1.403715279477143049e+09 9.969949999999999646e-01 2.199176000000000020e+00 1.069760000000000044e+00 -8.120819999999999705e-01 -4.939199999999999841e-02 -5.777360000000000273e-01 6.560399999999999565e-02
1.403715279482142925e+09 9.972929999999999851e-01 2.199324999999999974e+00 1.069782000000000011e+00 -8.120429999999999593e-01 -4.936000000000000110e-02 -5.777860000000000218e-01 6.567800000000000027e-02
1.403715279487142801e+09 9.975840000000000263e-01 2.199472000000000094e+00 1.069806000000000035e+00 -8.120340000000000336e-01 -4.928400000000000142e-02 -5.777919999999999723e-01 6.579200000000000326e-02
1.403715279492142916e+09 9.978630000000000555e-01 2.199615999999999794e+00 1.069825999999999944e+00 -8.120429999999999593e-01 -4.917200000000000043e-02 -5.777740000000000098e-01 6.592499999999999749e-02
1.403715279497143030e+09 9.981330000000000480e-01 2.199758000000000102e+00 1.069852000000000025e+00 -8.121049999999999658e-01 -4.907000000000000250e-02 -5.776829999999999465e-01 6.603100000000000636e-02
1.403715279502142906e+09 9.984629999999999894e-01 2.199803999999999871e+00 1.069855999999999918e+00 -8.121460000000000345e-01 -4.905099999999999738e-02 -5.776210000000000511e-01 6.607899999999999885e-02
1.403715279507143021e+09 9.987470000000000514e-01 2.199930999999999859e+00 1.069898999999999933e+00 -8.122639999999999860e-01 -4.906800000000000050e-02 -5.774510000000000476e-01 6.610299999999999510e-02
1.403715279512142897e+09 9.990310000000000024e-01 2.200064999999999937e+00 1.069955999999999907e+00 -8.123669999999999503e-01 -4.912699999999999706e-02 -5.773019999999999818e-01 6.610199999999999410e-02
1.403715279517143011e+09 9.993039999999999701e-01 2.200200999999999851e+00 1.070014000000000021e+00 -8.124710000000000543e-01 -4.921600000000000280e-02 -5.771519999999999984e-01 6.607100000000000473e-02
1.403715279522142887e+09 9.995739999999999625e-01 2.200337999999999905e+00 1.070087999999999928e+00 -8.125210000000000488e-01 -4.927600000000000036e-02 -5.770790000000000086e-01 6.604599999999999360e-02
1.403715279527143002e+09 9.998449999999999838e-01 2.200474999999999959e+00 1.070190999999999892e+00 -8.125529999999999697e-01 -4.928799999999999848e-02 -5.770349999999999646e-01 6.601999999999999535e-02
1.403715279532143116e+09 1.000116000000000005e+00 2.200613999999999848e+00 1.070319000000000020e+00 -8.125310000000000032e-01 -4.927800000000000236e-02 -5.770699999999999719e-01 6.599099999999999411e-02
1.403715279537142992e+09 1.000393000000000088e+00 2.200757999999999992e+00 1.070465000000000000e+00 -8.124940000000000495e-01 -4.930099999999999760e-02 -5.771260000000000279e-01 6.594600000000000461e-02
1.403715279542143345e+09 1.000672000000000006e+00 2.200906999999999947e+00 1.070624000000000020e+00 -8.124209999999999487e-01 -4.937099999999999822e-02 -5.772279999999999633e-01 6.589200000000000612e-02
1.403715279547142982e+09 1.000944000000000056e+00 2.201046999999999976e+00 1.070799000000000056e+00 -8.123430000000000373e-01 -4.947499999999999815e-02 -5.773399999999999643e-01 6.580500000000000238e-02
1.403715279552143097e+09 1.001281000000000088e+00 2.201086999999999794e+00 1.070958000000000077e+00 -8.122310000000000363e-01 -4.963000000000000050e-02 -5.775010000000000421e-01 6.564899999999999902e-02
1.403715279557142973e+09 1.001551000000000080e+00 2.201188000000000144e+00 1.071142000000000039e+00 -8.122049999999999548e-01 -4.967599999999999794e-02 -5.775439999999999463e-01 6.555999999999999328e-02
1.403715279562143087e+09 1.001811000000000007e+00 2.201287999999999911e+00 1.071323999999999943e+00 -8.122059999999999835e-01 -4.967200000000000087e-02 -5.775500000000000078e-01 6.550499999999999379e-02
1.403715279567142963e+09 1.002059000000000033e+00 2.201395999999999908e+00 1.071501999999999954e+00 -8.122409999999999908e-01 -4.958800000000000013e-02 -5.775050000000000461e-01 6.552900000000000391e-02
1.403715279572143078e+09 1.002296999999999993e+00 2.201512000000000135e+00 1.071684000000000081e+00 -8.123310000000000253e-01 -4.955899999999999889e-02 -5.773770000000000291e-01 6.556499999999999828e-02
1.403715279577142954e+09 1.002529999999999921e+00 2.201633999999999869e+00 1.071887000000000034e+00 -8.124029999999999863e-01 -4.956800000000000095e-02 -5.772669999999999746e-01 6.562600000000000378e-02
1.403715279582143068e+09 1.002761000000000013e+00 2.201757999999999882e+00 1.072108000000000061e+00 -8.124860000000000415e-01 -4.960300000000000126e-02 -5.771429999999999616e-01 6.567000000000000615e-02
1.403715279587142944e+09 1.002995000000000081e+00 2.201875999999999944e+00 1.072338999999999931e+00 -8.125280000000000280e-01 -4.964299999999999963e-02 -5.770800000000000374e-01 6.567399999999999627e-02
1.403715279592143059e+09 1.003222000000000058e+00 2.201988000000000056e+00 1.072583000000000064e+00 -8.125620000000000065e-01 -4.967099999999999987e-02 -5.770359999999999934e-01 6.561599999999999377e-02
1.403715279597142935e+09 1.003438000000000052e+00 2.202088999999999963e+00 1.072835999999999901e+00 -8.125839999999999730e-01 -4.968399999999999900e-02 -5.770140000000000269e-01 6.551999999999999491e-02
1.403715279602143049e+09 1.003732000000000069e+00 2.202109999999999790e+00 1.073093000000000075e+00 -8.125729999999999897e-01 -4.973199999999999843e-02 -5.770410000000000261e-01 6.538299999999999668e-02
1.403715279607142925e+09 1.003961000000000103e+00 2.202198000000000100e+00 1.073376000000000108e+00 -8.125820000000000265e-01 -4.973099999999999743e-02 -5.770380000000000509e-01 6.530600000000000294e-02
1.403715279612143040e+09 1.004178000000000015e+00 2.202284999999999826e+00 1.073669999999999902e+00 -8.126039999999999930e-01 -4.974900000000000155e-02 -5.770100000000000229e-01 6.526700000000000557e-02
1.403715279617143154e+09 1.004380000000000051e+00 2.202371999999999996e+00 1.073962000000000083e+00 -8.126010000000000177e-01 -4.978400000000000186e-02 -5.770119999999999694e-01 6.526099999999999957e-02
1.403715279622143030e+09 1.004569999999999963e+00 2.202461000000000002e+00 1.074251999999999985e+00 -8.126109999999999722e-01 -4.981800000000000117e-02 -5.769929999999999781e-01 6.527199999999999669e-02
1.403715279627142906e+09 1.004758000000000040e+00 2.202545999999999893e+00 1.074546999999999919e+00 -8.126330000000000497e-01 -4.989099999999999785e-02 -5.769579999999999709e-01 6.525499999999999357e-02
1.403715279632143021e+09 1.004947999999999952e+00 2.202625999999999973e+00 1.074853000000000058e+00 -8.126759999999999540e-01 -4.991700000000000303e-02 -5.768950000000000466e-01 6.525400000000000644e-02
1.403715279637142897e+09 1.005136000000000029e+00 2.202698999999999963e+00 1.075164999999999926e+00 -8.127320000000000100e-01 -4.992400000000000310e-02 -5.768180000000000529e-01 6.523900000000000532e-02
1.403715279642143011e+09 1.005325999999999942e+00 2.202767999999999837e+00 1.075477999999999934e+00 -8.127990000000000492e-01 -4.989400000000000085e-02 -5.767240000000000144e-01 6.524399999999999644e-02
1.403715279647142887e+09 1.005516000000000076e+00 2.202836000000000016e+00 1.075796999999999892e+00 -8.128400000000000070e-01 -4.986299999999999760e-02 -5.766670000000000407e-01 6.527299999999999769e-02
1.403715279652143002e+09 1.005792000000000019e+00 2.202824999999999811e+00 1.076122999999999941e+00 -8.128180000000000405e-01 -4.990599999999999897e-02 -5.766930000000000112e-01 6.527399999999999869e-02
1.403715279657143116e+09 1.005999000000000088e+00 2.202879999999999949e+00 1.076475999999999988e+00 -8.128290000000000237e-01 -4.993700000000000222e-02 -5.766750000000000487e-01 6.528399999999999481e-02
1.403715279662142992e+09 1.006210999999999967e+00 2.202933999999999948e+00 1.076845999999999970e+00 -8.127820000000000045e-01 -5.000500000000000084e-02 -5.767370000000000552e-01 6.525699999999999557e-02
1.403715279667143106e+09 1.006428000000000100e+00 2.202986999999999806e+00 1.077234999999999943e+00 -8.127259999999999485e-01 -5.007799999999999752e-02 -5.768180000000000529e-01 6.518899999999999695e-02
1.403715279672143221e+09 1.006640999999999897e+00 2.203038999999999970e+00 1.077631000000000006e+00 -8.126510000000000122e-01 -5.014400000000000107e-02 -5.769269999999999676e-01 6.510299999999999421e-02
1.403715279677143097e+09 1.006849000000000105e+00 2.203089999999999993e+00 1.078028999999999904e+00 -8.126470000000000082e-01 -5.012300000000000089e-02 -5.769379999999999509e-01 6.507899999999999796e-02
1.403715279682142973e+09 1.007049000000000083e+00 2.203143999999999991e+00 1.078424000000000049e+00 -8.126149999999999762e-01 -5.009199999999999764e-02 -5.769840000000000524e-01 6.510000000000000508e-02
1.403715279687143087e+09 1.007238000000000078e+00 2.203200999999999965e+00 1.078813000000000022e+00 -8.126090000000000257e-01 -5.002999999999999808e-02 -5.769900000000000029e-01 6.516399999999999970e-02
1.403715279692142963e+09 1.007420999999999900e+00 2.203260000000000218e+00 1.079198000000000102e+00 -8.126210000000000377e-01 -4.998199999999999865e-02 -5.769689999999999541e-01 6.524000000000000632e-02
1.403715279697143078e+09 1.007595999999999936e+00 2.203317000000000192e+00 1.079588999999999910e+00 -8.126459999999999795e-01 -4.992900000000000116e-02 -5.769309999999999716e-01 6.530099999999999794e-02
1.403715279702142954e+09 1.007860999999999896e+00 2.203301000000000176e+00 1.079979000000000022e+00 -8.126020000000000465e-01 -4.996799999999999853e-02 -5.769929999999999781e-01 6.526999999999999469e-02
1.403715279707143068e+09 1.008049999999999891e+00 2.203349999999999920e+00 1.080397999999999969e+00 -8.125989999999999602e-01 -4.995900000000000341e-02 -5.769980000000000109e-01 6.527399999999999869e-02
1.403715279712142944e+09 1.008242000000000083e+00 2.203400999999999943e+00 1.080827999999999900e+00 -8.125989999999999602e-01 -4.996099999999999847e-02 -5.769959999999999534e-01 6.528000000000000469e-02
1.403715279717143059e+09 1.008431999999999995e+00 2.203453000000000106e+00 1.081269999999999953e+00 -8.125869999999999482e-01 -4.997100000000000153e-02 -5.770119999999999694e-01 6.529500000000000581e-02
1.403715279722142935e+09 1.008618000000000015e+00 2.203505999999999965e+00 1.081722999999999990e+00 -8.125750000000000473e-01 -4.996500000000000247e-02 -5.770239999999999814e-01 6.533600000000000518e-02
1.403715279727143049e+09 1.008802999999999894e+00 2.203556999999999988e+00 1.082192999999999961e+00 -8.125649999999999817e-01 -4.995399999999999840e-02 -5.770330000000000181e-01 6.538399999999999768e-02
1.403715279732142925e+09 1.008980999999999906e+00 2.203606999999999871e+00 1.082678000000000029e+00 -8.125830000000000553e-01 -4.989299999999999985e-02 -5.770060000000000189e-01 6.544800000000000617e-02
1.403715279737143040e+09 1.009149999999999991e+00 2.203653999999999780e+00 1.083171000000000106e+00 -8.125719999999999610e-01 -4.985799999999999954e-02 -5.770180000000000309e-01 6.550300000000000566e-02
1.403715279742142916e+09 1.009309000000000012e+00 2.203698000000000157e+00 1.083674000000000026e+00 -8.125850000000000017e-01 -4.984100000000000336e-02 -5.769969999999999821e-01 6.554100000000000203e-02
1.403715279747143030e+09 1.009463999999999917e+00 2.203739999999999810e+00 1.084179999999999922e+00 -8.125989999999999602e-01 -4.985400000000000248e-02 -5.769750000000000156e-01 6.555099999999999816e-02
1.403715279752142906e+09 1.009713000000000083e+00 2.203698999999999852e+00 1.084697000000000022e+00 -8.125909999999999522e-01 -4.992499999999999716e-02 -5.769870000000000276e-01 6.549099999999999366e-02
1.403715279757143021e+09 1.009878000000000053e+00 2.203720000000000123e+00 1.085218999999999934e+00 -8.126339999999999675e-01 -4.994500000000000328e-02 -5.769300000000000539e-01 6.544300000000000117e-02
1.403715279762142897e+09 1.010029999999999983e+00 2.203736000000000139e+00 1.085741000000000067e+00 -8.126780000000000115e-01 -4.994300000000000128e-02 -5.768769999999999731e-01 6.537500000000000255e-02
1.403715279767143011e+09 1.010172000000000070e+00 2.203748000000000040e+00 1.086262999999999979e+00 -8.127309999999999812e-01 -4.992300000000000210e-02 -5.768130000000000202e-01 6.529300000000000381e-02
1.403715279772142887e+09 1.010312000000000099e+00 2.203762000000000221e+00 1.086788000000000087e+00 -8.127879999999999550e-01 -4.992200000000000110e-02 -5.767400000000000304e-01 6.522300000000000320e-02
1.403715279777143002e+09 1.010453000000000046e+00 2.203783000000000047e+00 1.087321999999999900e+00 -8.128609999999999447e-01 -4.994200000000000028e-02 -5.766369999999999552e-01 6.521599999999999620e-02
1.403715279782143116e+09 1.010591000000000017e+00 2.203802000000000039e+00 1.087857999999999992e+00 -8.129229999999999512e-01 -4.996300000000000047e-02 -5.765409999999999702e-01 6.527199999999999669e-02
1.403715279787142992e+09 1.010715000000000030e+00 2.203815000000000079e+00 1.088392999999999944e+00 -8.129459999999999464e-01 -4.995100000000000234e-02 -5.765010000000000412e-01 6.534600000000000131e-02
1.403715279792143106e+09 1.010826999999999920e+00 2.203818000000000055e+00 1.088937999999999962e+00 -8.129709999999999992e-01 -4.988399999999999779e-02 -5.764650000000000052e-01 6.540700000000000680e-02
1.403715279797142982e+09 1.010933999999999999e+00 2.203816000000000219e+00 1.089499999999999913e+00 -8.129739999999999744e-01 -4.978300000000000086e-02 -5.764629999999999477e-01 6.546200000000000629e-02
1.403715279802142859e+09 1.011149999999999993e+00 2.203737999999999975e+00 1.090097000000000094e+00 -8.129150000000000542e-01 -4.971500000000000224e-02 -5.765479999999999494e-01 6.550100000000000366e-02
1.403715279807142973e+09 1.011279000000000039e+00 2.203721999999999959e+00 1.090694000000000052e+00 -8.128769999999999607e-01 -4.963299999999999657e-02 -5.766010000000000302e-01 6.556800000000000128e-02
1.403715279812143087e+09 1.011398999999999937e+00 2.203711999999999893e+00 1.091298000000000101e+00 -8.128229999999999622e-01 -4.958499999999999713e-02 -5.766719999999999624e-01 6.565100000000000102e-02
1.403715279817142963e+09 1.011501999999999901e+00 2.203701000000000132e+00 1.091904999999999903e+00 -8.127780000000000005e-01 -4.958300000000000207e-02 -5.767259999999999609e-01 6.572699999999999376e-02
1.403715279822143078e+09 1.011592000000000047e+00 2.203683999999999976e+00 1.092516999999999960e+00 -8.127499999999999725e-01 -4.960500000000000326e-02 -5.767579999999999929e-01 6.577399999999999913e-02
1.403715279827142954e+09 1.011678999999999995e+00 2.203660000000000174e+00 1.093131999999999993e+00 -8.127579999999999805e-01 -4.963000000000000050e-02 -5.767459999999999809e-01 6.576899999999999413e-02
1.403715279832143068e+09 1.011768000000000001e+00 2.203627000000000002e+00 1.093752999999999975e+00 -8.127760000000000540e-01 -4.965300000000000269e-02 -5.767229999999999857e-01 6.572799999999999476e-02
1.403715279837142944e+09 1.011854999999999949e+00 2.203590999999999855e+00 1.094379999999999908e+00 -8.128069999999999462e-01 -4.964799999999999769e-02 -5.766839999999999744e-01 6.569099999999999939e-02
1.403715279842143059e+09 1.011937000000000086e+00 2.203556999999999988e+00 1.095002999999999949e+00 -8.128419999999999535e-01 -4.965599999999999875e-02 -5.766390000000000127e-01 6.564899999999999902e-02
1.403715279847142935e+09 1.012010999999999994e+00 2.203527999999999931e+00 1.095626999999999907e+00 -8.128990000000000382e-01 -4.966899999999999787e-02 -5.765569999999999862e-01 6.564899999999999902e-02
1.403715279852143049e+09 1.012186999999999948e+00 2.203431000000000139e+00 1.096271999999999913e+00 -8.129009999999999847e-01 -4.973500000000000143e-02 -5.765489999999999782e-01 6.563800000000000190e-02
1.403715279857142925e+09 1.012267999999999946e+00 2.203387999999999902e+00 1.096910000000000052e+00 -8.129680000000000240e-01 -4.974300000000000249e-02 -5.764519999999999644e-01 6.565899999999999515e-02
1.403715279862143040e+09 1.012348999999999943e+00 2.203345999999999805e+00 1.097553999999999919e+00 -8.130460000000000464e-01 -4.973299999999999943e-02 -5.763430000000000497e-01 6.566199999999999815e-02
1.403715279867142916e+09 1.012423000000000073e+00 2.203303000000000011e+00 1.098206999999999933e+00 -8.131230000000000402e-01 -4.970800000000000218e-02 -5.762369999999999992e-01 6.566600000000000215e-02
1.403715279872143030e+09 1.012488000000000055e+00 2.203262000000000054e+00 1.098864999999999981e+00 -8.131899999999999684e-01 -4.966999999999999887e-02 -5.761429999999999607e-01 6.569200000000000039e-02
1.403715279877142668e+09 1.012550999999999979e+00 2.203222999999999931e+00 1.099534000000000011e+00 -8.132399999999999629e-01 -4.963399999999999757e-02 -5.760709999999999997e-01 6.572100000000000164e-02
1.403715279882143021e+09 1.012620000000000076e+00 2.203192000000000039e+00 1.100219999999999976e+00 -8.132690000000000197e-01 -4.962500000000000244e-02 -5.760269999999999557e-01 6.576200000000000101e-02
1.403715279887142897e+09 1.012690000000000090e+00 2.203165999999999958e+00 1.100918999999999981e+00 -8.132939999999999614e-01 -4.963599999999999957e-02 -5.759840000000000515e-01 6.580900000000000638e-02
1.403715279892143011e+09 1.012756999999999907e+00 2.203136000000000205e+00 1.101623000000000019e+00 -8.132810000000000317e-01 -4.967400000000000287e-02 -5.759990000000000387e-01 6.581900000000000250e-02
1.403715279897142887e+09 1.012820999999999971e+00 2.203097999999999779e+00 1.102333000000000007e+00 -8.133139999999999814e-01 -4.970000000000000112e-02 -5.759570000000000523e-01 6.576500000000000401e-02
1.403715279902143002e+09 1.012998999999999983e+00 2.202980000000000160e+00 1.103067999999999937e+00 -8.132920000000000149e-01 -4.975500000000000062e-02 -5.759990000000000387e-01 6.561699999999999477e-02
1.403715279907143116e+09 1.013077000000000005e+00 2.202917999999999932e+00 1.103780999999999901e+00 -8.133650000000000047e-01 -4.976200000000000068e-02 -5.759079999999999755e-01 6.550899999999999779e-02
1.403715279912142992e+09 1.013150999999999913e+00 2.202862000000000098e+00 1.104487999999999914e+00 -8.134670000000000512e-01 -4.978300000000000086e-02 -5.757700000000000040e-01 6.543899999999999717e-02
1.403715279917143106e+09 1.013222999999999985e+00 2.202812000000000214e+00 1.105199999999999960e+00 -8.135790000000000521e-01 -4.983200000000000129e-02 -5.756120000000000125e-01 6.539399999999999380e-02
1.403715279922142982e+09 1.013295000000000057e+00 2.202767000000000142e+00 1.105917000000000039e+00 -8.137039999999999829e-01 -4.989999999999999991e-02 -5.754340000000000011e-01 6.536500000000000643e-02
1.403715279927143097e+09 1.013365000000000071e+00 2.202720999999999929e+00 1.106627999999999945e+00 -8.138400000000000079e-01 -4.996899999999999953e-02 -5.752389999999999448e-01 6.532399999999999318e-02
1.403715279932142735e+09 1.013427000000000078e+00 2.202669999999999906e+00 1.107331000000000065e+00 -8.139929999999999666e-01 -5.000799999999999690e-02 -5.750269999999999548e-01 6.526300000000000157e-02
1.403715279937143087e+09 1.013474999999999904e+00 2.202611000000000097e+00 1.108031999999999906e+00 -8.141359999999999708e-01 -5.003500000000000308e-02 -5.748339999999999561e-01 6.515999999999999570e-02
1.403715279942142963e+09 1.013517999999999919e+00 2.202548000000000172e+00 1.108743000000000034e+00 -8.142920000000000158e-01 -5.003500000000000308e-02 -5.746240000000000236e-01 6.505199999999999871e-02
1.403715279947143078e+09 1.013565999999999967e+00 2.202496000000000009e+00 1.109469000000000038e+00 -8.144179999999999753e-01 -5.002500000000000002e-02 -5.744550000000000489e-01 6.499299999999999522e-02
1.403715279952142954e+09 1.013743000000000061e+00 2.202388000000000012e+00 1.110232000000000108e+00 -8.145310000000000050e-01 -5.007999999999999952e-02 -5.742960000000000287e-01 6.492699999999999860e-02
1.403715279957143068e+09 1.013829000000000091e+00 2.202341000000000104e+00 1.110953999999999997e+00 -8.147149999999999670e-01 -5.011299999999999782e-02 -5.740330000000000155e-01 6.491800000000000348e-02
1.403715279962142944e+09 1.013906999999999892e+00 2.202291999999999916e+00 1.111658000000000035e+00 -8.149420000000000552e-01 -5.015800000000000120e-02 -5.737100000000000533e-01 6.489599999999999536e-02
1.403715279967143059e+09 1.013973999999999931e+00 2.202236000000000082e+00 1.112344999999999917e+00 -8.151990000000000069e-01 -5.018800000000000344e-02 -5.733449999999999935e-01 6.485899999999999999e-02
1.403715279972142935e+09 1.014030999999999905e+00 2.202176999999999829e+00 1.113024999999999931e+00 -8.155099999999999572e-01 -5.021500000000000269e-02 -5.729079999999999728e-01 6.479300000000000337e-02
1.403715279977143049e+09 1.014083000000000068e+00 2.202119000000000160e+00 1.113704000000000027e+00 -8.158440000000000136e-01 -5.023099999999999787e-02 -5.724369999999999736e-01 6.474800000000000000e-02
1.403715279982142925e+09 1.014135999999999926e+00 2.202062999999999882e+00 1.114379999999999926e+00 -8.162019999999999831e-01 -5.024700000000000000e-02 -5.719279999999999919e-01 6.471699999999999675e-02
1.403715279987142801e+09 1.014194999999999958e+00 2.202011999999999858e+00 1.115048999999999957e+00 -8.165379999999999860e-01 -5.025099999999999706e-02 -5.714510000000000423e-01 6.469900000000000651e-02
1.403715279992142916e+09 1.014253000000000071e+00 2.201963999999999810e+00 1.115712000000000037e+00 -8.168809999999999683e-01 -5.026699999999999918e-02 -5.709649999999999448e-01 6.465899999999999426e-02
1.403715279997143030e+09 1.014297999999999922e+00 2.201916000000000206e+00 1.116365000000000052e+00 -8.172300000000000120e-01 -5.026599999999999818e-02 -5.704690000000000039e-01 6.463199999999999501e-02
1.403715280002142906e+09 1.014453000000000049e+00 2.201798999999999840e+00 1.117050000000000098e+00 -8.175259999999999749e-01 -5.031800000000000161e-02 -5.700450000000000239e-01 6.456399999999999639e-02
1.403715280007143021e+09 1.014513999999999916e+00 2.201744000000000145e+00 1.117704999999999949e+00 -8.179030000000000467e-01 -5.032500000000000168e-02 -5.695059999999999567e-01 6.454699999999999327e-02
1.403715280012142897e+09 1.014578999999999898e+00 2.201694999999999958e+00 1.118351000000000095e+00 -8.182930000000000481e-01 -5.036299999999999805e-02 -5.689440000000000053e-01 6.452900000000000302e-02
1.403715280017143011e+09 1.014642999999999962e+00 2.201648000000000049e+00 1.118988000000000094e+00 -8.187130000000000241e-01 -5.043299999999999866e-02 -5.683380000000000098e-01 6.448700000000000265e-02
1.403715280022142887e+09 1.014707999999999943e+00 2.201597000000000026e+00 1.119618999999999920e+00 -8.191420000000000368e-01 -5.050000000000000322e-02 -5.677189999999999737e-01 6.444099999999999828e-02
1.403715280027143002e+09 1.014769999999999950e+00 2.201541000000000192e+00 1.120249000000000050e+00 -8.195900000000000407e-01 -5.056100000000000178e-02 -5.670770000000000532e-01 6.436500000000000554e-02
1.403715280032143116e+09 1.014834999999999932e+00 2.201481999999999939e+00 1.120880000000000098e+00 -8.200290000000000079e-01 -5.059099999999999708e-02 -5.664489999999999803e-01 6.427599999999999980e-02
1.403715280037142992e+09 1.014906000000000086e+00 2.201423000000000130e+00 1.121510999999999925e+00 -8.204919999999999991e-01 -5.061600000000000127e-02 -5.657870000000000399e-01 6.418300000000000394e-02
1.403715280042143345e+09 1.014982000000000051e+00 2.201367999999999991e+00 1.122141000000000055e+00 -8.209210000000000118e-01 -5.062799999999999939e-02 -5.651699999999999502e-01 6.413299999999999557e-02
1.403715280047142982e+09 1.015063000000000049e+00 2.201321000000000083e+00 1.122775000000000079e+00 -8.213540000000000285e-01 -5.066400000000000070e-02 -5.645409999999999595e-01 6.410299999999999332e-02
1.403715280052143097e+09 1.015274000000000010e+00 2.201213000000000086e+00 1.123437999999999937e+00 -8.216830000000000522e-01 -5.072700000000000126e-02 -5.640540000000000553e-01 6.408500000000000307e-02
1.403715280057142973e+09 1.015384999999999982e+00 2.201160999999999923e+00 1.124084000000000083e+00 -8.220899999999999874e-01 -5.078400000000000275e-02 -5.634580000000000144e-01 6.406699999999999895e-02
1.403715280062143087e+09 1.015506999999999938e+00 2.201105000000000089e+00 1.124740999999999991e+00 -8.224770000000000136e-01 -5.087099999999999955e-02 -5.628940000000000055e-01 6.399799999999999933e-02
1.403715280067142963e+09 1.015633999999999926e+00 2.201039000000000190e+00 1.125399999999999956e+00 -8.228550000000000031e-01 -5.099999999999999672e-02 -5.623500000000000165e-01 6.382200000000000373e-02
1.403715280072143078e+09 1.015762000000000054e+00 2.200962999999999781e+00 1.126058999999999921e+00 -8.232359999999999678e-01 -5.118000000000000327e-02 -5.618079999999999741e-01 6.353699999999999626e-02
1.403715280077142954e+09 1.015894000000000075e+00 2.200886000000000120e+00 1.126727999999999952e+00 -8.236280000000000268e-01 -5.140900000000000331e-02 -5.612530000000000019e-01 6.317899999999999905e-02
1.403715280082143068e+09 1.016030999999999906e+00 2.200816999999999801e+00 1.127404999999999990e+00 -8.240070000000000450e-01 -5.168500000000000177e-02 -5.607149999999999634e-01 6.279400000000000259e-02
1.403715280087142944e+09 1.016170999999999935e+00 2.200756999999999852e+00 1.128082999999999947e+00 -8.243930000000000424e-01 -5.197000000000000230e-02 -5.601629999999999665e-01 6.242600000000000232e-02
1.403715280092143059e+09 1.016315000000000079e+00 2.200702000000000158e+00 1.128759000000000068e+00 -8.247649999999999704e-01 -5.224800000000000277e-02 -5.596280000000000143e-01 6.208099999999999730e-02
1.403715280097142935e+09 1.016459000000000001e+00 2.200644000000000045e+00 1.129440999999999917e+00 -8.251330000000000053e-01 -5.248300000000000187e-02 -5.590979999999999839e-01 6.176899999999999752e-02
1.403715280102143049e+09 1.016734000000000027e+00 2.200517000000000056e+00 1.130155999999999938e+00 -8.254019999999999690e-01 -5.274399999999999922e-02 -5.587119999999999864e-01 6.140299999999999925e-02
1.403715280107142925e+09 1.016907000000000005e+00 2.200441999999999787e+00 1.130829000000000084e+00 -8.257489999999999553e-01 -5.289100000000000051e-02 -5.582179999999999920e-01 6.110100000000000253e-02
1.403715280112143040e+09 1.017087000000000074e+00 2.200372999999999912e+00 1.131507999999999958e+00 -8.261309999999999487e-01 -5.310299999999999743e-02 -5.576699999999999990e-01 6.077199999999999963e-02
1.403715280117143154e+09 1.017276000000000069e+00 2.200314999999999799e+00 1.132201000000000013e+00 -8.264470000000000427e-01 -5.334599999999999759e-02 -5.572070000000000078e-01 6.050200000000000022e-02
1.403715280122143030e+09 1.017476999999999965e+00 2.200267999999999891e+00 1.132913999999999977e+00 -8.267470000000000097e-01 -5.362100000000000199e-02 -5.567630000000000079e-01 6.026100000000000206e-02
1.403715280127142906e+09 1.017695000000000016e+00 2.200220999999999982e+00 1.133642999999999956e+00 -8.270009999999999861e-01 -5.388300000000000034e-02 -5.563869999999999649e-01 6.001800000000000190e-02
1.403715280132143021e+09 1.017922999999999911e+00 2.200165000000000148e+00 1.134376000000000051e+00 -8.272319999999999673e-01 -5.409200000000000119e-02 -5.560530000000000195e-01 5.974100000000000243e-02
1.403715280137142897e+09 1.018154999999999921e+00 2.200096999999999969e+00 1.135108000000000006e+00 -8.274209999999999621e-01 -5.422899999999999943e-02 -5.557889999999999775e-01 5.945799999999999697e-02
1.403715280142143011e+09 1.018391999999999964e+00 2.200029999999999930e+00 1.135847000000000051e+00 -8.275820000000000398e-01 -5.433500000000000135e-02 -5.555679999999999508e-01 5.918600000000000250e-02
1.403715280147142887e+09 1.018636000000000097e+00 2.199974999999999792e+00 1.136597999999999997e+00 -8.277299999999999658e-01 -5.446899999999999659e-02 -5.553590000000000471e-01 5.894900000000000140e-02
1.403715280152143002e+09 1.019017999999999979e+00 2.199875000000000025e+00 1.137413999999999925e+00 -8.277900000000000258e-01 -5.471399999999999875e-02 -5.552700000000000413e-01 5.869699999999999918e-02
1.403715280157143116e+09 1.019303000000000070e+00 2.199835999999999903e+00 1.138181000000000109e+00 -8.279199999999999893e-01 -5.498200000000000309e-02 -5.550760000000000138e-01 5.845199999999999702e-02
1.403715280162142992e+09 1.019589999999999996e+00 2.199796000000000085e+00 1.138943000000000039e+00 -8.280619999999999647e-01 -5.528700000000000281e-02 -5.548650000000000526e-01 5.816000000000000336e-02
1.403715280167143106e+09 1.019879999999999898e+00 2.199752000000000152e+00 1.139709000000000083e+00 -8.281739999999999657e-01 -5.562299999999999883e-02 -5.547020000000000284e-01 5.779000000000000109e-02
1.403715280172143221e+09 1.020178999999999947e+00 2.199701000000000128e+00 1.140492000000000061e+00 -8.282890000000000530e-01 -5.591100000000000236e-02 -5.545459999999999834e-01 5.737099999999999839e-02
1.403715280177143097e+09 1.020489999999999897e+00 2.199650000000000105e+00 1.141286999999999940e+00 -8.283979999999999677e-01 -5.618700000000000083e-02 -5.544019999999999504e-01 5.691800000000000331e-02
1.403715280182142973e+09 1.020814000000000110e+00 2.199609000000000147e+00 1.142087999999999992e+00 -8.284820000000000517e-01 -5.644500000000000212e-02 -5.542930000000000357e-01 5.651099999999999873e-02
1.403715280187143087e+09 1.021139999999999937e+00 2.199584000000000206e+00 1.142892999999999937e+00 -8.285529999999999839e-01 -5.674599999999999783e-02 -5.541949999999999932e-01 5.612999999999999934e-02
1.403715280192142963e+09 1.021468000000000043e+00 2.199571999999999861e+00 1.143704000000000054e+00 -8.285909999999999664e-01 -5.707500000000000073e-02 -5.541369999999999907e-01 5.579300000000000231e-02
1.403715280197143078e+09 1.021803999999999935e+00 2.199565999999999910e+00 1.144520999999999900e+00 -8.286149999999999904e-01 -5.743199999999999694e-02 -5.541000000000000369e-01 5.543700000000000017e-02
1.403715280202142954e+09 1.022286000000000028e+00 2.199489999999999945e+00 1.145388000000000073e+00 -8.285510000000000375e-01 -5.782899999999999846e-02 -5.541989999999999972e-01 5.497599999999999709e-02
1.403715280207143068e+09 1.022672000000000025e+00 2.199465000000000003e+00 1.146239999999999926e+00 -8.285559999999999592e-01 -5.813700000000000118e-02 -5.542080000000000339e-01 5.449400000000000077e-02
1.403715280212142944e+09 1.023060999999999998e+00 2.199444999999999872e+00 1.147094999999999976e+00 -8.285420000000000007e-01 -5.843799999999999689e-02 -5.542489999999999917e-01 5.396499999999999908e-02
1.403715280217143059e+09 1.023455999999999921e+00 2.199437000000000086e+00 1.147950000000000026e+00 -8.285770000000000080e-01 -5.873300000000000048e-02 -5.542139999999999844e-01 5.346399999999999764e-02
1.403715280222142935e+09 1.023859000000000075e+00 2.199447999999999848e+00 1.148800000000000043e+00 -8.285489999999999799e-01 -5.906100000000000239e-02 -5.542620000000000324e-01 5.304699999999999693e-02
1.403715280227143049e+09 1.024267999999999956e+00 2.199472999999999789e+00 1.149647000000000086e+00 -8.285350000000000215e-01 -5.940999999999999753e-02 -5.542780000000000484e-01 5.270400000000000085e-02
1.403715280232142925e+09 1.024682000000000093e+00 2.199505999999999961e+00 1.150506000000000029e+00 -8.285259999999999847e-01 -5.974499999999999950e-02 -5.542850000000000277e-01 5.239699999999999913e-02
1.403715280237143040e+09 1.025101000000000040e+00 2.199539999999999829e+00 1.151375000000000037e+00 -8.284970000000000390e-01 -6.001299999999999690e-02 -5.543280000000000429e-01 5.208700000000000135e-02
1.403715280242142916e+09 1.025527999999999995e+00 2.199571999999999861e+00 1.152252999999999972e+00 -8.284580000000000277e-01 -6.023799999999999988e-02 -5.543970000000000287e-01 5.172000000000000208e-02
1.403715280247143030e+09 1.025964000000000098e+00 2.199608000000000008e+00 1.153141999999999889e+00 -8.283890000000000420e-01 -6.040700000000000236e-02 -5.545179999999999554e-01 5.133599999999999969e-02
1.403715280252142906e+09 1.026539000000000090e+00 2.199596999999999802e+00 1.154063999999999979e+00 -8.281969999999999610e-01 -6.063999999999999946e-02 -5.548180000000000334e-01 5.088899999999999674e-02
1.403715280257143021e+09 1.027017000000000069e+00 2.199650000000000105e+00 1.154989999999999961e+00 -8.280399999999999983e-01 -6.084200000000000025e-02 -5.550640000000000018e-01 5.052700000000000247e-02
1.403715280262142897e+09 1.027492999999999990e+00 2.199723000000000095e+00 1.155923000000000034e+00 -8.278419999999999668e-01 -6.110199999999999659e-02 -5.553590000000000471e-01 5.020999999999999769e-02
1.403715280267143011e+09 1.027976000000000001e+00 2.199813999999999936e+00 1.156849000000000016e+00 -8.276320000000000343e-01 -6.137499999999999900e-02 -5.556649999999999645e-01 4.995100000000000234e-02
1.403715280272142887e+09 1.028469000000000078e+00 2.199918999999999958e+00 1.157771000000000106e+00 -8.274730000000000141e-01 -6.162000000000000116e-02 -5.558990000000000320e-01 4.969599999999999712e-02
1.403715280277143002e+09 1.028964999999999907e+00 2.200028999999999790e+00 1.158682999999999907e+00 -8.273089999999999611e-01 -6.182200000000000195e-02 -5.561430000000000540e-01 4.943700000000000178e-02
1.403715280282143116e+09 1.029465999999999992e+00 2.200146000000000157e+00 1.159583999999999948e+00 -8.272049999999999681e-01 -6.196900000000000325e-02 -5.563040000000000207e-01 4.917900000000000049e-02
1.403715280287142992e+09 1.029972000000000110e+00 2.200270000000000170e+00 1.160477999999999899e+00 -8.271150000000000446e-01 -6.208999999999999936e-02 -5.564480000000000537e-01 4.891199999999999715e-02
1.403715280292143106e+09 1.030483999999999956e+00 2.200410000000000199e+00 1.161365999999999898e+00 -8.270579999999999599e-01 -6.221999999999999753e-02 -5.565409999999999524e-01 4.865099999999999980e-02
1.403715280297142982e+09 1.031001000000000056e+00 2.200569000000000219e+00 1.162249000000000088e+00 -8.269969999999999821e-01 -6.239299999999999707e-02 -5.566349999999999909e-01 4.840200000000000058e-02
1.403715280302142859e+09 1.031628999999999907e+00 2.200686000000000142e+00 1.163162000000000029e+00 -8.268560000000000354e-01 -6.265600000000000336e-02 -5.568380000000000551e-01 4.810500000000000193e-02
1.403715280307142973e+09 1.032170999999999950e+00 2.200858999999999899e+00 1.164055999999999980e+00 -8.267649999999999721e-01 -6.292000000000000370e-02 -5.569699999999999651e-01 4.780299999999999827e-02
1.403715280312143087e+09 1.032713999999999910e+00 2.201036000000000215e+00 1.164962000000000053e+00 -8.266470000000000207e-01 -6.319199999999999817e-02 -5.571420000000000261e-01 4.747400000000000231e-02
1.403715280317142963e+09 1.033261999999999903e+00 2.201219000000000037e+00 1.165883999999999920e+00 -8.265249999999999542e-01 -6.345099999999999352e-02 -5.573240000000000416e-01 4.712800000000000322e-02
1.403715280322143078e+09 1.033817999999999904e+00 2.201413000000000064e+00 1.166816000000000075e+00 -8.263789999999999747e-01 -6.363099999999999312e-02 -5.575459999999999861e-01 4.681400000000000144e-02
1.403715280327142954e+09 1.034378999999999937e+00 2.201620000000000132e+00 1.167745000000000033e+00 -8.262190000000000367e-01 -6.381399999999999573e-02 -5.577879999999999505e-01 4.650699999999999973e-02
1.403715280332143068e+09 1.034944000000000086e+00 2.201836999999999822e+00 1.168668000000000040e+00 -8.260499999999999510e-01 -6.395800000000000096e-02 -5.580439999999999845e-01 4.625699999999999951e-02
1.403715280337142944e+09 1.035514999999999963e+00 2.202068000000000136e+00 1.169585000000000097e+00 -8.258729999999999682e-01 -6.408099999999999907e-02 -5.583080000000000265e-01 4.605499999999999872e-02
1.403715280342143059e+09 1.036092999999999931e+00 2.202313000000000187e+00 1.170508000000000104e+00 -8.256959999999999855e-01 -6.417899999999999994e-02 -5.585719999999999574e-01 4.589900000000000230e-02
1.403715280347142935e+09 1.036674000000000095e+00 2.202568999999999999e+00 1.171438999999999897e+00 -8.255179999999999740e-01 -6.425000000000000155e-02 -5.588379999999999459e-01 4.576000000000000206e-02
1.403715280352143049e+09 1.037371000000000043e+00 2.202776000000000067e+00 1.172401000000000026e+00 -8.252639999999999976e-01 -6.434299999999999742e-02 -5.592160000000000464e-01 4.556299999999999933e-02
1.403715280357142925e+09 1.037983000000000100e+00 2.203028999999999904e+00 1.173330999999999902e+00 -8.251140000000000141e-01 -6.438900000000000179e-02 -5.594470000000000276e-01 4.538400000000000073e-02
1.403715280362143040e+09 1.038593000000000099e+00 2.203286999999999995e+00 1.174255999999999966e+00 -8.249729999999999563e-01 -6.444500000000000228e-02 -5.596670000000000256e-01 4.515799999999999675e-02
1.403715280367142916e+09 1.039206999999999992e+00 2.203555000000000152e+00 1.175183000000000089e+00 -8.248440000000000216e-01 -6.452800000000000202e-02 -5.598710000000000075e-01 4.487700000000000022e-02
1.403715280372143030e+09 1.039825999999999917e+00 2.203832999999999931e+00 1.176104999999999956e+00 -8.247060000000000501e-01 -6.465200000000000113e-02 -5.600850000000000550e-01 4.456100000000000338e-02
1.403715280377142668e+09 1.040453999999999990e+00 2.204121999999999915e+00 1.177021000000000095e+00 -8.245759999999999756e-01 -6.477099999999999524e-02 -5.602869999999999795e-01 4.425199999999999967e-02
1.403715280382143021e+09 1.041090000000000071e+00 2.204422999999999799e+00 1.177936000000000094e+00 -8.244000000000000217e-01 -6.491399999999999948e-02 -5.605529999999999680e-01 4.394599999999999895e-02
1.403715280387142897e+09 1.041722999999999955e+00 2.204731000000000218e+00 1.178854999999999986e+00 -8.242059999999999942e-01 -6.499599999999999822e-02 -5.608509999999999884e-01 4.366199999999999942e-02
1.403715280392143011e+09 1.042359000000000036e+00 2.205046999999999979e+00 1.179783000000000026e+00 -8.240060000000000162e-01 -6.500899999999999734e-02 -5.611639999999999961e-01 4.340100000000000208e-02
1.403715280397142887e+09 1.043006000000000100e+00 2.205372000000000110e+00 1.180719999999999992e+00 -8.238069999999999560e-01 -6.492699999999999860e-02 -5.614850000000000119e-01 4.316199999999999898e-02
1.403715280402143002e+09 1.043754999999999988e+00 2.205659999999999954e+00 1.181677000000000088e+00 -8.235419999999999963e-01 -6.482999999999999874e-02 -5.619030000000000413e-01 4.289699999999999763e-02
1.403715280407143116e+09 1.044432000000000027e+00 2.206005000000000216e+00 1.182593000000000005e+00 -8.233789999999999720e-01 -6.466700000000000226e-02 -5.621749999999999803e-01 4.272900000000000309e-02
1.403715280412142992e+09 1.045104999999999951e+00 2.206366000000000049e+00 1.183491000000000071e+00 -8.232439999999999758e-01 -6.453200000000000602e-02 -5.623970000000000358e-01 4.259299999999999892e-02
1.403715280417143106e+09 1.045776000000000039e+00 2.206739999999999924e+00 1.184376000000000095e+00 -8.231530000000000236e-01 -6.440400000000000291e-02 -5.625539999999999985e-01 4.248899999999999899e-02
1.403715280422142982e+09 1.046451000000000020e+00 2.207117000000000218e+00 1.185245000000000104e+00 -8.230969999999999676e-01 -6.426999999999999380e-02 -5.626569999999999627e-01 4.240200000000000219e-02
1.403715280427143097e+09 1.047137999999999902e+00 2.207491000000000092e+00 1.186110999999999915e+00 -8.230779999999999763e-01 -6.404999999999999583e-02 -5.627140000000000475e-01 4.234500000000000069e-02
1.403715280432142735e+09 1.047833999999999932e+00 2.207866000000000106e+00 1.186981000000000064e+00 -8.230830000000000091e-01 -6.368799999999999462e-02 -5.627490000000000547e-01 4.233800000000000063e-02
1.403715280437143087e+09 1.048531000000000102e+00 2.208247000000000071e+00 1.187853999999999965e+00 -8.230520000000000058e-01 -6.325899999999999579e-02 -5.628410000000000357e-01 4.236399999999999888e-02
1.403715280442142963e+09 1.049231000000000025e+00 2.208641000000000076e+00 1.188735000000000097e+00 -8.230119999999999658e-01 -6.278899999999999759e-02 -5.629490000000000327e-01 4.241799999999999737e-02
1.403715280447143078e+09 1.049935999999999980e+00 2.209051999999999794e+00 1.189618000000000064e+00 -8.229480000000000128e-01 -6.237100000000000283e-02 -5.630830000000000002e-01 4.249100000000000099e-02
1.403715280452142954e+09 1.050726999999999967e+00 2.209426999999999808e+00 1.190536000000000039e+00 -8.227929999999999966e-01 -6.201299999999999868e-02 -5.633430000000000382e-01 4.255799999999999861e-02
1.403715280457143068e+09 1.051457000000000086e+00 2.209862999999999911e+00 1.191424999999999956e+00 -8.226970000000000116e-01 -6.164300000000000335e-02 -5.635160000000000169e-01 4.265200000000000241e-02
1.403715280462142944e+09 1.052186999999999983e+00 2.210306999999999800e+00 1.192314000000000096e+00 -8.226090000000000346e-01 -6.123100000000000070e-02 -5.636830000000000451e-01 4.274100000000000121e-02
1.403715280467143059e+09 1.052917000000000103e+00 2.210751999999999828e+00 1.193194000000000088e+00 -8.225170000000000536e-01 -6.074199999999999738e-02 -5.638640000000000319e-01 4.282899999999999902e-02
1.403715280472142935e+09 1.053643000000000107e+00 2.211193999999999882e+00 1.194069000000000047e+00 -8.224310000000000231e-01 -6.014900000000000108e-02 -5.640460000000000473e-01 4.293099999999999694e-02
1.403715280477143049e+09 1.054364000000000079e+00 2.211641999999999886e+00 1.194930000000000048e+00 -8.223519999999999719e-01 -5.949200000000000321e-02 -5.642209999999999726e-01 4.306399999999999811e-02
1.403715280482142925e+09 1.055091000000000001e+00 2.212105000000000210e+00 1.195775000000000032e+00 -8.222819999999999574e-01 -5.881100000000000216e-02 -5.643810000000000215e-01 4.324000000000000066e-02
1.403715280487142801e+09 1.055828999999999906e+00 2.212585999999999942e+00 1.196619000000000099e+00 -8.222169999999999757e-01 -5.811499999999999999e-02 -5.645310000000000050e-01 4.345199999999999757e-02
1.403715280492142916e+09 1.056573999999999902e+00 2.213077000000000183e+00 1.197456999999999994e+00 -8.221509999999999652e-01 -5.743299999999999794e-02 -5.646830000000000460e-01 4.364400000000000224e-02
1.403715280497143030e+09 1.057323000000000013e+00 2.213569000000000120e+00 1.198293000000000053e+00 -8.221000000000000529e-01 -5.671199999999999852e-02 -5.648199999999999887e-01 4.379000000000000253e-02
1.403715280502142906e+09 1.058152999999999899e+00 2.214004000000000083e+00 1.199154999999999971e+00 -8.219400000000000039e-01 -5.599799999999999917e-02 -5.651169999999999805e-01 4.382599999999999690e-02
1.403715280507143021e+09 1.058923000000000059e+00 2.214496000000000020e+00 1.199996000000000063e+00 -8.218900000000000095e-01 -5.524400000000000144e-02 -5.652620000000000422e-01 4.386500000000000121e-02
1.403715280512142897e+09 1.059695000000000054e+00 2.215005999999999808e+00 1.200838000000000072e+00 -8.218159999999999910e-01 -5.451600000000000196e-02 -5.654379999999999962e-01 4.391199999999999964e-02
1.403715280517143011e+09 1.060464999999999991e+00 2.215530999999999917e+00 1.201688000000000089e+00 -8.217430000000000012e-01 -5.380800000000000166e-02 -5.656060000000000532e-01 4.397700000000000220e-02
1.403715280522142887e+09 1.061233000000000093e+00 2.216066000000000091e+00 1.202542999999999918e+00 -8.216630000000000322e-01 -5.310399999999999843e-02 -5.657830000000000359e-01 4.406999999999999806e-02
1.403715280527143002e+09 1.061995999999999940e+00 2.216600999999999821e+00 1.203387999999999902e+00 -8.215710000000000512e-01 -5.238600000000000201e-02 -5.659790000000000099e-01 4.413299999999999862e-02
1.403715280532143116e+09 1.062753000000000059e+00 2.217135999999999996e+00 1.204220999999999986e+00 -8.214900000000000535e-01 -5.163999999999999840e-02 -5.661650000000000293e-01 4.415000000000000174e-02
1.403715280537142992e+09 1.063506000000000062e+00 2.217674000000000145e+00 1.205055999999999905e+00 -8.214329999999999687e-01 -5.083100000000000118e-02 -5.663209999999999633e-01 4.413099999999999662e-02
1.403715280542143345e+09 1.064256000000000091e+00 2.218211999999999851e+00 1.205889999999999906e+00 -8.213669999999999582e-01 -5.001900000000000096e-02 -5.664959999999999996e-01 4.406800000000000300e-02
1.403715280547142982e+09 1.065004999999999979e+00 2.218755999999999950e+00 1.206714999999999982e+00 -8.213439999999999630e-01 -4.920599999999999974e-02 -5.666039999999999965e-01 4.401900000000000257e-02
1.403715280552143097e+09 1.065822000000000047e+00 2.219252000000000002e+00 1.207546999999999926e+00 -8.212399999999999700e-01 -4.844299999999999995e-02 -5.668199999999999905e-01 4.396599999999999814e-02
1.403715280557142973e+09 1.066580000000000084e+00 2.219809999999999839e+00 1.208361000000000018e+00 -8.212059999999999915e-01 -4.766100000000000197e-02 -5.669349999999999667e-01 4.398400000000000226e-02
1.403715280562143087e+09 1.067344999999999988e+00 2.220378000000000185e+00 1.209176000000000029e+00 -8.211870000000000003e-01 -4.687399999999999900e-02 -5.670250000000000012e-01 4.403499999999999776e-02
1.403715280567142963e+09 1.068116999999999983e+00 2.220946000000000087e+00 1.209989999999999899e+00 -8.211380000000000345e-01 -4.604899999999999965e-02 -5.671580000000000510e-01 4.410300000000000331e-02
1.403715280572143078e+09 1.068886000000000003e+00 2.221506000000000203e+00 1.210803000000000074e+00 -8.210819999999999785e-01 -4.515399999999999969e-02 -5.673099999999999810e-01 4.413700000000000262e-02
1.403715280577142954e+09 1.069649999999999990e+00 2.222053999999999974e+00 1.211610999999999994e+00 -8.210060000000000136e-01 -4.419499999999999817e-02 -5.674960000000000004e-01 4.412800000000000056e-02
1.403715280582143068e+09 1.070413999999999977e+00 2.222590999999999983e+00 1.212417000000000078e+00 -8.209149999999999503e-01 -4.316699999999999704e-02 -5.677119999999999944e-01 4.407500000000000306e-02
1.403715280587142944e+09 1.071183999999999914e+00 2.223120000000000207e+00 1.213222000000000023e+00 -8.208199999999999941e-01 -4.213399999999999784e-02 -5.679349999999999676e-01 4.397999999999999826e-02
1.403715280592143059e+09 1.071962000000000081e+00 2.223657999999999912e+00 1.214032000000000000e+00 -8.207609999999999628e-01 -4.111599999999999977e-02 -5.681049999999999711e-01 4.386099999999999721e-02
1.403715280597142935e+09 1.072743999999999920e+00 2.224210999999999938e+00 1.214836000000000027e+00 -8.206980000000000386e-01 -4.020200000000000162e-02 -5.682749999999999746e-01 4.370099999999999679e-02
1.403715280602143049e+09 1.073600000000000110e+00 2.224705999999999850e+00 1.215648000000000062e+00 -8.205409999999999648e-01 -3.942400000000000071e-02 -5.685670000000000446e-01 4.345899999999999763e-02
1.403715280607142925e+09 1.074394999999999989e+00 2.225267999999999802e+00 1.216450000000000031e+00 -8.204949999999999743e-01 -3.863899999999999973e-02 -5.687069999999999625e-01 4.321500000000000341e-02
1.403715280612143040e+09 1.075193999999999983e+00 2.225827000000000222e+00 1.217262000000000066e+00 -8.204360000000000541e-01 -3.784200000000000064e-02 -5.688670000000000115e-01 4.293600000000000194e-02
1.403715280617143154e+09 1.076000000000000068e+00 2.226370999999999878e+00 1.218075999999999937e+00 -8.203700000000000436e-01 -3.698099999999999998e-02 -5.690460000000000518e-01 4.259700000000000292e-02
1.403715280622143030e+09 1.076810000000000045e+00 2.226903000000000077e+00 1.218882000000000021e+00 -8.202810000000000379e-01 -3.603599999999999859e-02 -5.692629999999999635e-01 4.223899999999999877e-02
1.403715280627142906e+09 1.077620000000000022e+00 2.227431000000000161e+00 1.219684999999999908e+00 -8.201990000000000114e-01 -3.505099999999999882e-02 -5.694700000000000317e-01 4.186999999999999750e-02
1.403715280632143021e+09 1.078432000000000057e+00 2.227968999999999866e+00 1.220483999999999902e+00 -8.201049999999999729e-01 -3.405899999999999900e-02 -5.696909999999999474e-01 4.154599999999999960e-02
1.403715280637142897e+09 1.079244000000000092e+00 2.228524000000000171e+00 1.221273999999999971e+00 -8.200429999999999664e-01 -3.311000000000000054e-02 -5.698579999999999757e-01 4.125299999999999800e-02
1.403715280642143011e+09 1.080052000000000012e+00 2.229089000000000098e+00 1.222053000000000056e+00 -8.199859999999999927e-01 -3.221799999999999664e-02 -5.700119999999999632e-01 4.097200000000000147e-02
1.403715280647142887e+09 1.080859000000000014e+00 2.229649000000000214e+00 1.222814999999999985e+00 -8.199840000000000462e-01 -3.131799999999999862e-02 -5.700899999999999856e-01 4.064000000000000251e-02
1.403715280652143002e+09 1.081739999999999924e+00 2.230112999999999790e+00 1.223568999999999907e+00 -8.199159999999999782e-01 -3.045399999999999843e-02 -5.702639999999999931e-01 4.012899999999999801e-02
1.403715280657143116e+09 1.082556000000000074e+00 2.230636000000000063e+00 1.224307000000000034e+00 -8.199440000000000062e-01 -2.949099999999999985e-02 -5.703099999999999836e-01 3.961699999999999944e-02
1.403715280662142992e+09 1.083368000000000109e+00 2.231158999999999892e+00 1.225046000000000079e+00 -8.199859999999999927e-01 -2.848499999999999990e-02 -5.703369999999999829e-01 3.910199999999999787e-02
1.403715280667143106e+09 1.084178000000000086e+00 2.231688999999999812e+00 1.225783999999999985e+00 -8.199880000000000502e-01 -2.747600000000000042e-02 -5.704169999999999519e-01 3.862999999999999767e-02
1.403715280672143221e+09 1.084988999999999981e+00 2.232232999999999912e+00 1.226520999999999972e+00 -8.199920000000000542e-01 -2.646899999999999947e-02 -5.704860000000000486e-01 3.823800000000000116e-02
1.403715280677143097e+09 1.085800000000000098e+00 2.232784999999999798e+00 1.227257999999999960e+00 -8.199499999999999567e-01 -2.546299999999999952e-02 -5.706179999999999586e-01 3.788699999999999707e-02
1.403715280682142973e+09 1.086603999999999903e+00 2.233333000000000013e+00 1.227997999999999923e+00 -8.199100000000000277e-01 -2.445100000000000051e-02 -5.707470000000000043e-01 3.748400000000000343e-02
1.403715280687143087e+09 1.087406000000000095e+00 2.233868999999999883e+00 1.228733000000000075e+00 -8.198499999999999677e-01 -2.340000000000000066e-02 -5.709070000000000533e-01 3.703900000000000248e-02
1.403715280692142963e+09 1.088213000000000097e+00 2.234399999999999942e+00 1.229462000000000055e+00 -8.198050000000000059e-01 -2.231899999999999856e-02 -5.710490000000000288e-01 3.653100000000000097e-02
1.403715280697143078e+09 1.089026000000000050e+00 2.234936999999999951e+00 1.230180999999999969e+00 -8.197630000000000194e-01 -2.121699999999999975e-02 -5.711850000000000538e-01 3.604000000000000259e-02
1.403715280702142954e+09 1.089920000000000000e+00 2.235408000000000062e+00 1.230903999999999998e+00 -8.195940000000000447e-01 -2.014700000000000171e-02 -5.714850000000000207e-01 3.556700000000000139e-02
1.403715280707143068e+09 1.090745000000000076e+00 2.235951000000000022e+00 1.231603999999999921e+00 -8.195770000000000000e-01 -1.907800000000000121e-02 -5.715740000000000265e-01 3.513899999999999663e-02
1.403715280712142944e+09 1.091561000000000003e+00 2.236498000000000097e+00 1.232288999999999968e+00 -8.195609999999999840e-01 -1.803499999999999895e-02 -5.716550000000000242e-01 3.473699999999999705e-02
1.403715280717143059e+09 1.092370999999999981e+00 2.237042999999999893e+00 1.232963999999999949e+00 -8.195829999999999504e-01 -1.700199999999999975e-02 -5.716849999999999987e-01 3.427000000000000185e-02
1.403715280722142935e+09 1.093183000000000016e+00 2.237584000000000017e+00 1.233629000000000087e+00 -8.196170000000000400e-01 -1.593500000000000125e-02 -5.716980000000000395e-01 3.377499999999999947e-02
1.403715280727143049e+09 1.093997000000000108e+00 2.238119999999999887e+00 1.234286999999999912e+00 -8.196719999999999562e-01 -1.485000000000000035e-02 -5.716820000000000235e-01 3.321799999999999753e-02
1.403715280732142925e+09 1.094811999999999896e+00 2.238656000000000201e+00 1.234941999999999984e+00 -8.197210000000000329e-01 -1.376499999999999946e-02 -5.716740000000000155e-01 3.263699999999999934e-02
1.403715280737143040e+09 1.095631000000000022e+00 2.239195000000000046e+00 1.235598999999999892e+00 -8.197680000000000522e-01 -1.268099999999999956e-02 -5.716660000000000075e-01 3.205000000000000210e-02
1.403715280742142916e+09 1.096457000000000015e+00 2.239739000000000146e+00 1.236259999999999915e+00 -8.197780000000000067e-01 -1.161300000000000006e-02 -5.717079999999999940e-01 3.146199999999999691e-02
1.403715280747143030e+09 1.097286999999999901e+00 2.240289999999999893e+00 1.236917999999999962e+00 -8.197680000000000522e-01 -1.054399999999999955e-02 -5.717769999999999797e-01 3.088000000000000120e-02
1.403715280752142906e+09 1.098200000000000065e+00 2.240743000000000151e+00 1.237562000000000051e+00 -8.196269999999999945e-01 -9.539000000000000604e-03 -5.720190000000000552e-01 3.024699999999999958e-02
1.403715280757143021e+09 1.099039000000000099e+00 2.241274999999999906e+00 1.238193000000000099e+00 -8.195630000000000415e-01 -8.451000000000000179e-03 -5.721589999999999732e-01 2.969199999999999964e-02
1.403715280762142897e+09 1.099874999999999936e+00 2.241804999999999826e+00 1.238807999999999909e+00 -8.195580000000000087e-01 -7.356999999999999824e-03 -5.722110000000000252e-01 2.911499999999999852e-02
1.403715280767143011e+09 1.100707000000000102e+00 2.242332999999999910e+00 1.239408999999999983e+00 -8.195580000000000087e-01 -6.269000000000000267e-03 -5.722540000000000404e-01 2.855600000000000152e-02
1.403715280772142887e+09 1.101531999999999956e+00 2.242862999999999829e+00 1.239996000000000098e+00 -8.195900000000000407e-01 -5.167999999999999851e-03 -5.722469999999999501e-01 2.800300000000000011e-02
1.403715280777143002e+09 1.102349000000000023e+00 2.243390999999999913e+00 1.240575999999999901e+00 -8.196259999999999657e-01 -4.055999999999999710e-03 -5.722329999999999917e-01 2.744800000000000018e-02
1.403715280782143116e+09 1.103159999999999918e+00 2.243916000000000022e+00 1.241150999999999893e+00 -8.196769999999999889e-01 -2.923999999999999950e-03 -5.721950000000000092e-01 2.687900000000000011e-02
1.403715280787142992e+09 1.103968000000000060e+00 2.244435999999999876e+00 1.241718000000000099e+00 -8.197370000000000489e-01 -1.784999999999999911e-03 -5.721429999999999572e-01 2.629700000000000093e-02
1.403715280792143106e+09 1.104776999999999898e+00 2.244956000000000174e+00 1.242277000000000076e+00 -8.197839999999999572e-01 -6.099999999999999737e-04 -5.721060000000000034e-01 2.571299999999999975e-02
1.403715280797142982e+09 1.105587000000000097e+00 2.245480999999999838e+00 1.242831999999999937e+00 -8.198339999999999517e-01 5.259999999999999919e-04 -5.720629999999999882e-01 2.509700000000000125e-02
1.403715280802142859e+09 1.106495000000000006e+00 2.245915000000000106e+00 1.243384000000000045e+00 -8.197950000000000514e-01 1.585999999999999953e-03 -5.721340000000000314e-01 2.443800000000000139e-02
1.403715280807142973e+09 1.107334999999999958e+00 2.246436999999999795e+00 1.243948000000000054e+00 -8.198750000000000204e-01 2.631999999999999791e-03 -5.720450000000000257e-01 2.375800000000000134e-02
1.403715280812143087e+09 1.108170000000000099e+00 2.246957000000000093e+00 1.244515999999999956e+00 -8.198990000000000444e-01 3.614000000000000025e-03 -5.720359999999999889e-01 2.302699999999999886e-02
1.403715280817142963e+09 1.109002000000000043e+00 2.247478999999999782e+00 1.245092000000000088e+00 -8.198980000000000157e-01 4.592999999999999861e-03 -5.720610000000000417e-01 2.228499999999999925e-02
1.403715280822143078e+09 1.109836999999999962e+00 2.248003999999999891e+00 1.245676999999999923e+00 -8.198680000000000412e-01 5.610000000000000403e-03 -5.721239999999999659e-01 2.158099999999999949e-02
1.403715280827142954e+09 1.110675000000000079e+00 2.248524999999999885e+00 1.246264000000000038e+00 -8.198159999999999892e-01 6.713000000000000217e-03 -5.722129999999999717e-01 2.089999999999999844e-02
1.403715280832143068e+09 1.111515000000000031e+00 2.249041000000000068e+00 1.246844000000000063e+00 -8.197750000000000314e-01 7.860000000000000667e-03 -5.722840000000000149e-01 2.020900000000000127e-02
1.403715280837142944e+09 1.112352999999999925e+00 2.249557999999999947e+00 1.247420999999999891e+00 -8.197429999999999994e-01 9.029999999999999832e-03 -5.723369999999999846e-01 1.953600000000000128e-02
1.403715280842143059e+09 1.113186999999999927e+00 2.250084000000000195e+00 1.247997999999999941e+00 -8.196900000000000297e-01 1.016599999999999969e-02 -5.724169999999999536e-01 1.890800000000000120e-02
1.403715280847142935e+09 1.114020999999999928e+00 2.250624999999999876e+00 1.248575999999999908e+00 -8.196499999999999897e-01 1.127300000000000003e-02 -5.724740000000000384e-01 1.831800000000000095e-02
1.403715280852143049e+09 1.114945999999999993e+00 2.251055000000000028e+00 1.249122000000000066e+00 -8.194690000000000030e-01 1.228199999999999951e-02 -5.727200000000000069e-01 1.766600000000000115e-02
1.403715280857142925e+09 1.115785999999999945e+00 2.251570000000000071e+00 1.249684000000000017e+00 -8.194299999999999917e-01 1.335300000000000029e-02 -5.727729999999999766e-01 1.701499999999999888e-02
1.403715280862143040e+09 1.116619000000000028e+00 2.252079999999999860e+00 1.250248000000000026e+00 -8.193979999999999597e-01 1.444299999999999924e-02 -5.728140000000000454e-01 1.631900000000000017e-02
1.403715280867142916e+09 1.117455000000000087e+00 2.252594999999999903e+00 1.250817000000000068e+00 -8.193310000000000315e-01 1.550200000000000015e-02 -5.729030000000000511e-01 1.563000000000000153e-02
1.403715280872143030e+09 1.118290000000000006e+00 2.253124999999999822e+00 1.251387000000000027e+00 -8.192690000000000250e-01 1.657399999999999846e-02 -5.729790000000000161e-01 1.499900000000000018e-02
1.403715280877142668e+09 1.119123000000000090e+00 2.253664999999999807e+00 1.251946999999999921e+00 -8.191969999999999530e-01 1.760400000000000159e-02 -5.730680000000000218e-01 1.440299999999999914e-02
1.403715280882143021e+09 1.119950999999999919e+00 2.254211999999999883e+00 1.252493000000000078e+00 -8.191500000000000448e-01 1.861300000000000107e-02 -5.731180000000000163e-01 1.383599999999999934e-02
1.403715280887142897e+09 1.120773999999999937e+00 2.254760000000000097e+00 1.253026999999999891e+00 -8.191119999999999512e-01 1.958299999999999971e-02 -5.731559999999999988e-01 1.322699999999999917e-02
1.403715280892143011e+09 1.121593000000000062e+00 2.255306000000000033e+00 1.253551000000000082e+00 -8.191100000000000048e-01 2.054599999999999829e-02 -5.731410000000000116e-01 1.257999999999999917e-02
1.403715280897142887e+09 1.122414999999999941e+00 2.255850000000000133e+00 1.254067000000000043e+00 -8.191230000000000455e-01 2.150300000000000128e-02 -5.731030000000000291e-01 1.189400000000000006e-02
1.403715280902143002e+09 1.123239000000000098e+00 2.256394999999999929e+00 1.254572999999999938e+00 -8.191410000000000080e-01 2.245000000000000120e-02 -5.730560000000000098e-01 1.118099999999999997e-02
1.403715280907143116e+09 1.124179000000000039e+00 2.256801999999999975e+00 1.255031999999999925e+00 -8.190359999999999863e-01 2.334400000000000017e-02 -5.731730000000000436e-01 1.046399999999999934e-02
1.403715280912142992e+09 1.125015000000000098e+00 2.257337000000000149e+00 1.255514000000000019e+00 -8.190610000000000390e-01 2.423600000000000060e-02 -5.731119999999999548e-01 9.813999999999999807e-03
1.403715280917143106e+09 1.125852000000000075e+00 2.257883000000000084e+00 1.256010999999999989e+00 -8.190809999999999480e-01 2.512100000000000097e-02 -5.730570000000000386e-01 9.228000000000000091e-03
1.403715280922142982e+09 1.126689000000000052e+00 2.258436999999999806e+00 1.256523999999999974e+00 -8.190530000000000310e-01 2.595799999999999844e-02 -5.730699999999999683e-01 8.633999999999999314e-03
1.403715280927143097e+09 1.127521999999999913e+00 2.258992999999999807e+00 1.257053999999999894e+00 -8.190260000000000318e-01 2.681000000000000050e-02 -5.730790000000000051e-01 8.011000000000000759e-03
1.403715280932142735e+09 1.128352999999999939e+00 2.259551000000000087e+00 1.257590999999999903e+00 -8.189710000000000045e-01 2.765899999999999956e-02 -5.731270000000000531e-01 7.383999999999999939e-03
1.403715280937143087e+09 1.129188999999999998e+00 2.260114000000000178e+00 1.258124999999999938e+00 -8.189100000000000268e-01 2.850600000000000009e-02 -5.731810000000000516e-01 6.768999999999999843e-03
1.403715280942142963e+09 1.130028999999999950e+00 2.260688000000000031e+00 1.258653999999999940e+00 -8.188280000000000003e-01 2.932099999999999984e-02 -5.732629999999999670e-01 6.190000000000000190e-03
1.403715280947143078e+09 1.130864000000000091e+00 2.261267999999999834e+00 1.259177999999999908e+00 -8.187550000000000106e-01 3.013000000000000053e-02 -5.733329999999999815e-01 5.668000000000000295e-03
1.403715280952142954e+09 1.131787000000000099e+00 2.261728000000000183e+00 1.259665999999999952e+00 -8.185710000000000486e-01 3.088400000000000173e-02 -5.735519999999999508e-01 5.148999999999999931e-03
1.403715280957143068e+09 1.132622000000000018e+00 2.262283000000000044e+00 1.260167999999999955e+00 -8.185430000000000206e-01 3.170300000000000201e-02 -5.735519999999999508e-01 4.674000000000000203e-03
1.403715280962142944e+09 1.133448000000000011e+00 2.262836000000000070e+00 1.260661999999999949e+00 -8.185270000000000046e-01 3.254300000000000248e-02 -5.735310000000000130e-01 4.211000000000000333e-03
1.403715280967143059e+09 1.134265000000000079e+00 2.263390999999999931e+00 1.261141999999999985e+00 -8.185299999999999798e-01 3.339799999999999713e-02 -5.734829999999999650e-01 3.765999999999999816e-03
1.403715280972142935e+09 1.135076999999999892e+00 2.263946999999999932e+00 1.261613000000000095e+00 -8.185590000000000366e-01 3.423199999999999854e-02 -5.733949999999999880e-01 3.322999999999999999e-03
1.403715280977143049e+09 1.135887000000000091e+00 2.264510000000000023e+00 1.262081999999999926e+00 -8.185580000000000078e-01 3.502299999999999858e-02 -5.733530000000000015e-01 2.880000000000000181e-03
1.403715280982142925e+09 1.136695999999999929e+00 2.265080000000000204e+00 1.262556000000000012e+00 -8.185550000000000326e-01 3.580200000000000049e-02 -5.733110000000000150e-01 2.432999999999999833e-03
1.403715280987142801e+09 1.137497999999999898e+00 2.265657000000000032e+00 1.263031000000000015e+00 -8.185289999999999511e-01 3.653900000000000203e-02 -5.733040000000000358e-01 1.984999999999999785e-03
1.403715280992142916e+09 1.138293999999999917e+00 2.266236999999999835e+00 1.263511000000000051e+00 -8.184820000000000428e-01 3.728499999999999870e-02 -5.733260000000000023e-01 1.556000000000000091e-03
1.403715280997143030e+09 1.139084999999999903e+00 2.266815999999999942e+00 1.264005999999999963e+00 -8.184190000000000076e-01 3.801299999999999818e-02 -5.733690000000000175e-01 1.093000000000000005e-03
1.403715281002142906e+09 1.139963999999999977e+00 2.267268000000000061e+00 1.264477999999999991e+00 -8.182120000000000504e-01 3.871399999999999841e-02 -5.736109999999999820e-01 5.929999999999999941e-04
1.403715281007143021e+09 1.140765999999999947e+00 2.267828999999999873e+00 1.264971000000000068e+00 -8.181239999999999624e-01 3.943900000000000183e-02 -5.736890000000000045e-01 1.210000000000000002e-04
1.403715281012142897e+09 1.141569000000000056e+00 2.268402000000000029e+00 1.265465999999999980e+00 8.180500000000000549e-01 -4.013800000000000007e-02 5.737470000000000070e-01 3.519999999999999908e-04
1.403715281017143011e+09 1.142371000000000025e+00 2.268991000000000202e+00 1.265956999999999999e+00 8.179969999999999741e-01 -4.079800000000000093e-02 5.737750000000000350e-01 8.050000000000000515e-04
1.403715281022142887e+09 1.143167000000000044e+00 2.269587000000000021e+00 1.266431000000000084e+00 8.180070000000000396e-01 -4.140900000000000136e-02 5.737160000000000037e-01 1.258000000000000004e-03
1.403715281027143002e+09 1.143956999999999891e+00 2.270182999999999840e+00 1.266890000000000072e+00 8.180209999999999981e-01 -4.199800000000000061e-02 5.736529999999999685e-01 1.727999999999999935e-03
1.403715281032143116e+09 1.144738999999999951e+00 2.270776999999999823e+00 1.267349000000000059e+00 8.180610000000000381e-01 -4.259700000000000292e-02 5.735510000000000330e-01 2.235000000000000007e-03
1.403715281037142992e+09 1.145523000000000069e+00 2.271367999999999832e+00 1.267811000000000021e+00 8.181059999999999999e-01 -4.320299999999999835e-02 5.734399999999999498e-01 2.771000000000000026e-03
1.403715281042143345e+09 1.146314000000000055e+00 2.271962999999999955e+00 1.268272999999999984e+00 8.181479999999999864e-01 -4.381600000000000078e-02 5.733310000000000350e-01 3.291000000000000088e-03
1.403715281047142982e+09 1.147110999999999992e+00 2.272562999999999889e+00 1.268731999999999971e+00 8.181749999999999856e-01 -4.441799999999999915e-02 5.732439999999999758e-01 3.789999999999999966e-03
1.403715281052143097e+09 1.147996999999999934e+00 2.273032999999999859e+00 1.269160000000000066e+00 8.180479999999999974e-01 -4.496700000000000003e-02 5.733730000000000215e-01 4.284999999999999747e-03
1.403715281057142973e+09 1.148808000000000051e+00 2.273613000000000106e+00 1.269627999999999979e+00 8.180290000000000061e-01 -4.553600000000000009e-02 5.733519999999999728e-01 4.760000000000000342e-03
1.403715281062143087e+09 1.149618999999999946e+00 2.274192999999999909e+00 1.270105999999999957e+00 8.179619999999999669e-01 -4.609900000000000109e-02 5.733989999999999920e-01 5.233999999999999937e-03
1.403715281067142963e+09 1.150430000000000064e+00 2.274774999999999991e+00 1.270586999999999911e+00 8.178879999999999484e-01 -4.664499999999999896e-02 5.734559999999999658e-01 5.727999999999999585e-03
1.403715281072143078e+09 1.151240999999999959e+00 2.275361000000000189e+00 1.271066000000000029e+00 8.178069999999999506e-01 -4.717500000000000165e-02 5.735240000000000338e-01 6.224999999999999631e-03
1.403715281077142954e+09 1.152055999999999969e+00 2.275957000000000008e+00 1.271536000000000000e+00 8.177649999999999642e-01 -4.772900000000000059e-02 5.735339999999999883e-01 6.649000000000000396e-03
1.403715281082143068e+09 1.152873000000000037e+00 2.276562000000000197e+00 1.271994999999999987e+00 8.177360000000000184e-01 -4.827800000000000147e-02 5.735259999999999803e-01 7.010999999999999871e-03
1.403715281087142944e+09 1.153696000000000055e+00 2.277174000000000031e+00 1.272445000000000048e+00 8.177360000000000184e-01 -4.884299999999999753e-02 5.734730000000000105e-01 7.335999999999999639e-03
1.403715281092143059e+09 1.154520999999999908e+00 2.277791000000000121e+00 1.272887000000000102e+00 8.177429999999999977e-01 -4.943199999999999678e-02 5.734089999999999465e-01 7.630999999999999762e-03
1.403715281097142935e+09 1.155345000000000066e+00 2.278408000000000211e+00 1.273325000000000040e+00 8.177590000000000137e-01 -5.001400000000000290e-02 5.733329999999999815e-01 7.939999999999999142e-03
1.403715281102143049e+09 1.156250000000000000e+00 2.278890999999999778e+00 1.273716000000000070e+00 8.176130000000000342e-01 -5.051200000000000134e-02 5.734879999999999978e-01 8.311000000000000679e-03
1.403715281107142925e+09 1.157089000000000034e+00 2.279488999999999876e+00 1.274165999999999910e+00 8.175869999999999527e-01 -5.098899999999999960e-02 5.734780000000000433e-01 8.659999999999999296e-03
1.403715281112143040e+09 1.157928000000000068e+00 2.280092999999999925e+00 1.274623000000000062e+00 8.175289999999999502e-01 -5.141699999999999743e-02 5.735179999999999723e-01 9.006000000000000116e-03
1.403715281117143154e+09 1.158770000000000078e+00 2.280701999999999785e+00 1.275077999999999934e+00 8.174639999999999684e-01 -5.184300000000000019e-02 5.735670000000000490e-01 9.350000000000000672e-03
1.403715281122143030e+09 1.159610999999999947e+00 2.281314000000000064e+00 1.275525999999999938e+00 8.173890000000000322e-01 -5.227300000000000002e-02 5.736289999999999445e-01 9.697000000000000758e-03
1.403715281127142906e+09 1.160449999999999982e+00 2.281927000000000039e+00 1.275964000000000098e+00 8.173010000000000552e-01 -5.277500000000000246e-02 5.737020000000000453e-01 1.002100000000000039e-02
1.403715281132143021e+09 1.161286999999999958e+00 2.282544000000000128e+00 1.276399000000000061e+00 8.172289999999999832e-01 -5.327199999999999991e-02 5.737529999999999575e-01 1.037599999999999981e-02
1.403715281137142897e+09 1.162123000000000017e+00 2.283173999999999815e+00 1.276837999999999917e+00 8.171929999999999472e-01 -5.374999999999999917e-02 5.737539999999999862e-01 1.071599999999999983e-02
1.403715281142143011e+09 1.162960999999999911e+00 2.283821000000000101e+00 1.277281000000000111e+00 8.171749999999999847e-01 -5.419000000000000206e-02 5.737330000000000485e-01 1.101500000000000049e-02
1.403715281147142887e+09 1.163809000000000093e+00 2.284478000000000009e+00 1.277730000000000032e+00 8.171580000000000510e-01 -5.457399999999999751e-02 5.737160000000000037e-01 1.130500000000000081e-02
1.403715281152143002e+09 1.164719999999999978e+00 2.284999000000000002e+00 1.278137000000000079e+00 8.169870000000000188e-01 -5.487999999999999823e-02 5.739199999999999857e-01 1.164500000000000084e-02
1.403715281157143116e+09 1.165580999999999978e+00 2.285622000000000043e+00 1.278578999999999910e+00 8.169490000000000363e-01 -5.521999999999999825e-02 5.739349999999999730e-01 1.200900000000000058e-02
1.403715281162142992e+09 1.166447999999999929e+00 2.286237999999999992e+00 1.279017999999999988e+00 8.168959999999999555e-01 -5.557499999999999940e-02 5.739680000000000337e-01 1.240400000000000010e-02
1.403715281167143106e+09 1.167318000000000078e+00 2.286855000000000082e+00 1.279455000000000009e+00 8.168330000000000313e-01 -5.594299999999999967e-02 5.740140000000000242e-01 1.279500000000000082e-02
1.403715281172143221e+09 1.168188999999999922e+00 2.287479999999999958e+00 1.279884999999999939e+00 8.167590000000000128e-01 -5.631400000000000294e-02 5.740750000000000020e-01 1.315599999999999929e-02
1.403715281177143097e+09 1.169060999999999906e+00 2.288117999999999874e+00 1.280321000000000042e+00 8.166970000000000063e-01 -5.667500000000000315e-02 5.741209999999999924e-01 1.345700000000000021e-02
1.403715281182142973e+09 1.169932999999999890e+00 2.288766999999999996e+00 1.280764999999999931e+00 8.166440000000000365e-01 -5.702800000000000230e-02 5.741540000000000532e-01 1.370799999999999970e-02
1.403715281187143087e+09 1.170808000000000071e+00 2.289413999999999838e+00 1.281204000000000010e+00 8.166069999999999718e-01 -5.736900000000000333e-02 5.741669999999999829e-01 1.396599999999999925e-02
1.403715281192142963e+09 1.171683999999999948e+00 2.290052000000000199e+00 1.281635999999999997e+00 8.166189999999999838e-01 -5.774800000000000072e-02 5.741049999999999764e-01 1.426200000000000037e-02
1.403715281197143078e+09 1.172557999999999989e+00 2.290678999999999910e+00 1.282054999999999945e+00 8.166449999999999543e-01 -5.816799999999999748e-02 5.740180000000000282e-01 1.459599999999999960e-02
1.403715281202142954e+09 1.173470999999999931e+00 2.291164000000000200e+00 1.282432999999999934e+00 8.165379999999999860e-01 -5.861000000000000237e-02 5.741140000000000132e-01 1.495600000000000054e-02
1.403715281207143068e+09 1.174350999999999923e+00 2.291758999999999880e+00 1.282831999999999972e+00 8.165590000000000348e-01 -5.908599999999999963e-02 5.740269999999999539e-01 1.526100000000000026e-02
1.403715281212142944e+09 1.175233999999999890e+00 2.292365999999999904e+00 1.283239999999999936e+00 8.165590000000000348e-01 -5.954799999999999677e-02 5.739729999999999555e-01 1.550900000000000022e-02
1.403715281217143059e+09 1.176117999999999997e+00 2.292984000000000133e+00 1.283654999999999990e+00 8.165139999999999620e-01 -5.995799999999999741e-02 5.739900000000000002e-01 1.573099999999999846e-02
1.403715281222142935e+09 1.177002000000000104e+00 2.293604999999999894e+00 1.284070000000000045e+00 8.164550000000000418e-01 -6.037200000000000205e-02 5.740239999999999787e-01 1.594299999999999884e-02
1.403715281227143049e+09 1.177888999999999964e+00 2.294219000000000008e+00 1.284480999999999984e+00 8.163730000000000153e-01 -6.081500000000000100e-02 5.740880000000000427e-01 1.618500000000000147e-02
1.403715281232142925e+09 1.178779999999999939e+00 2.294821999999999917e+00 1.284894999999999898e+00 8.163110000000000088e-01 -6.132100000000000051e-02 5.741140000000000132e-01 1.646299999999999847e-02
1.403715281237143040e+09 1.179670999999999914e+00 2.295418000000000180e+00 1.285306000000000060e+00 8.162559999999999816e-01 -6.189000000000000057e-02 5.741239999999999677e-01 1.674499999999999947e-02
1.403715281242142916e+09 1.180560000000000054e+00 2.296016999999999975e+00 1.285698999999999925e+00 8.162700000000000511e-01 -6.245200000000000057e-02 5.740349999999999620e-01 1.703899999999999859e-02
1.403715281247143030e+09 1.181445000000000078e+00 2.296625000000000139e+00 1.286078000000000054e+00 8.163089999999999513e-01 -6.298099999999999532e-02 5.739130000000000065e-01 1.732300000000000159e-02
1.403715281252142906e+09 1.182355000000000045e+00 2.297112999999999960e+00 1.286424999999999930e+00 8.162220000000000031e-01 -6.340400000000000202e-02 5.739779999999999882e-01 1.764200000000000143e-02
1.403715281257143021e+09 1.183246000000000020e+00 2.297703999999999969e+00 1.286783000000000010e+00 8.162939999999999641e-01 -6.384700000000000097e-02 5.738170000000000215e-01 1.794700000000000115e-02
1.403715281262142897e+09 1.184136000000000077e+00 2.298292000000000002e+00 1.287137999999999893e+00 8.163770000000000193e-01 -6.430299999999999905e-02 5.736369999999999525e-01 1.827200000000000005e-02
1.403715281267143011e+09 1.185019000000000045e+00 2.298874000000000084e+00 1.287489000000000106e+00 8.164690000000000003e-01 -6.482000000000000262e-02 5.734390000000000320e-01 1.859200000000000089e-02
1.403715281272142887e+09 1.185899000000000036e+00 2.299450000000000216e+00 1.287836999999999898e+00 8.165489999999999693e-01 -6.538800000000000168e-02 5.732509999999999550e-01 1.888099999999999848e-02
1.403715281277143002e+09 1.186778000000000111e+00 2.300025000000000208e+00 1.288183999999999996e+00 8.166080000000000005e-01 -6.599700000000000011e-02 5.730889999999999596e-01 1.913099999999999870e-02
1.403715281282143116e+09 1.187651999999999930e+00 2.300603000000000176e+00 1.288529000000000035e+00 8.166400000000000325e-01 -6.660399999999999654e-02 5.729659999999999753e-01 1.937399999999999886e-02
1.403715281287142992e+09 1.188512999999999931e+00 2.301185999999999954e+00 1.288869999999999960e+00 8.166290000000000493e-01 -6.717499999999999860e-02 5.729060000000000263e-01 1.963600000000000068e-02
1.403715281292143106e+09 1.189365999999999923e+00 2.301772999999999847e+00 1.289204999999999934e+00 8.166020000000000501e-01 -6.770299999999999929e-02 5.728720000000000478e-01 1.994900000000000145e-02
1.403715281297142982e+09 1.190214000000000105e+00 2.302359000000000044e+00 1.289539999999999909e+00 8.165750000000000508e-01 -6.817199999999999649e-02 5.728410000000000446e-01 2.035700000000000010e-02
1.403715281302142859e+09 1.191076000000000024e+00 2.302811999999999859e+00 1.289846000000000048e+00 8.164299999999999891e-01 -6.858300000000000507e-02 5.729779999999999873e-01 2.084499999999999895e-02
1.403715281307142973e+09 1.191934000000000049e+00 2.303367000000000164e+00 1.290162999999999949e+00 8.164700000000000291e-01 -6.902200000000000002e-02 5.728509999999999991e-01 2.131999999999999867e-02
1.403715281312143087e+09 1.192797000000000107e+00 2.303920999999999886e+00 1.290456999999999965e+00 8.165280000000000316e-01 -6.948500000000000509e-02 5.726949999999999541e-01 2.178400000000000128e-02
1.403715281317142963e+09 1.193658000000000108e+00 2.304476000000000191e+00 1.290729999999999933e+00 8.166120000000000045e-01 -6.998100000000000154e-02 5.725000000000000089e-01 2.220899999999999958e-02
1.403715281322143078e+09 1.194511000000000100e+00 2.305035999999999863e+00 1.290985999999999967e+00 8.166949999999999488e-01 -7.050299999999999623e-02 5.723030000000000062e-01 2.260399999999999909e-02
1.403715281327142954e+09 1.195357999999999921e+00 2.305603000000000069e+00 1.291230000000000100e+00 8.167969999999999953e-01 -7.103500000000000092e-02 5.720769999999999467e-01 2.296399999999999830e-02
1.403715281332143068e+09 1.196202999999999905e+00 2.306173999999999946e+00 1.291476999999999986e+00 8.168790000000000218e-01 -7.157499999999999973e-02 5.718779999999999974e-01 2.331300000000000039e-02
1.403715281337142944e+09 1.197049999999999947e+00 2.306740000000000013e+00 1.291733999999999938e+00 8.169410000000000283e-01 -7.211099999999999455e-02 5.717079999999999940e-01 2.367700000000000013e-02
1.403715281342143059e+09 1.197902999999999940e+00 2.307300000000000129e+00 1.291997000000000062e+00 8.169610000000000483e-01 -7.267700000000000549e-02 5.715919999999999890e-01 2.405200000000000046e-02
1.403715281347142935e+09 1.198757000000000073e+00 2.307850000000000179e+00 1.292259000000000047e+00 8.169549999999999867e-01 -7.327999999999999792e-02 5.715080000000000160e-01 2.445699999999999957e-02
1.403715281352143049e+09 1.199610999999999983e+00 2.308269000000000126e+00 1.292483999999999966e+00 8.167389999999999928e-01 -7.392200000000000160e-02 5.717109999999999692e-01 2.488999999999999893e-02
1.403715281357142925e+09 1.200463999999999976e+00 2.308788999999999980e+00 1.292736000000000107e+00 8.166949999999999488e-01 -7.462199999999999389e-02 5.716660000000000075e-01 2.528400000000000092e-02
1.403715281362143040e+09 1.201318000000000108e+00 2.309318999999999900e+00 1.292982999999999993e+00 8.166440000000000365e-01 -7.530299999999999494e-02 5.716339999999999755e-01 2.565299999999999872e-02
1.403715281367142916e+09 1.202174000000000076e+00 2.309864000000000139e+00 1.293222000000000094e+00 8.166200000000000125e-01 -7.595100000000000462e-02 5.715679999999999650e-01 2.597100000000000103e-02
1.403715281372143030e+09 1.203033000000000019e+00 2.310417999999999861e+00 1.293455000000000021e+00 8.166080000000000005e-01 -7.655299999999999605e-02 5.714920000000000000e-01 2.628700000000000134e-02
1.403715281377142668e+09 1.203896999999999995e+00 2.310972000000000026e+00 1.293681000000000081e+00 8.166200000000000125e-01 -7.712700000000000111e-02 5.713810000000000278e-01 2.663499999999999895e-02
1.403715281382143021e+09 1.204763000000000028e+00 2.311519999999999797e+00 1.293900999999999968e+00 8.166320000000000245e-01 -7.770499999999999630e-02 5.712669999999999693e-01 2.704099999999999906e-02
1.403715281387142897e+09 1.205632000000000037e+00 2.312054999999999971e+00 1.294111000000000011e+00 8.166569999999999663e-01 -7.832400000000000473e-02 5.711249999999999938e-01 2.750400000000000067e-02
1.403715281392143011e+09 1.206507999999999914e+00 2.312581000000000220e+00 1.294307000000000096e+00 8.166830000000000478e-01 -7.899499999999999578e-02 5.709720000000000351e-01 2.800300000000000011e-02
1.403715281397142887e+09 1.207387999999999906e+00 2.313107000000000024e+00 1.294489999999999919e+00 8.167069999999999608e-01 -7.967799999999999883e-02 5.708180000000000476e-01 2.853199999999999834e-02
1.403715281402143002e+09 1.208261999999999947e+00 2.313525999999999971e+00 1.294643999999999906e+00 8.166400000000000325e-01 -8.030700000000000338e-02 5.707919999999999661e-01 2.908699999999999827e-02
1.403715281407143116e+09 1.209149000000000029e+00 2.314048999999999801e+00 1.294804999999999984e+00 8.166759999999999575e-01 -8.091900000000000481e-02 5.706269999999999953e-01 2.962400000000000103e-02
1.403715281412142992e+09 1.210042000000000062e+00 2.314573999999999909e+00 1.294966000000000061e+00 8.167389999999999928e-01 -8.150799999999999712e-02 5.704249999999999599e-01 3.018200000000000049e-02
1.403715281417143106e+09 1.210930000000000062e+00 2.315087999999999813e+00 1.295123999999999942e+00 8.167809999999999793e-01 -8.211699999999999555e-02 5.702479999999999771e-01 3.074700000000000003e-02
1.403715281422142982e+09 1.211813999999999947e+00 2.315585000000000004e+00 1.295277000000000012e+00 8.168159999999999865e-01 -8.278199999999999448e-02 5.700699999999999656e-01 3.133299999999999974e-02
1.403715281427143097e+09 1.212703000000000086e+00 2.316073999999999966e+00 1.295431999999999917e+00 8.168180000000000440e-01 -8.351100000000000190e-02 5.699290000000000189e-01 3.192199999999999899e-02
1.403715281432142735e+09 1.213595999999999897e+00 2.316565000000000207e+00 1.295589000000000102e+00 8.167990000000000528e-01 -8.428299999999999681e-02 5.698119999999999852e-01 3.248100000000000293e-02
1.403715281437143087e+09 1.214493000000000045e+00 2.317070000000000185e+00 1.295744000000000007e+00 8.167419999999999680e-01 -8.502999999999999448e-02 5.697520000000000362e-01 3.301500000000000268e-02
1.403715281442142963e+09 1.215387999999999913e+00 2.317587000000000064e+00 1.295906999999999920e+00 8.166740000000000110e-01 -8.574099999999999777e-02 5.697149999999999714e-01 3.352100000000000218e-02
1.403715281447143078e+09 1.216279000000000110e+00 2.318106999999999918e+00 1.296076999999999924e+00 8.165829999999999478e-01 -8.642600000000000282e-02 5.697119999999999962e-01 3.403400000000000175e-02
1.403715281452142954e+09 1.217151000000000094e+00 2.318503000000000203e+00 1.296245000000000092e+00 8.163230000000000208e-01 -8.708499999999999575e-02 5.699429999999999774e-01 3.461899999999999700e-02
1.403715281457143068e+09 1.218034000000000061e+00 2.318977999999999984e+00 1.296410999999999980e+00 8.162329999999999863e-01 -8.781200000000000117e-02 5.699229999999999574e-01 3.522000000000000131e-02
1.403715281462142944e+09 1.218912999999999913e+00 2.319452000000000069e+00 1.296572000000000058e+00 8.161559999999999926e-01 -8.855399999999999383e-02 5.698800000000000532e-01 3.585699999999999998e-02
1.403715281467143059e+09 1.219794000000000045e+00 2.319930999999999965e+00 1.296723000000000070e+00 8.161220000000000141e-01 -8.932400000000000062e-02 5.697710000000000274e-01 3.648300000000000154e-02
1.403715281472142935e+09 1.220679999999999987e+00 2.320418000000000092e+00 1.296864999999999934e+00 8.160939999999999861e-01 -9.009300000000000641e-02 5.696520000000000472e-01 3.707200000000000079e-02
1.403715281477143049e+09 1.221567999999999987e+00 2.320908999999999889e+00 1.297007000000000021e+00 8.160730000000000484e-01 -9.086099999999999732e-02 5.695230000000000015e-01 3.763299999999999979e-02
1.403715281482142925e+09 1.222453000000000012e+00 2.321400000000000130e+00 1.297150999999999943e+00 8.160309999999999508e-01 -9.163999999999999924e-02 5.694240000000000412e-01 3.818599999999999772e-02
1.403715281487142801e+09 1.223340000000000094e+00 2.321883999999999837e+00 1.297295000000000087e+00 8.159840000000000426e-01 -9.243600000000000427e-02 5.693230000000000235e-01 3.878399999999999903e-02
1.403715281492142916e+09 1.224234000000000044e+00 2.322356999999999783e+00 1.297433999999999976e+00 8.159159999999999746e-01 -9.326399999999999968e-02 5.692420000000000258e-01 3.942400000000000071e-02
1.403715281497143030e+09 1.225130000000000052e+00 2.322821999999999942e+00 1.297562000000000104e+00 8.158509999999999929e-01 -9.410699999999999621e-02 5.691490000000000160e-01 4.011300000000000282e-02
1.403715281502142906e+09 1.226018000000000052e+00 2.323186000000000195e+00 1.297666999999999904e+00 8.156149999999999789e-01 -9.492799999999999849e-02 5.692930000000000490e-01 4.081900000000000112e-02
1.403715281507143021e+09 1.226909999999999945e+00 2.323634999999999895e+00 1.297781000000000073e+00 8.155430000000000179e-01 -9.580299999999999927e-02 5.692030000000000145e-01 4.147599999999999898e-02
1.403715281512142897e+09 1.227797999999999945e+00 2.324085000000000178e+00 1.297879000000000005e+00 8.154510000000000369e-01 -9.667100000000000692e-02 5.691420000000000368e-01 4.211399999999999866e-02
1.403715281517143011e+09 1.228687000000000085e+00 2.324539000000000133e+00 1.297963999999999896e+00 8.153780000000000472e-01 -9.754699999999999482e-02 5.690539999999999488e-01 4.272000000000000103e-02
1.403715281522142887e+09 1.229576999999999920e+00 2.324994999999999923e+00 1.298043000000000058e+00 8.153219999999999912e-01 -9.843599999999999572e-02 5.689359999999999973e-01 4.332099999999999840e-02
1.403715281527143002e+09 1.230464999999999920e+00 2.325448000000000182e+00 1.298111999999999933e+00 8.152650000000000174e-01 -9.935199999999999587e-02 5.688140000000000418e-01 4.393099999999999783e-02
1.403715281532143116e+09 1.231352000000000002e+00 2.325893999999999906e+00 1.298172000000000104e+00 8.152310000000000390e-01 -1.002890000000000031e-01 5.686459999999999848e-01 4.459599999999999675e-02
1.403715281537142992e+09 1.232237999999999944e+00 2.326331999999999844e+00 1.298229000000000077e+00 8.151829999999999909e-01 -1.012279999999999985e-01 5.684930000000000261e-01 4.531199999999999811e-02
1.403715281542143345e+09 1.233128000000000002e+00 2.326763999999999832e+00 1.298294999999999977e+00 8.151439999999999797e-01 -1.021539999999999948e-01 5.683219999999999938e-01 4.609800000000000009e-02
1.403715281547142982e+09 1.234021000000000035e+00 2.327196999999999960e+00 1.298364000000000074e+00 8.150969999999999605e-01 -1.030480000000000007e-01 5.681640000000000024e-01 4.690799999999999831e-02
1.403715281552143097e+09 1.234901000000000026e+00 2.327533999999999992e+00 1.298413000000000039e+00 8.148809999999999665e-01 -1.038710000000000050e-01 5.682390000000000496e-01 4.778199999999999809e-02
1.403715281557142973e+09 1.235786999999999969e+00 2.327967000000000120e+00 1.298459999999999948e+00 8.148060000000000302e-01 -1.047030000000000044e-01 5.681239999999999624e-01 4.862999999999999962e-02
1.403715281562143087e+09 1.236672999999999911e+00 2.328402000000000083e+00 1.298496000000000095e+00 8.147149999999999670e-01 -1.055740000000000012e-01 5.680260000000000309e-01 4.943499999999999978e-02
1.403715281567142963e+09 1.237562000000000051e+00 2.328835000000000210e+00 1.298529999999999962e+00 8.145729999999999915e-01 -1.064699999999999952e-01 5.679950000000000276e-01 5.021400000000000169e-02
1.403715281572143078e+09 1.238452000000000108e+00 2.329267999999999894e+00 1.298561999999999994e+00 8.144259999999999833e-01 -1.074159999999999976e-01 5.679619999999999669e-01 5.096699999999999842e-02
1.403715281577142954e+09 1.239341000000000026e+00 2.329703999999999997e+00 1.298588000000000076e+00 8.142709999999999670e-01 -1.083930000000000032e-01 5.679309999999999636e-01 5.171800000000000008e-02
1.403715281582143068e+09 1.240234000000000059e+00 2.330140000000000100e+00 1.298602000000000034e+00 8.141049999999999676e-01 -1.093839999999999951e-01 5.679110000000000547e-01 5.248599999999999793e-02
1.403715281587142944e+09 1.241128000000000009e+00 2.330570999999999948e+00 1.298604000000000092e+00 8.139929999999999666e-01 -1.103839999999999960e-01 5.678060000000000329e-01 5.326899999999999691e-02
1.403715281592143059e+09 1.242016000000000009e+00 2.331001000000000101e+00 1.298597000000000001e+00 8.138879999999999448e-01 -1.113999999999999990e-01 5.676860000000000239e-01 5.405399999999999788e-02
1.403715281597142935e+09 1.242896999999999919e+00 2.331431999999999949e+00 1.298580999999999985e+00 8.138189999999999591e-01 -1.124219999999999942e-01 5.675080000000000124e-01 5.484499999999999792e-02
1.403715281602143049e+09 1.243776999999999910e+00 2.331758999999999915e+00 1.298531000000000102e+00 8.135750000000000481e-01 -1.134509999999999963e-01 5.675670000000000437e-01 5.560899999999999871e-02
1.403715281607142925e+09 1.244672999999999918e+00 2.332171999999999912e+00 1.298477000000000103e+00 8.135270000000000001e-01 -1.145420000000000049e-01 5.673489999999999922e-01 5.632000000000000201e-02
1.403715281612143040e+09 1.245562000000000058e+00 2.332590000000000163e+00 1.298408999999999924e+00 8.134719999999999729e-01 -1.156589999999999979e-01 5.671329999999999982e-01 5.701400000000000218e-02
1.403715281617143154e+09 1.246445999999999943e+00 2.333010999999999946e+00 1.298332000000000042e+00 8.134109999999999951e-01 -1.168259999999999993e-01 5.669110000000000538e-01 5.771699999999999747e-02
1.403715281622143030e+09 1.247336000000000000e+00 2.333435000000000148e+00 1.298254999999999937e+00 8.133160000000000389e-01 -1.179489999999999983e-01 5.667400000000000215e-01 5.846599999999999714e-02
1.403715281627142906e+09 1.248232000000000008e+00 2.333861000000000185e+00 1.298181000000000029e+00 8.132350000000000412e-01 -1.190500000000000030e-01 5.665449999999999653e-01 5.925300000000000011e-02
1.403715281632143021e+09 1.249131999999999909e+00 2.334290999999999894e+00 1.298111000000000015e+00 8.131439999999999779e-01 -1.201080000000000064e-01 5.663650000000000073e-01 6.010299999999999671e-02
1.403715281637142897e+09 1.250032000000000032e+00 2.334724000000000022e+00 1.298049000000000008e+00 8.130089999999999817e-01 -1.211710000000000009e-01 5.662439999999999696e-01 6.094000000000000111e-02
1.403715281642143011e+09 1.250926999999999900e+00 2.335158999999999985e+00 1.297987999999999920e+00 8.128549999999999942e-01 -1.222670000000000007e-01 5.661439999999999806e-01 6.175499999999999740e-02
1.403715281647142887e+09 1.251821999999999990e+00 2.335593999999999948e+00 1.297914999999999930e+00 8.126539999999999875e-01 -1.234110000000000068e-01 5.661000000000000476e-01 6.252800000000000025e-02
1.403715281652143002e+09 1.252704000000000040e+00 2.335935000000000095e+00 1.297809999999999908e+00 8.122930000000000428e-01 -1.245740000000000042e-01 5.662669999999999648e-01 6.327800000000000091e-02
1.403715281657143116e+09 1.253605000000000080e+00 2.336358000000000157e+00 1.297706999999999944e+00 8.121030000000000193e-01 -1.257610000000000117e-01 5.661969999999999503e-01 6.399900000000000033e-02
1.403715281662142992e+09 1.254510000000000014e+00 2.336781000000000219e+00 1.297598999999999947e+00 8.119530000000000358e-01 -1.269399999999999973e-01 5.660669999999999868e-01 6.473199999999999787e-02
1.403715281667143106e+09 1.255417000000000005e+00 2.337206000000000117e+00 1.297482000000000024e+00 8.118189999999999573e-01 -1.280940000000000134e-01 5.659119999999999706e-01 6.550799999999999679e-02
1.403715281672143221e+09 1.256318999999999964e+00 2.337629000000000179e+00 1.297349000000000085e+00 8.116910000000000514e-01 -1.292719999999999980e-01 5.657349999999999879e-01 6.631800000000000195e-02
1.403715281677143097e+09 1.257220000000000004e+00 2.338051999999999797e+00 1.297215000000000007e+00 8.115700000000000136e-01 -1.304240000000000121e-01 5.655430000000000179e-01 6.718799999999999772e-02
1.403715281682142973e+09 1.258121999999999963e+00 2.338478999999999974e+00 1.297085999999999961e+00 8.114710000000000534e-01 -1.315890000000000115e-01 5.653129999999999544e-01 6.806099999999999650e-02
1.403715281687143087e+09 1.259023999999999921e+00 2.338909999999999823e+00 1.296955999999999998e+00 8.113620000000000276e-01 -1.327290000000000136e-01 5.650969999999999605e-01 6.894799999999999540e-02
1.403715281692142963e+09 1.259924999999999962e+00 2.339345999999999925e+00 1.296834000000000042e+00 8.112289999999999779e-01 -1.338610000000000078e-01 5.649149999999999450e-01 6.982800000000000118e-02
1.403715281697143078e+09 1.260826999999999920e+00 2.339787999999999979e+00 1.296721999999999930e+00 8.110939999999999817e-01 -1.349990000000000079e-01 5.647299999999999542e-01 7.071700000000000208e-02
1.403715281702142954e+09 1.261716000000000060e+00 2.340136999999999912e+00 1.296599000000000057e+00 8.107419999999999627e-01 -1.361310000000000020e-01 5.648330000000000295e-01 7.162499999999999423e-02
1.403715281707143068e+09 1.262618000000000018e+00 2.340552999999999884e+00 1.296488000000000085e+00 8.105599999999999472e-01 -1.373300000000000076e-01 5.646959999999999757e-01 7.247599999999999876e-02
1.403715281712142944e+09 1.263527000000000067e+00 2.340964000000000045e+00 1.296372999999999998e+00 8.103730000000000100e-01 -1.385560000000000125e-01 5.645599999999999508e-01 7.330499999999999516e-02
1.403715281717143059e+09 1.264440999999999926e+00 2.341374000000000066e+00 1.296253000000000100e+00 8.102289999999999770e-01 -1.398040000000000116e-01 5.643580000000000263e-01 7.410600000000000520e-02
1.403715281722142935e+09 1.265357999999999983e+00 2.341790000000000038e+00 1.296124999999999972e+00 8.100880000000000303e-01 -1.410540000000000127e-01 5.641469999999999541e-01 7.488799999999999624e-02
1.403715281727143049e+09 1.266280000000000072e+00 2.342210999999999821e+00 1.295978000000000074e+00 8.099910000000000165e-01 -1.423210000000000031e-01 5.638689999999999536e-01 7.564700000000000590e-02
1.403715281732142925e+09 1.267203999999999997e+00 2.342632000000000048e+00 1.295833000000000013e+00 8.098919999999999453e-01 -1.435589999999999922e-01 5.635919999999999819e-01 7.644199999999999606e-02
1.403715281737143040e+09 1.268122999999999889e+00 2.343053999999999970e+00 1.295695999999999959e+00 8.097889999999999810e-01 -1.448099999999999943e-01 5.633120000000000349e-01 7.724499999999999422e-02
1.403715281742142916e+09 1.269033999999999995e+00 2.343475000000000197e+00 1.295555999999999930e+00 8.096740000000000048e-01 -1.460450000000000081e-01 5.630450000000000177e-01 7.809000000000000663e-02
1.403715281747143030e+09 1.269945000000000102e+00 2.343894999999999840e+00 1.295417000000000041e+00 8.095020000000000548e-01 -1.472890000000000033e-01 5.628490000000000437e-01 7.896000000000000241e-02
1.403715281752142906e+09 1.270847999999999978e+00 2.344228000000000200e+00 1.295258999999999938e+00 8.091190000000000326e-01 -1.485100000000000031e-01 5.629319999999999879e-01 7.986999999999999655e-02
1.403715281757143021e+09 1.271770000000000067e+00 2.344635999999999942e+00 1.295128000000000057e+00 8.088940000000000019e-01 -1.497300000000000020e-01 5.628069999999999462e-01 8.075599999999999445e-02
1.403715281762142897e+09 1.272694999999999910e+00 2.345053000000000054e+00 1.294996000000000036e+00 8.086520000000000374e-01 -1.509379999999999888e-01 5.627069999999999572e-01 8.164699999999999736e-02
1.403715281767143011e+09 1.273619999999999974e+00 2.345472000000000001e+00 1.294858999999999982e+00 8.084139999999999660e-01 -1.521109999999999962e-01 5.625999999999999890e-01 8.256399999999999850e-02
1.403715281772142887e+09 1.274547000000000097e+00 2.345892999999999784e+00 1.294716999999999896e+00 8.082019999999999760e-01 -1.532890000000000086e-01 5.624510000000000343e-01 8.348500000000000365e-02
1.403715281777143002e+09 1.275479999999999947e+00 2.346314000000000011e+00 1.294567999999999941e+00 8.079779999999999740e-01 -1.544520000000000060e-01 5.623160000000000380e-01 8.443299999999999417e-02
1.403715281782143116e+09 1.276416999999999913e+00 2.346731000000000122e+00 1.294407000000000085e+00 8.077969999999999873e-01 -1.556899999999999951e-01 5.620990000000000153e-01 8.533899999999999819e-02
1.403715281787142992e+09 1.277349000000000068e+00 2.347151999999999905e+00 1.294235000000000024e+00 8.076210000000000333e-01 -1.569699999999999984e-01 5.618630000000000013e-01 8.623000000000000109e-02
1.403715281792143106e+09 1.278275999999999968e+00 2.347586000000000173e+00 1.294048000000000087e+00 8.074649999999999883e-01 -1.582679999999999920e-01 5.615940000000000376e-01 8.708499999999999575e-02
1.403715281797142982e+09 1.279201999999999950e+00 2.348031999999999897e+00 1.293843999999999994e+00 8.073230000000000128e-01 -1.595870000000000066e-01 5.613019999999999676e-01 8.788500000000000478e-02
1.403715281802142859e+09 1.280114999999999892e+00 2.348402999999999796e+00 1.293622000000000050e+00 8.070209999999999884e-01 -1.609089999999999965e-01 5.612200000000000522e-01 8.864800000000000457e-02
1.403715281807142973e+09 1.281047999999999965e+00 2.348847000000000129e+00 1.293407999999999891e+00 8.069060000000000121e-01 -1.622409999999999963e-01 5.608870000000000244e-01 8.938400000000000512e-02
1.403715281812143087e+09 1.281984999999999930e+00 2.349292999999999854e+00 1.293182000000000054e+00 8.067710000000000159e-01 -1.635719999999999952e-01 5.605740000000000167e-01 9.014199999999999990e-02
1.403715281817142963e+09 1.282921999999999896e+00 2.349740000000000162e+00 1.292950999999999961e+00 8.066179999999999461e-01 -1.649029999999999940e-01 5.602759999999999962e-01 9.095100000000000406e-02
1.403715281822143078e+09 1.283862999999999976e+00 2.350182000000000215e+00 1.292720000000000091e+00 8.064339999999999842e-01 -1.662220000000000086e-01 5.600159999999999583e-01 9.179199999999999859e-02
1.403715281827142954e+09 1.284807999999999950e+00 2.350626000000000104e+00 1.292499999999999982e+00 8.062270000000000270e-01 -1.675250000000000072e-01 5.597860000000000058e-01 9.266199999999999437e-02
1.403715281832143068e+09 1.285754999999999981e+00 2.351075999999999944e+00 1.292289999999999939e+00 8.059859999999999802e-01 -1.687740000000000073e-01 5.596090000000000231e-01 9.357100000000000140e-02
1.403715281837142944e+09 1.286704000000000070e+00 2.351526999999999923e+00 1.292081999999999953e+00 8.057389999999999830e-01 -1.700619999999999910e-01 5.594299999999999828e-01 9.444099999999999717e-02
1.403715281842143059e+09 1.287657999999999969e+00 2.351980000000000182e+00 1.291865999999999959e+00 8.054440000000000488e-01 -1.713379999999999903e-01 5.593179999999999819e-01 9.532200000000000395e-02
1.403715281847142935e+09 1.288616999999999901e+00 2.352440000000000087e+00 1.291641000000000039e+00 8.051509999999999501e-01 -1.726060000000000094e-01 5.592030000000000056e-01 9.619700000000000473e-02
1.403715281852143049e+09 1.289555999999999925e+00 2.352821000000000051e+00 1.291400000000000103e+00 8.046740000000000004e-01 -1.738530000000000075e-01 5.593289999999999651e-01 9.708899999999999475e-02
1.403715281857142925e+09 1.290507000000000071e+00 2.353270999999999891e+00 1.291166000000000036e+00 8.043749999999999512e-01 -1.751060000000000116e-01 5.592139999999999889e-01 9.798099999999999865e-02
1.403715281862143040e+09 1.291457000000000077e+00 2.353724999999999845e+00 1.290923000000000043e+00 8.040810000000000457e-01 -1.763699999999999990e-01 5.590870000000000006e-01 9.886000000000000343e-02
1.403715281867142916e+09 1.292410999999999976e+00 2.354176999999999964e+00 1.290674000000000099e+00 8.037640000000000340e-01 -1.776290000000000091e-01 5.589899999999999869e-01 9.974399999999999933e-02
1.403715281872143030e+09 1.293374000000000024e+00 2.354629000000000083e+00 1.290429000000000048e+00 8.034540000000000015e-01 -1.788929999999999965e-01 5.588739999999999819e-01 1.006449999999999984e-01
1.403715281877142668e+09 1.294335999999999931e+00 2.355081999999999898e+00 1.290181000000000022e+00 8.031580000000000386e-01 -1.801449999999999996e-01 5.587349999999999817e-01 1.015510000000000024e-01
1.403715281882143021e+09 1.295296999999999921e+00 2.355535999999999852e+00 1.289922999999999931e+00 8.028889999999999638e-01 -1.813849999999999907e-01 5.585550000000000237e-01 1.024700000000000055e-01
1.403715281887142897e+09 1.296262000000000025e+00 2.355995000000000061e+00 1.289652999999999938e+00 8.026200000000000001e-01 -1.826029999999999875e-01 5.583749999999999547e-01 1.034039999999999959e-01
1.403715281892143011e+09 1.297231999999999941e+00 2.356457999999999942e+00 1.289371000000000045e+00 8.024379999999999846e-01 -1.838319999999999954e-01 5.580640000000000045e-01 1.043280000000000041e-01
1.403715281897142887e+09 1.298205999999999971e+00 2.356920000000000126e+00 1.289080999999999921e+00 8.022679999999999811e-01 -1.850610000000000033e-01 5.577309999999999768e-01 1.052460000000000062e-01
1.403715281902143002e+09 1.299169000000000018e+00 2.357308000000000181e+00 1.288771000000000111e+00 8.019380000000000397e-01 -1.863019999999999954e-01 5.575999999999999845e-01 1.061590000000000034e-01
1.403715281907143116e+09 1.300157000000000007e+00 2.357753999999999905e+00 1.288448000000000038e+00 8.017950000000000355e-01 -1.875570000000000015e-01 5.572169999999999623e-01 1.070440000000000003e-01
1.403715281912142992e+09 1.301150000000000029e+00 2.358204999999999885e+00 1.288105000000000055e+00 8.016419999999999657e-01 -1.888080000000000036e-01 5.568509999999999849e-01 1.079060000000000019e-01
1.403715281917143106e+09 1.302140999999999993e+00 2.358661999999999814e+00 1.287754999999999983e+00 8.014599999999999502e-01 -1.900590000000000057e-01 5.565250000000000474e-01 1.087489999999999984e-01
1.403715281922142982e+09 1.303131000000000039e+00 2.359125000000000139e+00 1.287411000000000083e+00 8.012430000000000385e-01 -1.913090000000000068e-01 5.562500000000000222e-01 1.095760000000000067e-01
1.403715281927143097e+09 1.304121000000000086e+00 2.359592999999999829e+00 1.287077999999999944e+00 8.009990000000000165e-01 -1.925669999999999882e-01 5.560079999999999467e-01 1.103910000000000030e-01
1.403715281932142735e+09 1.305115000000000025e+00 2.360062999999999800e+00 1.286745000000000028e+00 8.007180000000000408e-01 -1.938360000000000083e-01 5.558110000000000550e-01 1.112039999999999973e-01
1.403715281937143087e+09 1.306111999999999940e+00 2.360530999999999935e+00 1.286412000000000111e+00 8.004360000000000364e-01 -1.951120000000000076e-01 5.556079999999999908e-01 1.120270000000000016e-01
1.403715281942142963e+09 1.307117000000000084e+00 2.360999000000000070e+00 1.286076999999999915e+00 8.001380000000000159e-01 -1.963749999999999940e-01 5.554249999999999465e-01 1.128640000000000060e-01
1.403715281947143078e+09 1.308132999999999990e+00 2.361470000000000180e+00 1.285735000000000072e+00 7.998600000000000154e-01 -1.976539999999999964e-01 5.552040000000000308e-01 1.136979999999999935e-01
1.403715281952142954e+09 1.309126000000000012e+00 2.361879000000000062e+00 1.285382999999999942e+00 7.993810000000000082e-01 -1.988949999999999885e-01 5.552610000000000046e-01 1.145219999999999988e-01
1.403715281957143068e+09 1.310148000000000090e+00 2.362343000000000082e+00 1.285034999999999927e+00 7.991030000000000078e-01 -2.001469999999999916e-01 5.550469999999999571e-01 1.153310000000000030e-01
1.403715281962142944e+09 1.311169999999999947e+00 2.362807999999999797e+00 1.284691999999999945e+00 7.988079999999999625e-01 -2.013860000000000094e-01 5.548579999999999623e-01 1.161319999999999991e-01
1.403715281967143059e+09 1.312194000000000083e+00 2.363277000000000072e+00 1.284351999999999938e+00 7.985060000000000491e-01 -2.026600000000000068e-01 5.546689999999999676e-01 1.169069999999999970e-01
1.403715281972142935e+09 1.313217999999999996e+00 2.363750000000000018e+00 1.284008999999999956e+00 7.981930000000000414e-01 -2.039549999999999974e-01 5.544820000000000304e-01 1.176869999999999999e-01
1.403715281977143049e+09 1.314243999999999968e+00 2.364224000000000103e+00 1.283659000000000106e+00 7.978910000000000169e-01 -2.052740000000000120e-01 5.542679999999999829e-01 1.184570000000000067e-01
1.403715281982142925e+09 1.315277000000000029e+00 2.364700000000000024e+00 1.283293000000000017e+00 7.975879999999999637e-01 -2.065750000000000086e-01 5.540559999999999929e-01 1.192340000000000066e-01
1.403715281987142801e+09 1.316319999999999935e+00 2.365178999999999920e+00 1.282909000000000077e+00 7.972989999999999799e-01 -2.078450000000000020e-01 5.538309999999999622e-01 1.200119999999999937e-01
1.403715281992142916e+09 1.317368000000000094e+00 2.365661999999999932e+00 1.282508999999999899e+00 7.970249999999999835e-01 -2.091179999999999983e-01 5.535790000000000433e-01 1.207870000000000055e-01
1.403715281997143030e+09 1.318416000000000032e+00 2.366147999999999918e+00 1.282097000000000042e+00 7.967530000000000445e-01 -2.103019999999999889e-01 5.533430000000000293e-01 1.216150000000000009e-01
1.403715282002142906e+09 1.319425000000000070e+00 2.366576999999999931e+00 1.281671999999999922e+00 7.963419999999999943e-01 -2.114989999999999926e-01 5.532829999999999693e-01 1.224169999999999980e-01
1.403715282007143021e+09 1.320480000000000098e+00 2.367052000000000156e+00 1.281253999999999893e+00 7.960990000000000011e-01 -2.126929999999999932e-01 5.529979999999999896e-01 1.232179999999999942e-01
1.403715282012142897e+09 1.321544000000000052e+00 2.367522999999999822e+00 1.280836000000000086e+00 7.958520000000000039e-01 -2.138929999999999998e-01 5.527159999999999851e-01 1.240139999999999992e-01
1.403715282017143011e+09 1.322613999999999956e+00 2.367987999999999982e+00 1.280410000000000048e+00 7.956060000000000354e-01 -2.150859999999999994e-01 5.524250000000000549e-01 1.248299999999999965e-01
1.403715282022142887e+09 1.323688999999999893e+00 2.368450999999999862e+00 1.279972000000000110e+00 7.953759999999999719e-01 -2.162729999999999930e-01 5.521070000000000144e-01 1.256599999999999939e-01
1.403715282027143002e+09 1.324766000000000110e+00 2.368914000000000186e+00 1.279520999999999908e+00 7.951399999999999579e-01 -2.174609999999999876e-01 5.517919999999999492e-01 1.264909999999999923e-01
1.403715282032143116e+09 1.325844000000000023e+00 2.369381000000000181e+00 1.279061999999999921e+00 7.949159999999999560e-01 -2.186579999999999913e-01 5.514520000000000532e-01 1.273239999999999927e-01
1.403715282037142992e+09 1.326937000000000033e+00 2.369851000000000152e+00 1.278599000000000041e+00 7.946590000000000042e-01 -2.198460000000000136e-01 5.511660000000000448e-01 1.281259999999999899e-01
1.403715282042143345e+09 1.328044999999999920e+00 2.370321000000000122e+00 1.278138999999999914e+00 7.943820000000000325e-01 -2.210660000000000125e-01 5.509089999999999820e-01 1.288559999999999983e-01
1.403715282047142982e+09 1.329156999999999922e+00 2.370791999999999788e+00 1.277674999999999894e+00 7.940690000000000248e-01 -2.222679999999999934e-01 5.507109999999999506e-01 1.295739999999999947e-01
1.403715282052143097e+09 1.330222999999999933e+00 2.371208999999999900e+00 1.277211000000000096e+00 7.934660000000000046e-01 -2.235219999999999985e-01 5.508910000000000196e-01 1.302639999999999909e-01
1.403715282057142973e+09 1.331329999999999902e+00 2.371668000000000109e+00 1.276748999999999912e+00 7.930899999999999617e-01 -2.247709999999999986e-01 5.507600000000000273e-01 1.309670000000000001e-01
1.403715282062143087e+09 1.332435000000000036e+00 2.372130999999999990e+00 1.276277000000000106e+00 7.926929999999999810e-01 -2.259859999999999924e-01 5.506550000000000056e-01 1.317260000000000097e-01
1.403715282067142963e+09 1.333544000000000063e+00 2.372595000000000010e+00 1.275798999999999905e+00 7.923390000000000155e-01 -2.271809999999999941e-01 5.504850000000000021e-01 1.325149999999999939e-01
1.403715282072143078e+09 1.334659999999999958e+00 2.373063999999999840e+00 1.275325999999999960e+00 7.920260000000000078e-01 -2.283280000000000032e-01 5.502679999999999794e-01 1.333209999999999951e-01
1.403715282077142954e+09 1.335785000000000000e+00 2.373537999999999926e+00 1.274852000000000096e+00 7.917530000000000401e-01 -2.294390000000000041e-01 5.500059999999999949e-01 1.341249999999999942e-01
1.403715282082143068e+09 1.336920000000000108e+00 2.374014999999999986e+00 1.274370999999999921e+00 7.914740000000000109e-01 -2.305000000000000104e-01 5.497649999999999482e-01 1.349430000000000074e-01
1.403715282087142944e+09 1.338059000000000109e+00 2.374492000000000047e+00 1.273892000000000024e+00 7.911880000000000024e-01 -2.315460000000000018e-01 5.495330000000000492e-01 1.357810000000000128e-01
1.403715282092143059e+09 1.339204000000000061e+00 2.374964999999999993e+00 1.273417000000000021e+00 7.908809999999999452e-01 -2.325849999999999862e-01 5.493209999999999482e-01 1.366539999999999977e-01
1.403715282097142935e+09 1.340354999999999963e+00 2.375429000000000013e+00 1.272936999999999985e+00 7.905450000000000532e-01 -2.336390000000000133e-01 5.491319999999999535e-01 1.375659999999999938e-01
1.403715282102143049e+09 1.341455999999999982e+00 2.375837999999999894e+00 1.272431000000000090e+00 7.900530000000000053e-01 -2.346109999999999862e-01 5.491489999999999982e-01 1.386010000000000020e-01
1.403715282107142925e+09 1.342597999999999958e+00 2.376281999999999783e+00 1.271924000000000055e+00 7.897870000000000168e-01 -2.356260000000000021e-01 5.488370000000000193e-01 1.396320000000000061e-01
1.403715282112143040e+09 1.343742999999999910e+00 2.376729999999999787e+00 1.271400000000000086e+00 7.895809999999999773e-01 -2.366250000000000020e-01 5.484529999999999683e-01 1.406199999999999950e-01
1.403715282117143154e+09 1.344886999999999944e+00 2.377184000000000186e+00 1.270868000000000109e+00 7.894039999999999946e-01 -2.376250000000000029e-01 5.480399999999999716e-01 1.415410000000000001e-01
1.403715282122143030e+09 1.346038000000000068e+00 2.377648999999999901e+00 1.270331000000000099e+00 7.892449999999999743e-01 -2.386300000000000088e-01 5.476180000000000492e-01 1.423800000000000066e-01
1.403715282127142906e+09 1.347202999999999928e+00 2.378121000000000151e+00 1.269795999999999925e+00 7.890359999999999596e-01 -2.396800000000000042e-01 5.472669999999999479e-01 1.431219999999999992e-01
1.403715282132143021e+09 1.348370999999999986e+00 2.378595999999999933e+00 1.269269999999999898e+00 7.887739999999999752e-01 -2.407940000000000080e-01 5.469800000000000217e-01 1.437980000000000091e-01
1.403715282137142897e+09 1.349539999999999962e+00 2.379065999999999903e+00 1.268748999999999905e+00 7.884459999999999802e-01 -2.419540000000000024e-01 5.467629999999999990e-01 1.444840000000000013e-01
1.403715282142143011e+09 1.350713999999999970e+00 2.379526999999999948e+00 1.268234000000000083e+00 7.880899999999999572e-01 -2.431649999999999923e-01 5.465609999999999635e-01 1.451649999999999885e-01
1.403715282147142887e+09 1.351893000000000011e+00 2.379980000000000206e+00 1.267721000000000098e+00 7.876940000000000053e-01 -2.443970000000000031e-01 5.464069999999999760e-01 1.458299999999999874e-01
1.403715282152143002e+09 1.353018999999999972e+00 2.380396000000000178e+00 1.267203999999999997e+00 7.871219999999999883e-01 -2.456430000000000002e-01 5.464879999999999738e-01 1.464580000000000048e-01
1.403715282157143116e+09 1.354203999999999963e+00 2.380847999999999853e+00 1.266685999999999979e+00 7.867269999999999541e-01 -2.468130000000000046e-01 5.463529999999999776e-01 1.471220000000000028e-01
1.403715282162142992e+09 1.355393000000000070e+00 2.381310000000000038e+00 1.266156000000000059e+00 7.863670000000000382e-01 -2.479560000000000097e-01 5.461759999999999948e-01 1.477849999999999997e-01
1.403715282167143106e+09 1.356591000000000102e+00 2.381769999999999943e+00 1.265624000000000082e+00 7.860399999999999610e-01 -2.490410000000000124e-01 5.459659999999999513e-01 1.484810000000000019e-01
1.403715282172143221e+09 1.357796000000000003e+00 2.382229000000000152e+00 1.265103000000000089e+00 7.857309999999999572e-01 -2.501200000000000090e-01 5.457140000000000324e-01 1.492340000000000055e-01
1.403715282177143097e+09 1.359002000000000043e+00 2.382687999999999917e+00 1.264585000000000070e+00 7.854170000000000318e-01 -2.511700000000000044e-01 5.454609999999999737e-01 1.500519999999999909e-01
1.403715282182142973e+09 1.360209999999999919e+00 2.383147000000000126e+00 1.264064000000000076e+00 7.850909999999999833e-01 -2.522409999999999930e-01 5.452120000000000299e-01 1.508700000000000041e-01
1.403715282187143087e+09 1.361420999999999992e+00 2.383608000000000171e+00 1.263538999999999968e+00 7.847589999999999844e-01 -2.532710000000000239e-01 5.449779999999999625e-01 1.517259999999999998e-01
1.403715282192142963e+09 1.362638999999999934e+00 2.384078000000000142e+00 1.263020999999999949e+00 7.844139999999999446e-01 -2.542809999999999793e-01 5.447720000000000340e-01 1.525620000000000032e-01
1.403715282197143078e+09 1.363866000000000023e+00 2.384558999999999873e+00 1.262509000000000103e+00 7.840819999999999457e-01 -2.552579999999999849e-01 5.445649999999999658e-01 1.533779999999999866e-01
1.403715282202142954e+09 1.365035999999999916e+00 2.385008000000000017e+00 1.261988000000000110e+00 7.835619999999999807e-01 -2.562340000000000173e-01 5.446119999999999850e-01 1.541820000000000135e-01
1.403715282207143068e+09 1.366255999999999915e+00 2.385476000000000152e+00 1.261468999999999951e+00 7.832440000000000513e-01 -2.572329999999999894e-01 5.443630000000000413e-01 1.550189999999999901e-01
1.403715282212142944e+09 1.367472000000000021e+00 2.385937000000000197e+00 1.260930000000000106e+00 7.828810000000000491e-01 -2.582490000000000063e-01 5.441500000000000226e-01 1.559149999999999980e-01
1.403715282217143059e+09 1.368689000000000044e+00 2.386392999999999986e+00 1.260388999999999982e+00 7.825830000000000286e-01 -2.593159999999999910e-01 5.438209999999999988e-01 1.567910000000000137e-01
1.403715282222142935e+09 1.369917000000000051e+00 2.386851000000000056e+00 1.259851999999999972e+00 7.822959999999999914e-01 -2.603699999999999903e-01 5.434900000000000286e-01 1.576299999999999923e-01
1.403715282227143049e+09 1.371158000000000099e+00 2.387312999999999796e+00 1.259311000000000069e+00 7.820070000000000077e-01 -2.614360000000000017e-01 5.431679999999999842e-01 1.584119999999999973e-01
1.403715282232142925e+09 1.372411999999999965e+00 2.387777999999999956e+00 1.258764999999999912e+00 7.817110000000000447e-01 -2.624929999999999763e-01 5.428720000000000212e-01 1.591460000000000097e-01
1.403715282237143040e+09 1.373669000000000029e+00 2.388247999999999927e+00 1.258216999999999919e+00 7.813949999999999507e-01 -2.635680000000000245e-01 5.425959999999999672e-01 1.598670000000000091e-01
1.403715282242142916e+09 1.374929999999999986e+00 2.388717000000000201e+00 1.257663999999999893e+00 7.810650000000000093e-01 -2.646609999999999796e-01 5.423259999999999748e-01 1.605939999999999868e-01
1.403715282247143030e+09 1.376198000000000032e+00 2.389181000000000221e+00 1.257112000000000007e+00 7.807340000000000391e-01 -2.657789999999999875e-01 5.420399999999999663e-01 1.613290000000000002e-01
1.403715282252142906e+09 1.377410999999999941e+00 2.389616999999999880e+00 1.256536000000000097e+00 7.802219999999999711e-01 -2.669079999999999786e-01 5.419880000000000253e-01 1.620560000000000056e-01
1.403715282257143021e+09 1.378687999999999914e+00 2.390073000000000114e+00 1.255981000000000014e+00 7.799120000000000497e-01 -2.680119999999999725e-01 5.416800000000000503e-01 1.627659999999999940e-01
1.403715282262142897e+09 1.379974999999999952e+00 2.390534999999999854e+00 1.255435000000000079e+00 7.795999999999999597e-01 -2.690980000000000039e-01 5.413839999999999764e-01 1.634549999999999892e-01
1.403715282267143011e+09 1.381269999999999998e+00 2.390998000000000179e+00 1.254893999999999954e+00 7.792799999999999727e-01 -2.701640000000000152e-01 5.411129999999999551e-01 1.641249999999999931e-01
1.403715282272142887e+09 1.382568000000000019e+00 2.391458999999999779e+00 1.254353999999999969e+00 7.789599999999999858e-01 -2.712589999999999724e-01 5.408220000000000249e-01 1.647969999999999990e-01
1.403715282277143002e+09 1.383866999999999958e+00 2.391915000000000013e+00 1.253805999999999976e+00 7.786199999999999788e-01 -2.723479999999999790e-01 5.405450000000000532e-01 1.655220000000000025e-01
1.403715282282143116e+09 1.385169000000000095e+00 2.392364999999999853e+00 1.253252999999999950e+00 7.782959999999999878e-01 -2.734509999999999996e-01 5.402219999999999800e-01 1.662859999999999894e-01
1.403715282287142992e+09 1.386476999999999959e+00 2.392816999999999972e+00 1.252702999999999900e+00 7.779580000000000384e-01 -2.745250000000000190e-01 5.399230000000000418e-01 1.670750000000000013e-01
1.403715282292143106e+09 1.387791999999999915e+00 2.393275000000000041e+00 1.252153000000000072e+00 7.776309999999999611e-01 -2.755900000000000016e-01 5.396130000000000093e-01 1.678459999999999952e-01
1.403715282297142982e+09 1.389121000000000050e+00 2.393731999999999971e+00 1.251602000000000103e+00 7.773099999999999454e-01 -2.766190000000000038e-01 5.393130000000000424e-01 1.686080000000000079e-01
1.403715282302142859e+09 1.390392000000000072e+00 2.394174000000000024e+00 1.251046000000000102e+00 7.768129999999999757e-01 -2.776549999999999851e-01 5.392569999999999864e-01 1.693250000000000033e-01
1.403715282307142973e+09 1.391734000000000027e+00 2.394623000000000168e+00 1.250483999999999929e+00 7.765009999999999968e-01 -2.786750000000000060e-01 5.389519999999999866e-01 1.700570000000000137e-01
1.403715282312143087e+09 1.393086000000000046e+00 2.395068999999999892e+00 1.249911999999999912e+00 7.761989999999999723e-01 -2.797180000000000222e-01 5.386140000000000372e-01 1.707950000000000024e-01
1.403715282317142963e+09 1.394436999999999927e+00 2.395516000000000201e+00 1.249341000000000035e+00 7.758869999999999933e-01 -2.807819999999999760e-01 5.382759999999999767e-01 1.715409999999999990e-01
1.403715282322143078e+09 1.395782000000000078e+00 2.395970000000000155e+00 1.248769999999999936e+00 7.755889999999999729e-01 -2.818570000000000242e-01 5.379110000000000280e-01 1.722740000000000105e-01
1.403715282327142954e+09 1.397121000000000057e+00 2.396428999999999920e+00 1.248200999999999894e+00 7.752580000000000027e-01 -2.829260000000000108e-01 5.375849999999999795e-01 1.730289999999999884e-01
1.403715282332143068e+09 1.398465999999999987e+00 2.396891000000000105e+00 1.247638999999999943e+00 7.749319999999999542e-01 -2.839709999999999734e-01 5.372660000000000213e-01 1.737740000000000118e-01
1.403715282337142944e+09 1.399821999999999900e+00 2.397353999999999985e+00 1.247079000000000049e+00 7.746030000000000415e-01 -2.849860000000000171e-01 5.369650000000000256e-01 1.745109999999999995e-01
1.403715282342143059e+09 1.401183999999999985e+00 2.397820999999999980e+00 1.246515999999999957e+00 7.742700000000000138e-01 -2.859650000000000247e-01 5.366840000000000499e-01 1.752579999999999971e-01
1.403715282347142935e+09 1.402543000000000095e+00 2.398289999999999811e+00 1.245956999999999981e+00 7.739230000000000276e-01 -2.869619999999999949e-01 5.364079999999999959e-01 1.760089999999999988e-01
1.403715282352143049e+09 1.403823000000000043e+00 2.398743000000000070e+00 1.245398000000000005e+00 7.733560000000000434e-01 -2.880079999999999862e-01 5.363949999999999552e-01 1.767819999999999947e-01
1.403715282357142925e+09 1.405162999999999940e+00 2.399192000000000213e+00 1.244850999999999930e+00 7.729690000000000172e-01 -2.890849999999999809e-01 5.361120000000000330e-01 1.775829999999999909e-01
1.403715282362143040e+09 1.406508000000000091e+00 2.399630000000000152e+00 1.244289999999999896e+00 7.725659999999999750e-01 -2.901880000000000015e-01 5.358380000000000365e-01 1.783659999999999968e-01
1.403715282367142916e+09 1.407861000000000029e+00 2.400062000000000140e+00 1.243716999999999961e+00 7.721740000000000270e-01 -2.913029999999999786e-01 5.355590000000000073e-01 1.790879999999999972e-01
1.403715282372143030e+09 1.409229999999999983e+00 2.400503000000000053e+00 1.243144000000000027e+00 7.717880000000000296e-01 -2.923720000000000208e-01 5.353040000000000020e-01 1.797739999999999894e-01
1.403715282377142668e+09 1.410614999999999952e+00 2.400951000000000057e+00 1.242572999999999928e+00 7.714969999999999883e-01 -2.933720000000000216e-01 5.349559999999999871e-01 1.804379999999999873e-01
1.403715282382143021e+09 1.412015000000000020e+00 2.401396000000000086e+00 1.242008000000000001e+00 7.711999999999999966e-01 -2.942719999999999780e-01 5.346440000000000081e-01 1.811689999999999967e-01
1.403715282387142897e+09 1.413416000000000006e+00 2.401834000000000024e+00 1.241448000000000107e+00 7.709549999999999459e-01 -2.951349999999999807e-01 5.342320000000000402e-01 1.820239999999999914e-01
1.403715282392143011e+09 1.414803999999999951e+00 2.402266000000000012e+00 1.240884000000000098e+00 7.707289999999999974e-01 -2.959910000000000041e-01 5.337520000000000042e-01 1.830019999999999980e-01
1.403715282397142887e+09 1.416180999999999912e+00 2.402693999999999885e+00 1.240310000000000024e+00 7.705189999999999539e-01 -2.968750000000000000e-01 5.332139999999999658e-01 1.840269999999999961e-01
1.403715282402143002e+09 1.417489999999999917e+00 2.403115000000000112e+00 1.239697999999999967e+00 7.701240000000000308e-01 -2.977870000000000239e-01 5.329070000000000196e-01 1.850439999999999863e-01
1.403715282407143116e+09 1.418868999999999936e+00 2.403548999999999936e+00 1.239114999999999966e+00 7.699030000000000040e-01 -2.987020000000000231e-01 5.323769999999999891e-01 1.860199999999999909e-01
1.403715282412142992e+09 1.420265000000000111e+00 2.403990999999999989e+00 1.238534000000000024e+00 7.696399999999999908e-01 -2.996240000000000014e-01 5.319260000000000099e-01 1.869190000000000018e-01
1.403715282417143106e+09 1.421681999999999890e+00 2.404441999999999968e+00 1.237953000000000081e+00 7.693250000000000366e-01 -3.005749999999999811e-01 5.315720000000000445e-01 1.877020000000000077e-01
1.403715282422142982e+09 1.423108999999999957e+00 2.404901000000000177e+00 1.237367000000000106e+00 7.689510000000000511e-01 -3.016059999999999852e-01 5.312970000000000192e-01 1.883579999999999977e-01
1.403715282427143097e+09 1.424533999999999967e+00 2.405365000000000197e+00 1.236772999999999900e+00 7.685159999999999769e-01 -3.026570000000000094e-01 5.311040000000000205e-01 1.889949999999999963e-01
1.403715282432142735e+09 1.425953000000000026e+00 2.405829999999999913e+00 1.236172999999999966e+00 7.680869999999999642e-01 -3.037920000000000065e-01 5.308519999999999905e-01 1.896349999999999980e-01
1.403715282437143087e+09 1.427376999999999896e+00 2.406289000000000122e+00 1.235568000000000000e+00 7.676469999999999683e-01 -3.049569999999999781e-01 5.305849999999999733e-01 1.902949999999999919e-01
1.403715282442142963e+09 1.428811999999999971e+00 2.406740000000000101e+00 1.234958000000000000e+00 7.672390000000000043e-01 -3.061479999999999757e-01 5.302550000000000319e-01 1.909500000000000086e-01
1.403715282447143078e+09 1.430266000000000037e+00 2.407186999999999966e+00 1.234337000000000018e+00 7.668730000000000269e-01 -3.072840000000000016e-01 5.298880000000000257e-01 1.916219999999999868e-01
1.403715282452142954e+09 1.431661999999999990e+00 2.407639000000000085e+00 1.233697999999999961e+00 7.663569999999999549e-01 -3.084370000000000167e-01 5.297319999999999807e-01 1.922169999999999990e-01
1.403715282457143068e+09 1.433127999999999957e+00 2.408104999999999940e+00 1.233071000000000028e+00 7.660130000000000550e-01 -3.094700000000000228e-01 5.293889999999999985e-01 1.928759999999999919e-01
1.403715282462142944e+09 1.434606000000000048e+00 2.408570000000000100e+00 1.232452000000000103e+00 7.656640000000000112e-01 -3.104959999999999942e-01 5.290580000000000283e-01 1.935240000000000016e-01
1.403715282467143059e+09 1.436096000000000039e+00 2.409022999999999914e+00 1.231849999999999890e+00 7.652619999999999978e-01 -3.115109999999999824e-01 5.287960000000000438e-01 1.942039999999999877e-01
1.403715282472142935e+09 1.437594999999999956e+00 2.409454000000000207e+00 1.231262999999999996e+00 7.648220000000000018e-01 -3.125359999999999805e-01 5.285609999999999475e-01 1.949329999999999952e-01
1.403715282477143049e+09 1.439100000000000046e+00 2.409869000000000039e+00 1.230674000000000046e+00 7.643529999999999491e-01 -3.135749999999999926e-01 5.283259999999999623e-01 1.957430000000000003e-01
1.403715282482142925e+09 1.440614000000000061e+00 2.410286999999999846e+00 1.230072000000000054e+00 7.638610000000000122e-01 -3.145510000000000250e-01 5.281209999999999516e-01 1.966559999999999975e-01
1.403715282487142801e+09 1.442144000000000092e+00 2.410712999999999884e+00 1.229465000000000030e+00 7.634389999999999787e-01 -3.155200000000000227e-01 5.278329999999999966e-01 1.975200000000000011e-01
1.403715282492142916e+09 1.443691999999999975e+00 2.411147999999999847e+00 1.228857000000000088e+00 7.630409999999999693e-01 -3.164370000000000238e-01 5.275590000000000002e-01 1.983240000000000003e-01
1.403715282497143030e+09 1.445252999999999899e+00 2.411586999999999925e+00 1.228231999999999990e+00 7.626509999999999678e-01 -3.173500000000000210e-01 5.272949999999999582e-01 1.990679999999999950e-01
1.403715282502142906e+09 1.446755000000000013e+00 2.412023000000000028e+00 1.227573000000000025e+00 7.620869999999999589e-01 -3.183289999999999731e-01 5.272660000000000124e-01 1.997009999999999896e-01
1.403715282507143021e+09 1.448299000000000003e+00 2.412459000000000131e+00 1.226911000000000085e+00 7.617249999999999854e-01 -3.193329999999999780e-01 5.269359999999999600e-01 2.003550000000000053e-01
1.403715282512142897e+09 1.449837000000000042e+00 2.412891000000000119e+00 1.226247000000000087e+00 7.613649999999999585e-01 -3.203790000000000249e-01 5.265600000000000280e-01 2.010450000000000015e-01
1.403715282517143011e+09 1.451375000000000082e+00 2.413317999999999852e+00 1.225581000000000031e+00 7.610170000000000545e-01 -3.214420000000000055e-01 5.261320000000000441e-01 2.017909999999999981e-01
1.403715282522142887e+09 1.452922000000000047e+00 2.413740999999999914e+00 1.224909999999999943e+00 7.606789999999999941e-01 -3.224600000000000244e-01 5.256960000000000521e-01 2.025790000000000091e-01
1.403715282527143002e+09 1.454490000000000061e+00 2.414168999999999787e+00 1.224245000000000028e+00 7.603370000000000406e-01 -3.234369999999999745e-01 5.252909999999999524e-01 2.033619999999999872e-01
1.403715282532143116e+09 1.456077999999999983e+00 2.414606000000000030e+00 1.223597000000000046e+00 7.599789999999999601e-01 -3.243530000000000024e-01 5.249470000000000525e-01 2.041270000000000029e-01
1.403715282537142992e+09 1.457680000000000087e+00 2.415045000000000108e+00 1.222960999999999965e+00 7.596190000000000442e-01 -3.252809999999999868e-01 5.246269999999999545e-01 2.048190000000000011e-01
1.403715282542143345e+09 1.459292999999999951e+00 2.415481999999999907e+00 1.222326999999999941e+00 7.591860000000000275e-01 -3.262249999999999872e-01 5.244050000000000100e-01 2.054920000000000080e-01
1.403715282547142982e+09 1.460906000000000038e+00 2.415918000000000010e+00 1.221686999999999967e+00 7.587150000000000283e-01 -3.272050000000000236e-01 5.242120000000000113e-01 2.061679999999999902e-01
1.403715282552143097e+09 1.462453000000000003e+00 2.416363000000000039e+00 1.221017000000000019e+00 7.580369999999999608e-01 -3.282849999999999935e-01 5.242590000000000305e-01 2.067869999999999986e-01
1.403715282557142973e+09 1.464042999999999983e+00 2.416802000000000117e+00 1.220364999999999922e+00 7.575279999999999792e-01 -3.293300000000000116e-01 5.240730000000000111e-01 2.074670000000000125e-01
1.403715282562143087e+09 1.465640000000000054e+00 2.417241000000000195e+00 1.219724000000000030e+00 7.570379999999999887e-01 -3.303659999999999930e-01 5.238589999999999636e-01 2.081500000000000017e-01
1.403715282567142963e+09 1.467251000000000083e+00 2.417683999999999944e+00 1.219090999999999925e+00 7.565469999999999695e-01 -3.313530000000000086e-01 5.236709999999999976e-01 2.088460000000000039e-01
1.403715282572143078e+09 1.468874000000000013e+00 2.418130000000000113e+00 1.218458999999999959e+00 7.560689999999999911e-01 -3.322990000000000110e-01 5.234820000000000029e-01 2.095470000000000110e-01
1.403715282577142954e+09 1.470512999999999959e+00 2.418575000000000141e+00 1.217823000000000100e+00 7.555969999999999631e-01 -3.331970000000000209e-01 5.233090000000000241e-01 2.102600000000000025e-01
1.403715282582143068e+09 1.472161999999999971e+00 2.419020000000000170e+00 1.217184000000000044e+00 7.551360000000000294e-01 -3.340839999999999921e-01 5.231130000000000502e-01 2.109989999999999921e-01
1.403715282587142944e+09 1.473808999999999925e+00 2.419461000000000084e+00 1.216544999999999987e+00 7.546629999999999727e-01 -3.349360000000000115e-01 5.229230000000000267e-01 2.118130000000000013e-01
1.403715282592143059e+09 1.475451000000000068e+00 2.419903000000000137e+00 1.215912000000000104e+00 7.541889999999999983e-01 -3.358539999999999859e-01 5.226929999999999632e-01 2.126190000000000024e-01
1.403715282597142935e+09 1.477097000000000104e+00 2.420348000000000166e+00 1.215281999999999973e+00 7.536859999999999671e-01 -3.367740000000000178e-01 5.224900000000000100e-01 2.134459999999999968e-01
1.403715282602143049e+09 1.478706000000000076e+00 2.420809000000000211e+00 1.214633999999999991e+00 7.529900000000000482e-01 -3.377350000000000074e-01 5.225579999999999670e-01 2.141820000000000113e-01
1.403715282607142925e+09 1.480374000000000079e+00 2.421259000000000050e+00 1.214005000000000001e+00 7.524899999999999922e-01 -3.386370000000000213e-01 5.224020000000000330e-01 2.149000000000000077e-01
1.403715282612143040e+09 1.482051999999999925e+00 2.421714000000000144e+00 1.213370999999999977e+00 7.519799999999999818e-01 -3.395159999999999845e-01 5.222860000000000280e-01 2.155819999999999959e-01
1.403715282617143154e+09 1.483732000000000051e+00 2.422172000000000214e+00 1.212731000000000003e+00 7.514650000000000496e-01 -3.404220000000000024e-01 5.221599999999999575e-01 2.162570000000000048e-01
1.403715282622143030e+09 1.485408000000000062e+00 2.422629000000000143e+00 1.212085000000000079e+00 7.509329999999999616e-01 -3.413470000000000115e-01 5.220280000000000475e-01 2.169659999999999922e-01
1.403715282627142906e+09 1.487082999999999933e+00 2.423080000000000123e+00 1.211435000000000040e+00 7.504030000000000422e-01 -3.423280000000000212e-01 5.218589999999999618e-01 2.176639999999999964e-01
1.403715282632143021e+09 1.488768000000000091e+00 2.423519999999999897e+00 1.210779000000000050e+00 7.498700000000000365e-01 -3.433169999999999833e-01 5.216859999999999831e-01 2.183620000000000005e-01
1.403715282637142897e+09 1.490467999999999904e+00 2.423956000000000000e+00 1.210121999999999920e+00 7.493630000000000013e-01 -3.442879999999999829e-01 5.214950000000000419e-01 2.190310000000000035e-01
1.403715282642143011e+09 1.492183999999999955e+00 2.424402999999999864e+00 1.209464000000000095e+00 7.488740000000000396e-01 -3.452160000000000228e-01 5.213280000000000136e-01 2.196460000000000079e-01
1.403715282647142887e+09 1.493905999999999956e+00 2.424857999999999958e+00 1.208804999999999907e+00 7.484089999999999909e-01 -3.461389999999999745e-01 5.211470000000000269e-01 2.202070000000000138e-01
1.403715282652143002e+09 1.495575000000000099e+00 2.425336000000000158e+00 1.208115000000000050e+00 7.477089999999999570e-01 -3.470980000000000176e-01 5.212740000000000151e-01 2.207449999999999968e-01
1.403715282657143116e+09 1.497281000000000084e+00 2.425793999999999784e+00 1.207457000000000003e+00 7.471729999999999761e-01 -3.480409999999999893e-01 5.211479999999999446e-01 2.213759999999999895e-01
1.403715282662142992e+09 1.498982000000000037e+00 2.426245999999999903e+00 1.206801999999999930e+00 7.466049999999999631e-01 -3.490139999999999909e-01 5.210270000000000179e-01 2.220459999999999934e-01
1.403715282667143106e+09 1.500687000000000104e+00 2.426696000000000186e+00 1.206150000000000055e+00 7.460189999999999877e-01 -3.500150000000000206e-01 5.209089999999999554e-01 2.227210000000000023e-01
1.403715282672143221e+09 1.502401000000000098e+00 2.427150000000000141e+00 1.205497999999999958e+00 7.454330000000000123e-01 -3.509990000000000054e-01 5.207969999999999544e-01 2.234009999999999885e-01
1.403715282677143097e+09 1.504126999999999992e+00 2.427605999999999931e+00 1.204841999999999969e+00 7.448479999999999546e-01 -3.519570000000000198e-01 5.207009999999999694e-01 2.240689999999999904e-01
1.403715282682142973e+09 1.505865000000000009e+00 2.428064000000000000e+00 1.204183999999999921e+00 7.442929999999999824e-01 -3.528780000000000250e-01 5.205950000000000299e-01 2.247139999999999971e-01
1.403715282687143087e+09 1.507609999999999895e+00 2.428528000000000020e+00 1.203519999999999923e+00 7.437599999999999767e-01 -3.537699999999999734e-01 5.204879999999999507e-01 2.253269999999999995e-01
1.403715282692142963e+09 1.509354000000000084e+00 2.429002000000000105e+00 1.202836999999999934e+00 7.432389999999999830e-01 -3.546619999999999773e-01 5.203680000000000527e-01 2.259210000000000107e-01
1.403715282697143078e+09 1.511095999999999995e+00 2.429475000000000051e+00 1.202131999999999978e+00 7.427129999999999566e-01 -3.555869999999999864e-01 5.202229999999999910e-01 2.265340000000000131e-01
1.403715282702142954e+09 1.512790999999999997e+00 2.429981999999999864e+00 1.201378999999999975e+00 7.420090000000000297e-01 -3.566909999999999803e-01 5.202339999999999742e-01 2.270479999999999998e-01
1.403715282707143068e+09 1.514518000000000031e+00 2.430467000000000155e+00 1.200639999999999930e+00 7.414840000000000320e-01 -3.577779999999999849e-01 5.199949999999999850e-01 2.276040000000000008e-01
1.403715282712142944e+09 1.516248999999999958e+00 2.430954999999999977e+00 1.199894000000000016e+00 7.409710000000000463e-01 -3.588950000000000196e-01 5.197439999999999838e-01 2.280919999999999892e-01
1.403715282717143059e+09 1.517989999999999950e+00 2.431452000000000169e+00 1.199146999999999963e+00 7.404629999999999823e-01 -3.599829999999999974e-01 5.195279999999999898e-01 2.285240000000000049e-01
1.403715282722142935e+09 1.519741999999999926e+00 2.431960000000000122e+00 1.198406000000000082e+00 7.399620000000000086e-01 -3.610349999999999948e-01 5.193419999999999703e-01 2.289110000000000034e-01
1.403715282727143049e+09 1.521503999999999968e+00 2.432472999999999885e+00 1.197670000000000012e+00 7.394399999999999862e-01 -3.620289999999999897e-01 5.192219999999999613e-01 2.293030000000000068e-01
1.403715282732142925e+09 1.523266000000000009e+00 2.432986000000000093e+00 1.196941000000000033e+00 7.389000000000000012e-01 -3.630070000000000241e-01 5.191219999999999724e-01 2.297289999999999888e-01
1.403715282737143040e+09 1.525023999999999935e+00 2.433483999999999980e+00 1.196217000000000086e+00 7.383319999999999883e-01 -3.639740000000000197e-01 5.190310000000000201e-01 2.302329999999999932e-01
1.403715282742142916e+09 1.526780000000000026e+00 2.433959000000000206e+00 1.195500000000000007e+00 7.377420000000000089e-01 -3.649640000000000106e-01 5.189259999999999984e-01 2.307960000000000012e-01
1.403715282747143030e+09 1.528537000000000035e+00 2.434420999999999946e+00 1.194792999999999994e+00 7.371550000000000047e-01 -3.659330000000000083e-01 5.188000000000000389e-01 2.314249999999999918e-01
1.403715282752142906e+09 1.530262999999999929e+00 2.434928000000000203e+00 1.194055000000000089e+00 7.363389999999999658e-01 -3.669560000000000044e-01 5.189709999999999601e-01 2.319839999999999958e-01
1.403715282757143021e+09 1.532029000000000085e+00 2.435411000000000215e+00 1.193308999999999953e+00 7.357939999999999481e-01 -3.679230000000000000e-01 5.188239999999999519e-01 2.325139999999999985e-01
1.403715282762142897e+09 1.533798999999999912e+00 2.435897999999999897e+00 1.192546000000000106e+00 7.352699999999999791e-01 -3.688739999999999797e-01 5.186790000000000012e-01 2.329940000000000067e-01
1.403715282767143011e+09 1.535563999999999929e+00 2.436389999999999834e+00 1.191770999999999914e+00 7.347679999999999767e-01 -3.698500000000000121e-01 5.184969999999999857e-01 2.334350000000000036e-01
1.403715282772142887e+09 1.537320999999999938e+00 2.436876999999999960e+00 1.190987999999999936e+00 7.342729999999999535e-01 -3.708670000000000022e-01 5.182780000000000165e-01 2.338679999999999926e-01
1.403715282777143002e+09 1.539076000000000111e+00 2.437351000000000045e+00 1.190204999999999957e+00 7.337730000000000086e-01 -3.719489999999999741e-01 5.180150000000000032e-01 2.343079999999999885e-01
1.403715282782143116e+09 1.540829999999999922e+00 2.437813999999999925e+00 1.189414999999999889e+00 7.332579999999999654e-01 -3.730550000000000255e-01 5.177420000000000355e-01 2.347670000000000035e-01
1.403715282787142992e+09 1.542591000000000045e+00 2.438279999999999781e+00 1.188620000000000010e+00 7.327430000000000332e-01 -3.741530000000000133e-01 5.174760000000000471e-01 2.352160000000000084e-01
1.403715282792143106e+09 1.544367000000000045e+00 2.438743000000000105e+00 1.187821999999999933e+00 7.322309999999999652e-01 -3.752010000000000067e-01 5.172459999999999836e-01 2.356499999999999984e-01
1.403715282797142982e+09 1.546160999999999897e+00 2.439198000000000199e+00 1.187035000000000062e+00 7.317460000000000075e-01 -3.761860000000000204e-01 5.170219999999999816e-01 2.360800000000000121e-01
1.403715282802142859e+09 1.547933000000000003e+00 2.439684999999999881e+00 1.186241000000000101e+00 7.311010000000000009e-01 -3.771470000000000100e-01 5.170350000000000223e-01 2.364880000000000038e-01
1.403715282807142973e+09 1.549724000000000101e+00 2.440119999999999845e+00 1.185470999999999941e+00 7.306179999999999897e-01 -3.780720000000000192e-01 5.168009999999999549e-01 2.370180000000000065e-01
1.403715282812143087e+09 1.551503000000000076e+00 2.440545000000000186e+00 1.184706000000000037e+00 7.300740000000000007e-01 -3.790129999999999888e-01 5.165910000000000224e-01 2.376530000000000031e-01
1.403715282817142963e+09 1.553279000000000076e+00 2.440974000000000199e+00 1.183947000000000083e+00 7.294819999999999638e-01 -3.799759999999999804e-01 5.164100000000000357e-01 2.383270000000000111e-01
1.403715282822143078e+09 1.555055999999999994e+00 2.441415000000000113e+00 1.183184999999999931e+00 7.289029999999999676e-01 -3.809270000000000156e-01 5.162320000000000242e-01 2.389699999999999880e-01
1.403715282827142954e+09 1.556843999999999895e+00 2.441860000000000142e+00 1.182412000000000019e+00 7.283279999999999754e-01 -3.818579999999999752e-01 5.160879999999999912e-01 2.395509999999999862e-01
1.403715282832143068e+09 1.558640999999999943e+00 2.442307000000000006e+00 1.181635999999999909e+00 7.278059999999999530e-01 -3.827490000000000059e-01 5.159110000000000085e-01 2.400960000000000039e-01
1.403715282837142944e+09 1.560437999999999992e+00 2.442762999999999796e+00 1.180857999999999963e+00 7.272939999999999960e-01 -3.836030000000000273e-01 5.157439999999999802e-01 2.406459999999999988e-01
1.403715282842143059e+09 1.562230000000000008e+00 2.443223000000000145e+00 1.180077000000000043e+00 7.268179999999999641e-01 -3.844580000000000219e-01 5.155180000000000318e-01 2.412090000000000067e-01
1.403715282847142935e+09 1.564013000000000098e+00 2.443678999999999935e+00 1.179300000000000015e+00 7.263319999999999776e-01 -3.853260000000000018e-01 5.152600000000000513e-01 2.418399999999999994e-01
1.403715282852143049e+09 1.565763000000000016e+00 2.444192999999999838e+00 1.178503999999999996e+00 7.256620000000000292e-01 -3.862450000000000050e-01 5.152020000000000488e-01 2.424810000000000021e-01
1.403715282857142925e+09 1.567536999999999958e+00 2.444640999999999842e+00 1.177716999999999903e+00 7.252020000000000133e-01 -3.870899999999999896e-01 5.148580000000000378e-01 2.432410000000000128e-01
1.403715282862143040e+09 1.569314000000000098e+00 2.445082000000000200e+00 1.176922999999999941e+00 7.247460000000000013e-01 -3.879509999999999903e-01 5.145009999999999861e-01 2.439860000000000084e-01
1.403715282867142916e+09 1.571091999999999933e+00 2.445530999999999899e+00 1.176128999999999980e+00 7.242840000000000389e-01 -3.888130000000000197e-01 5.141729999999999912e-01 2.446800000000000086e-01
1.403715282872143030e+09 1.572872999999999966e+00 2.445990000000000109e+00 1.175340000000000051e+00 7.238149999999999862e-01 -3.896830000000000016e-01 5.138810000000000322e-01 2.453019999999999923e-01
1.403715282877142668e+09 1.574656999999999973e+00 2.446457000000000104e+00 1.174555000000000016e+00 7.233110000000000372e-01 -3.905560000000000143e-01 5.136579999999999480e-01 2.458680000000000032e-01
1.403715282882143021e+09 1.576440999999999981e+00 2.446921000000000124e+00 1.173770999999999898e+00 7.227749999999999453e-01 -3.914540000000000242e-01 5.134649999999999492e-01 2.464189999999999992e-01
1.403715282887142897e+09 1.578219999999999956e+00 2.447381000000000029e+00 1.172990999999999895e+00 7.222119999999999651e-01 -3.923440000000000261e-01 5.132799999999999585e-01 2.470420000000000116e-01
1.403715282892143011e+09 1.579987999999999948e+00 2.447843999999999909e+00 1.172217999999999982e+00 7.216230000000000144e-01 -3.932220000000000160e-01 5.130959999999999965e-01 2.477509999999999990e-01
1.403715282897142887e+09 1.581750999999999907e+00 2.448310000000000208e+00 1.171456999999999971e+00 7.210360000000000102e-01 -3.940600000000000214e-01 5.129040000000000266e-01 2.485300000000000009e-01
1.403715282902143002e+09 1.583495000000000097e+00 2.448846000000000078e+00 1.170695000000000041e+00 7.202420000000000488e-01 -3.949340000000000073e-01 5.129799999999999915e-01 2.492570000000000063e-01
1.403715282907143116e+09 1.585272000000000014e+00 2.449323999999999835e+00 1.169945000000000013e+00 7.196960000000000024e-01 -3.957019999999999982e-01 5.127639999999999976e-01 2.500640000000000085e-01
1.403715282912142992e+09 1.587061999999999973e+00 2.449796000000000085e+00 1.169176999999999911e+00 7.191220000000000390e-01 -3.964759999999999951e-01 5.126039999999999486e-01 2.508190000000000142e-01
1.403715282917143106e+09 1.588856000000000046e+00 2.450267000000000195e+00 1.168385000000000007e+00 7.186540000000000150e-01 -3.973070000000000213e-01 5.123140000000000471e-01 2.514399999999999968e-01
1.403715282922142982e+09 1.590640000000000054e+00 2.450741999999999976e+00 1.167559999999999931e+00 7.182070000000000398e-01 -3.981919999999999904e-01 5.119770000000000154e-01 2.520060000000000078e-01
1.403715282927143097e+09 1.592419000000000029e+00 2.451210000000000111e+00 1.166720999999999897e+00 7.177769999999999984e-01 -3.991330000000000156e-01 5.115690000000000515e-01 2.525729999999999920e-01
1.403715282932142735e+09 1.594189999999999996e+00 2.451674999999999827e+00 1.165891999999999928e+00 7.173300000000000232e-01 -4.001179999999999737e-01 5.111409999999999565e-01 2.531550000000000189e-01
1.403715282937143087e+09 1.595960000000000045e+00 2.452134000000000036e+00 1.165075000000000083e+00 7.168320000000000247e-01 -4.011149999999999993e-01 5.107580000000000453e-01 2.537630000000000163e-01
1.403715282942142963e+09 1.597741999999999996e+00 2.452586999999999851e+00 1.164271999999999974e+00 7.162990000000000190e-01 -4.020790000000000197e-01 5.104429999999999801e-01 2.543790000000000218e-01
1.403715282947143078e+09 1.599536999999999987e+00 2.453043999999999780e+00 1.163486999999999938e+00 7.157249999999999446e-01 -4.030119999999999814e-01 5.102179999999999493e-01 2.549719999999999764e-01
1.403715282952142954e+09 1.601323000000000052e+00 2.453567000000000053e+00 1.162687999999999944e+00 7.149170000000000247e-01 -4.039429999999999965e-01 5.103529999999999456e-01 2.554679999999999729e-01
1.403715282957143068e+09 1.603143999999999902e+00 2.454028000000000098e+00 1.161929999999999907e+00 7.142910000000000093e-01 -4.048249999999999904e-01 5.102440000000000309e-01 2.560399999999999898e-01
1.403715282962142944e+09 1.604964000000000057e+00 2.454489000000000143e+00 1.161181999999999936e+00 7.136869999999999603e-01 -4.056580000000000186e-01 5.101120000000000099e-01 2.566740000000000133e-01
1.403715282967143059e+09 1.606773000000000007e+00 2.454953999999999859e+00 1.160425000000000040e+00 7.130170000000000119e-01 -4.065420000000000145e-01 5.100339999999999874e-01 2.572949999999999959e-01
1.403715282972142935e+09 1.608570999999999973e+00 2.455420000000000158e+00 1.159658999999999995e+00 7.124160000000000492e-01 -4.074999999999999734e-01 5.098160000000000469e-01 2.578779999999999961e-01
1.403715282977143049e+09 1.610363999999999907e+00 2.455884000000000178e+00 1.158884000000000025e+00 7.118139999999999468e-01 -4.084709999999999730e-01 5.095830000000000082e-01 2.584670000000000023e-01
1.403715282982142925e+09 1.612158999999999898e+00 2.456351999999999869e+00 1.158106000000000080e+00 7.112509999999999666e-01 -4.094519999999999826e-01 5.093079999999999830e-01 2.590100000000000180e-01
1.403715282987142801e+09 1.613955999999999946e+00 2.456831000000000209e+00 1.157326999999999995e+00 7.106900000000000439e-01 -4.104019999999999890e-01 5.090639999999999610e-01 2.595290000000000097e-01
1.403715282992142916e+09 1.615757000000000110e+00 2.457310000000000105e+00 1.156549999999999967e+00 7.101450000000000262e-01 -4.113149999999999862e-01 5.088190000000000213e-01 2.600549999999999806e-01
1.403715282997143030e+09 1.617564000000000002e+00 2.457781000000000216e+00 1.155783999999999923e+00 7.095989999999999798e-01 -4.121920000000000028e-01 5.085910000000000153e-01 2.606069999999999776e-01
1.403715283002142906e+09 1.619331000000000076e+00 2.458334999999999937e+00 1.155006999999999895e+00 7.088579999999999881e-01 -4.131239999999999912e-01 5.085840000000000360e-01 2.611359999999999792e-01
1.403715283007143021e+09 1.621116000000000001e+00 2.458811999999999998e+00 1.154225000000000056e+00 7.083110000000000239e-01 -4.139680000000000026e-01 5.083159999999999901e-01 2.618070000000000119e-01
1.403715283012142897e+09 1.622899000000000092e+00 2.459283999999999804e+00 1.153448999999999947e+00 7.077579999999999982e-01 -4.148439999999999905e-01 5.080219999999999736e-01 2.624879999999999991e-01
1.403715283017143011e+09 1.624681999999999960e+00 2.459756000000000054e+00 1.152682999999999902e+00 7.072239999999999638e-01 -4.156739999999999879e-01 5.077209999999999779e-01 2.631970000000000143e-01
1.403715283022142887e+09 1.626473999999999975e+00 2.460226000000000024e+00 1.151912000000000047e+00 7.066639999999999588e-01 -4.165510000000000046e-01 5.074659999999999727e-01 2.638090000000000157e-01
1.403715283027143002e+09 1.628273000000000081e+00 2.460695999999999994e+00 1.151127999999999929e+00 7.061129999999999907e-01 -4.174729999999999830e-01 5.071989999999999554e-01 2.643440000000000234e-01
1.403715283032143116e+09 1.630069999999999908e+00 2.461167999999999800e+00 1.150341000000000058e+00 7.055099999999999705e-01 -4.184010000000000229e-01 5.070099999999999607e-01 2.648530000000000051e-01
1.403715283037142992e+09 1.631869000000000014e+00 2.461641999999999886e+00 1.149567000000000005e+00 7.049079999999999790e-01 -4.193790000000000018e-01 5.067930000000000490e-01 2.653269999999999795e-01
1.403715283042143345e+09 1.633666999999999980e+00 2.462114999999999831e+00 1.148797999999999986e+00 7.042519999999999891e-01 -4.203620000000000134e-01 5.066289999999999960e-01 2.658280000000000087e-01
1.403715283047142982e+09 1.635462999999999889e+00 2.462584999999999802e+00 1.148025999999999991e+00 7.035930000000000240e-01 -4.213589999999999836e-01 5.064490000000000380e-01 2.663409999999999944e-01
1.403715283052143097e+09 1.637243000000000004e+00 2.463134999999999852e+00 1.147256000000000054e+00 7.027109999999999745e-01 -4.224220000000000197e-01 5.065399999999999903e-01 2.667860000000000231e-01
1.403715283057142973e+09 1.639038999999999913e+00 2.463623999999999814e+00 1.146490999999999927e+00 7.020650000000000501e-01 -4.233830000000000093e-01 5.063630000000000075e-01 2.673019999999999841e-01
1.403715283062143087e+09 1.640838999999999936e+00 2.464115000000000055e+00 1.145720999999999989e+00 7.014249999999999652e-01 -4.243190000000000017e-01 5.062029999999999585e-01 2.678030000000000133e-01
1.403715283067142963e+09 1.642643999999999993e+00 2.464604000000000017e+00 1.144946999999999937e+00 7.008010000000000073e-01 -4.252699999999999814e-01 5.060219999999999718e-01 2.682700000000000085e-01
1.403715283072143078e+09 1.644444999999999935e+00 2.465092999999999979e+00 1.144174000000000024e+00 7.001979999999999871e-01 -4.262210000000000165e-01 5.058080000000000354e-01 2.687430000000000097e-01
1.403715283077142954e+09 1.646239000000000008e+00 2.465584999999999916e+00 1.143393000000000104e+00 6.996109999999999829e-01 -4.271780000000000022e-01 5.055650000000000421e-01 2.692120000000000068e-01
1.403715283082143068e+09 1.648028000000000048e+00 2.466079000000000132e+00 1.142605000000000093e+00 6.990549999999999820e-01 -4.281659999999999910e-01 5.052470000000000017e-01 2.696859999999999813e-01
1.403715283087142944e+09 1.649815999999999949e+00 2.466575000000000184e+00 1.141818000000000000e+00 6.985040000000000138e-01 -4.291240000000000054e-01 5.049420000000000019e-01 2.701660000000000172e-01
1.403715283092143059e+09 1.651602999999999932e+00 2.467070999999999792e+00 1.141043000000000029e+00 6.979659999999999753e-01 -4.300769999999999871e-01 5.046349999999999447e-01 2.706169999999999964e-01
1.403715283097142935e+09 1.653391000000000055e+00 2.467563000000000173e+00 1.140279000000000043e+00 6.973890000000000366e-01 -4.310030000000000250e-01 5.043910000000000338e-01 2.710870000000000224e-01
1.403715283102143049e+09 1.655148999999999981e+00 2.468129999999999935e+00 1.139518000000000031e+00 6.965759999999999730e-01 -4.320200000000000151e-01 5.044279999999999875e-01 2.714650000000000118e-01
1.403715283107142925e+09 1.656924000000000063e+00 2.468636000000000053e+00 1.138765999999999945e+00 6.959049999999999958e-01 -4.329629999999999868e-01 5.042919999999999625e-01 2.719380000000000130e-01
1.403715283112143040e+09 1.658695000000000030e+00 2.469142000000000170e+00 1.138022000000000089e+00 6.952089999999999659e-01 -4.339109999999999912e-01 5.041889999999999983e-01 2.724010000000000042e-01
1.403715283117143154e+09 1.660465999999999998e+00 2.469643000000000033e+00 1.137285000000000101e+00 6.944810000000000150e-01 -4.348509999999999875e-01 5.041309999999999958e-01 2.728679999999999994e-01
1.403715283122143030e+09 1.662236999999999965e+00 2.470137999999999945e+00 1.136552999999999924e+00 6.937710000000000266e-01 -4.357829999999999759e-01 5.040609999999999813e-01 2.733200000000000074e-01
1.403715283127142906e+09 1.664004999999999956e+00 2.470632000000000161e+00 1.135822000000000109e+00 6.930570000000000341e-01 -4.366990000000000038e-01 5.040069999999999828e-01 2.737720000000000153e-01
1.403715283132143021e+09 1.665766000000000080e+00 2.471124000000000098e+00 1.135083000000000064e+00 6.923759999999999915e-01 -4.376309999999999922e-01 5.038979999999999571e-01 2.742089999999999805e-01
1.403715283137142897e+09 1.667519999999999891e+00 2.471614000000000200e+00 1.134336000000000011e+00 6.917290000000000383e-01 -4.385890000000000066e-01 5.037160000000000526e-01 2.746469999999999745e-01
1.403715283142143011e+09 1.669268999999999892e+00 2.472100000000000186e+00 1.133580999999999950e+00 6.911009999999999653e-01 -4.395640000000000103e-01 5.035009999999999764e-01 2.750679999999999792e-01
1.403715283147142887e+09 1.671016000000000057e+00 2.472588000000000008e+00 1.132821999999999996e+00 6.905019999999999492e-01 -4.405519999999999992e-01 5.032440000000000246e-01 2.754639999999999866e-01
1.403715283152143002e+09 1.672730000000000050e+00 2.473161000000000165e+00 1.132074000000000025e+00 6.897309999999999830e-01 -4.415890000000000093e-01 5.032130000000000214e-01 2.757660000000000111e-01
1.403715283157143116e+09 1.674471999999999960e+00 2.473666999999999838e+00 1.131318999999999964e+00 6.891519999999999868e-01 -4.425430000000000197e-01 5.029609999999999914e-01 2.761449999999999738e-01
1.403715283162142992e+09 1.676212000000000035e+00 2.474171000000000120e+00 1.130576000000000025e+00 6.885580000000000034e-01 -4.434830000000000161e-01 5.027340000000000142e-01 2.765349999999999753e-01
1.403715283167143106e+09 1.677945000000000020e+00 2.474673999999999818e+00 1.129844999999999988e+00 6.879469999999999752e-01 -4.444179999999999797e-01 5.025100000000000122e-01 2.769670000000000187e-01
1.403715283172143221e+09 1.679667000000000021e+00 2.475173999999999985e+00 1.129116999999999926e+00 6.873200000000000420e-01 -4.453389999999999849e-01 5.022929999999999895e-01 2.774369999999999892e-01
1.403715283177143097e+09 1.681380000000000097e+00 2.475674999999999848e+00 1.128390000000000004e+00 6.866750000000000353e-01 -4.462590000000000168e-01 5.020919999999999828e-01 2.779240000000000044e-01
1.403715283182142973e+09 1.683089999999999975e+00 2.476182999999999801e+00 1.127667999999999893e+00 6.860039999999999472e-01 -4.471579999999999999e-01 5.019320000000000448e-01 2.784260000000000068e-01
1.403715283187143087e+09 1.684795999999999960e+00 2.476694999999999869e+00 1.126943000000000028e+00 6.853559999999999652e-01 -4.480729999999999991e-01 5.017589999999999550e-01 2.788669999999999760e-01
1.403715283192142963e+09 1.686498999999999970e+00 2.477205000000000101e+00 1.126214000000000048e+00 6.847010000000000041e-01 -4.489850000000000230e-01 5.016009999999999636e-01 2.792959999999999887e-01
1.403715283197143078e+09 1.688198000000000087e+00 2.477714999999999890e+00 1.125483999999999929e+00 6.840460000000000429e-01 -4.499070000000000014e-01 5.014300000000000423e-01 2.797259999999999747e-01
1.403715283202142954e+09 1.689850000000000074e+00 2.478312999999999988e+00 1.124773999999999941e+00 6.831920000000000215e-01 -4.508980000000000210e-01 5.014870000000000161e-01 2.800909999999999789e-01
1.403715283207143068e+09 1.691519999999999913e+00 2.478844000000000047e+00 1.124052999999999969e+00 6.825240000000000196e-01 -4.518260000000000054e-01 5.012999999999999678e-01 2.805610000000000048e-01
1.403715283212142944e+09 1.693187999999999915e+00 2.479366000000000181e+00 1.123342000000000063e+00 6.818600000000000216e-01 -4.527410000000000045e-01 5.011100000000000554e-01 2.810420000000000140e-01
1.403715283217143059e+09 1.694855000000000000e+00 2.479884999999999895e+00 1.122640000000000082e+00 6.812049999999999494e-01 -4.536259999999999737e-01 5.009320000000000439e-01 2.815219999999999945e-01
1.403715283222142935e+09 1.696520999999999946e+00 2.480402000000000218e+00 1.121934999999999905e+00 6.805560000000000498e-01 -4.544980000000000131e-01 5.007629999999999582e-01 2.819900000000000184e-01
1.403715283227143049e+09 1.698179000000000105e+00 2.480919999999999792e+00 1.121231000000000089e+00 6.799209999999999976e-01 -4.553559999999999830e-01 5.005800000000000249e-01 2.824630000000000196e-01
1.403715283232142925e+09 1.699831000000000092e+00 2.481434999999999835e+00 1.120533999999999919e+00 6.792829999999999702e-01 -4.562289999999999957e-01 5.003830000000000222e-01 2.829420000000000268e-01
1.403715283237143040e+09 1.701480000000000103e+00 2.481943999999999928e+00 1.119842999999999922e+00 6.786689999999999667e-01 -4.570890000000000231e-01 5.001419999999999755e-01 2.834559999999999858e-01
1.403715283242142916e+09 1.703125999999999918e+00 2.482444000000000095e+00 1.119151999999999925e+00 6.780800000000000161e-01 -4.579590000000000050e-01 4.998409999999999798e-01 2.839940000000000242e-01
1.403715283247143030e+09 1.704773000000000094e+00 2.482940999999999843e+00 1.118452000000000002e+00 6.774970000000000159e-01 -4.587979999999999836e-01 4.995339999999999780e-01 2.845710000000000184e-01
1.403715283252142906e+09 1.706395000000000106e+00 2.483528999999999876e+00 1.117779000000000078e+00 6.767790000000000195e-01 -4.596419999999999950e-01 4.994370000000000198e-01 2.850650000000000128e-01
1.403715283257143021e+09 1.708040999999999920e+00 2.484048000000000034e+00 1.117085000000000106e+00 6.762409999999999810e-01 -4.604260000000000019e-01 4.991389999999999993e-01 2.855989999999999918e-01
1.403715283262142897e+09 1.709686000000000039e+00 2.484566000000000052e+00 1.116397000000000084e+00 6.757060000000000288e-01 -4.612209999999999921e-01 4.988540000000000196e-01 2.860829999999999762e-01
1.403715283267143011e+09 1.711324000000000067e+00 2.485082999999999931e+00 1.115707999999999922e+00 6.751300000000000079e-01 -4.620509999999999895e-01 4.986090000000000244e-01 2.865320000000000089e-01
1.403715283272142887e+09 1.712954000000000088e+00 2.485596000000000139e+00 1.115010999999999974e+00 6.745109999999999717e-01 -4.629320000000000102e-01 4.983839999999999937e-01 2.869630000000000236e-01
1.403715283277143002e+09 1.714574999999999960e+00 2.486107000000000067e+00 1.114309999999999912e+00 6.738709999999999978e-01 -4.638760000000000105e-01 4.981490000000000085e-01 2.873519999999999963e-01
1.403715283282143116e+09 1.716196000000000055e+00 2.486617999999999995e+00 1.113601999999999981e+00 6.732280000000000486e-01 -4.648269999999999902e-01 4.979160000000000252e-01 2.877279999999999838e-01
1.403715283287142992e+09 1.717824999999999935e+00 2.487121999999999833e+00 1.112883999999999984e+00 6.726239999999999997e-01 -4.657609999999999806e-01 4.976639999999999953e-01 2.880699999999999927e-01
1.403715283292143106e+09 1.719457999999999931e+00 2.487619000000000025e+00 1.112168999999999963e+00 6.720589999999999620e-01 -4.666529999999999845e-01 4.974020000000000108e-01 2.883990000000000165e-01
1.403715283297142982e+09 1.721084000000000058e+00 2.488118000000000052e+00 1.111458999999999975e+00 6.714999999999999858e-01 -4.675110000000000099e-01 4.971260000000000123e-01 2.887890000000000179e-01
1.403715283302142859e+09 1.722661999999999916e+00 2.488713999999999871e+00 1.110794000000000059e+00 6.707659999999999734e-01 -4.683479999999999865e-01 4.970749999999999891e-01 2.892069999999999919e-01
1.403715283307142973e+09 1.724247000000000085e+00 2.489225999999999939e+00 1.110117000000000020e+00 6.701749999999999652e-01 -4.691600000000000215e-01 4.967989999999999906e-01 2.897350000000000203e-01
1.403715283312143087e+09 1.725821000000000049e+00 2.489727999999999941e+00 1.109450999999999965e+00 6.695470000000000033e-01 -4.699519999999999809e-01 4.965589999999999726e-01 2.903169999999999917e-01
1.403715283317142963e+09 1.727387000000000006e+00 2.490226999999999968e+00 1.108795999999999893e+00 6.689199999999999591e-01 -4.707560000000000078e-01 4.963139999999999774e-01 2.908800000000000274e-01
1.403715283322143078e+09 1.728944999999999954e+00 2.490731999999999946e+00 1.108144999999999936e+00 6.682770000000000099e-01 -4.715349999999999819e-01 4.961269999999999847e-01 2.914180000000000104e-01
1.403715283327142954e+09 1.730501999999999985e+00 2.491232000000000113e+00 1.107501000000000069e+00 6.676339999999999497e-01 -4.723109999999999808e-01 4.959600000000000120e-01 2.919189999999999841e-01
1.403715283332143068e+09 1.732054999999999900e+00 2.491718999999999795e+00 1.106870000000000021e+00 6.670089999999999630e-01 -4.730730000000000213e-01 4.957630000000000092e-01 2.924510000000000165e-01
1.403715283337142944e+09 1.733587999999999907e+00 2.492214999999999847e+00 1.106244000000000005e+00 6.663989999999999636e-01 -4.738040000000000029e-01 4.955249999999999932e-01 2.930650000000000199e-01
1.403715283342143059e+09 1.735101999999999922e+00 2.492720999999999965e+00 1.105607000000000006e+00 6.658370000000000122e-01 -4.745349999999999846e-01 4.951999999999999735e-01 2.937100000000000266e-01
1.403715283347142935e+09 1.736609999999999987e+00 2.493219999999999992e+00 1.104965999999999893e+00 6.652890000000000192e-01 -4.752430000000000265e-01 4.948659999999999726e-01 2.943720000000000225e-01
1.403715283352143049e+09 1.738104000000000093e+00 2.493812000000000140e+00 1.104357000000000033e+00 6.645999999999999686e-01 -4.759470000000000089e-01 4.947570000000000023e-01 2.949519999999999920e-01
1.403715283357142925e+09 1.739614999999999911e+00 2.494324000000000208e+00 1.103722000000000092e+00 6.640949999999999909e-01 -4.766489999999999894e-01 4.944479999999999986e-01 2.954760000000000164e-01
1.403715283362143040e+09 1.741123999999999894e+00 2.494838999999999807e+00 1.103078000000000003e+00 6.635830000000000339e-01 -4.773899999999999810e-01 4.941619999999999902e-01 2.959089999999999776e-01
1.403715283367142916e+09 1.742621999999999893e+00 2.495349000000000039e+00 1.102429000000000103e+00 6.630700000000000482e-01 -4.781659999999999799e-01 4.938600000000000212e-01 2.963140000000000218e-01
1.403715283372143030e+09 1.744100999999999901e+00 2.495855999999999852e+00 1.101772999999999891e+00 6.625680000000000458e-01 -4.789990000000000081e-01 4.934919999999999862e-01 2.967060000000000253e-01
1.403715283377142668e+09 1.745557999999999943e+00 2.496363000000000110e+00 1.101099999999999968e+00 6.620770000000000266e-01 -4.798270000000000035e-01 4.930869999999999975e-01 2.971389999999999865e-01
1.403715283382143021e+09 1.747004000000000001e+00 2.496869999999999923e+00 1.100414000000000003e+00 6.616109999999999491e-01 -4.806670000000000109e-01 4.926459999999999728e-01 2.975519999999999832e-01
1.403715283387142897e+09 1.748448999999999920e+00 2.497379000000000016e+00 1.099725000000000064e+00 6.611749999999999572e-01 -4.814869999999999983e-01 4.921809999999999796e-01 2.979669999999999819e-01
1.403715283392143011e+09 1.749894000000000061e+00 2.497883999999999993e+00 1.099045999999999967e+00 6.607840000000000380e-01 -4.822870000000000212e-01 4.916869999999999852e-01 2.983569999999999833e-01
1.403715283397142887e+09 1.751336999999999922e+00 2.498381000000000185e+00 1.098379999999999912e+00 6.604119999999999990e-01 -4.830980000000000274e-01 4.911869999999999847e-01 2.986929999999999863e-01
1.403715283402143002e+09 1.752758000000000038e+00 2.498984000000000094e+00 1.097742999999999913e+00 6.598500000000000476e-01 -4.838489999999999736e-01 4.909669999999999868e-01 2.990630000000000233e-01
1.403715283407143116e+09 1.754180000000000073e+00 2.499496000000000162e+00 1.097091000000000038e+00 6.594290000000000429e-01 -4.846150000000000180e-01 4.904959999999999876e-01 2.995269999999999877e-01
1.403715283412142992e+09 1.755595000000000017e+00 2.499998000000000165e+00 1.096452999999999900e+00 6.590139999999999887e-01 -4.853779999999999761e-01 4.899999999999999911e-01 3.000189999999999801e-01
1.403715283417143106e+09 1.756999999999999895e+00 2.500494999999999912e+00 1.095809999999999951e+00 6.585849999999999760e-01 -4.861340000000000106e-01 4.895220000000000127e-01 3.005180000000000073e-01
1.403715283422142982e+09 1.758391999999999955e+00 2.500992000000000104e+00 1.095151999999999903e+00 6.581780000000000408e-01 -4.868739999999999735e-01 4.890439999999999787e-01 3.009910000000000085e-01
1.403715283427143097e+09 1.759778999999999982e+00 2.501489999999999991e+00 1.094486000000000070e+00 6.577760000000000273e-01 -4.876280000000000059e-01 4.885749999999999815e-01 3.014129999999999865e-01
1.403715283432142735e+09 1.761163000000000034e+00 2.501993999999999829e+00 1.093817999999999957e+00 6.573759999999999604e-01 -4.883890000000000176e-01 4.881210000000000271e-01 3.017909999999999759e-01
1.403715283437143087e+09 1.762545999999999946e+00 2.502498000000000111e+00 1.093150999999999984e+00 6.569810000000000372e-01 -4.891869999999999830e-01 4.876539999999999764e-01 3.021159999999999957e-01
1.403715283442142963e+09 1.763924000000000047e+00 2.503000999999999809e+00 1.092478000000000060e+00 6.565860000000000030e-01 -4.900050000000000239e-01 4.871789999999999732e-01 3.024169999999999914e-01
1.403715283447143078e+09 1.765287999999999968e+00 2.503502000000000116e+00 1.091798999999999964e+00 6.561949999999999728e-01 -4.908310000000000173e-01 4.866949999999999887e-01 3.027070000000000038e-01
1.403715283452142954e+09 1.766634000000000038e+00 2.504109000000000140e+00 1.091142000000000056e+00 6.556779999999999831e-01 -4.916159999999999974e-01 4.864100000000000090e-01 3.029930000000000123e-01
1.403715283457143068e+09 1.767975000000000074e+00 2.504620000000000068e+00 1.090476000000000001e+00 6.552970000000000184e-01 -4.924029999999999796e-01 4.859129999999999838e-01 3.033390000000000253e-01
1.403715283462142944e+09 1.769309999999999938e+00 2.505119000000000096e+00 1.089820999999999929e+00 6.549380000000000202e-01 -4.931679999999999953e-01 4.853910000000000169e-01 3.037090000000000067e-01
1.403715283467143059e+09 1.770639000000000074e+00 2.505616999999999983e+00 1.089174000000000087e+00 6.545840000000000547e-01 -4.939109999999999889e-01 4.848629999999999884e-01 3.041099999999999914e-01
1.403715283472142935e+09 1.771957000000000004e+00 2.506121999999999961e+00 1.088530999999999915e+00 6.542390000000000150e-01 -4.946459999999999746e-01 4.843199999999999728e-01 3.045249999999999901e-01
1.403715283477143049e+09 1.773268000000000066e+00 2.506625999999999799e+00 1.087892999999999999e+00 6.538960000000000328e-01 -4.953509999999999858e-01 4.837819999999999898e-01 3.049709999999999921e-01
1.403715283482142925e+09 1.774575999999999931e+00 2.507121000000000155e+00 1.087269999999999959e+00 6.535760000000000458e-01 -4.960490000000000177e-01 4.832150000000000056e-01 3.054239999999999733e-01
1.403715283487142801e+09 1.775878000000000068e+00 2.507608999999999977e+00 1.086654999999999927e+00 6.532750000000000501e-01 -4.967269999999999741e-01 4.826369999999999827e-01 3.058810000000000140e-01
1.403715283492142916e+09 1.777172999999999892e+00 2.508096000000000103e+00 1.086038999999999977e+00 6.529620000000000424e-01 -4.973989999999999800e-01 4.820610000000000173e-01 3.063679999999999737e-01
1.403715283497143030e+09 1.778464999999999963e+00 2.508582000000000090e+00 1.085428000000000059e+00 6.526720000000000299e-01 -4.980519999999999947e-01 4.814430000000000098e-01 3.068980000000000041e-01
1.403715283502142906e+09 1.779752999999999918e+00 2.509167999999999843e+00 1.084843999999999919e+00 6.522930000000000117e-01 -4.986419999999999741e-01 4.810039999999999871e-01 3.074160000000000226e-01
1.403715283507143021e+09 1.781031999999999949e+00 2.509663999999999895e+00 1.084246000000000043e+00 6.519979999999999665e-01 -4.993009999999999948e-01 4.803819999999999757e-01 3.079459999999999975e-01
1.403715283512142897e+09 1.782305999999999946e+00 2.510153999999999996e+00 1.083642999999999912e+00 6.517020000000000035e-01 -4.999560000000000115e-01 4.797669999999999990e-01 3.084720000000000240e-01
1.403715283517143011e+09 1.783574999999999910e+00 2.510644000000000098e+00 1.083045000000000035e+00 6.514140000000000486e-01 -5.006460000000000354e-01 4.791309999999999736e-01 3.089489999999999736e-01
1.403715283522142887e+09 1.784834999999999949e+00 2.511136000000000035e+00 1.082448000000000077e+00 6.511160000000000281e-01 -5.013330000000000286e-01 4.785190000000000277e-01 3.094140000000000224e-01
1.403715283527143002e+09 1.786086999999999980e+00 2.511622000000000021e+00 1.081852999999999954e+00 6.508380000000000276e-01 -5.020270000000000010e-01 4.778899999999999815e-01 3.098489999999999855e-01
1.403715283532143116e+09 1.787328999999999946e+00 2.512103999999999893e+00 1.081266000000000060e+00 6.505509999999999904e-01 -5.026829999999999909e-01 4.772890000000000188e-01 3.103139999999999787e-01
1.403715283537142992e+09 1.788556999999999952e+00 2.512589000000000183e+00 1.080686000000000035e+00 6.502679999999999572e-01 -5.033279999999999976e-01 4.766830000000000234e-01 3.107949999999999879e-01
1.403715283542143345e+09 1.789773000000000058e+00 2.513072999999999890e+00 1.080111000000000043e+00 6.499690000000000190e-01 -5.039550000000000418e-01 4.760940000000000172e-01 3.113099999999999756e-01
1.403715283547142982e+09 1.790980999999999934e+00 2.513551000000000091e+00 1.079550999999999927e+00 6.496640000000000192e-01 -5.045800000000000285e-01 4.755070000000000130e-01 3.118310000000000248e-01
1.403715283552143097e+09 1.792191000000000090e+00 2.514130999999999894e+00 1.078999000000000041e+00 6.492700000000000138e-01 -5.050780000000000269e-01 4.751529999999999920e-01 3.123699999999999810e-01
1.403715283557142973e+09 1.793393999999999933e+00 2.514632999999999896e+00 1.078449999999999909e+00 6.489970000000000461e-01 -5.056720000000000104e-01 4.745699999999999918e-01 3.128619999999999735e-01
1.403715283562143087e+09 1.794594999999999940e+00 2.515130999999999784e+00 1.077898999999999941e+00 6.487370000000000081e-01 -5.062720000000000553e-01 4.739689999999999737e-01 3.133440000000000114e-01
1.403715283567142963e+09 1.795793999999999890e+00 2.515622000000000025e+00 1.077352000000000087e+00 6.485020000000000229e-01 -5.068869999999999765e-01 4.733319999999999750e-01 3.138009999999999966e-01
1.403715283572143078e+09 1.796988999999999947e+00 2.516118000000000077e+00 1.076797999999999922e+00 6.482620000000000049e-01 -5.075089999999999879e-01 4.726989999999999803e-01 3.142460000000000253e-01
1.403715283577142954e+09 1.798181999999999947e+00 2.516615999999999964e+00 1.076237000000000110e+00 6.480249999999999622e-01 -5.081250000000000488e-01 4.720920000000000116e-01 3.146530000000000160e-01
1.403715283582143068e+09 1.799379000000000062e+00 2.517110000000000181e+00 1.075685000000000002e+00 6.477859999999999729e-01 -5.087620000000000475e-01 4.715010000000000034e-01 3.150049999999999795e-01
1.403715283587142944e+09 1.800580000000000069e+00 2.517596000000000167e+00 1.075142999999999960e+00 6.475319999999999965e-01 -5.093769999999999687e-01 4.709519999999999817e-01 3.153560000000000252e-01
1.403715283592143059e+09 1.801781999999999995e+00 2.518069000000000113e+00 1.074605000000000032e+00 6.472830000000000528e-01 -5.099979999999999514e-01 4.703910000000000036e-01 3.157019999999999826e-01
1.403715283597142935e+09 1.802974000000000077e+00 2.518533000000000133e+00 1.074065000000000047e+00 6.470169999999999533e-01 -5.105929999999999636e-01 4.698370000000000046e-01 3.161120000000000041e-01
1.403715283602143049e+09 1.804165999999999936e+00 2.519086000000000158e+00 1.073507999999999907e+00 6.466720000000000246e-01 -5.111059999999999492e-01 4.694510000000000072e-01 3.165470000000000228e-01
1.403715283607142925e+09 1.805349000000000093e+00 2.519547999999999899e+00 1.072975999999999930e+00 6.464530000000000554e-01 -5.116810000000000525e-01 4.688410000000000077e-01 3.169710000000000027e-01
1.403715283612143040e+09 1.806538999999999895e+00 2.519998999999999878e+00 1.072446999999999928e+00 6.462470000000000159e-01 -5.122430000000000039e-01 4.682430000000000203e-01 3.173670000000000102e-01
1.403715283617143154e+09 1.807736000000000010e+00 2.520449999999999857e+00 1.071914999999999951e+00 6.460719999999999796e-01 -5.127739999999999521e-01 4.676640000000000241e-01 3.177220000000000044e-01
1.403715283622143030e+09 1.808934000000000042e+00 2.520901999999999976e+00 1.071379000000000081e+00 6.458960000000000257e-01 -5.132940000000000280e-01 4.671130000000000004e-01 3.180509999999999726e-01
1.403715283627142906e+09 1.810127999999999959e+00 2.521351000000000120e+00 1.070851999999999915e+00 6.457089999999999774e-01 -5.137990000000000057e-01 4.665869999999999740e-01 3.183880000000000043e-01
1.403715283632143021e+09 1.811318999999999901e+00 2.521793000000000173e+00 1.070335000000000036e+00 6.455199999999999827e-01 -5.143119999999999914e-01 4.660529999999999951e-01 3.187260000000000093e-01
1.403715283637142897e+09 1.812510000000000066e+00 2.522222000000000186e+00 1.069820999999999911e+00 6.453060000000000462e-01 -5.148120000000000474e-01 4.655460000000000154e-01 3.190939999999999888e-01
1.403715283642143011e+09 1.813703999999999983e+00 2.522641999999999829e+00 1.069307999999999925e+00 6.450829999999999620e-01 -5.153130000000000210e-01 4.650599999999999734e-01 3.194460000000000077e-01
1.403715283647142887e+09 1.814902000000000015e+00 2.523061000000000220e+00 1.068794000000000022e+00 6.448690000000000255e-01 -5.157939999999999747e-01 4.646060000000000190e-01 3.197639999999999927e-01
1.403715283652143002e+09 1.816119999999999957e+00 2.523575999999999819e+00 1.068238000000000021e+00 6.445640000000000258e-01 -5.161379999999999857e-01 4.644280000000000075e-01 3.200709999999999944e-01
1.403715283657143116e+09 1.817328000000000054e+00 2.523998000000000186e+00 1.067723999999999895e+00 6.443950000000000511e-01 -5.165340000000000487e-01 4.640210000000000168e-01 3.203639999999999821e-01
1.403715283662142992e+09 1.818527999999999922e+00 2.524408999999999903e+00 1.067209999999999992e+00 6.442219999999999613e-01 -5.168760000000000021e-01 4.636270000000000113e-01 3.207309999999999883e-01
1.403715283667143106e+09 1.819715999999999889e+00 2.524815999999999949e+00 1.066692999999999891e+00 6.440420000000000034e-01 -5.172520000000000451e-01 4.631899999999999906e-01 3.211180000000000145e-01
1.403715283672143221e+09 1.820896000000000070e+00 2.525215999999999905e+00 1.066178000000000070e+00 6.438580000000000414e-01 -5.176399999999999890e-01 4.627299999999999747e-01 3.215250000000000052e-01
1.403715283677143097e+09 1.822079000000000004e+00 2.525605000000000100e+00 1.065669999999999895e+00 6.436629999999999852e-01 -5.180280000000000440e-01 4.623019999999999907e-01 3.219080000000000275e-01
1.403715283682142973e+09 1.823274999999999979e+00 2.525978999999999974e+00 1.065164000000000000e+00 6.434849999999999737e-01 -5.183919999999999639e-01 4.619079999999999853e-01 3.222439999999999749e-01
1.403715283687143087e+09 1.824483999999999995e+00 2.526343999999999923e+00 1.064658000000000104e+00 6.433189999999999742e-01 -5.187389999999999501e-01 4.615520000000000178e-01 3.225259999999999794e-01
1.403715283692142963e+09 1.825698999999999961e+00 2.526702999999999921e+00 1.064154999999999962e+00 6.431510000000000282e-01 -5.190550000000000441e-01 4.612379999999999813e-01 3.228019999999999778e-01
1.403715283697143078e+09 1.826910000000000034e+00 2.527052999999999994e+00 1.063655000000000017e+00 6.429639999999999800e-01 -5.193820000000000103e-01 4.609400000000000164e-01 3.230750000000000011e-01
1.403715283702142954e+09 1.828122999999999942e+00 2.527484999999999982e+00 1.063099000000000016e+00 6.426239999999999730e-01 -5.196479999999999988e-01 4.608999999999999764e-01 3.233750000000000235e-01
1.403715283707143068e+09 1.829318000000000000e+00 2.527848999999999791e+00 1.062591999999999981e+00 6.423569999999999558e-01 -5.200470000000000370e-01 4.606419999999999959e-01 3.236310000000000020e-01
1.403715283712142944e+09 1.830510999999999999e+00 2.528223999999999805e+00 1.062073000000000045e+00 6.420670000000000543e-01 -5.204520000000000257e-01 4.604280000000000039e-01 3.238610000000000100e-01
1.403715283717143059e+09 1.831712000000000007e+00 2.528594000000000008e+00 1.061555000000000026e+00 6.418040000000000411e-01 -5.208730000000000304e-01 4.602129999999999832e-01 3.240109999999999935e-01
1.403715283722142935e+09 1.832921999999999940e+00 2.528948999999999891e+00 1.061058000000000057e+00 6.415229999999999544e-01 -5.212189999999999879e-01 4.601049999999999862e-01 3.241669999999999829e-01
1.403715283727143049e+09 1.834135000000000071e+00 2.529290000000000038e+00 1.060569000000000095e+00 6.412870000000000514e-01 -5.215260000000000451e-01 4.599690000000000167e-01 3.243329999999999824e-01
1.403715283732142925e+09 1.835344000000000086e+00 2.529618999999999840e+00 1.060073000000000043e+00 6.410719999999999752e-01 -5.218249999999999833e-01 4.597849999999999993e-01 3.245379999999999932e-01
1.403715283737143040e+09 1.836543999999999954e+00 2.529939999999999856e+00 1.059566999999999926e+00 6.408840000000000092e-01 -5.221189999999999998e-01 4.595319999999999960e-01 3.247950000000000004e-01
1.403715283742142916e+09 1.837739999999999929e+00 2.530257999999999896e+00 1.059058000000000055e+00 6.407070000000000265e-01 -5.224339999999999540e-01 4.592410000000000103e-01 3.250500000000000056e-01
1.403715283747143030e+09 1.838942000000000077e+00 2.530571999999999822e+00 1.058556000000000052e+00 6.405410000000000270e-01 -5.227389999999999537e-01 4.589460000000000206e-01 3.253030000000000088e-01
1.403715283752142906e+09 1.840168000000000026e+00 2.530977000000000032e+00 1.057997000000000076e+00 6.402750000000000385e-01 -5.229279999999999484e-01 4.589070000000000094e-01 3.255750000000000033e-01
1.403715283757143021e+09 1.841390000000000082e+00 2.531301000000000023e+00 1.057490999999999959e+00 6.401099999999999568e-01 -5.231770000000000032e-01 4.586939999999999906e-01 3.257990000000000053e-01
1.403715283762142897e+09 1.842616999999999949e+00 2.531616000000000088e+00 1.056994999999999907e+00 6.399399999999999533e-01 -5.234109999999999596e-01 4.585159999999999791e-01 3.260080000000000200e-01
1.403715283767143011e+09 1.843841999999999981e+00 2.531925000000000203e+00 1.056516000000000011e+00 6.397370000000000001e-01 -5.236410000000000231e-01 4.583920000000000217e-01 3.262100000000000000e-01
1.403715283772142887e+09 1.845058000000000087e+00 2.532232000000000038e+00 1.056052999999999908e+00 6.395760000000000334e-01 -5.239409999999999901e-01 4.581560000000000077e-01 3.263769999999999727e-01
1.403715283777143002e+09 1.846268000000000020e+00 2.532528999999999808e+00 1.055592000000000086e+00 6.393259999999999499e-01 -5.242019999999999458e-01 4.580119999999999747e-01 3.266490000000000227e-01
1.403715283782143116e+09 1.847479000000000093e+00 2.532811999999999841e+00 1.055129999999999901e+00 6.390630000000000477e-01 -5.244450000000000500e-01 4.578949999999999965e-01 3.269389999999999796e-01
1.403715283787142992e+09 1.848699000000000092e+00 2.533091000000000204e+00 1.054669999999999996e+00 6.388089999999999602e-01 -5.246560000000000112e-01 4.578260000000000107e-01 3.271939999999999849e-01
1.403715283792143106e+09 1.849930999999999992e+00 2.533370999999999817e+00 1.054205999999999976e+00 6.385490000000000332e-01 -5.248380000000000267e-01 4.578400000000000247e-01 3.273909999999999876e-01
1.403715283797142982e+09 1.851174000000000097e+00 2.533640999999999810e+00 1.053739999999999899e+00 6.382750000000000368e-01 -5.250240000000000462e-01 4.579050000000000065e-01 3.275359999999999938e-01
1.403715283802142859e+09 1.852430999999999939e+00 2.534006999999999898e+00 1.053218999999999905e+00 6.378559999999999786e-01 -5.251529999999999809e-01 4.582379999999999787e-01 3.276769999999999960e-01
1.403715283807142973e+09 1.853671000000000069e+00 2.534288000000000096e+00 1.052726999999999968e+00 6.375100000000000211e-01 -5.254280000000000062e-01 4.583420000000000272e-01 3.277630000000000265e-01
1.403715283812143087e+09 1.854899000000000076e+00 2.534565000000000179e+00 1.052240000000000064e+00 6.371449999999999614e-01 -5.257239999999999691e-01 4.584369999999999834e-01 3.278670000000000195e-01
1.403715283817142963e+09 1.856125999999999943e+00 2.534835999999999867e+00 1.051763000000000003e+00 6.368160000000000487e-01 -5.260089999999999488e-01 4.584840000000000027e-01 3.279830000000000245e-01
1.403715283822143078e+09 1.857359999999999900e+00 2.535092999999999819e+00 1.051295000000000091e+00 6.365439999999999987e-01 -5.262139999999999596e-01 4.584960000000000147e-01 3.281649999999999845e-01
1.403715283827142954e+09 1.858598999999999890e+00 2.535337999999999870e+00 1.050834999999999964e+00 6.363889999999999825e-01 -5.262829999999999453e-01 4.584409999999999874e-01 3.284329999999999750e-01
1.403715283832143068e+09 1.859839999999999938e+00 2.535578000000000110e+00 1.050378999999999952e+00 6.362970000000000015e-01 -5.262869999999999493e-01 4.583369999999999944e-01 3.287490000000000134e-01
1.403715283837142944e+09 1.861078000000000010e+00 2.535811999999999955e+00 1.049919000000000047e+00 6.362149999999999750e-01 -5.262520000000000531e-01 4.582240000000000202e-01 3.291209999999999969e-01
1.403715283842143059e+09 1.862308999999999992e+00 2.536035000000000039e+00 1.049452000000000051e+00 6.361029999999999740e-01 -5.262700000000000156e-01 4.581009999999999804e-01 3.294799999999999951e-01
1.403715283847142935e+09 1.863526999999999934e+00 2.536254000000000008e+00 1.048979000000000106e+00 6.359310000000000240e-01 -5.263660000000000005e-01 4.579849999999999755e-01 3.298200000000000021e-01
1.403715283852143049e+09 1.864749999999999908e+00 2.536577999999999999e+00 1.048434000000000088e+00 6.355979999999999963e-01 -5.264469999999999983e-01 4.581230000000000024e-01 3.301390000000000158e-01
1.403715283857142925e+09 1.865966999999999931e+00 2.536818999999999935e+00 1.047916999999999987e+00 6.353739999999999943e-01 -5.266429999999999723e-01 4.580799999999999872e-01 3.303180000000000005e-01
1.403715283862143040e+09 1.867199999999999971e+00 2.537058000000000035e+00 1.047395999999999994e+00 6.351660000000000084e-01 -5.268239999999999590e-01 4.580890000000000239e-01 3.304170000000000162e-01
1.403715283867142916e+09 1.868435999999999986e+00 2.537290000000000045e+00 1.046882000000000090e+00 6.349719999999999809e-01 -5.269580000000000375e-01 4.581359999999999877e-01 3.305109999999999992e-01
1.403715283872143030e+09 1.869663000000000075e+00 2.537507000000000179e+00 1.046386000000000038e+00 6.347990000000000022e-01 -5.270679999999999810e-01 4.581720000000000237e-01 3.306180000000000230e-01
1.403715283877142668e+09 1.870881000000000016e+00 2.537710999999999828e+00 1.045908999999999978e+00 6.346239999999999659e-01 -5.271890000000000187e-01 4.581850000000000089e-01 3.307430000000000092e-01
1.403715283882143021e+09 1.872090999999999950e+00 2.537905999999999995e+00 1.045436999999999950e+00 6.344290000000000207e-01 -5.272780000000000244e-01 4.582060000000000022e-01 3.309469999999999912e-01
1.403715283887142897e+09 1.873299000000000047e+00 2.538094000000000072e+00 1.044964000000000004e+00 6.342039999999999900e-01 -5.274100000000000454e-01 4.582339999999999747e-01 3.311299999999999799e-01
1.403715283892143011e+09 1.874513000000000096e+00 2.538279999999999870e+00 1.044491999999999976e+00 6.339540000000000175e-01 -5.275440000000000129e-01 4.583160000000000012e-01 3.312809999999999921e-01
1.403715283897142887e+09 1.875739000000000045e+00 2.538464999999999971e+00 1.044017999999999891e+00 6.337009999999999588e-01 -5.276809999999999556e-01 4.584380000000000122e-01 3.313769999999999771e-01
1.403715283902143002e+09 1.876988000000000101e+00 2.538749999999999840e+00 1.043479999999999963e+00 6.333379999999999566e-01 -5.276969999999999716e-01 4.588530000000000109e-01 3.314710000000000156e-01
1.403715283907143116e+09 1.878225999999999951e+00 2.538946000000000147e+00 1.042996000000000034e+00 6.331120000000000081e-01 -5.278019999999999934e-01 4.590110000000000023e-01 3.315170000000000061e-01
1.403715283912142992e+09 1.879459999999999908e+00 2.539136000000000060e+00 1.042515999999999998e+00 6.328780000000000516e-01 -5.278920000000000279e-01 4.591700000000000226e-01 3.316020000000000079e-01
1.403715283917143106e+09 1.880681000000000047e+00 2.539322999999999997e+00 1.042027000000000037e+00 6.326739999999999586e-01 -5.279979999999999674e-01 4.592479999999999896e-01 3.317129999999999801e-01
1.403715283922142982e+09 1.881893000000000038e+00 2.539505999999999819e+00 1.041523999999999894e+00 6.324530000000000429e-01 -5.281059999999999643e-01 4.593149999999999733e-01 3.318679999999999963e-01
1.403715283927143097e+09 1.883099000000000078e+00 2.539680999999999855e+00 1.041018999999999917e+00 6.322740000000000027e-01 -5.282200000000000228e-01 4.593249999999999833e-01 3.320139999999999758e-01
1.403715283932142735e+09 1.884306999999999954e+00 2.539845999999999826e+00 1.040526999999999980e+00 6.321020000000000527e-01 -5.283369999999999456e-01 4.593479999999999785e-01 3.321259999999999768e-01
1.403715283937143087e+09 1.885523999999999978e+00 2.540001999999999871e+00 1.040040000000000076e+00 6.319540000000000157e-01 -5.284200000000000008e-01 4.593880000000000186e-01 3.322189999999999865e-01
1.403715283942142963e+09 1.886746000000000034e+00 2.540156000000000081e+00 1.039549999999999974e+00 6.318369999999999820e-01 -5.284799999999999498e-01 4.594329999999999803e-01 3.322840000000000238e-01
1.403715283947143078e+09 1.887969999999999926e+00 2.540306000000000175e+00 1.039053999999999922e+00 6.317289999999999850e-01 -5.285290000000000266e-01 4.594739999999999935e-01 3.323559999999999848e-01
1.403715283952142954e+09 1.889197999999999933e+00 2.540550999999999782e+00 1.038486000000000020e+00 6.315169999999999950e-01 -5.284820000000000073e-01 4.597169999999999868e-01 3.324960000000000138e-01
1.403715283957143068e+09 1.890414999999999957e+00 2.540703999999999851e+00 1.037962000000000051e+00 6.314330000000000220e-01 -5.285490000000000466e-01 4.596870000000000123e-01 3.325899999999999967e-01
1.403715283962142944e+09 1.891631000000000062e+00 2.540853999999999946e+00 1.037417999999999951e+00 6.313750000000000195e-01 -5.286239999999999828e-01 4.596089999999999898e-01 3.326890000000000125e-01
1.403715283967143059e+09 1.892851999999999979e+00 2.541002000000000205e+00 1.036859999999999893e+00 6.313419999999999588e-01 -5.286960000000000548e-01 4.595230000000000148e-01 3.327559999999999962e-01
1.403715283972142935e+09 1.894080999999999904e+00 2.541147000000000045e+00 1.036294999999999966e+00 6.313530000000000530e-01 -5.287969999999999615e-01 4.594130000000000158e-01 3.327280000000000237e-01
1.403715283977143049e+09 1.895321999999999951e+00 2.541291000000000189e+00 1.035722999999999949e+00 6.313549999999999995e-01 -5.289000000000000368e-01 4.593289999999999873e-01 3.326760000000000272e-01
1.403715283982142925e+09 1.896570000000000089e+00 2.541434000000000193e+00 1.035130000000000106e+00 6.313990000000000435e-01 -5.290259999999999962e-01 4.592010000000000258e-01 3.325679999999999747e-01
1.403715283987142801e+09 1.897815999999999947e+00 2.541571999999999942e+00 1.034523000000000081e+00 6.314290000000000180e-01 -5.292179999999999662e-01 4.590600000000000236e-01 3.324010000000000020e-01
1.403715283992142916e+09 1.899059999999999970e+00 2.541704000000000185e+00 1.033914999999999917e+00 6.314469999999999805e-01 -5.294069999999999609e-01 4.589360000000000106e-01 3.322359999999999758e-01
1.403715283997143030e+09 1.900301999999999936e+00 2.541833000000000009e+00 1.033311000000000091e+00 6.314760000000000373e-01 -5.295969999999999844e-01 4.588050000000000184e-01 3.320609999999999951e-01
1.403715284002142906e+09 1.901553999999999967e+00 2.542063000000000184e+00 1.032656000000000018e+00 6.313999999999999613e-01 -5.296669999999999989e-01 4.589030000000000054e-01 3.319570000000000021e-01
1.403715284007143021e+09 1.902797000000000072e+00 2.542186000000000057e+00 1.032046999999999937e+00 6.314359999999999973e-01 -5.298209999999999864e-01 4.587669999999999804e-01 3.318289999999999851e-01
1.403715284012142897e+09 1.904042000000000012e+00 2.542292999999999914e+00 1.031444999999999945e+00 6.314760000000000373e-01 -5.299650000000000194e-01 4.586310000000000109e-01 3.317140000000000088e-01
1.403715284017143011e+09 1.905289000000000010e+00 2.542400000000000215e+00 1.030840999999999896e+00 6.315269999999999495e-01 -5.300599999999999756e-01 4.585230000000000139e-01 3.316129999999999911e-01
1.403715284022142887e+09 1.906536999999999926e+00 2.542513000000000023e+00 1.030230999999999897e+00 6.315800000000000303e-01 -5.301540000000000141e-01 4.584289999999999754e-01 3.314909999999999801e-01
1.403715284027143002e+09 1.907783000000000007e+00 2.542622000000000160e+00 1.029632000000000103e+00 6.316490000000000160e-01 -5.302299999999999791e-01 4.583090000000000219e-01 3.314030000000000031e-01
1.403715284032143116e+09 1.909030000000000005e+00 2.542720000000000091e+00 1.029053999999999913e+00 6.316920000000000313e-01 -5.303069999999999729e-01 4.581999999999999962e-01 3.313490000000000046e-01
1.403715284037142992e+09 1.910279000000000060e+00 2.542803999999999842e+00 1.028491999999999962e+00 6.317509999999999515e-01 -5.303630000000000289e-01 4.580549999999999899e-01 3.313479999999999759e-01
1.403715284042143345e+09 1.911531000000000091e+00 2.542880999999999947e+00 1.027921000000000085e+00 6.318230000000000235e-01 -5.304499999999999771e-01 4.578769999999999785e-01 3.313169999999999726e-01
1.403715284047142982e+09 1.912787000000000015e+00 2.542958000000000052e+00 1.027330000000000076e+00 6.319179999999999797e-01 -5.305400000000000116e-01 4.577200000000000157e-01 3.312109999999999776e-01
1.403715284052143097e+09 1.914063999999999988e+00 2.543140000000000178e+00 1.026690000000000103e+00 6.319430000000000325e-01 -5.305720000000000436e-01 4.577600000000000002e-01 3.310560000000000169e-01
1.403715284057142973e+09 1.915330999999999895e+00 2.543229000000000184e+00 1.026075000000000070e+00 6.320750000000000535e-01 -5.307030000000000358e-01 4.576000000000000068e-01 3.308159999999999989e-01
1.403715284062143087e+09 1.916597000000000106e+00 2.543315999999999910e+00 1.025457000000000063e+00 6.322109999999999674e-01 -5.308500000000000441e-01 4.574389999999999845e-01 3.305409999999999737e-01
1.403715284067142963e+09 1.917856000000000005e+00 2.543401999999999941e+00 1.024837999999999916e+00 6.323100000000000387e-01 -5.310070000000000068e-01 4.573090000000000210e-01 3.302800000000000180e-01
1.403715284072143078e+09 1.919108000000000036e+00 2.543480999999999881e+00 1.024227999999999916e+00 6.324009999999999909e-01 -5.311700000000000310e-01 4.571689999999999920e-01 3.300370000000000248e-01
1.403715284077142954e+09 1.920352000000000059e+00 2.543550000000000200e+00 1.023635000000000073e+00 6.324499999999999567e-01 -5.313409999999999522e-01 4.570540000000000158e-01 3.298260000000000081e-01
1.403715284082143068e+09 1.921591999999999967e+00 2.543613000000000124e+00 1.023055999999999965e+00 6.324849999999999639e-01 -5.314929999999999932e-01 4.569630000000000081e-01 3.296419999999999906e-01
1.403715284087142944e+09 1.922835999999999990e+00 2.543667999999999818e+00 1.022486000000000006e+00 6.325169999999999959e-01 -5.316349999999999687e-01 4.568960000000000243e-01 3.294440000000000146e-01
1.403715284092143059e+09 1.924090000000000078e+00 2.543714000000000031e+00 1.021924000000000055e+00 6.325760000000000272e-01 -5.317239999999999744e-01 4.568479999999999763e-01 3.292519999999999891e-01
1.403715284097142935e+09 1.925353000000000092e+00 2.543754999999999988e+00 1.021362000000000103e+00 6.326460000000000417e-01 -5.318030000000000257e-01 4.568159999999999998e-01 3.290359999999999951e-01
1.403715284102143049e+09 1.926630999999999982e+00 2.543890000000000207e+00 1.020756999999999914e+00 6.326100000000000056e-01 -5.317800000000000304e-01 4.570319999999999938e-01 3.288409999999999944e-01
1.403715284107142925e+09 1.927885000000000071e+00 2.543938999999999950e+00 1.020178999999999947e+00 6.327070000000000194e-01 -5.318779999999999619e-01 4.569449999999999901e-01 3.286180000000000212e-01
1.403715284112143040e+09 1.929124000000000061e+00 2.543991000000000113e+00 1.019600000000000062e+00 6.327620000000000466e-01 -5.320080000000000364e-01 4.568510000000000071e-01 3.284309999999999730e-01
1.403715284117143154e+09 1.930353999999999903e+00 2.544042000000000137e+00 1.019028999999999963e+00 6.328279999999999461e-01 -5.321399999999999464e-01 4.567399999999999793e-01 3.282450000000000090e-01
1.403715284122143030e+09 1.931583999999999968e+00 2.544089000000000045e+00 1.018469999999999986e+00 6.328759999999999941e-01 -5.322379999999999889e-01 4.566760000000000264e-01 3.280810000000000115e-01
1.403715284127142906e+09 1.932820999999999900e+00 2.544132999999999978e+00 1.017921000000000076e+00 6.329649999999999999e-01 -5.322900000000000409e-01 4.566209999999999991e-01 3.279030000000000000e-01
1.403715284132143021e+09 1.934058999999999973e+00 2.544173999999999936e+00 1.017376000000000058e+00 6.330630000000000424e-01 -5.323179999999999579e-01 4.566040000000000099e-01 3.276910000000000101e-01
1.403715284137142897e+09 1.935297999999999963e+00 2.544210999999999778e+00 1.016823000000000032e+00 6.331539999999999946e-01 -5.323449999999999571e-01 4.566020000000000079e-01 3.274759999999999893e-01
1.403715284142143011e+09 1.936531000000000002e+00 2.544249000000000205e+00 1.016254999999999908e+00 6.332539999999999836e-01 -5.324010000000000131e-01 4.565759999999999819e-01 3.272260000000000169e-01
1.403715284147142887e+09 1.937751000000000001e+00 2.544286000000000048e+00 1.015679999999999916e+00 6.333180000000000476e-01 -5.325320000000000054e-01 4.565649999999999986e-01 3.269050000000000011e-01
1.403715284152143002e+09 1.938979000000000008e+00 2.544414000000000176e+00 1.015060999999999991e+00 6.332069999999999643e-01 -5.325830000000000286e-01 4.568510000000000071e-01 3.266359999999999819e-01
1.403715284157143116e+09 1.940190000000000081e+00 2.544448000000000043e+00 1.014480999999999966e+00 6.331930000000000058e-01 -5.327720000000000233e-01 4.569119999999999848e-01 3.262700000000000045e-01
1.403715284162142992e+09 1.941407000000000105e+00 2.544468999999999870e+00 1.013903999999999916e+00 6.331539999999999946e-01 -5.329610000000000181e-01 4.570359999999999978e-01 3.258650000000000158e-01
1.403715284167143106e+09 1.942627000000000104e+00 2.544480000000000075e+00 1.013331999999999899e+00 6.330980000000000496e-01 -5.331489999999999840e-01 4.571879999999999833e-01 3.254520000000000191e-01
1.403715284172143221e+09 1.943847000000000103e+00 2.544483000000000050e+00 1.012764999999999915e+00 6.330729999999999968e-01 -5.333189999999999875e-01 4.573240000000000083e-01 3.250299999999999856e-01
1.403715284177143097e+09 1.945063999999999904e+00 2.544471000000000149e+00 1.012197999999999931e+00 6.330390000000000184e-01 -5.334900000000000198e-01 4.574759999999999938e-01 3.246020000000000016e-01
[truncated: 5,414,611 more chars]
