# Supplementary material for: A fast and high precision multi-robot environment modeling based on M-BFSI: Bidirectional filtering and scene identification method
Source: iScience. 2024 Apr 10;27(5):109721. doi: 10.1016/j.isci.2024.109721 (PMC11068629; doi:10.1016/j.isci.2024.109721)
Supplement: Document S1. Data S1 and S2 [file mmc1.zip › Data/Data S1:single-robot,related to Figure 7,10,11/Data S1-3:Comparison chart of algorithm errors,related to Figure 11/RK-VIF-SLAM.txt]

1403715273.312143087 -1.53891e-06 -7.40966e-07 -2.22371e-05 -0.0103022 0.82927 -0.00104229 -0.558752
1403715273.362143040 0.00172587 -0.00471083 -0.00464308 -0.00949928 0.828778 -0.000874194 -0.559497
1403715273.412142992 0.00174312 -0.00373216 -0.00503235 -0.00609986 0.831884 -0.00778203 -0.554861
1403715273.462142944 0.00192125 -0.00260409 -0.00549895 -0.0101499 0.82973 -0.00369646 -0.55806
1403715273.512142897 0.00213218 -0.00287345 -0.0059242 -0.0111881 0.829404 -0.00229707 -0.558533
1403715273.562143087 0.00232308 -0.00313153 -0.00585772 -0.0113099 0.829853 -0.00194196 -0.557863
1403715273.612143040 0.00199084 -0.00393247 -0.00578461 -0.0102808 0.829375 -0.00314068 -0.558589
1403715273.662142992 0.00219037 -0.00278154 -0.00541955 -0.0120776 0.829623 -0.000674535 -0.558192
1403715273.712142944 0.00227429 -0.00186438 -0.0051303 -0.0128504 0.829655 0.000794898 -0.558127
1403715273.762142897 0.00207588 -0.00209583 -0.0050029 -0.0127726 0.829391 0.0003579 -0.558522
1403715273.812143087 0.00177956 -0.00240918 -0.00486672 -0.0124724 0.829189 -0.000388535 -0.558829
1403715273.862143040 0.00168211 -0.0023365 -0.0044587 -0.0124381 0.829286 -0.000962679 -0.558685
1403715273.912142992 0.00148231 -0.00242406 -0.00442198 -0.0121038 0.829243 -0.00130563 -0.558756
1403715273.962142944 0.00134041 -0.00247063 -0.00445608 -0.0118216 0.829135 -0.00147373 -0.558922
1403715274.012142897 0.00145703 -0.00109801 -0.0035012 -0.0121221 0.829295 0.000289842 -0.55868
1403715274.062143087 0.00148055 -0.00138442 -0.00367507 -0.0121864 0.829216 -0.000589138 -0.558795
1403715274.112143040 0.0014723 -0.00109533 -0.00339017 -0.0121875 0.829165 -0.000921509 -0.558871
1403715274.162142992 0.00134518 -0.00134804 -0.00354865 -0.0121515 0.829198 -0.00148387 -0.558821
1403715274.212142944 0.00130347 -0.00197159 -0.00385675 -0.0122408 0.829128 -0.00210072 -0.558921
1403715274.262142897 0.00112036 -0.00177255 -0.00344561 -0.0123165 0.829329 -0.00180796 -0.558622
1403715274.312143087 0.00103472 -0.00146743 -0.00342614 -0.0123618 0.829424 -0.00179937 -0.55848
1403715274.362143040 0.000902421 -0.00137754 -0.00295747 -0.012385 0.829439 -0.00160341 -0.558458
1403715274.412142992 0.000884259 -0.00129104 -0.00283998 -0.01251 0.829511 -0.00133619 -0.558348
1403715274.462142944 0.000772553 -0.000867851 -0.00277709 -0.0123474 0.829474 -0.00151551 -0.558407
1403715274.512142897 0.00100447 -0.00102485 -0.00323896 -0.0125884 0.829385 -0.00144275 -0.558534
1403715274.562143087 0.000875231 -0.000942857 -0.00305318 -0.0125171 0.829435 -0.00170756 -0.55846
1403715274.612143040 0.000923052 -0.00052261 -0.00321517 -0.0126481 0.829377 -0.00189207 -0.558543
1403715274.662142992 0.000878108 -0.000419436 -0.00315986 -0.0126994 0.829333 -0.00164707 -0.558607
1403715274.712142944 0.00089288 -0.000524196 -0.0031097 -0.0125297 0.829209 -0.00173267 -0.558796
1403715274.762142897 0.000694148 -0.00052084 -0.00277373 -0.0125486 0.829274 -0.00150406 -0.5587
1403715274.812143087 0.000512344 -0.000432122 -0.00255948 -0.0125076 0.829301 -0.00148944 -0.55866
1403715274.862143040 0.00053046 -0.000574279 -0.00248285 -0.0124936 0.829247 -0.00142243 -0.55874
1403715274.912142992 0.000584385 -0.000630419 -0.00262102 -0.012521 0.829253 -0.0014231 -0.558731
1403715274.962142944 0.00064499 -0.000566085 -0.00278939 -0.0125063 0.82925 -0.00151911 -0.558736
1403715275.012142897 0.000522651 -0.000486907 -0.00252835 -0.0125089 0.829269 -0.00150683 -0.558708
1403715275.062143087 0.000580706 -0.00052268 -0.00255543 -0.0125215 0.82924 -0.00153755 -0.55875
1403715275.112143040 0.000537382 -0.000479714 -0.00250917 -0.0125453 0.829251 -0.00158397 -0.558734
1403715275.162142992 0.000475664 -0.000637863 -0.00237748 -0.0125727 0.829278 -0.00149794 -0.558693
1403715275.212142944 0.000454926 -0.000509213 -0.00223236 -0.0125764 0.829236 -0.00153414 -0.558755
1403715275.262142897 0.000302263 -0.000436702 -0.00198655 -0.0125502 0.829274 -0.00160353 -0.5587
1403715275.312143087 0.00026502 -0.000360553 -0.00185975 -0.0125716 0.829282 -0.00161086 -0.558686
1403715275.362143040 0.000160211 -0.000538678 -0.0016987 -0.0125805 0.829311 -0.00155951 -0.558643
1403715275.412142992 0.000234432 -0.00064206 -0.00176818 -0.0125773 0.829288 -0.00155621 -0.558678
1403715275.462142944 0.000263516 -0.00091981 -0.00178494 -0.0125893 0.829253 -0.00145911 -0.558729
1403715275.512142897 0.000219011 -0.00118043 -0.00167564 -0.0125515 0.829259 -0.00140568 -0.558722
1403715275.562143087 2.90987e-05 -0.00110746 -0.0013778 -0.012537 0.829275 -0.0014032 -0.558698
1403715275.612143040 -0.00018672 -0.000838058 -0.000971221 -0.0125683 0.82935 -0.00143663 -0.558585
1403715275.662142992 -0.000311624 -0.000588571 -0.00072048 -0.0125898 0.829377 -0.00150725 -0.558545
1403715275.712142944 -0.000365275 -0.000418823 -0.000608234 -0.0126345 0.829407 -0.00156275 -0.5585
1403715275.762142897 -0.000370963 -0.000562862 -0.000568555 -0.0126339 0.829412 -0.00155783 -0.558492
1403715275.812143087 -0.000473337 -0.00100881 -0.000384512 -0.0126145 0.829434 -0.0014797 -0.55846
1403715275.862143040 -0.000493749 -0.00093793 -0.000276043 -0.0126116 0.829321 -0.00146299 -0.558628
1403715275.912142992 -0.000526835 -0.000599915 -2.84392e-05 -0.0126311 0.829275 -0.00144967 -0.558696
1403715275.962142944 -0.000180266 -0.000723284 -2.33294e-05 -0.0126418 0.828921 -0.00141168 -0.559221
1403715276.012142897 -0.000394723 -0.000849324 0.000382448 -0.0125614 0.828917 -0.00138955 -0.559228
1403715276.062143087 -0.000732774 -0.000616508 0.000823774 -0.0126933 0.829123 -0.00138111 -0.558921
1403715276.112143040 -0.0010952 -0.00029538 0.000939837 -0.0127996 0.829325 -0.00140515 -0.558618
1403715276.162142992 -0.000976754 -0.000579248 0.000692115 -0.012697 0.829242 -0.00145878 -0.558743
1403715276.212142944 -0.00100711 -0.000211636 0.000815119 -0.012838 0.829349 -0.00141895 -0.558582
1403715276.262142897 -0.00105935 -0.000611874 0.000765399 -0.0127571 0.829382 -0.00137567 -0.558535
1403715276.312143087 -0.00105578 -0.00058688 0.000615047 -0.0127728 0.829421 -0.00138009 -0.558476
1403715276.362143040 -0.00101696 -0.000668707 0.000543252 -0.0127696 0.829433 -0.00134121 -0.558458
1403715276.412142992 -0.00103445 -0.000675782 0.000649251 -0.0127571 0.829485 -0.0013804 -0.558382
1403715276.462142944 -0.00100813 -0.000559494 0.000634494 -0.0127802 0.829439 -0.0013067 -0.558449
1403715276.512142897 -0.000748142 -0.000325224 0.000625408 -0.012798 0.829172 -0.00149521 -0.558845
1403715276.562143087 -0.000846819 0.000290311 0.00100933 -0.0128393 0.829266 -0.00151668 -0.558704
1403715276.612143040 -0.00114215 0.000123285 0.00104895 -0.0128148 0.829407 -0.00145286 -0.558496
1403715276.662142992 -0.00125851 4.04532e-05 0.000901793 -0.0128099 0.829416 -0.00145719 -0.558483
1403715276.712142944 -0.000984452 -0.000445855 0.000543248 -0.0128429 0.829275 -0.00134459 -0.558692
1403715276.762142897 -0.000839204 -0.000258187 0.000522199 -0.0128515 0.829141 -0.00151494 -0.55889
1403715276.812143087 -0.000890297 6.3847e-05 0.000330982 -0.012878 0.829212 -0.00154218 -0.558784
1403715276.862143040 -0.000986807 0.00062381 0.000398961 -0.0129725 0.829215 -0.00158528 -0.558777
1403715276.912142992 -0.000555476 0.00111167 -9.78156e-06 -0.0129989 0.82898 -0.00178249 -0.559125
1403715276.962142944 -0.000232411 0.000714486 -0.000578878 -0.0130102 0.828722 -0.00166318 -0.559506
1403715277.012142897 0.00019646 0.00103834 -0.00100069 -0.0129437 0.828596 -0.00183465 -0.559695
1403715277.062143087 0.000118364 0.00130323 -0.00116005 -0.0129986 0.828739 -0.00178919 -0.559482
1403715277.112143040 0.000157783 0.000683216 -0.00138783 -0.0130208 0.828683 -0.00161627 -0.559565
1403715277.162142992 0.000159781 0.000794504 -0.00148583 -0.0131081 0.828727 -0.00164379 -0.559498
1403715277.212142944 0.00038758 0.000993185 -0.00144363 -0.0129858 0.828773 -0.0018516 -0.559431
1403715277.262142897 0.00022662 0.000282907 -0.00143343 -0.0130863 0.828998 -0.0015064 -0.559096
1403715277.312143087 0.000440469 0.00026617 -0.00160101 -0.0129462 0.829112 -0.00157369 -0.55893
1403715277.362143040 0.000409847 0.000155844 -0.00146012 -0.0132533 0.829337 -0.00135117 -0.558589
1403715277.412142992 0.000789285 -0.00020105 -0.00158935 -0.0132072 0.829206 -0.00137365 -0.558785
1403715277.462142944 0.00084265 -0.00025853 -0.00165968 -0.0131937 0.8293 -0.00152191 -0.558645
1403715277.512142897 0.000532373 -6.51521e-05 -0.0017087 -0.0132412 0.829378 -0.0015214 -0.558528
1403715277.562143087 0.00085713 -0.000788927 -0.0022312 -0.0133414 0.829124 -0.00124572 -0.558904
1403715277.612143040 0.000774302 -0.000982719 -0.00255686 -0.013242 0.82925 -0.00133596 -0.558719
1403715277.662142992 0.000692137 -0.000979723 -0.00290986 -0.0132031 0.829174 -0.00144018 -0.558833
1403715277.712142944 0.000916974 -0.00082253 -0.00309949 -0.0132599 0.829134 -0.00146547 -0.558891
1403715277.762142897 0.000664787 -0.000708149 -0.00289619 -0.0132983 0.82909 -0.00156663 -0.558955
1403715277.812143087 0.000794899 -0.000745696 -0.00316188 -0.0135367 0.829076 -0.00121897 -0.558971
1403715277.862143040 0.000703469 -0.000421611 -0.00343631 -0.0131698 0.829355 -0.00158554 -0.558565
1403715277.912142992 0.000855419 -0.000736675 -0.00373526 -0.0135316 0.829223 -0.00104261 -0.558753
1403715277.962142944 0.0010887 -0.00204027 -0.00393965 -0.0133539 0.828996 -0.00112366 -0.559093
1403715278.012142897 0.000731022 -0.00122624 -0.0038454 -0.0133942 0.829209 -0.00136908 -0.558777
1403715278.062143087 0.000947835 -0.00135225 -0.00437485 -0.0135765 0.829036 -0.00110671 -0.55903
1403715278.112143040 0.00154296 -0.0024913 -0.00486086 -0.0133748 0.828707 -0.000893053 -0.559522
1403715278.162142992 0.000988513 -0.00146975 -0.00410415 -0.0133681 0.829028 -0.00138239 -0.559045
1403715278.212142944 0.00127123 -0.000793495 -0.00478053 -0.0135864 0.828759 -0.001526 -0.559439
1403715278.262142897 0.00136568 -0.000566727 -0.00462212 -0.0136855 0.828508 -0.000991182 -0.55981
1403715278.312143087 0.000361442 0.00132603 -0.00364361 -0.0132504 0.828413 -0.0008602 -0.55996
1403715278.362143040 0.000256056 0.0012734 -0.0030279 -0.012685 0.827995 5.31142e-05 -0.560592
1403715278.412142992 -0.00103053 0.0023641 -0.00183164 -0.0126151 0.827752 0.000647634 -0.560952
1403715278.462142944 -0.00339569 0.0037838 -0.00123288 -0.0119552 0.826815 0.000122685 -0.562347
1403715278.512142897 -0.00819747 0.00329018 0.00149201 -0.0109555 0.825571 0.000169449 -0.564192
1403715278.562143087 -0.0142458 0.00189704 0.00510437 -0.0096418 0.822676 -0.000378177 -0.568429
1403715278.612143040 -0.0210846 -0.00083382 0.0114998 -0.00834084 0.819878 -0.0010525 -0.572476
1403715278.662142992 -0.0284533 -0.00346201 0.0203153 -0.00875145 0.818724 7.78661e-05 -0.574121
1403715278.712142944 -0.0369948 -0.00615232 0.0311954 -0.00713517 0.81724 -0.00182097 -0.576251
1403715278.762142897 -0.0463603 -0.00922103 0.0453928 -0.00604064 0.814826 -0.00331896 -0.579665
1403715278.812143087 -0.0549792 -0.0119195 0.0619869 -0.00579343 0.813099 -0.00463393 -0.582078
1403715278.862143040 -0.063814 -0.014674 0.0807585 -0.00544602 0.811006 -0.0060869 -0.584981
1403715278.912142992 -0.0733364 -0.0175891 0.100552 -0.00548426 0.810521 -0.00640491 -0.58565
1403715278.962142944 -0.0824817 -0.0199099 0.119873 -0.00583552 0.80989 -0.00616656 -0.586521
1403715279.012142897 -0.0915431 -0.0192993 0.135789 -0.00672895 0.80976 -0.00568879 -0.586695
1403715279.062143087 -0.0992408 -0.0204569 0.145671 -0.00684454 0.809856 -0.00544509 -0.586564
1403715279.112143040 -0.106382 -0.019644 0.150266 -0.00704682 0.809778 -0.00535831 -0.58667
1403715279.162142992 -0.110232 -0.0193832 0.14835 -0.00758638 0.809947 -0.00471848 -0.586435
1403715279.212142944 -0.114039 -0.0186309 0.14354 -0.00787677 0.810379 -0.00424538 -0.585838
1403715279.262142897 -0.117396 -0.0180046 0.137857 -0.00810538 0.810802 -0.00424026 -0.585249
1403715279.312143087 -0.122323 -0.0183953 0.133273 -0.00808629 0.811569 -0.00437484 -0.584184
1403715279.362143040 -0.125378 -0.0189263 0.12908 -0.00752701 0.812231 -0.00493687 -0.583267
1403715279.412142992 -0.12874 -0.0190431 0.126708 -0.00703838 0.812339 -0.00607313 -0.583111
1403715279.462142944 -0.132849 -0.0208427 0.125856 -0.00693107 0.813162 -0.00625212 -0.581962
1403715279.512142897 -0.135912 -0.0211425 0.126164 -0.0067518 0.813444 -0.00679508 -0.581565
1403715279.562143087 -0.13788 -0.0225874 0.126398 -0.00715851 0.813237 -0.00612304 -0.581857
1403715279.612143040 -0.140699 -0.023222 0.128944 -0.00720675 0.813761 -0.00589766 -0.581124
1403715279.662142992 -0.142822 -0.0230537 0.132182 -0.00750168 0.813976 -0.00599444 -0.58082
1403715279.712142944 -0.144583 -0.023786 0.136264 -0.00744404 0.813785 -0.00595362 -0.581088
1403715279.762142897 -0.146268 -0.0238938 0.141852 -0.00734641 0.813946 -0.00604476 -0.580863
1403715279.812143087 -0.147266 -0.0233886 0.147475 -0.00701099 0.81408 -0.00645936 -0.580674
1403715279.862143040 -0.14832 -0.0234051 0.154388 -0.00713392 0.814418 -0.00639866 -0.580199
1403715279.912142992 -0.149071 -0.0232422 0.161529 -0.00714138 0.81489 -0.00617995 -0.579538
1403715279.962142944 -0.149715 -0.0223345 0.169587 -0.00737416 0.816565 -0.00578496 -0.577177
1403715280.012142897 -0.150639 -0.0227887 0.177473 -0.00715683 0.820105 -0.00559405 -0.572141
1403715280.062143087 -0.151516 -0.0225974 0.183775 -0.00711873 0.824321 -0.00539229 -0.566053
1403715280.112143040 -0.152773 -0.0230759 0.190247 -0.00891634 0.828138 -0.00225626 -0.560448
1403715280.162142992 -0.15544 -0.0220275 0.197639 -0.0107923 0.830206 0.000196001 -0.557353
1403715280.212142944 -0.158549 -0.021172 0.205243 -0.013795 0.830823 0.00438531 -0.556349
1403715280.262142897 -0.16324 -0.020294 0.213504 -0.0165226 0.830206 0.00801851 -0.557153
1403715280.312143087 -0.169915 -0.0201334 0.222881 -0.0186338 0.829382 0.0108054 -0.558267
1403715280.362143040 -0.176719 -0.0205966 0.232332 -0.0199274 0.827858 0.0130963 -0.56043
1403715280.412142992 -0.184158 -0.0218692 0.241629 -0.0201893 0.826186 0.0157355 -0.562816
1403715280.462142944 -0.192791 -0.0243895 0.251078 -0.0168262 0.825466 0.0156005 -0.563985
1403715280.512142897 -0.202545 -0.0281686 0.258898 -0.0103059 0.8243 0.0146718 -0.565869
1403715280.562143087 -0.211648 -0.0312257 0.266043 -0.00307871 0.823278 0.0145571 -0.567443
1403715280.612143040 -0.221482 -0.035154 0.273668 0.00580209 0.821962 0.0159897 -0.569289
1403715280.662142992 -0.23149 -0.0384585 0.280712 0.0150924 0.820861 0.0199966 -0.570578
1403715280.712142944 -0.241733 -0.0413116 0.287664 0.0256251 0.819701 0.0243535 -0.571699
1403715280.762142897 -0.252264 -0.0450894 0.293046 0.0362788 0.818935 0.0301117 -0.571947
1403715280.812143087 -0.262908 -0.0478511 0.298237 0.0471931 0.818489 0.0362533 -0.571432
1403715280.862143040 -0.273231 -0.0528377 0.302356 0.0577653 0.817203 0.0431137 -0.571824
1403715280.912142992 -0.283088 -0.0550305 0.307093 0.0674767 0.816197 0.0494289 -0.571687
1403715280.962142944 -0.293056 -0.0582156 0.311284 0.0756838 0.81499 0.0549127 -0.571881
1403715281.012142897 -0.303215 -0.0604899 0.315974 0.0832514 0.813986 0.0593054 -0.57182
1403715281.062143087 -0.313841 -0.0633866 0.320604 0.0891435 0.813537 0.0640171 -0.571063
1403715281.112143040 -0.324354 -0.0657956 0.324975 0.0943103 0.812761 0.0675375 -0.570932
1403715281.162142992 -0.334854 -0.0692786 0.328889 0.0983426 0.811908 0.0708882 -0.57106
1403715281.212142944 -0.345425 -0.0719232 0.33304 0.102351 0.811365 0.0737154 -0.570768
1403715281.262142897 -0.356959 -0.0749211 0.337207 0.107096 0.811036 0.0764024 -0.570012
1403715281.312143087 -0.367572 -0.0782441 0.340077 0.112268 0.81089 0.0798538 -0.56875
1403715281.362143040 -0.376833 -0.0813962 0.341197 0.118133 0.810512 0.0835944 -0.567562
1403715281.412142992 -0.388283 -0.0841777 0.343366 0.124288 0.810348 0.0880974 -0.565799
1403715281.462142944 -0.39838 -0.0870776 0.343966 0.131336 0.809244 0.0937768 -0.564872
1403715281.512142897 -0.407673 -0.0898624 0.343746 0.139391 0.807879 0.0999733 -0.563833
1403715281.562143087 -0.418617 -0.0925656 0.343499 0.14818 0.806583 0.107349 -0.562087
1403715281.612143040 -0.429273 -0.0942571 0.341898 0.158184 0.804651 0.114744 -0.560668
1403715281.662142992 -0.439466 -0.0945807 0.338792 0.169191 0.802369 0.122262 -0.559134
1403715281.712142944 -0.448915 -0.0946063 0.33485 0.18053 0.799935 0.130506 -0.557208
1403715281.762142897 -0.458612 -0.0953647 0.330558 0.192471 0.797313 0.138695 -0.554988
1403715281.812143087 -0.46932 -0.0967241 0.328233 0.204985 0.79466 0.146885 -0.552197
1403715281.862143040 -0.480031 -0.0985609 0.324976 0.217457 0.790989 0.155569 -0.550316
1403715281.912142992 -0.492061 -0.0994506 0.321766 0.229717 0.787854 0.16436 -0.547268
1403715281.962142944 -0.503069 -0.100774 0.317121 0.24208 0.784023 0.172444 -0.544948
1403715282.012142897 -0.515587 -0.101542 0.312514 0.254442 0.780303 0.180126 -0.542163
1403715282.062143087 -0.527468 -0.102807 0.307249 0.266305 0.776199 0.187727 -0.539773
1403715282.112143040 -0.541891 -0.103998 0.302316 0.276449 0.772574 0.196611 -0.536703
1403715282.162142992 -0.556119 -0.10503 0.296646 0.287528 0.768699 0.203498 -0.533871
1403715282.212142944 -0.569623 -0.107233 0.291325 0.297365 0.764506 0.21168 -0.531315
1403715282.262142897 -0.584966 -0.10994 0.285349 0.307695 0.760659 0.219149 -0.527916
1403715282.312143087 -0.600566 -0.112431 0.279574 0.317819 0.756761 0.226437 -0.524434
1403715282.362143040 -0.616192 -0.11313 0.273873 0.327959 0.752486 0.233831 -0.521086
1403715282.412142992 -0.632988 -0.114921 0.267557 0.337013 0.74903 0.242382 -0.516359
1403715282.462142944 -0.651126 -0.115699 0.261901 0.347675 0.744561 0.248662 -0.512755
1403715282.512142897 -0.668317 -0.11607 0.25525 0.35716 0.739691 0.256133 -0.509597
1403715282.562143087 -0.686044 -0.116233 0.248109 0.36675 0.734743 0.263142 -0.506363
1403715282.612143040 -0.704514 -0.115987 0.241522 0.375459 0.729203 0.270402 -0.50416
1403715282.662142992 -0.722869 -0.116155 0.2338 0.384454 0.723284 0.276931 -0.502359
1403715282.712142944 -0.742665 -0.116223 0.227027 0.393911 0.717265 0.282696 -0.500448
1403715282.762142897 -0.761804 -0.116235 0.219397 0.403338 0.711056 0.28754 -0.499038
1403715282.812143087 -0.782089 -0.116803 0.211746 0.413015 0.705355 0.292349 -0.496411
1403715282.862143040 -0.803538 -0.117015 0.204192 0.421504 0.69977 0.298614 -0.493443
1403715282.912142992 -0.822744 -0.117859 0.195309 0.429485 0.693665 0.305466 -0.490981
1403715282.962142944 -0.841305 -0.118415 0.186227 0.438095 0.687739 0.311344 -0.488009
1403715283.012142897 -0.862624 -0.118879 0.178177 0.446814 0.681572 0.317083 -0.485052
1403715283.062143087 -0.881571 -0.119337 0.170189 0.455751 0.674615 0.322348 -0.482987
1403715283.112143040 -0.901416 -0.119801 0.162261 0.464903 0.667952 0.326895 -0.480463
1403715283.162142992 -0.921459 -0.120651 0.155029 0.473965 0.660956 0.33095 -0.478504
1403715283.212142944 -0.941069 -0.121024 0.147143 0.482714 0.653809 0.33551 -0.476397
1403715283.262142897 -0.961353 -0.121558 0.141042 0.490848 0.647299 0.340383 -0.47351
1403715283.312143087 -0.979619 -0.122764 0.133485 0.499053 0.640659 0.344705 -0.47083
1403715283.362143040 -0.997031 -0.123064 0.126 0.505905 0.634447 0.349992 -0.468021
1403715283.412142992 -1.01483 -0.123133 0.118941 0.513473 0.629556 0.35392 -0.463406
1403715283.462142944 -1.03256 -0.12359 0.112112 0.52098 0.625168 0.357307 -0.458341
1403715283.512142897 -1.05113 -0.122535 0.106208 0.527673 0.621568 0.361737 -0.452063
1403715283.562143087 -1.06692 -0.123232 0.100299 0.53392 0.618103 0.366339 -0.445728
1403715283.612143040 -1.08303 -0.123284 0.0950004 0.539911 0.615259 0.369899 -0.439463
1403715283.662142992 -1.09721 -0.123857 0.0895819 0.544509 0.612864 0.373012 -0.434475
1403715283.712142944 -1.11133 -0.124028 0.08453 0.548041 0.61045 0.375849 -0.430974
1403715283.762142897 -1.12669 -0.124666 0.0800029 0.550976 0.608168 0.377899 -0.428661
1403715283.812143087 -1.14296 -0.125115 0.0769902 0.553201 0.605379 0.379582 -0.428254
1403715283.862143040 -1.15845 -0.124933 0.0734156 0.554151 0.60355 0.381977 -0.427478
1403715283.912142992 -1.17258 -0.124644 0.0690163 0.55508 0.601318 0.383266 -0.428263
1403715283.962142944 -1.18734 -0.124554 0.06451 0.555787 0.600003 0.384361 -0.42821
1403715284.012142897 -1.20269 -0.124752 0.0609893 0.557415 0.60013 0.383325 -0.426842
1403715284.062143087 -1.21646 -0.123292 0.0572642 0.5585 0.600975 0.381948 -0.425467
1403715284.112143040 -1.22989 -0.122648 0.0512515 0.559808 0.601565 0.379923 -0.424727
1403715284.162142992 -1.24165 -0.120638 0.045743 0.560898 0.601993 0.377236 -0.425077
1403715284.212142944 -1.25392 -0.119544 0.040493 0.562702 0.601494 0.373563 -0.426642
1403715284.262142897 -1.26549 -0.118031 0.0361865 0.564243 0.600925 0.370041 -0.428472
1403715284.312143087 -1.2762 -0.113496 0.0312184 0.56559 0.600288 0.366081 -0.430983
1403715284.362143040 -1.28654 -0.108911 0.0271216 0.565803 0.599877 0.363817 -0.433188
1403715284.412142992 -1.29603 -0.103161 0.0248994 0.563578 0.601318 0.36525 -0.432884
1403715284.462142944 -1.30251 -0.0981674 0.0194162 0.560581 0.603127 0.367098 -0.432695
1403715284.512142897 -1.31071 -0.090045 0.0183605 0.556939 0.605657 0.37038 -0.431065
1403715284.562143087 -1.31565 -0.0814445 0.0156704 0.553301 0.607335 0.372924 -0.431195
1403715284.612143040 -1.32129 -0.0735072 0.0128393 0.549518 0.609014 0.375664 -0.431288
1403715284.662142992 -1.32517 -0.0650082 0.0116423 0.54611 0.611112 0.377533 -0.431017
1403715284.712142944 -1.33092 -0.056324 0.00668359 0.543465 0.612328 0.378708 -0.431602
1403715284.762142897 -1.33506 -0.0475443 0.00632883 0.5416 0.613142 0.380345 -0.43135
1403715284.812143087 -1.34036 -0.0379154 0.00355141 0.54083 0.612542 0.382735 -0.431056
1403715284.862143040 -1.34491 -0.0292287 0.00195161 0.541438 0.609995 0.385843 -0.431134
1403715284.912142992 -1.34968 -0.0203246 -0.000202192 0.544301 0.60533 0.388266 -0.431927
1403715284.962142944 -1.35491 -0.0112233 -0.00220138 0.547632 0.599092 0.392132 -0.432921
1403715285.012142897 -1.36018 -0.00224634 -0.0040697 0.552599 0.590509 0.395879 -0.434986
1403715285.062143087 -1.36557 0.0078371 -0.00645644 0.558254 0.581964 0.400362 -0.43518
1403715285.112143040 -1.3692 0.0176362 -0.00944336 0.564202 0.574455 0.406076 -0.43218
1403715285.162142992 -1.37367 0.0247973 -0.0117445 0.571287 0.567738 0.410043 -0.427982
1403715285.212142944 -1.3753 0.0294873 -0.0118725 0.57977 0.561518 0.412222 -0.422656
1403715285.262142897 -1.37509 0.0317218 -0.00909824 0.588247 0.555821 0.413105 -0.417579
1403715285.312143087 -1.37692 0.0327961 -0.00674233 0.596759 0.55084 0.411905 -0.413266
1403715285.362143040 -1.37836 0.0331649 -0.00094105 0.604539 0.547046 0.4101 -0.408768
1403715285.412142992 -1.37885 0.0341339 0.00961153 0.610759 0.545109 0.407841 -0.404346
1403715285.462142944 -1.37592 0.0355895 0.0249166 0.615308 0.543667 0.406467 -0.400758
1403715285.512142897 -1.37109 0.0357775 0.0433854 0.619414 0.541733 0.405309 -0.398216
1403715285.562143087 -1.36196 0.0380697 0.0643234 0.622334 0.539606 0.404245 -0.397634
1403715285.612143040 -1.35413 0.0400163 0.0862088 0.624677 0.537558 0.403646 -0.397341
1403715285.662142992 -1.34433 0.0433227 0.107966 0.626104 0.536661 0.403473 -0.396481
1403715285.712142944 -1.33688 0.046 0.128421 0.627873 0.535209 0.403248 -0.395876
1403715285.762142897 -1.32872 0.0493258 0.145668 0.627205 0.534533 0.405369 -0.395683
1403715285.812143087 -1.31987 0.053395 0.165748 0.627217 0.533948 0.407259 -0.39451
1403715285.862143040 -1.31093 0.0590229 0.185001 0.626339 0.53508 0.410336 -0.391168
1403715285.912142992 -1.30234 0.0621049 0.200913 0.624192 0.537118 0.414261 -0.387656
1403715285.962142944 -1.29256 0.0677118 0.217906 0.623118 0.539625 0.416654 -0.383313
1403715286.012142897 -1.28298 0.0734117 0.233906 0.621417 0.541984 0.419541 -0.379578
1403715286.062143087 -1.27191 0.0788174 0.24714 0.61989 0.543822 0.421894 -0.376828
1403715286.112143040 -1.26081 0.0855051 0.261246 0.619915 0.54432 0.422311 -0.375598
1403715286.162142992 -1.2504 0.0925792 0.274854 0.621089 0.543495 0.421313 -0.375975
1403715286.212142944 -1.24041 0.0999857 0.287171 0.62298 0.542189 0.419453 -0.37681
1403715286.262142897 -1.23079 0.107891 0.299522 0.624168 0.541525 0.418293 -0.377088
1403715286.312143087 -1.22101 0.117276 0.310639 0.623719 0.541815 0.419077 -0.376544
1403715286.362143040 -1.21147 0.127442 0.322123 0.622887 0.542021 0.420548 -0.375985
1403715286.412142992 -1.20194 0.138112 0.333277 0.622364 0.542382 0.42159 -0.375162
1403715286.462142944 -1.1927 0.149649 0.342645 0.621193 0.542742 0.423558 -0.374365
1403715286.512142897 -1.1834 0.161733 0.351542 0.620308 0.543068 0.425273 -0.373413
1403715286.562143087 -1.17415 0.17485 0.361371 0.619555 0.542673 0.427192 -0.373047
1403715286.612143040 -1.16434 0.18865 0.369586 0.619665 0.540696 0.429017 -0.373641
1403715286.662142992 -1.15456 0.204243 0.377622 0.620044 0.537026 0.432732 -0.374022
1403715286.712142944 -1.14404 0.21923 0.38574 0.620571 0.531694 0.437764 -0.374907
1403715286.762142897 -1.13374 0.233446 0.393551 0.622578 0.526468 0.442305 -0.373623
1403715286.812143087 -1.12244 0.247169 0.40032 0.62629 0.522821 0.444658 -0.369728
1403715286.862143040 -1.11388 0.261183 0.406038 0.630869 0.520211 0.445115 -0.365044
1403715286.912142992 -1.10493 0.275425 0.411943 0.635106 0.518978 0.445081 -0.35945
1403715286.962142944 -1.0974 0.289198 0.417669 0.638581 0.517534 0.445481 -0.354851
1403715287.012142897 -1.09153 0.3037 0.423836 0.641215 0.516204 0.446771 -0.35039
1403715287.062143087 -1.08522 0.317769 0.429957 0.643607 0.514123 0.447672 -0.347904
1403715287.112143040 -1.08063 0.331861 0.43541 0.644367 0.512688 0.450173 -0.345379
1403715287.162142992 -1.07644 0.346918 0.441825 0.644594 0.510192 0.453041 -0.3449
1403715287.212142944 -1.07176 0.362998 0.448334 0.643705 0.507269 0.456866 -0.345827
1403715287.262142897 -1.06821 0.378815 0.455158 0.64314 0.504754 0.460045 -0.346341
1403715287.312143087 -1.06503 0.395108 0.461725 0.642664 0.501993 0.462355 -0.348157
1403715287.362143040 -1.06214 0.411643 0.467792 0.64262 0.50005 0.463711 -0.349231
1403715287.412142992 -1.06027 0.428356 0.474251 0.643552 0.49812 0.463102 -0.351075
1403715287.462142944 -1.05781 0.443745 0.481866 0.645669 0.495333 0.461103 -0.353753
1403715287.512142897 -1.05628 0.459999 0.489162 0.648347 0.492123 0.459513 -0.355399
1403715287.562143087 -1.05373 0.474891 0.495952 0.651938 0.487614 0.458557 -0.356279
1403715287.612143040 -1.05032 0.489315 0.503303 0.657215 0.482033 0.45718 -0.355947
1403715287.662142992 -1.04633 0.504129 0.510719 0.662731 0.475518 0.457107 -0.354576
1403715287.712142944 -1.04074 0.518612 0.518544 0.66837 0.468578 0.458239 -0.351757
1403715287.762142897 -1.03584 0.532088 0.526942 0.673529 0.461263 0.461113 -0.347807
1403715287.812143087 -1.02935 0.544857 0.535919 0.677866 0.453899 0.466106 -0.342372
1403715287.862143040 -1.0216 0.557525 0.544889 0.682321 0.44589 0.471636 -0.336421
1403715287.912142992 -1.01508 0.568336 0.554467 0.686394 0.437213 0.478652 -0.329546
1403715287.962142944 -1.0073 0.578162 0.562612 0.6908 0.428092 0.485746 -0.321844
1403715288.012142897 -0.997649 0.586785 0.570622 0.69578 0.418113 0.492256 -0.314255
1403715288.062143087 -0.987318 0.59546 0.578163 0.700658 0.407834 0.498189 -0.307503
1403715288.112143040 -0.976886 0.602352 0.584344 0.705566 0.39826 0.502525 -0.301717
1403715288.162142992 -0.966848 0.609589 0.589243 0.709709 0.390563 0.506023 -0.296165
1403715288.212142944 -0.956204 0.617936 0.591827 0.713459 0.384532 0.508392 -0.290945
1403715288.262142897 -0.943899 0.627806 0.593439 0.717008 0.379489 0.509662 -0.286585
1403715288.312143087 -0.931844 0.63929 0.593388 0.71898 0.376153 0.511797 -0.282206
1403715288.362143040 -0.919622 0.65114 0.592493 0.72099 0.373358 0.512446 -0.2796
1403715288.412142992 -0.909739 0.66294 0.589007 0.72286 0.370593 0.512541 -0.278273
1403715288.462142944 -0.900407 0.671975 0.585111 0.724149 0.3683 0.512625 -0.277812
1403715288.512142897 -0.890441 0.679587 0.582031 0.724639 0.36677 0.513216 -0.277467
1403715288.562143087 -0.879535 0.685064 0.580295 0.725593 0.365587 0.512481 -0.277891
1403715288.612143040 -0.870437 0.690206 0.584072 0.726138 0.364272 0.512005 -0.279072
1403715288.662142992 -0.860403 0.692133 0.590088 0.726758 0.363656 0.511235 -0.279671
1403715288.712142944 -0.852107 0.691943 0.599407 0.72617 0.363843 0.511897 -0.279744
1403715288.762142897 -0.843139 0.691639 0.60828 0.725413 0.365882 0.512664 -0.277638
1403715288.812143087 -0.834249 0.690846 0.615553 0.724851 0.367348 0.513115 -0.276333
1403715288.862143040 -0.824597 0.691144 0.619755 0.72438 0.368867 0.514161 -0.273587
1403715288.912142992 -0.813603 0.691842 0.620721 0.724197 0.369667 0.515795 -0.26989
1403715288.962142944 -0.802645 0.692452 0.617677 0.7246 0.368973 0.517549 -0.266376
1403715289.012142897 -0.791146 0.692938 0.611079 0.726406 0.366999 0.518091 -0.26311
1403715289.062143087 -0.779617 0.693379 0.601115 0.728624 0.363938 0.518797 -0.259817
1403715289.112143040 -0.769412 0.693403 0.587881 0.730907 0.36053 0.520126 -0.255466
1403715289.162142992 -0.758166 0.693913 0.573432 0.732944 0.357535 0.521588 -0.250814
1403715289.212142944 -0.756383 0.692717 0.56198 0.734267 0.354425 0.523948 -0.246401
1403715289.262142897 -0.745985 0.693591 0.547604 0.736563 0.350966 0.524712 -0.242849
1403715289.312143087 -0.736801 0.694236 0.531859 0.738569 0.347344 0.526496 -0.238054
1403715289.362143040 -0.727314 0.695154 0.515971 0.740853 0.342588 0.528585 -0.233169
1403715289.412142992 -0.718399 0.696258 0.499488 0.744278 0.336719 0.529614 -0.228429
1403715289.462142944 -0.710236 0.69784 0.482565 0.747967 0.330098 0.530597 -0.223712
1403715289.512142897 -0.701444 0.700128 0.464306 0.752069 0.323303 0.531218 -0.218346
1403715289.562143087 -0.693091 0.70299 0.445198 0.75586 0.315825 0.532391 -0.213284
1403715289.612143040 -0.68568 0.70596 0.424637 0.759719 0.308768 0.532949 -0.208457
1403715289.662142992 -0.677981 0.710473 0.403449 0.763696 0.303107 0.532451 -0.203447
1403715289.712142944 -0.671615 0.715417 0.381479 0.766846 0.297656 0.532092 -0.200567
1403715289.762142897 -0.665783 0.721711 0.360739 0.768278 0.294315 0.532982 -0.197632
1403715289.812143087 -0.66121 0.729349 0.342967 0.769472 0.291796 0.533257 -0.195975
1403715289.862143040 -0.656741 0.737914 0.32874 0.769829 0.28975 0.533937 -0.195752
1403715289.912142992 -0.652517 0.747194 0.319433 0.770275 0.287926 0.53376 -0.19717
1403715289.962142944 -0.648304 0.758112 0.312829 0.770724 0.288171 0.532843 -0.197535
1403715290.012142897 -0.642588 0.769308 0.30896 0.770988 0.288808 0.531717 -0.198608
1403715290.062143087 -0.637355 0.780488 0.305157 0.769941 0.290378 0.531854 -0.200005
1403715290.112143040 -0.63308 0.791883 0.305067 0.767781 0.292464 0.533307 -0.201396
1403715290.162142992 -0.62848 0.802827 0.308497 0.76626 0.295323 0.533287 -0.203064
1403715290.212142944 -0.621203 0.814448 0.317478 0.765883 0.298882 0.531682 -0.203487
1403715290.262142897 -0.616209 0.825907 0.324574 0.766125 0.301868 0.529152 -0.20476
1403715290.312143087 -0.618674 0.839844 0.335353 0.766623 0.303746 0.527025 -0.2056
1403715290.362143040 -0.614743 0.853525 0.340501 0.767111 0.305911 0.524435 -0.207188
1403715290.412142992 -0.609186 0.867226 0.347827 0.768589 0.306651 0.520748 -0.209899
1403715290.462142944 -0.603633 0.882616 0.353257 0.769726 0.307581 0.517776 -0.211717
1403715290.512142897 -0.596346 0.898492 0.357963 0.768927 0.307952 0.517663 -0.214342
1403715290.562143087 -0.588776 0.916545 0.362261 0.767293 0.308462 0.519248 -0.215626
1403715290.612143040 -0.582487 0.933914 0.367128 0.765584 0.307215 0.52136 -0.218364
1403715290.662142992 -0.575367 0.951696 0.370997 0.765167 0.306058 0.521935 -0.220072
1403715290.712142944 -0.568091 0.971565 0.373714 0.762917 0.305476 0.525453 -0.22032
1403715290.762142897 -0.560607 0.991992 0.375686 0.760609 0.304751 0.529212 -0.220308
1403715290.812143087 -0.553195 1.01114 0.379017 0.759247 0.303223 0.53151 -0.221578
1403715290.862143040 -0.544412 1.03081 0.380629 0.75937 0.301406 0.531676 -0.223232
1403715290.912142992 -0.534934 1.05116 0.380711 0.759888 0.300173 0.531516 -0.223511
1403715290.962142944 -0.526731 1.07194 0.380243 0.760204 0.296893 0.532127 -0.225354
1403715291.012142897 -0.518602 1.09225 0.379553 0.760602 0.292286 0.532846 -0.228317
1403715291.062143087 -0.510557 1.11217 0.378792 0.76148 0.287068 0.532852 -0.231967
1403715291.112143040 -0.501367 1.13262 0.377213 0.762946 0.28166 0.532399 -0.234801
1403715291.162142992 -0.491543 1.15161 0.375446 0.764048 0.27621 0.532394 -0.237688
1403715291.212142944 -0.48046 1.17139 0.373881 0.765319 0.271059 0.532658 -0.238933
1403715291.262142897 -0.468204 1.19079 0.371246 0.766499 0.266471 0.533362 -0.238743
1403715291.312143087 -0.453785 1.2101 0.368242 0.767964 0.262519 0.533919 -0.237163
1403715291.362143040 -0.438483 1.22913 0.364621 0.769101 0.258635 0.535083 -0.235112
1403715291.412142992 -0.421419 1.24689 0.359886 0.771021 0.254924 0.535189 -0.232623
1403715291.462142944 -0.403538 1.26427 0.354112 0.773034 0.251613 0.535418 -0.228991
1403715291.512142897 -0.380669 1.28198 0.348394 0.776028 0.249293 0.534308 -0.223939
1403715291.562143087 -0.362461 1.29506 0.340899 0.778742 0.245618 0.533624 -0.220177
1403715291.612143040 -0.341587 1.30771 0.333755 0.781596 0.241449 0.532559 -0.217234
1403715291.662142992 -0.320346 1.32029 0.32659 0.783902 0.237206 0.532041 -0.214855
1403715291.712142944 -0.298061 1.33193 0.319589 0.786216 0.233337 0.531294 -0.212474
1403715291.762142897 -0.274715 1.3431 0.31335 0.787295 0.232198 0.532271 -0.207216
1403715291.812143087 -0.251457 1.35197 0.306862 0.787623 0.231868 0.534057 -0.201671
1403715291.862143040 -0.224867 1.36171 0.300476 0.78711 0.234698 0.536775 -0.192993
1403715291.912142992 -0.197074 1.37184 0.294048 0.786573 0.237442 0.539164 -0.185007
1403715291.962142944 -0.169464 1.38097 0.286891 0.786897 0.238052 0.539815 -0.180899
1403715292.012142897 -0.140486 1.39143 0.280392 0.787335 0.239183 0.54002 -0.176843
1403715292.062143087 -0.112548 1.4004 0.273304 0.787543 0.239737 0.540102 -0.174907
1403715292.112143040 -0.0846451 1.41037 0.26715 0.787464 0.24116 0.539481 -0.17522
1403715292.162142992 -0.0562704 1.4217 0.261353 0.78714 0.244057 0.5382 -0.176603
1403715292.212142944 -0.0277755 1.43584 0.258064 0.785952 0.249039 0.537059 -0.1784
1403715292.262142897 0.000904667 1.44957 0.253736 0.784471 0.255378 0.535159 -0.181638
1403715292.312143087 0.0278117 1.46416 0.249157 0.782517 0.26331 0.532965 -0.185159
1403715292.362143040 0.0556299 1.47986 0.244805 0.779676 0.273121 0.531109 -0.188236
1403715292.412142992 0.0825393 1.49584 0.238902 0.776296 0.28255 0.529136 -0.193767
1403715292.462142944 0.109217 1.51285 0.234702 0.773293 0.293761 0.525726 -0.198332
1403715292.512142897 0.134428 1.53025 0.229381 0.768362 0.303688 0.524402 -0.205903
1403715292.562143087 0.157921 1.54793 0.227567 0.761555 0.314097 0.524728 -0.214565
1403715292.612143040 0.180776 1.56535 0.226202 0.753335 0.325522 0.526224 -0.222732
1403715292.662142992 0.201934 1.58285 0.226015 0.742462 0.337154 0.530415 -0.231814
1403715292.712142944 0.226488 1.60233 0.22788 0.733541 0.349293 0.531271 -0.240131
1403715292.762142897 0.246762 1.62116 0.227539 0.723745 0.361943 0.53253 -0.248198
1403715292.812143087 0.264265 1.63971 0.230264 0.715104 0.374358 0.531874 -0.256108
1403715292.862143040 0.279902 1.65775 0.237446 0.708575 0.38673 0.52822 -0.263333
1403715292.912142992 0.293309 1.67511 0.244094 0.703775 0.398734 0.52183 -0.270934
1403715292.962142944 0.300261 1.6887 0.257408 0.700132 0.408474 0.514246 -0.280206
1403715293.012142897 0.30464 1.7013 0.271192 0.695482 0.416518 0.508303 -0.290597
1403715293.062143087 0.311081 1.71369 0.288768 0.690745 0.424763 0.501857 -0.300976
1403715293.112143040 0.314434 1.72426 0.307439 0.685463 0.432123 0.496348 -0.311527
1403715293.162142992 0.320418 1.73783 0.324903 0.680728 0.439958 0.490417 -0.320215
1403715293.212142944 0.326124 1.75109 0.342978 0.675516 0.448497 0.484941 -0.32766
1403715293.262142897 0.334411 1.76612 0.358494 0.66944 0.455596 0.480849 -0.336252
1403715293.312143087 0.34494 1.78292 0.374236 0.662515 0.463494 0.477998 -0.34317
1403715293.362143040 0.355995 1.7989 0.390202 0.655252 0.4706 0.475666 -0.350602
1403715293.412142992 0.367032 1.81393 0.404942 0.647459 0.476231 0.474014 -0.359598
1403715293.462142944 0.374285 1.82452 0.421413 0.640464 0.482357 0.471917 -0.366649
1403715293.512142897 0.384103 1.83576 0.438308 0.635249 0.489561 0.46757 -0.371708
1403715293.562143087 0.394995 1.8481 0.453296 0.630791 0.496559 0.462469 -0.37637
1403715293.612143040 0.404397 1.8584 0.469292 0.627081 0.504025 0.456798 -0.379558
1403715293.662142992 0.415664 1.8684 0.484283 0.623915 0.511571 0.450716 -0.381943
1403715293.712142944 0.426264 1.87714 0.498634 0.61983 0.518763 0.445726 -0.38474
1403715293.762142897 0.437446 1.88593 0.513629 0.616131 0.525879 0.440194 -0.38738
1403715293.812143087 0.447793 1.89389 0.528218 0.611628 0.532829 0.435625 -0.390174
1403715293.862143040 0.45874 1.90197 0.543767 0.607528 0.539217 0.430117 -0.393897
1403715293.912142992 0.468603 1.91046 0.557904 0.60283 0.546064 0.425211 -0.396996
1403715293.962142944 0.480508 1.92036 0.570947 0.597151 0.55254 0.420962 -0.401126
1403715294.012142897 0.490891 1.92918 0.582529 0.590888 0.559029 0.416815 -0.405714
1403715294.062143087 0.501855 1.93764 0.589145 0.584344 0.565552 0.412467 -0.410566
1403715294.112143040 0.512058 1.94562 0.593802 0.57725 0.571116 0.40841 -0.416905
1403715294.162142992 0.522003 1.95267 0.595862 0.569772 0.576146 0.404665 -0.423865
1403715294.212142944 0.532202 1.96233 0.594642 0.562221 0.58121 0.400858 -0.430599
1403715294.262142897 0.542596 1.97129 0.592306 0.555193 0.586278 0.396039 -0.437255
1403715294.312143087 0.553086 1.97845 0.583574 0.547889 0.591685 0.391376 -0.443342
1403715294.362143040 0.564238 1.9849 0.571676 0.540882 0.597602 0.386183 -0.448532
1403715294.412142992 0.575397 1.99051 0.557383 0.533143 0.603539 0.381538 -0.453793
1403715294.462142944 0.587318 1.99563 0.542903 0.52514 0.610039 0.377234 -0.458012
1403715294.512142897 0.599149 1.9988 0.526733 0.516969 0.616754 0.372784 -0.461941
1403715294.562143087 0.615454 2.0033 0.514577 0.510267 0.624695 0.365597 -0.46446
1403715294.612143040 0.629371 2.00537 0.498878 0.5035 0.633523 0.358375 -0.465514
1403715294.662142992 0.643145 2.00687 0.483788 0.495897 0.642956 0.352416 -0.465292
1403715294.712142944 0.655877 2.00852 0.468255 0.487974 0.652475 0.346182 -0.465098
1403715294.762142897 0.669014 2.00997 0.453563 0.479958 0.660962 0.340261 -0.465824
1403715294.812143087 0.68199 2.01132 0.438895 0.472145 0.66837 0.333894 -0.467842
1403715294.862143040 0.6949 2.01296 0.425725 0.463955 0.675267 0.32858 -0.469888
1403715294.912142992 0.705737 2.01467 0.411082 0.455167 0.68136 0.324041 -0.472831
1403715294.962142944 0.716225 2.01629 0.396828 0.445511 0.685921 0.320767 -0.477642
1403715295.012142897 0.725444 2.01818 0.385055 0.436916 0.689586 0.316339 -0.483224
1403715295.062143087 0.734913 2.01993 0.372421 0.42858 0.693393 0.31112 -0.488599
1403715295.112143040 0.743757 2.02108 0.360769 0.420908 0.695721 0.304986 -0.495774
1403715295.162142992 0.751944 2.0215 0.350397 0.413528 0.697584 0.299008 -0.502957
1403715295.212142944 0.761643 2.02127 0.339458 0.405675 0.699701 0.293123 -0.509828
1403715295.262142897 0.769202 2.01995 0.334375 0.398735 0.702846 0.286287 -0.514837
1403715295.312143087 0.777533 2.01852 0.332391 0.390571 0.707044 0.279798 -0.518898
1403715295.362143040 0.78484 2.01698 0.333997 0.382162 0.713445 0.272011 -0.520536
1403715295.412142992 0.792626 2.01549 0.337023 0.372702 0.719681 0.265102 -0.522373
1403715295.462142944 0.803485 2.01588 0.340183 0.362643 0.725807 0.2577 -0.524676
1403715295.512142897 0.81186 2.01471 0.345591 0.352326 0.731757 0.251329 -0.526528
1403715295.562143087 0.820557 2.01346 0.348687 0.3416 0.737112 0.247233 -0.528063
1403715295.612143040 0.829652 2.01168 0.348235 0.332703 0.741347 0.242863 -0.52984
1403715295.662142992 0.838895 2.00869 0.345268 0.324883 0.744129 0.240028 -0.532081
1403715295.712142944 0.847923 2.00629 0.33915 0.318525 0.74594 0.236846 -0.534808
1403715295.762142897 0.856387 2.00333 0.33196 0.31216 0.748073 0.233123 -0.537212
1403715295.812143087 0.86448 2.00002 0.322544 0.306677 0.749284 0.227757 -0.540971
1403715295.862143040 0.872928 1.99603 0.313735 0.301214 0.749946 0.222521 -0.545285
1403715295.912142992 0.881421 1.99162 0.303733 0.295998 0.751506 0.216215 -0.54852
1403715295.962142944 0.890192 1.98674 0.292886 0.291352 0.751829 0.209865 -0.553013
1403715296.012142897 0.900078 1.98141 0.281744 0.28751 0.752446 0.203816 -0.556438
1403715296.062143087 0.910386 1.97587 0.268467 0.285728 0.753595 0.196635 -0.558381
1403715296.112143040 0.92163 1.97007 0.254857 0.285305 0.75594 0.188875 -0.558106
1403715296.162142992 0.932446 1.96489 0.240461 0.283867 0.760133 0.181788 -0.55549
1403715296.212142944 0.943598 1.96032 0.225649 0.281346 0.764904 0.17612 -0.552039
1403715296.262142897 0.956536 1.95631 0.211238 0.27854 0.769857 0.170051 -0.548469
1403715296.312143087 0.968082 1.95389 0.196166 0.27531 0.7762 0.16431 -0.542881
1403715296.362143040 0.981499 1.95268 0.183197 0.270921 0.782414 0.159713 -0.537514
1403715296.412142992 0.996057 1.95253 0.172338 0.266219 0.786651 0.154286 -0.53526
1403715296.462142944 1.01101 1.9526 0.16478 0.261661 0.789289 0.148736 -0.535196
1403715296.512142897 1.02596 1.95418 0.159825 0.258242 0.791331 0.143368 -0.535305
1403715296.562143087 1.04287 1.95799 0.155512 0.253347 0.792712 0.140613 -0.536331
1403715296.612143040 1.05923 1.96411 0.154662 0.247571 0.793814 0.140786 -0.537353
1403715296.662142992 1.07072 1.9708 0.158925 0.241635 0.793376 0.142469 -0.540249
1403715296.712142944 1.08239 1.97881 0.162046 0.236764 0.792851 0.143644 -0.54286
1403715296.762142897 1.09617 1.98845 0.163456 0.233141 0.792265 0.14374 -0.545253
1403715296.812143087 1.10847 1.9986 0.164821 0.228219 0.792195 0.145448 -0.54698
1403715296.862143040 1.12172 2.00944 0.165506 0.2225 0.79177 0.148045 -0.549251
1403715296.912142992 1.1345 2.02026 0.16561 0.21564 0.791871 0.14963 -0.551407
1403715296.962142944 1.14543 2.03172 0.166867 0.208317 0.791997 0.149359 -0.554109
1403715297.012142897 1.15718 2.04283 0.166532 0.202254 0.793744 0.14432 -0.55519
1403715297.062143087 1.16599 2.05326 0.167209 0.198155 0.797367 0.134509 -0.553939
1403715297.112143040 1.17702 2.06372 0.166568 0.192896 0.800482 0.124675 -0.553603
1403715297.162142992 1.18593 2.07432 0.16412 0.187713 0.806266 0.113114 -0.549459
1403715297.212142944 1.19574 2.08552 0.159706 0.18054 0.812036 0.101899 -0.545545
1403715297.262142897 1.20345 2.09668 0.155446 0.172278 0.816532 0.0907855 -0.543464
1403715297.312143087 1.21051 2.10911 0.149773 0.162455 0.819791 0.0807181 -0.543172
1403715297.362143040 1.21673 2.12355 0.143468 0.15175 0.822542 0.0717878 -0.543363
1403715297.412142992 1.2198 2.13907 0.138081 0.139346 0.824212 0.0662548 -0.544856
1403715297.462142944 1.22301 2.1571 0.131932 0.127756 0.825547 0.0608632 -0.546302
1403715297.512142897 1.22628 2.17794 0.126242 0.115756 0.82625 0.0565158 -0.548377
1403715297.562143087 1.227 2.19956 0.120907 0.106179 0.827423 0.0506418 -0.54912
1403715297.612143040 1.22606 2.22212 0.115544 0.0982818 0.829609 0.0432398 -0.547923
1403715297.662142992 1.22433 2.24572 0.109988 0.0917713 0.831702 0.0354113 -0.546439
1403715297.712142944 1.22172 2.27031 0.105211 0.0862946 0.832915 0.026659 -0.545981
1403715297.762142897 1.21612 2.29601 0.100168 0.0807969 0.833406 0.018498 -0.546409
1403715297.812143087 1.21241 2.32364 0.0954135 0.0739033 0.830734 0.0122723 -0.551605
1403715297.862143040 1.20655 2.35321 0.092771 0.066509 0.82688 0.00614424 -0.558398
1403715297.912142992 1.2004 2.38503 0.0900634 0.058084 0.822232 0.00117924 -0.56618
1403715297.962142944 1.19374 2.42046 0.0879819 0.0498722 0.815469 -0.00563935 -0.57662
1403715298.012142897 1.18217 2.45143 0.088721 0.0396105 0.808717 -0.0104116 -0.58677
1403715298.062143087 1.17109 2.48326 0.0891473 0.0274279 0.803639 -0.0140383 -0.594319
1403715298.112143040 1.16089 2.51667 0.0896116 0.0126664 0.799766 -0.0144603 -0.600004
1403715298.162142992 1.15169 2.54914 0.0901147 -0.004329 0.798774 -0.0121349 -0.601493
1403715298.212142944 1.14362 2.58376 0.0890905 -0.0223152 0.798923 -0.0088364 -0.600955
1403715298.262142897 1.13691 2.61651 0.088668 -0.0394502 0.799411 -0.0064179 -0.599454
1403715298.312143087 1.1325 2.64871 0.0887281 -0.0533485 0.800231 -0.00611596 -0.597283
1403715298.362143040 1.12861 2.67834 0.0886745 -0.0647867 0.802361 -0.00629992 -0.593279
1403715298.412142992 1.12721 2.7053 0.0893943 -0.0732914 0.804784 -0.00704551 -0.588983
1403715298.462142944 1.12623 2.72994 0.0904847 -0.0801536 0.806779 -0.00716441 -0.585348
1403715298.512142897 1.12631 2.75187 0.0915941 -0.0864818 0.807763 -0.00571591 -0.583101
1403715298.562143087 1.12594 2.76982 0.0929591 -0.0924723 0.808198 -0.00193401 -0.581602
1403715298.612143040 1.12673 2.78541 0.0953942 -0.0976462 0.80788 0.00240118 -0.581196
1403715298.662142992 1.12787 2.79632 0.0976694 -0.102182 0.807163 0.00664069 -0.581379
1403715298.712142944 1.12936 2.80218 0.100737 -0.105059 0.806641 0.0104134 -0.581536
1403715298.762142897 1.13281 2.80709 0.10415 -0.106016 0.805957 0.0124228 -0.582271
1403715298.812143087 1.1379 2.81043 0.107467 -0.10428 0.806779 0.0111255 -0.581472
1403715298.862143040 1.14277 2.8116 0.111546 -0.0970016 0.81181 0.00188069 -0.575805
1403715298.912142992 1.14875 2.80976 0.111993 -0.0885888 0.817054 -0.0112797 -0.569602
1403715298.962142944 1.14966 2.80166 0.11528 -0.081192 0.822201 -0.0251053 -0.562817
1403715299.012142897 1.15213 2.78977 0.11551 -0.0776318 0.825955 -0.0352632 -0.557251
1403715299.062143087 1.15367 2.77683 0.116219 -0.076601 0.828432 -0.0445281 -0.553037
1403715299.112143040 1.15286 2.76236 0.117591 -0.0786034 0.82965 -0.0517709 -0.550292
1403715299.162142992 1.15172 2.74878 0.118146 -0.0817744 0.830036 -0.0582012 -0.548604
1403715299.212142944 1.14948 2.73551 0.119735 -0.0866414 0.83011 -0.0641993 -0.547073
1403715299.262142897 1.14594 2.72261 0.121926 -0.0924231 0.830264 -0.0701683 -0.545158
1403715299.312143087 1.13991 2.70896 0.124134 -0.0992854 0.829375 -0.0767217 -0.54442
1403715299.362143040 1.13233 2.69689 0.125513 -0.106587 0.828612 -0.0833629 -0.543224
1403715299.412142992 1.12302 2.68381 0.128682 -0.114699 0.827321 -0.090489 -0.542399
1403715299.462142944 1.11192 2.67083 0.131072 -0.123589 0.825364 -0.0974452 -0.542221
1403715299.512142897 1.09953 2.65878 0.133478 -0.132984 0.822282 -0.105147 -0.543242
1403715299.562143087 1.08618 2.64639 0.136902 -0.143248 0.819059 -0.112965 -0.543932
1403715299.612143040 1.0709 2.63428 0.141126 -0.154284 0.814931 -0.120695 -0.54545
1403715299.662142992 1.05494 2.62129 0.145095 -0.1654 0.811643 -0.12937 -0.545106
1403715299.712142944 1.03804 2.60789 0.148852 -0.176232 0.807738 -0.138673 -0.545227
1403715299.762142897 1.01996 2.59539 0.151237 -0.188471 0.804602 -0.146943 -0.543601
1403715299.812143087 1.0018 2.58242 0.153785 -0.20037 0.800454 -0.156616 -0.542768
1403715299.862143040 0.98253 2.56937 0.155704 -0.212723 0.796958 -0.165897 -0.540448
1403715299.912142992 0.961765 2.55806 0.156888 -0.225707 0.792321 -0.174545 -0.539275
1403715299.962142944 0.940796 2.54564 0.158507 -0.238553 0.787623 -0.183024 -0.537814
1403715300.012142897 0.918544 2.53403 0.158442 -0.250153 0.783511 -0.1903 -0.536023
1403715300.062143087 0.895939 2.52317 0.158636 -0.260477 0.777247 -0.196721 -0.537903
1403715300.112143040 0.874384 2.51312 0.159035 -0.268788 0.771366 -0.202627 -0.540083
1403715300.162142992 0.851494 2.50257 0.159369 -0.27764 0.765566 -0.204668 -0.54308
1403715300.212142944 0.828293 2.49315 0.159278 -0.286634 0.760137 -0.203816 -0.546344
1403715300.262142897 0.805321 2.48456 0.159658 -0.292812 0.75458 -0.204635 -0.55045
1403715300.312143087 0.783087 2.47622 0.160487 -0.295208 0.751036 -0.20882 -0.552441
1403715300.362143040 0.762344 2.46862 0.161401 -0.295661 0.748356 -0.213622 -0.553998
1403715300.412142992 0.742641 2.46212 0.162575 -0.294859 0.746944 -0.218917 -0.554264
1403715300.462142944 0.724329 2.45653 0.164081 -0.29334 0.746148 -0.22332 -0.554385
1403715300.512142897 0.707372 2.45267 0.165525 -0.292777 0.74567 -0.225282 -0.554533
1403715300.562143087 0.692282 2.44848 0.166996 -0.291296 0.746313 -0.226723 -0.55386
1403715300.612143040 0.678715 2.44696 0.167659 -0.290043 0.747382 -0.227184 -0.552885
1403715300.662142992 0.666624 2.44661 0.167712 -0.288585 0.748281 -0.227253 -0.552405
1403715300.712142944 0.655518 2.44706 0.168101 -0.286547 0.749628 -0.227463 -0.551551
1403715300.762142897 0.64605 2.44866 0.167998 -0.284625 0.750081 -0.226887 -0.552168
1403715300.812143087 0.63677 2.45083 0.168894 -0.283596 0.749834 -0.225098 -0.553762
1403715300.862143040 0.629307 2.45432 0.168961 -0.283525 0.749122 -0.221793 -0.556091
1403715300.912142992 0.62225 2.45847 0.169124 -0.284162 0.74852 -0.217614 -0.558223
1403715300.962142944 0.616165 2.46344 0.169176 -0.284899 0.747919 -0.213522 -0.56023
1403715301.012142897 0.610802 2.4697 0.168775 -0.285204 0.74738 -0.210364 -0.561986
1403715301.062143087 0.606745 2.47575 0.169289 -0.285282 0.746499 -0.207051 -0.564343
1403715301.112143040 0.6043 2.48319 0.169496 -0.285119 0.74465 -0.204129 -0.567921
1403715301.162142992 0.603057 2.49096 0.169557 -0.285675 0.742617 -0.200813 -0.571475
1403715301.212142944 0.604113 2.49903 0.168984 -0.286299 0.740318 -0.197308 -0.575353
1403715301.262142897 0.606837 2.50789 0.168766 -0.287432 0.73878 -0.194222 -0.57781
1403715301.312143087 0.611769 2.51709 0.167187 -0.288283 0.737063 -0.192415 -0.580179
1403715301.362143040 0.618721 2.52655 0.166808 -0.288674 0.736378 -0.191634 -0.581111
1403715301.412142992 0.626773 2.53629 0.164442 -0.288522 0.736882 -0.192334 -0.580316
1403715301.462142944 0.636925 2.54647 0.161535 -0.286549 0.739073 -0.196052 -0.577256
1403715301.512142897 0.64935 2.55606 0.156317 -0.284427 0.743501 -0.199646 -0.571357
1403715301.562143087 0.66448 2.56611 0.149279 -0.282843 0.748918 -0.201868 -0.564244
1403715301.612143040 0.681199 2.57665 0.14138 -0.281197 0.754337 -0.203366 -0.557267
1403715301.662142992 0.698555 2.58694 0.133259 -0.279182 0.758633 -0.204885 -0.551866
1403715301.712142944 0.716207 2.59688 0.124868 -0.278054 0.761259 -0.204556 -0.548933
1403715301.762142897 0.734125 2.60691 0.116678 -0.277917 0.762476 -0.202499 -0.548075
1403715301.812143087 0.752535 2.61675 0.109458 -0.279296 0.761438 -0.198805 -0.550166
1403715301.862143040 0.77138 2.62669 0.102728 -0.280748 0.760234 -0.194718 -0.552549
1403715301.912142992 0.790961 2.63759 0.0964166 -0.281532 0.759681 -0.191502 -0.554031
1403715301.962142944 0.810706 2.64797 0.090508 -0.280886 0.760313 -0.190481 -0.553845
1403715302.012142897 0.830903 2.65733 0.0847524 -0.281116 0.759783 -0.188067 -0.555278
1403715302.062143087 0.851824 2.6664 0.0797795 -0.281354 0.75969 -0.185669 -0.556091
1403715302.112143040 0.873607 2.67531 0.0766568 -0.281725 0.76066 -0.183289 -0.555367
1403715302.162142992 0.895729 2.68325 0.0722157 -0.282137 0.762412 -0.180265 -0.553742
1403715302.212142944 0.91889 2.69142 0.0707087 -0.282121 0.764322 -0.177631 -0.551967
1403715302.262142897 0.94228 2.69736 0.0670691 -0.281885 0.766432 -0.174638 -0.550113
1403715302.312143087 0.965867 2.70271 0.0643285 -0.281776 0.767866 -0.171502 -0.549155
1403715302.362143040 0.989479 2.70444 0.0638812 -0.281012 0.768858 -0.168595 -0.549059
1403715302.412142992 1.01327 2.70696 0.0629301 -0.279924 0.769135 -0.166554 -0.549848
1403715302.462142944 1.03706 2.70822 0.0637452 -0.276736 0.770025 -0.167493 -0.549932
1403715302.512142897 1.06118 2.70881 0.0654513 -0.271513 0.771965 -0.171732 -0.548506
1403715302.562143087 1.08568 2.7071 0.0665775 -0.266972 0.774451 -0.174775 -0.546265
1403715302.612143040 1.10897 2.70441 0.0694204 -0.262668 0.776577 -0.178086 -0.54426
1403715302.662142992 1.13245 2.70183 0.071411 -0.260203 0.778436 -0.178894 -0.54252
1403715302.712142944 1.15553 2.69943 0.0723694 -0.256943 0.780481 -0.181526 -0.540257
1403715302.762142897 1.17778 2.69596 0.07256 -0.255081 0.782495 -0.182436 -0.537915
1403715302.812143087 1.19908 2.69208 0.0718079 -0.253615 0.78527 -0.183228 -0.534282
1403715302.862143040 1.21971 2.6879 0.0694806 -0.253713 0.787757 -0.182313 -0.530877
1403715302.912142992 1.23961 2.68302 0.0659792 -0.254508 0.789649 -0.183195 -0.527371
1403715302.962142944 1.25845 2.67744 0.0625408 -0.257243 0.790611 -0.184563 -0.524115
1403715303.012142897 1.27476 2.67213 0.0585107 -0.262172 0.790696 -0.186133 -0.52098
1403715303.062143087 1.2897 2.66534 0.0549533 -0.268026 0.790012 -0.189267 -0.517902
1403715303.112143040 1.30269 2.6572 0.0509238 -0.276049 0.788311 -0.192952 -0.51491
1403715303.162142992 1.31426 2.64821 0.0472296 -0.285528 0.785209 -0.197295 -0.51283
1403715303.212142944 1.32357 2.63775 0.0441114 -0.295949 0.780312 -0.203319 -0.512044
1403715303.262142897 1.33134 2.62692 0.0423336 -0.307058 0.773022 -0.210864 -0.513506
1403715303.312143087 1.338 2.61496 0.0408084 -0.319256 0.764641 -0.218067 -0.515602
1403715303.362143040 1.34497 2.60226 0.039061 -0.332303 0.755823 -0.224766 -0.517481
1403715303.412142992 1.35141 2.58851 0.0383489 -0.34528 0.747301 -0.231113 -0.518565
1403715303.462142944 1.35821 2.57485 0.0368236 -0.357961 0.739577 -0.23754 -0.518136
1403715303.512142897 1.36459 2.56044 0.0358567 -0.369843 0.732909 -0.244926 -0.515821
1403715303.562143087 1.37161 2.54527 0.0355267 -0.382302 0.725294 -0.25107 -0.514546
1403715303.612143040 1.37844 2.53004 0.0340836 -0.391785 0.719546 -0.261185 -0.510432
1403715303.662142992 1.38694 2.51399 0.0335067 -0.400541 0.712922 -0.272279 -0.507123
1403715303.712142944 1.39719 2.4992 0.0325724 -0.409294 0.706884 -0.283158 -0.502608
1403715303.762142897 1.41074 2.4847 0.0315068 -0.417331 0.700534 -0.294277 -0.498485
1403715303.812143087 1.42119 2.46778 0.0307915 -0.425936 0.693784 -0.303696 -0.494986
1403715303.862143040 1.43226 2.45096 0.030334 -0.433003 0.687188 -0.314168 -0.491508
1403715303.912142992 1.44208 2.43448 0.0304424 -0.439294 0.681589 -0.322697 -0.488184
1403715303.962142944 1.45266 2.41923 0.0294304 -0.444838 0.676569 -0.329183 -0.485811
1403715304.012142897 1.46217 2.4053 0.0285309 -0.449532 0.672955 -0.334412 -0.48293
1403715304.062143087 1.47159 2.39335 0.0267245 -0.453113 0.669877 -0.338682 -0.480883
1403715304.112143040 1.48078 2.38291 0.0252984 -0.454881 0.667904 -0.343109 -0.478816
1403715304.162142992 1.48957 2.37442 0.0236092 -0.45612 0.665973 -0.346513 -0.477874
1403715304.212142944 1.49894 2.36451 0.0218189 -0.457603 0.665581 -0.347883 -0.476003
1403715304.262142897 1.5074 2.35654 0.0187096 -0.458697 0.666035 -0.34833 -0.473985
1403715304.312143087 1.51291 2.35047 0.0141744 -0.459481 0.667004 -0.348158 -0.471983
1403715304.362143040 1.51905 2.34472 0.00986584 -0.459769 0.668375 -0.347291 -0.4704
1403715304.412142992 1.52501 2.34025 0.00462395 -0.459794 0.669832 -0.345858 -0.469357
1403715304.462142944 1.53111 2.33642 -0.000311703 -0.459557 0.67111 -0.343777 -0.469293
1403715304.512142897 1.53338 2.33299 -0.00749629 -0.45959 0.67069 -0.340699 -0.472098
1403715304.562143087 1.53646 2.32946 -0.0173416 -0.45947 0.670951 -0.337448 -0.474174
1403715304.612143040 1.5384 2.32633 -0.0298684 -0.459016 0.671183 -0.334586 -0.476308
1403715304.662142992 1.53928 2.32348 -0.0440092 -0.457247 0.671369 -0.333601 -0.478434
1403715304.712142944 1.5422 2.32234 -0.0580465 -0.456135 0.671826 -0.331974 -0.479983
1403715304.762142897 1.54614 2.32095 -0.072261 -0.455723 0.672705 -0.328887 -0.481266
1403715304.812143087 1.55125 2.32224 -0.0841456 -0.455214 0.673413 -0.327474 -0.481722
1403715304.862143040 1.55582 2.32294 -0.0938211 -0.454973 0.67439 -0.3254 -0.481988
1403715304.912142992 1.56106 2.32345 -0.100204 -0.454752 0.675182 -0.323434 -0.482411
1403715304.962142944 1.56703 2.32343 -0.102996 -0.454449 0.676448 -0.321989 -0.481888
1403715305.012142897 1.5727 2.32396 -0.101511 -0.454199 0.676919 -0.321135 -0.482034
1403715305.062143087 1.57723 2.32458 -0.0971528 -0.453582 0.678042 -0.321209 -0.480985
1403715305.112143040 1.58082 2.32506 -0.0901729 -0.453064 0.678595 -0.32135 -0.4806
1403715305.162142992 1.58419 2.32475 -0.0827526 -0.45305 0.679407 -0.320874 -0.479783
1403715305.212142944 1.58899 2.32508 -0.0774726 -0.452894 0.680623 -0.321262 -0.477943
1403715305.262142897 1.59348 2.32538 -0.0721855 -0.4529 0.681357 -0.321611 -0.476656
1403715305.312143087 1.599 2.32644 -0.068507 -0.453744 0.681154 -0.321464 -0.476242
1403715305.362143040 1.60433 2.32671 -0.064932 -0.454269 0.681846 -0.322071 -0.474338
1403715305.412142992 1.60974 2.32716 -0.0616162 -0.455658 0.681326 -0.321772 -0.473955
1403715305.462142944 1.61435 2.32771 -0.0563485 -0.456735 0.680216 -0.322982 -0.473689
1403715305.512142897 1.61974 2.32815 -0.049532 -0.457323 0.678964 -0.325211 -0.473393
1403715305.562143087 1.6236 2.32811 -0.0388429 -0.458914 0.677606 -0.326575 -0.47286
1403715305.612143040 1.6281 2.32888 -0.0256396 -0.460851 0.676559 -0.327765 -0.471652
1403715305.662142992 1.63116 2.32875 -0.00839278 -0.462409 0.674895 -0.329514 -0.471292
1403715305.712142944 1.63131 2.32845 0.0112627 -0.462567 0.674939 -0.332926 -0.468669
1403715305.762142897 1.63247 2.32783 0.031806 -0.463769 0.6739 -0.334372 -0.467945
1403715305.812143087 1.63341 2.32797 0.0519311 -0.464675 0.673436 -0.335784 -0.466702
1403715305.862143040 1.63415 2.32865 0.071625 -0.466219 0.672864 -0.335724 -0.466028
1403715305.912142992 1.63532 2.32886 0.0899856 -0.467608 0.67279 -0.335097 -0.465195
1403715305.962142944 1.63622 2.33012 0.107806 -0.468476 0.6724 -0.334976 -0.464972
1403715306.012142897 1.63641 2.3305 0.1249 -0.46913 0.672455 -0.334641 -0.464476
1403715306.062143087 1.63656 2.33095 0.140902 -0.470219 0.672715 -0.333287 -0.463971
1403715306.112143040 1.63642 2.33114 0.155379 -0.470727 0.673818 -0.332621 -0.462329
1403715306.162142992 1.63628 2.33167 0.168737 -0.468959 0.675447 -0.335148 -0.459918
1403715306.212142944 1.63512 2.33225 0.182032 -0.464922 0.676785 -0.339401 -0.458931
1403715306.262142897 1.63321 2.33303 0.194749 -0.459468 0.678067 -0.343992 -0.459113
1403715306.312143087 1.62975 2.33335 0.207869 -0.452274 0.679827 -0.348934 -0.459923
1403715306.362143040 1.62552 2.33426 0.220427 -0.444513 0.681547 -0.352902 -0.461911
1403715306.412142992 1.61973 2.33614 0.233577 -0.435793 0.682736 -0.356322 -0.465823
1403715306.462142944 1.61291 2.33852 0.24624 -0.427663 0.684561 -0.356783 -0.470304
1403715306.512142897 1.60488 2.34204 0.259101 -0.420187 0.686679 -0.35444 -0.475697
1403715306.562143087 1.59551 2.34797 0.271373 -0.412622 0.688793 -0.350508 -0.482132
1403715306.612143040 1.58541 2.35506 0.284203 -0.403985 0.690824 -0.346106 -0.489663
1403715306.662142992 1.57477 2.36427 0.296572 -0.395699 0.692482 -0.339936 -0.498332
1403715306.712142944 1.56248 2.37553 0.309458 -0.388323 0.694312 -0.331212 -0.50738
1403715306.762142897 1.54988 2.38925 0.321262 -0.381379 0.696291 -0.320501 -0.516728
1403715306.812143087 1.5367 2.405 0.333076 -0.3728 0.69718 -0.3111 -0.527424
1403715306.862143040 1.52421 2.42279 0.345466 -0.364239 0.697984 -0.300888 -0.538158
1403715306.912142992 1.51275 2.44213 0.35632 -0.356885 0.699297 -0.287971 -0.548352
1403715306.962142944 1.50248 2.46412 0.365848 -0.350974 0.701621 -0.27282 -0.556879
1403715307.012142897 1.49412 2.48803 0.373509 -0.345839 0.704128 -0.255753 -0.564969
1403715307.062143087 1.4868 2.51251 0.379358 -0.340115 0.708063 -0.239363 -0.570678
1403715307.112143040 1.48118 2.5382 0.383349 -0.333997 0.714271 -0.224136 -0.572735
1403715307.162142992 1.47773 2.56525 0.383565 -0.327757 0.721962 -0.209128 -0.572374
1403715307.212142944 1.4766 2.59305 0.380886 -0.321126 0.72917 -0.195048 -0.571966
1403715307.262142897 1.47823 2.62199 0.375958 -0.314644 0.736259 -0.18139 -0.570981
1403715307.312143087 1.48232 2.64895 0.366844 -0.306439 0.743136 -0.170364 -0.56993
1403715307.362143040 1.48793 2.67663 0.357356 -0.296502 0.751255 -0.162762 -0.566755
1403715307.412142992 1.49464 2.70143 0.3456 -0.283646 0.76062 -0.159631 -0.561711
1403715307.462142944 1.50306 2.72469 0.3339 -0.270388 0.768948 -0.157809 -0.557409
1403715307.512142897 1.51268 2.74668 0.322089 -0.257683 0.776318 -0.155849 -0.553752
1403715307.562143087 1.52331 2.76622 0.309915 -0.244963 0.782742 -0.154005 -0.55099
1403715307.612143040 1.53374 2.78375 0.297455 -0.232962 0.78805 -0.151467 -0.54933
1403715307.662142992 1.54343 2.80107 0.285782 -0.221461 0.792812 -0.147617 -0.548282
1403715307.712142944 1.55383 2.81768 0.272926 -0.210549 0.797241 -0.141541 -0.547762
1403715307.762142897 1.56293 2.83345 0.260156 -0.200302 0.800871 -0.133981 -0.54821
1403715307.812143087 1.57192 2.84893 0.246183 -0.190065 0.804161 -0.125446 -0.549057
1403715307.862143040 1.57921 2.86382 0.232617 -0.179887 0.806946 -0.116951 -0.550274
1403715307.912142992 1.58576 2.87791 0.219512 -0.170266 0.809726 -0.107916 -0.551096
1403715307.962142944 1.59243 2.89061 0.205597 -0.160586 0.811673 -0.0987845 -0.552847
1403715308.012142897 1.59753 2.90324 0.192665 -0.1507 0.813409 -0.0900688 -0.554565
1403715308.062143087 1.60269 2.91492 0.179031 -0.14064 0.814875 -0.0817432 -0.556342
1403715308.112143040 1.60735 2.9266 0.166148 -0.130551 0.816344 -0.0737893 -0.557758
1403715308.162142992 1.6115 2.93634 0.153341 -0.121758 0.817531 -0.0663185 -0.558945
1403715308.212142944 1.61471 2.9455 0.14056 -0.113633 0.818143 -0.0599234 -0.560481
1403715308.262142897 1.6171 2.95274 0.127789 -0.105398 0.819208 -0.053935 -0.561143
1403715308.312143087 1.61821 2.95807 0.115516 -0.097838 0.820056 -0.0474222 -0.56186
1403715308.362143040 1.61977 2.96329 0.103084 -0.090025 0.820387 -0.0425501 -0.563071
1403715308.412142992 1.62112 2.96852 0.0904139 -0.0825749 0.821274 -0.0393715 -0.563153
1403715308.462142944 1.62232 2.97176 0.0776222 -0.0759112 0.821559 -0.0378263 -0.563779
1403715308.512142897 1.62082 2.97276 0.0666916 -0.0696892 0.821849 -0.0380316 -0.564146
1403715308.562143087 1.61873 2.97251 0.0575502 -0.0643846 0.822282 -0.0393734 -0.564053
1403715308.612143040 1.61466 2.97133 0.0513662 -0.0602436 0.822786 -0.0410196 -0.563659
1403715308.662142992 1.6103 2.96943 0.0479351 -0.0575204 0.822893 -0.0419699 -0.563717
1403715308.712142944 1.60418 2.96712 0.0473022 -0.0551718 0.823608 -0.0432398 -0.56281
1403715308.762142897 1.59697 2.96463 0.0496958 -0.0540492 0.823881 -0.0438549 -0.562472
1403715308.812143087 1.58971 2.96344 0.0534766 -0.0536745 0.824613 -0.0442517 -0.561403
1403715308.862143040 1.58137 2.96235 0.0583849 -0.0528664 0.825416 -0.0457816 -0.560177
1403715308.912142992 1.57245 2.9611 0.0635142 -0.0523359 0.826129 -0.0478815 -0.558999
1403715308.962142944 1.56274 2.96031 0.0685017 -0.0521578 0.825754 -0.050087 -0.559376
1403715309.012142897 1.55177 2.95959 0.0731571 -0.0525075 0.824774 -0.0529059 -0.560528
1403715309.062143087 1.5401 2.96016 0.0777896 -0.05233 0.82298 -0.0571037 -0.562766
1403715309.112143040 1.52743 2.9608 0.0820182 -0.0522657 0.821716 -0.0615428 -0.564148
1403715309.162142992 1.51479 2.96237 0.0856058 -0.0530401 0.819891 -0.0655396 -0.566278
1403715309.212142944 1.50137 2.96508 0.089794 -0.0530271 0.816832 -0.0708826 -0.570043
1403715309.262142897 1.48861 2.96793 0.0938941 -0.0530231 0.811775 -0.0761642 -0.576549
1403715309.312143087 1.47552 2.97213 0.0991674 -0.0545215 0.807415 -0.0797239 -0.582024
1403715309.362143040 1.46297 2.97758 0.103009 -0.058551 0.805411 -0.0794986 -0.584436
1403715309.412142992 1.45089 2.98427 0.10661 -0.0641236 0.804935 -0.0769099 -0.584852
1403715309.462142944 1.43919 2.99214 0.110242 -0.069903 0.805204 -0.0733871 -0.584273
1403715309.512142897 1.42794 3.00117 0.114361 -0.0752573 0.805299 -0.0703985 -0.583844
1403715309.562143087 1.41761 3.01014 0.117557 -0.0799266 0.805561 -0.0680311 -0.583142
1403715309.612143040 1.40783 3.01977 0.120994 -0.0833611 0.805456 -0.0669715 -0.582929
1403715309.662142992 1.39787 3.03009 0.125404 -0.0862884 0.805606 -0.0666269 -0.582336
1403715309.712142944 1.38868 3.03999 0.129123 -0.0879106 0.806095 -0.0676838 -0.581293
1403715309.762142897 1.37997 3.05068 0.133202 -0.0889741 0.806808 -0.0695551 -0.579919
1403715309.812143087 1.37137 3.06138 0.137717 -0.0889977 0.807792 -0.072965 -0.578124
1403715309.862143040 1.36262 3.07242 0.141944 -0.087021 0.809206 -0.0779946 -0.575786
1403715309.912142992 1.35451 3.08331 0.145501 -0.0847105 0.810782 -0.08382 -0.573088
1403715309.962142944 1.34656 3.09494 0.148367 -0.0825396 0.810822 -0.0887326 -0.572609
1403715310.012142897 1.33785 3.10771 0.151086 -0.0807733 0.809363 -0.0928304 -0.574274
1403715310.062143087 1.32951 3.12073 0.153381 -0.0787249 0.806261 -0.0951262 -0.57853
1403715310.112143040 1.321 3.1356 0.154994 -0.0763422 0.802947 -0.0954083 -0.583392
1403715310.162142992 1.3129 3.15226 0.156984 -0.073881 0.799657 -0.0932703 -0.58855
1403715310.212142944 1.30335 3.17142 0.159127 -0.0721567 0.797385 -0.088428 -0.59258
1403715310.262142897 1.29706 3.19106 0.161024 -0.0709009 0.795585 -0.0801558 -0.596315
1403715310.312143087 1.29186 3.21268 0.163044 -0.0697647 0.794336 -0.0699986 -0.599385
1403715310.362143040 1.2882 3.23475 0.165307 -0.0665773 0.793921 -0.060837 -0.601295
1403715310.412142992 1.28589 3.25724 0.168486 -0.0620518 0.794611 -0.0519281 -0.601703
1403715310.462142944 1.28476 3.28047 0.171497 -0.0560519 0.796021 -0.0441047 -0.601052
1403715310.512142897 1.28516 3.3027 0.173717 -0.0504247 0.798805 -0.0369299 -0.598335
1403715310.562143087 1.28659 3.32552 0.176116 -0.0450474 0.802438 -0.0309199 -0.594228
1403715310.612143040 1.28909 3.34702 0.178163 -0.0401345 0.806496 -0.0255493 -0.589322
1403715310.662142992 1.29366 3.36755 0.180148 -0.0359727 0.810437 -0.0209535 -0.584345
1403715310.712142944 1.29771 3.38847 0.182627 -0.0322541 0.813686 -0.0175113 -0.580146
1403715310.762142897 1.30196 3.4088 0.185267 -0.0291807 0.816181 -0.0149906 -0.576864
1403715310.812143087 1.30731 3.426 0.187394 -0.0263232 0.817654 -0.0134417 -0.57495
1403715310.862143040 1.31271 3.44373 0.189024 -0.0236358 0.818214 -0.0122968 -0.574295
1403715310.912142992 1.31764 3.4602 0.191451 -0.0213749 0.818461 -0.011404 -0.574052
1403715310.962142944 1.32266 3.47705 0.193901 -0.0184323 0.819198 -0.0114025 -0.573101
1403715311.012142897 1.32673 3.49438 0.196419 -0.0149276 0.820465 -0.0127394 -0.57136
1403715311.062143087 1.33065 3.51088 0.198166 -0.0104376 0.821802 -0.0153556 -0.56947
1403715311.112143040 1.33343 3.5276 0.200191 -0.00717886 0.823043 -0.01699 -0.567679
1403715311.162142992 1.33604 3.54349 0.20147 -0.0039197 0.823767 -0.0188537 -0.566602
1403715311.212142944 1.33721 3.56056 0.203398 -0.000333588 0.824077 -0.0215944 -0.566065
1403715311.262142897 1.33789 3.57768 0.204776 0.00186091 0.824535 -0.0226001 -0.565356
1403715311.312143087 1.33815 3.59535 0.206595 0.00448695 0.825043 -0.0245784 -0.564518
1403715311.362143040 1.33693 3.61296 0.20895 0.00622619 0.825951 -0.0253459 -0.563137
1403715311.412142992 1.33568 3.63242 0.211761 0.00626497 0.826589 -0.0235893 -0.562277
1403715311.462142944 1.33382 3.65347 0.215127 0.00460532 0.827065 -0.0197448 -0.561741
1403715311.512142897 1.3311 3.67453 0.219 0.00248848 0.827445 -0.0144914 -0.561354
1403715311.562143087 1.32696 3.69629 0.22335 0.000865319 0.827346 -0.0106329 -0.561591
1403715311.612143040 1.32281 3.71956 0.227919 -0.000142271 0.826711 -0.00772144 -0.562574
1403715311.662142992 1.31563 3.74134 0.23279 -0.000864894 0.826546 -0.00523485 -0.562845
1403715311.712142944 1.30737 3.76389 0.237258 0.000184716 0.826156 -0.00565171 -0.563413
1403715311.762142897 1.29849 3.78576 0.241861 0.00136482 0.825789 -0.006227 -0.563944
1403715311.812143087 1.28813 3.80768 0.246189 0.00324011 0.82548 -0.00707123 -0.564378
1403715311.862143040 1.27688 3.82997 0.250505 0.0062365 0.824978 -0.00903487 -0.565058
1403715311.912142992 1.26578 3.85202 0.255165 0.00805997 0.824149 -0.00874104 -0.566249
1403715311.962142944 1.25232 3.87273 0.259942 0.00879251 0.824287 -0.0065165 -0.566066
1403715312.012142897 1.23923 3.89594 0.26436 0.00844026 0.824427 -0.00286347 -0.565898
1403715312.062143087 1.22496 3.91914 0.268396 0.00774536 0.82477 0.00117877 -0.565414
1403715312.112143040 1.20995 3.94248 0.272581 0.0077441 0.824233 0.00398841 -0.566184
1403715312.162142992 1.19469 3.966 0.276733 0.0075284 0.823778 0.00684951 -0.566822
1403715312.212142944 1.17944 3.98876 0.281204 0.00784761 0.823711 0.00892994 -0.566885
1403715312.262142897 1.16352 4.01218 0.285191 0.00889328 0.823664 0.00991116 -0.566922
1403715312.312143087 1.14666 4.03386 0.289892 0.0111923 0.823618 0.00883638 -0.566966
1403715312.362143040 1.13004 4.05585 0.293938 0.0136994 0.823812 0.00738087 -0.566649
1403715312.412142992 1.11236 4.07612 0.297848 0.0159269 0.823639 0.00616647 -0.566857
1403715312.462142944 1.09463 4.09639 0.301152 0.0181149 0.823146 0.00474226 -0.567522
1403715312.512142897 1.0761 4.11598 0.304022 0.0194474 0.821948 0.00373486 -0.569218
1403715312.562143087 1.05717 4.13479 0.305712 0.0190903 0.821156 0.00490487 -0.570363
1403715312.612143040 1.03879 4.15433 0.306227 0.0176629 0.819196 0.00679232 -0.573202
1403715312.662142992 1.01935 4.17328 0.307032 0.0153602 0.816904 0.00938708 -0.576493
1403715312.712142944 1.00045 4.1919 0.306239 0.0133298 0.814314 0.0109195 -0.580168
1403715312.762142897 0.981316 4.20883 0.304755 0.010313 0.812519 0.0131904 -0.582694
1403715312.812143087 0.963692 4.22367 0.301106 0.00644591 0.810706 0.0157501 -0.585206
1403715312.862143040 0.94687 4.23936 0.298503 0.00261062 0.807837 0.0170659 -0.589152
1403715312.912142992 0.930328 4.25479 0.297954 -0.00083743 0.805152 0.0172444 -0.592816
1403715312.962142944 0.915084 4.26833 0.300098 -0.00460999 0.802825 0.0174525 -0.595942
1403715313.012142897 0.901244 4.28112 0.304892 -0.00788773 0.801209 0.0170574 -0.598089
1403715313.062143087 0.889647 4.29191 0.312219 -0.0113999 0.800619 0.0171254 -0.59882
1403715313.112143040 0.880381 4.30226 0.321971 -0.0145171 0.801186 0.0169221 -0.598
1403715313.162142992 0.8733 4.30718 0.333014 -0.0169489 0.80145 0.0161289 -0.597603
1403715313.212142944 0.86724 4.30914 0.344158 -0.017704 0.802381 0.0133367 -0.596401
1403715313.262142897 0.864004 4.31315 0.354173 -0.0177888 0.803997 0.00951788 -0.594291
1403715313.312143087 0.862131 4.31588 0.363279 -0.0175969 0.806042 0.00590423 -0.591567
1403715313.362143040 0.861658 4.31889 0.371434 -0.0174186 0.808331 0.00322763 -0.588461
1403715313.412142992 0.861094 4.32013 0.379419 -0.0176766 0.810816 0.00184814 -0.585032
1403715313.462142944 0.861636 4.32157 0.386895 -0.0163437 0.812704 0.00105893 -0.582446
1403715313.512142897 0.862521 4.32247 0.395012 -0.0147242 0.813616 0.003015 -0.581209
1403715313.562143087 0.863734 4.32375 0.403421 -0.0123294 0.814634 0.00584833 -0.579815
1403715313.612143040 0.865848 4.32423 0.412394 -0.0105456 0.815622 0.0102378 -0.578398
1403715313.662142992 0.868606 4.32405 0.420615 -0.00902865 0.815895 0.014522 -0.577947
1403715313.712142944 0.871812 4.32425 0.430707 -0.00749601 0.816067 0.0178645 -0.577633
1403715313.762142897 0.875246 4.32511 0.44073 -0.00507628 0.816356 0.0191726 -0.577209
1403715313.812143087 0.877829 4.32496 0.452244 -0.00285476 0.816426 0.0204579 -0.577081
1403715313.862143040 0.88147 4.32476 0.463561 -0.000804329 0.816459 0.0216886 -0.576996
1403715313.912142992 0.885033 4.32548 0.475083 0.00206495 0.816236 0.0206676 -0.577345
1403715313.962142944 0.88852 4.32518 0.486411 0.00532265 0.816001 0.0183408 -0.577735
1403715314.012142897 0.891875 4.3233 0.496222 0.00851233 0.816641 0.0175472 -0.576816
1403715314.062143087 0.896135 4.3205 0.504898 0.0116244 0.817324 0.0202295 -0.575706
1403715314.112143040 0.90043 4.31832 0.512169 0.015459 0.817766 0.026351 -0.574739
1403715314.162142992 0.904954 4.31574 0.51892 0.0215427 0.817956 0.0338161 -0.573882
1403715314.212142944 0.909105 4.3125 0.524681 0.028496 0.81867 0.0427823 -0.571958
1403715314.262142897 0.913272 4.30867 0.53054 0.0364952 0.818448 0.0518668 -0.57107
1403715314.312143087 0.917283 4.30452 0.535521 0.0456983 0.819073 0.0599538 -0.568714
1403715314.362143040 0.920963 4.29889 0.539618 0.0550223 0.818997 0.067854 -0.567109
1403715314.412142992 0.924206 4.29228 0.543156 0.0646537 0.818631 0.0731796 -0.565957
1403715314.462142944 0.926902 4.28381 0.545214 0.0727432 0.81892 0.0783923 -0.563855
1403715314.512142897 0.928526 4.27461 0.547314 0.0804624 0.818651 0.08184 -0.562707
1403715314.562143087 0.929737 4.26431 0.549284 0.088274 0.81877 0.083169 -0.561165
1403715314.612143040 0.930872 4.25293 0.550874 0.0950503 0.818177 0.083807 -0.560827
1403715314.662142992 0.93065 4.2402 0.551723 0.100234 0.817299 0.0850313 -0.561021
1403715314.712142944 0.929501 4.22567 0.551352 0.104304 0.816823 0.0862995 -0.560779
1403715314.762142897 0.927357 4.21051 0.550535 0.107014 0.816167 0.0881421 -0.560937
1403715314.812143087 0.924795 4.19456 0.54891 0.10901 0.814685 0.0895765 -0.562478
1403715314.862143040 0.920959 4.17803 0.548249 0.10994 0.814274 0.0918494 -0.562525
1403715314.912142992 0.917399 4.16122 0.546357 0.111019 0.813623 0.0927859 -0.563102
1403715314.962142944 0.913353 4.1447 0.545807 0.11233 0.813031 0.0923951 -0.56376
1403715315.012142897 0.908679 4.1271 0.544509 0.11339 0.812375 0.0912349 -0.564681
1403715315.062143087 0.904075 4.10916 0.543587 0.114919 0.810779 0.0894218 -0.566953
1403715315.112143040 0.899075 4.0916 0.543043 0.115372 0.810338 0.0885129 -0.567632
1403715315.162142992 0.89437 4.07357 0.541795 0.116193 0.810706 0.0872742 -0.567132
1403715315.212142944 0.889842 4.05486 0.539774 0.116447 0.811074 0.0863518 -0.566694
1403715315.262142897 0.885504 4.03665 0.539074 0.117017 0.811187 0.0860599 -0.566459
1403715315.312143087 0.881231 4.01722 0.538192 0.118706 0.811257 0.0874377 -0.565797
1403715315.362143040 0.877109 3.99863 0.537042 0.121665 0.810533 0.0898212 -0.565832
1403715315.412142992 0.87312 3.98049 0.536184 0.126282 0.809868 0.0920062 -0.565421
1403715315.462142944 0.869076 3.9626 0.536577 0.132129 0.809056 0.094646 -0.564812
1403715315.512142897 0.865543 3.94476 0.537239 0.138469 0.807741 0.0976741 -0.56466
1403715315.562143087 0.862365 3.92685 0.53756 0.145058 0.806154 0.100509 -0.564776
1403715315.612143040 0.860167 3.90928 0.538062 0.151996 0.804624 0.103668 -0.564562
1403715315.662142992 0.857298 3.89132 0.539567 0.159556 0.802767 0.107452 -0.564413
1403715315.712142944 0.855113 3.87408 0.540982 0.169716 0.800011 0.108514 -0.565158
1403715315.762142897 0.853851 3.8566 0.542142 0.180882 0.797141 0.109063 -0.565644
1403715315.812143087 0.853291 3.83927 0.543198 0.192319 0.794536 0.110312 -0.565295
1403715315.862143040 0.853245 3.82253 0.543585 0.202973 0.79224 0.113888 -0.564081
1403715315.912142992 0.853725 3.8068 0.543665 0.212544 0.79037 0.119506 -0.562013
1403715315.962142944 0.855214 3.79235 0.543345 0.221322 0.788024 0.12663 -0.560357
1403715316.012142897 0.857964 3.77901 0.540977 0.230072 0.786185 0.13404 -0.557685
1403715316.062143087 0.861032 3.7675 0.538119 0.237699 0.784169 0.143006 -0.555093
1403715316.112143040 0.864705 3.75695 0.534783 0.244816 0.78256 0.152901 -0.551621
1403715316.162142992 0.86894 3.74698 0.529528 0.251949 0.781054 0.163183 -0.547583
1403715316.212142944 0.87261 3.73705 0.52457 0.259359 0.779956 0.1734 -0.542525
1403715316.262142897 0.877275 3.72855 0.517913 0.26684 0.780143 0.184224 -0.535009
1403715316.312143087 0.881693 3.71908 0.511785 0.275368 0.780404 0.194008 -0.526786
1403715316.362143040 0.886163 3.71021 0.502788 0.282741 0.781605 0.20325 -0.517534
1403715316.412142992 0.88905 3.70114 0.49264 0.289583 0.782431 0.211284 -0.509217
1403715316.462142944 0.889881 3.69268 0.483718 0.295707 0.782056 0.217818 -0.503489
1403715316.512142897 0.8886 3.68464 0.474746 0.301675 0.780526 0.22184 -0.500559
1403715316.562143087 0.886091 3.6761 0.4648 0.306933 0.777701 0.225548 -0.500101
1403715316.612143040 0.880999 3.66793 0.455665 0.311818 0.7743 0.227772 -0.501348
1403715316.662142992 0.874624 3.65877 0.444904 0.315352 0.770174 0.230369 -0.504296
1403715316.712142944 0.866252 3.64951 0.434731 0.319644 0.766043 0.23249 -0.506906
1403715316.762142897 0.858419 3.63889 0.423241 0.324151 0.761665 0.235512 -0.509241
1403715316.812143087 0.849743 3.62852 0.412173 0.328898 0.757723 0.239184 -0.510366
1403715316.862143040 0.84131 3.61819 0.399396 0.33462 0.753234 0.243481 -0.511259
1403715316.912142992 0.831872 3.60808 0.387373 0.34138 0.748383 0.248121 -0.511682
1403715316.962142944 0.820707 3.59898 0.375144 0.348127 0.742747 0.254988 -0.511972
1403715317.012142897 0.809364 3.59038 0.364463 0.356238 0.736005 0.261323 -0.512935
1403715317.062143087 0.797295 3.58125 0.353952 0.365972 0.730218 0.266621 -0.511625
1403715317.112143040 0.786139 3.57077 0.343642 0.376376 0.725263 0.272261 -0.508142
1403715317.162142992 0.775104 3.56077 0.333412 0.387409 0.720525 0.277927 -0.503503
1403715317.212142944 0.764247 3.55042 0.322894 0.398487 0.715585 0.284123 -0.498418
1403715317.262142897 0.752466 3.54005 0.314121 0.40879 0.710672 0.291663 -0.492716
1403715317.312143087 0.741601 3.52991 0.305161 0.419435 0.704894 0.298872 -0.487723
1403715317.362143040 0.730792 3.51924 0.296407 0.430946 0.69836 0.305161 -0.483172
1403715317.412142992 0.718973 3.5094 0.290413 0.443074 0.690911 0.310481 -0.47951
1403715317.462142944 0.707584 3.49959 0.283364 0.454609 0.683829 0.315858 -0.475333
1403715317.512142897 0.695444 3.49006 0.277262 0.465606 0.676652 0.321529 -0.471138
1403715317.562143087 0.683288 3.48082 0.271651 0.475579 0.669275 0.328267 -0.46705
1403715317.612143040 0.671397 3.47244 0.266197 0.485505 0.661776 0.334229 -0.463279
1403715317.662142992 0.658915 3.46312 0.260549 0.495646 0.653701 0.339553 -0.460124
1403715317.712142944 0.646773 3.45438 0.255648 0.505406 0.645974 0.34493 -0.456405
1403715317.762142897 0.635421 3.44593 0.250439 0.515734 0.637691 0.348861 -0.453504
1403715317.812143087 0.623271 3.43719 0.245486 0.527334 0.628148 0.350394 -0.452298
1403715317.862143040 0.611825 3.42918 0.241204 0.539076 0.618968 0.35166 -0.450123
1403715317.912142992 0.602411 3.42181 0.236563 0.548697 0.6108 0.354798 -0.447183
1403715317.962142944 0.592814 3.41343 0.231695 0.557255 0.603429 0.359252 -0.443033
1403715318.012142897 0.585732 3.40723 0.227238 0.565375 0.59659 0.363228 -0.438745
1403715318.062143087 0.580713 3.40085 0.221996 0.571974 0.58979 0.366924 -0.436303
1403715318.112143040 0.57568 3.39425 0.216914 0.578073 0.583854 0.369327 -0.434216
1403715318.162142992 0.571952 3.38606 0.209955 0.582527 0.579003 0.372559 -0.431992
1403715318.212142944 0.570531 3.37939 0.204027 0.585955 0.576014 0.375435 -0.428851
1403715318.262142897 0.569105 3.3724 0.198685 0.588813 0.573111 0.377786 -0.426757
1403715318.312143087 0.567834 3.36515 0.193159 0.591183 0.571262 0.380617 -0.423431
1403715318.362143040 0.568804 3.3589 0.187687 0.593271 0.569178 0.383945 -0.420299
1403715318.412142992 0.571578 3.3545 0.182815 0.595115 0.568118 0.387829 -0.415534
1403715318.462142944 0.57506 3.34957 0.178067 0.596359 0.567831 0.393569 -0.40869
1403715318.512142897 0.580183 3.3451 0.173955 0.597757 0.567895 0.399295 -0.40093
1403715318.562143087 0.586797 3.34138 0.170095 0.600656 0.567542 0.403373 -0.392936
1403715318.612143040 0.593968 3.33945 0.164022 0.605027 0.567186 0.405628 -0.384327
1403715318.662142992 0.601012 3.33836 0.15804 0.611115 0.56622 0.406392 -0.375205
1403715318.712142944 0.608085 3.33855 0.152002 0.61851 0.564867 0.405471 -0.366011
1403715318.762142897 0.61436 3.33989 0.14508 0.625734 0.561004 0.405505 -0.359579
1403715318.812143087 0.621071 3.3428 0.138647 0.63219 0.55731 0.407131 -0.352116
1403715318.862143040 0.627381 3.34798 0.132348 0.637536 0.551849 0.410405 -0.347243
1403715318.912142992 0.633035 3.35365 0.125117 0.64145 0.546261 0.414894 -0.343515
1403715318.962142944 0.638982 3.36189 0.11822 0.644334 0.540819 0.419952 -0.340573
1403715319.012142897 0.64569 3.37256 0.112634 0.647326 0.534526 0.425209 -0.338302
1403715319.062143087 0.65227 3.38515 0.107141 0.649977 0.528032 0.43155 -0.335375
1403715319.112143040 0.658057 3.39882 0.101576 0.651766 0.521379 0.439334 -0.332191
1403715319.162142992 0.66354 3.41391 0.0966213 0.653587 0.51462 0.447267 -0.328546
1403715319.212142944 0.668637 3.4306 0.0918009 0.656258 0.507281 0.454325 -0.324932
1403715319.262142897 0.67312 3.44899 0.0873818 0.65999 0.50025 0.46003 -0.320212
1403715319.312143087 0.678251 3.47007 0.0840028 0.663583 0.493455 0.46569 -0.315107
1403715319.362143040 0.681686 3.49079 0.0802265 0.667376 0.48632 0.47145 -0.309575
1403715319.412142992 0.684703 3.51275 0.0760353 0.671099 0.478706 0.476499 -0.30564
1403715319.462142944 0.687278 3.53588 0.0724993 0.675583 0.470295 0.480177 -0.303052
1403715319.512142897 0.689063 3.55997 0.069804 0.680602 0.461313 0.483657 -0.300077
1403715319.562143087 0.690508 3.58495 0.0669241 0.685374 0.453322 0.486923 -0.296087
1403715319.612143040 0.690825 3.60994 0.0647106 0.689724 0.445266 0.489774 -0.293496
1403715319.662142992 0.690922 3.63702 0.0657177 0.693093 0.440077 0.49208 -0.289503
1403715319.712142944 0.689823 3.66327 0.0681141 0.69595 0.435173 0.493324 -0.287941
1403715319.762142897 0.688063 3.69105 0.0745683 0.698154 0.43287 0.493695 -0.28543
1403715319.812143087 0.684939 3.71791 0.0838052 0.699746 0.430413 0.493849 -0.284981
1403715319.862143040 0.680722 3.74515 0.0961002 0.70096 0.428492 0.494384 -0.28396
1403715319.912142992 0.676339 3.77245 0.110345 0.702862 0.426104 0.494148 -0.283262
1403715319.962142944 0.669928 3.80138 0.125493 0.703998 0.424144 0.495139 -0.28165
1403715320.012142897 0.663548 3.8303 0.140157 0.705413 0.421087 0.496655 -0.280023
1403715320.062143087 0.656589 3.86026 0.154096 0.707236 0.41747 0.498582 -0.277402
1403715320.112143040 0.649822 3.89033 0.167835 0.70875 0.41308 0.502106 -0.273729
1403715320.162142992 0.642175 3.92045 0.180348 0.711266 0.407358 0.505654 -0.269209
1403715320.212142944 0.633706 3.95096 0.192436 0.713754 0.399334 0.51074 -0.265014
1403715320.262142897 0.624869 3.98229 0.205138 0.715829 0.389463 0.517693 -0.260579
1403715320.312143087 0.615615 4.01251 0.217523 0.718453 0.376582 0.524712 -0.258243
1403715320.362143040 0.605057 4.04207 0.228982 0.72283 0.361649 0.530316 -0.255915
1403715320.412142992 0.593779 4.07203 0.240168 0.728923 0.346203 0.534084 -0.252129
1403715320.462142944 0.581074 4.10194 0.25098 0.735445 0.330499 0.537562 -0.246814
1403715320.512142897 0.566979 4.1296 0.260938 0.742647 0.314844 0.539745 -0.240883
1403715320.562143087 0.553032 4.156 0.27073 0.749589 0.299012 0.541691 -0.235116
1403715320.612143040 0.538444 4.18001 0.280512 0.756249 0.282795 0.543227 -0.230261
1403715320.662142992 0.52368 4.20431 0.290606 0.762518 0.266217 0.544696 -0.225833
1403715320.712142944 0.509634 4.22507 0.29983 0.768031 0.250406 0.545758 -0.222652
1403715320.762142897 0.49624 4.24526 0.309043 0.772731 0.235075 0.546304 -0.221762
1403715320.812143087 0.483005 4.26313 0.317297 0.776444 0.221615 0.546754 -0.221543
1403715320.862143040 0.470718 4.27888 0.324981 0.780796 0.21063 0.545117 -0.220997
1403715320.912142992 0.458015 4.29249 0.331623 0.785119 0.202172 0.542776 -0.219335
1403715320.962142944 0.445061 4.3051 0.338376 0.788496 0.196501 0.5414 -0.21575
1403715321.012142897 0.434077 4.31529 0.345089 0.79141 0.193175 0.540246 -0.210923
1403715321.062143087 0.423293 4.32397 0.351555 0.79324 0.191439 0.540192 -0.205703
1403715321.112143040 0.41344 4.33004 0.357148 0.794446 0.190328 0.540599 -0.200955
1403715321.162142992 0.404927 4.33447 0.362659 0.795367 0.189828 0.540996 -0.196671
1403715321.212142944 0.398024 4.33666 0.367343 0.796354 0.190116 0.540861 -0.192734
1403715321.262142897 0.392743 4.3366 0.37092 0.79703 0.19024 0.540725 -0.190181
1403715321.312143087 0.389425 4.33582 0.374511 0.797695 0.190101 0.540034 -0.189492
1403715321.362143040 0.388217 4.33367 0.378752 0.798264 0.189923 0.539302 -0.189362
1403715321.412142992 0.387853 4.32931 0.381799 0.797824 0.189558 0.539711 -0.190411
1403715321.462142944 0.389514 4.32314 0.385706 0.79707 0.189773 0.540456 -0.191242
1403715321.512142897 0.392155 4.31532 0.38995 0.796762 0.191189 0.54047 -0.191075
1403715321.562143087 0.395687 4.30639 0.394 0.796728 0.193064 0.539792 -0.191244
1403715321.612143040 0.400302 4.29611 0.39816 0.796095 0.196736 0.539829 -0.190034
1403715321.662142992 0.406067 4.28484 0.401704 0.794558 0.199274 0.541485 -0.189108
1403715321.712142944 0.413713 4.27259 0.405913 0.791951 0.199198 0.545235 -0.189348
1403715321.762142897 0.421589 4.25803 0.409932 0.790026 0.197875 0.548462 -0.189455
1403715321.812143087 0.429937 4.2409 0.414111 0.788155 0.193295 0.551753 -0.192402
1403715321.862143040 0.43955 4.22244 0.419256 0.785496 0.187465 0.556247 -0.196068
1403715321.912142992 0.449797 4.20183 0.424181 0.783418 0.182609 0.560251 -0.197557
1403715321.962142944 0.46095 4.17974 0.428416 0.783479 0.178535 0.56182 -0.196581
1403715322.012142897 0.472609 4.15449 0.432543 0.786092 0.175314 0.560521 -0.192716
1403715322.062143087 0.484311 4.1267 0.436705 0.790034 0.171651 0.557144 -0.189665
1403715322.112143040 0.49504 4.09769 0.441278 0.793445 0.170264 0.554755 -0.183582
1403715322.162142992 0.506513 4.06627 0.445914 0.795922 0.172504 0.553638 -0.173884
1403715322.212142944 0.51883 4.03282 0.450377 0.797082 0.175511 0.554193 -0.163481
1403715322.262142897 0.532306 3.99742 0.45453 0.798387 0.176699 0.55476 -0.153612
1403715322.312143087 0.545943 3.96148 0.459059 0.800751 0.176064 0.554182 -0.143813
1403715322.362143040 0.560136 3.92512 0.46211 0.803173 0.173793 0.553753 -0.134413
1403715322.412142992 0.575031 3.88883 0.462314 0.805792 0.169793 0.553472 -0.124654
1403715322.462142944 0.590146 3.85274 0.459367 0.808644 0.16476 0.552695 -0.116091
1403715322.512142897 0.605455 3.81726 0.453254 0.811252 0.159405 0.551907 -0.1089
1403715322.562143087 0.621412 3.78255 0.444559 0.814043 0.154206 0.550257 -0.103786
1403715322.612143040 0.638449 3.75102 0.433968 0.81602 0.150779 0.54925 -0.0984931
1403715322.662142992 0.656544 3.72118 0.422592 0.817833 0.147841 0.547993 -0.0948515
1403715322.712142944 0.675592 3.693 0.41133 0.818746 0.145405 0.547753 -0.0920845
1403715322.762142897 0.695866 3.66642 0.400164 0.818725 0.143331 0.548662 -0.0900841
1403715322.812143087 0.716564 3.64069 0.389628 0.819001 0.142047 0.54894 -0.0878871
1403715322.862143040 0.738387 3.61628 0.380735 0.819255 0.141872 0.548923 -0.0858955
1403715322.912142992 0.760672 3.59333 0.37486 0.81843 0.14232 0.55039 -0.0836004
1403715322.962142944 0.783616 3.57371 0.37209 0.817677 0.142533 0.551709 -0.081888
1403715323.012142897 0.807834 3.5543 0.372471 0.81708 0.143195 0.552583 -0.0807938
1403715323.062143087 0.832833 3.53707 0.375476 0.816829 0.143651 0.552907 -0.0802998
1403715323.112143040 0.858861 3.52205 0.379902 0.816593 0.144332 0.553211 -0.0793779
1403715323.162142992 0.88583 3.50686 0.38281 0.816393 0.14549 0.553321 -0.0785518
1403715323.212142944 0.913639 3.49444 0.383229 0.815755 0.14728 0.553975 -0.0772345
1403715323.262142897 0.941005 3.48278 0.380165 0.814637 0.148471 0.555424 -0.0763334
1403715323.312143087 0.969694 3.47224 0.374721 0.814302 0.149444 0.555684 -0.076115
1403715323.362143040 0.998322 3.4636 0.367937 0.813817 0.149263 0.556338 -0.0768825
1403715323.412142992 1.02872 3.4565 0.363809 0.813679 0.149449 0.556471 -0.0770097
1403715323.462142944 1.05902 3.4512 0.361134 0.814062 0.14946 0.555891 -0.0771365
1403715323.512142897 1.09058 3.44708 0.361545 0.814109 0.149541 0.555782 -0.0772684
1403715323.562143087 1.1223 3.44557 0.364561 0.814392 0.149155 0.555484 -0.0771717
1403715323.612143040 1.15612 3.44679 0.3724 0.810864 0.147724 0.560795 -0.0786544
1403715323.662142992 1.19365 3.44748 0.383055 0.805126 0.145814 0.569115 -0.0813533
1403715323.712142944 1.23134 3.45038 0.394165 0.798894 0.143972 0.578096 -0.0827447
1403715323.762142897 1.2672 3.45363 0.404865 0.791805 0.142441 0.587919 -0.0843039
1403715323.812143087 1.29818 3.4595 0.414667 0.785736 0.140813 0.596136 -0.0860925
1403715323.862143040 1.3272 3.4657 0.423782 0.780239 0.139483 0.603406 -0.0875897
1403715323.912142992 1.35384 3.47287 0.432903 0.774538 0.138334 0.610815 -0.0886494
1403715323.962142944 1.37964 3.48064 0.44293 0.767525 0.136828 0.619624 -0.0908243
1403715324.012142897 1.40246 3.48816 0.452882 0.762409 0.135513 0.625799 -0.0935073
1403715324.062143087 1.42149 3.49491 0.461687 0.760617 0.134684 0.627788 -0.0959442
1403715324.112143040 1.43303 3.50311 0.468897 0.762745 0.133703 0.625104 -0.0979191
1403715324.162142992 1.44059 3.51101 0.475092 0.766682 0.132877 0.620161 -0.099711
1403715324.212142944 1.44646 3.51871 0.480802 0.770451 0.131899 0.61525 -0.102344
1403715324.262142897 1.44973 3.52505 0.486514 0.773862 0.130527 0.610632 -0.105972
1403715324.312143087 1.4494 3.53041 0.491933 0.777101 0.128218 0.6061 -0.110979
1403715324.362143040 1.44475 3.53597 0.49732 0.781364 0.124297 0.600203 -0.117377
1403715324.412142992 1.43747 3.54007 0.502081 0.787951 0.121725 0.591062 -0.122318
1403715324.462142944 1.43072 3.5434 0.506798 0.795448 0.120023 0.580721 -0.124982
1403715324.512142897 1.4211 3.54487 0.511163 0.801638 0.118927 0.571994 -0.126712
1403715324.562143087 1.415 3.54504 0.517843 0.806669 0.119112 0.564775 -0.126991
1403715324.612143040 1.40807 3.54495 0.524852 0.809554 0.119308 0.560798 -0.126068
1403715324.662142992 1.40263 3.54385 0.531734 0.810886 0.120215 0.559115 -0.124107
1403715324.712142944 1.3988 3.54179 0.539472 0.811127 0.121281 0.558963 -0.122162
1403715324.762142897 1.3942 3.53842 0.545996 0.810571 0.123188 0.560053 -0.118912
1403715324.812143087 1.39031 3.53465 0.552524 0.809256 0.126783 0.562356 -0.113077
1403715324.862143040 1.38854 3.53064 0.559231 0.806849 0.131562 0.565834 -0.107322
1403715324.912142992 1.38786 3.52689 0.564981 0.80347 0.135731 0.570459 -0.102901
1403715324.962142944 1.38675 3.52303 0.570827 0.799854 0.138181 0.575155 -0.101673
1403715325.012142897 1.38245 3.51896 0.575408 0.796446 0.139006 0.579819 -0.1008
1403715325.062143087 1.37811 3.51531 0.579946 0.793785 0.139133 0.583382 -0.101058
1403715325.112143040 1.37291 3.51137 0.584234 0.791317 0.138588 0.586544 -0.10284
1403715325.162142992 1.36707 3.50737 0.587668 0.789939 0.138613 0.588245 -0.103686
1403715325.212142944 1.36194 3.50287 0.591219 0.78872 0.139164 0.589474 -0.105237
1403715325.262142897 1.35488 3.49869 0.593122 0.788803 0.139173 0.589066 -0.106869
1403715325.312143087 1.34696 3.49469 0.594995 0.789793 0.139348 0.587434 -0.108308
1403715325.362143040 1.33909 3.48979 0.597113 0.791888 0.139874 0.58426 -0.109499
1403715325.412142992 1.32949 3.48561 0.597724 0.794789 0.139648 0.579941 -0.111703
1403715325.462142944 1.31941 3.48157 0.597845 0.798306 0.139268 0.574819 -0.113553
1403715325.512142897 1.30884 3.47687 0.597439 0.801431 0.138591 0.570269 -0.115301
1403715325.562143087 1.29827 3.47206 0.596571 0.803617 0.136665 0.567053 -0.118211
1403715325.612143040 1.28814 3.46717 0.596587 0.8051 0.132732 0.564748 -0.123519
1403715325.662142992 1.2783 3.46144 0.595843 0.806233 0.128729 0.562906 -0.128667
1403715325.712142944 1.26944 3.45448 0.596003 0.807539 0.125744 0.560876 -0.132236
1403715325.762142897 1.26052 3.44664 0.595438 0.809052 0.12347 0.558731 -0.134203
1403715325.812143087 1.25403 3.43678 0.595547 0.810497 0.123234 0.556729 -0.13402
1403715325.862143040 1.248 3.42597 0.595258 0.811556 0.123325 0.555455 -0.132811
1403715325.912142992 1.24357 3.41372 0.594959 0.812541 0.12376 0.554301 -0.131192
1403715325.962142944 1.23947 3.40063 0.594416 0.813552 0.124586 0.553199 -0.128774
1403715326.012142897 1.23559 3.38634 0.592934 0.8137 0.125338 0.553573 -0.125456
1403715326.062143087 1.23322 3.37091 0.591284 0.813127 0.126722 0.555047 -0.121198
1403715326.112143040 1.23277 3.3549 0.589295 0.81215 0.129289 0.557065 -0.11565
1403715326.162142992 1.2352 3.33828 0.587769 0.810765 0.132372 0.559412 -0.110436
1403715326.212142944 1.23741 3.32191 0.585087 0.809576 0.134516 0.561508 -0.105837
1403715326.262142897 1.23899 3.30614 0.581278 0.807815 0.136123 0.564456 -0.101461
1403715326.312143087 1.24073 3.29023 0.5771 0.80532 0.13659 0.568317 -0.0990884
1403715326.362143040 1.24405 3.27461 0.573514 0.801482 0.136744 0.573941 -0.0975693
1403715326.412142992 1.24619 3.25884 0.570002 0.797311 0.135745 0.579948 -0.0976126
1403715326.462142944 1.24748 3.24372 0.565662 0.794036 0.134337 0.58469 -0.0979694
1403715326.512142897 1.2494 3.22864 0.562645 0.790769 0.133501 0.589267 -0.0981107
1403715326.562143087 1.2495 3.21298 0.558778 0.788529 0.132607 0.592452 -0.0981687
1403715326.612143040 1.24746 3.19724 0.554006 0.786574 0.132348 0.595242 -0.0973249
1403715326.662142992 1.2444 3.18191 0.549342 0.785994 0.131461 0.596248 -0.0970604
1403715326.712142944 1.23925 3.16773 0.544532 0.786557 0.130466 0.595836 -0.096362
1403715326.762142897 1.23289 3.15315 0.539133 0.789098 0.128683 0.592736 -0.0971049
1403715326.812143087 1.22512 3.13915 0.533194 0.792723 0.126544 0.588103 -0.0985448
1403715326.862143040 1.21616 3.12535 0.526559 0.796494 0.12401 0.583249 -0.100195
1403715326.912142992 1.20697 3.10969 0.520034 0.8003 0.122696 0.578174 -0.100899
1403715326.962142944 1.19664 3.09318 0.514567 0.803117 0.120193 0.574499 -0.102504
1403715327.012142897 1.1866 3.07616 0.509406 0.805474 0.117349 0.571324 -0.105023
1403715327.062143087 1.17556 3.05983 0.504732 0.80722 0.114496 0.568997 -0.107377
1403715327.112143040 1.16498 3.04381 0.499965 0.809002 0.112099 0.566623 -0.109031
1403715327.162142992 1.15535 3.02589 0.495363 0.810766 0.110535 0.564163 -0.110273
1403715327.212142944 1.1463 3.00667 0.490842 0.812568 0.108883 0.561646 -0.111499
1403715327.262142897 1.13756 2.98714 0.486454 0.814199 0.10722 0.559418 -0.112408
1403715327.312143087 1.13013 2.96637 0.482678 0.815457 0.105448 0.557663 -0.113676
1403715327.362143040 1.12401 2.94439 0.478588 0.81658 0.103931 0.556097 -0.114682
1403715327.412142992 1.11938 2.92142 0.47457 0.817538 0.102232 0.554794 -0.11569
1403715327.462142944 1.11609 2.89743 0.470848 0.818076 0.102747 0.553871 -0.115854
1403715327.512142897 1.11497 2.87178 0.467138 0.818015 0.104062 0.553447 -0.11713
1403715327.562143087 1.11408 2.84501 0.463423 0.817526 0.108417 0.553522 -0.116235
1403715327.612143040 1.11444 2.81755 0.459738 0.816644 0.114499 0.553918 -0.114708
1403715327.662142992 1.11598 2.78965 0.455897 0.815704 0.121303 0.553904 -0.114469
1403715327.712142944 1.12006 2.76143 0.452288 0.814445 0.12965 0.553756 -0.114998
1403715327.762142897 1.12345 2.73362 0.447897 0.813012 0.137786 0.553314 -0.117771
1403715327.812143087 1.12832 2.70572 0.443393 0.8117 0.147231 0.552158 -0.120778
1403715327.862143040 1.1336 2.67811 0.438425 0.810108 0.156558 0.550835 -0.125678
1403715327.912142992 1.13778 2.65053 0.432482 0.807407 0.16636 0.550832 -0.130394
1403715327.962142944 1.14561 2.62427 0.427575 0.804358 0.176463 0.551046 -0.13497
1403715328.012142897 1.15221 2.59707 0.422206 0.800682 0.185462 0.552626 -0.138268
1403715328.062143087 1.16061 2.57054 0.41758 0.797606 0.192365 0.553881 -0.141548
1403715328.112143040 1.16882 2.5447 0.413342 0.793927 0.198073 0.556597 -0.143691
1403715328.162142992 1.17696 2.51917 0.409036 0.790275 0.202393 0.559885 -0.14502
1403715328.212142944 1.18528 2.49474 0.405776 0.786508 0.205826 0.563904 -0.145099
1403715328.262142897 1.19348 2.47037 0.402874 0.783128 0.207728 0.567799 -0.145477
1403715328.312143087 1.20014 2.44662 0.40007 0.780192 0.208883 0.571669 -0.14444
1403715328.362143040 1.20614 2.42381 0.397479 0.778403 0.209084 0.574502 -0.142548
1403715328.412142992 1.21047 2.40125 0.395022 0.776962 0.208442 0.577154 -0.140623
1403715328.462142944 1.21367 2.37814 0.392919 0.776683 0.207485 0.57841 -0.138405
1403715328.512142897 1.2147 2.35605 0.390295 0.777066 0.20599 0.578844 -0.13666
1403715328.562143087 1.21511 2.33385 0.387691 0.779444 0.204828 0.576499 -0.134763
1403715328.612143040 1.2133 2.31213 0.384397 0.782307 0.205476 0.572764 -0.133101
1403715328.662142992 1.21047 2.29069 0.381289 0.785405 0.207235 0.568028 -0.132427
1403715328.712142944 1.20652 2.27248 0.377826 0.786695 0.209715 0.564987 -0.133865
1403715328.762142897 1.20155 2.25412 0.374724 0.788493 0.213275 0.560214 -0.137669
1403715328.812143087 1.19578 2.23722 0.371799 0.788467 0.218609 0.556803 -0.143181
1403715328.862143040 1.18913 2.22158 0.368648 0.786834 0.225365 0.554469 -0.150554
1403715328.912142992 1.18252 2.2076 0.365822 0.784451 0.233829 0.551979 -0.158997
1403715328.962142944 1.17524 2.19552 0.362937 0.780887 0.244388 0.549739 -0.168156
1403715329.012142897 1.16802 2.18722 0.360607 0.776527 0.256232 0.547332 -0.178265
1403715329.062143087 1.16044 2.17738 0.357892 0.772202 0.268944 0.54381 -0.188797
1403715329.112143040 1.15305 2.16812 0.355443 0.76745 0.281617 0.539783 -0.200865
1403715329.162142992 1.14513 2.16271 0.352362 0.762565 0.295209 0.535227 -0.211846
1403715329.212142944 1.13696 2.15665 0.348858 0.75787 0.308683 0.530348 -0.221536
1403715329.262142897 1.12955 2.14997 0.344566 0.753548 0.321662 0.525063 -0.230236
1403715329.312143087 1.12234 2.14368 0.339834 0.749444 0.332402 0.520749 -0.238041
1403715329.362143040 1.11512 2.13669 0.334304 0.745965 0.341113 0.51699 -0.244743
1403715329.412142992 1.10798 2.1293 0.328072 0.742761 0.347994 0.514204 -0.250602
1403715329.462142944 1.10115 2.12133 0.321079 0.740703 0.353921 0.511107 -0.254693
1403715329.512142897 1.09393 2.11332 0.314044 0.738617 0.358806 0.509337 -0.257446
1403715329.562143087 1.08704 2.10514 0.306535 0.737734 0.362457 0.506749 -0.259959
1403715329.612143040 1.08123 2.09741 0.299813 0.73682 0.365732 0.505281 -0.26082
1403715329.662142992 1.07668 2.09098 0.29365 0.735717 0.367431 0.505097 -0.2619
1403715329.712142944 1.07295 2.08516 0.286928 0.734296 0.368297 0.506081 -0.262771
1403715329.762142897 1.06864 2.07777 0.280061 0.733153 0.368106 0.507145 -0.264175
1403715329.812143087 1.06379 2.07011 0.272483 0.732361 0.367798 0.508049 -0.265062
1403715329.862143040 1.05836 2.06316 0.26368 0.732203 0.366972 0.508525 -0.265732
1403715329.912142992 1.05339 2.05628 0.254122 0.731913 0.366245 0.509335 -0.265981
1403715329.962142944 1.04785 2.04997 0.243684 0.732002 0.365417 0.509472 -0.26661
1403715330.012142897 1.0415 2.04262 0.233045 0.731675 0.365284 0.509117 -0.268363
1403715330.062143087 1.03337 2.03551 0.22083 0.730694 0.365835 0.508934 -0.270622
1403715330.112143040 1.02544 2.02827 0.207688 0.730411 0.367146 0.507869 -0.271611
1403715330.162142992 1.01737 2.02124 0.193404 0.729544 0.369692 0.507746 -0.270718
1403715330.212142944 1.01129 2.01598 0.179655 0.729475 0.372198 0.506843 -0.269155
1403715330.262142897 1.00638 2.01256 0.16552 0.729995 0.374279 0.50552 -0.267343
1403715330.312143087 1.00208 2.00937 0.152036 0.730241 0.376008 0.504826 -0.265548
1403715330.362143040 0.998444 2.00644 0.139054 0.730727 0.376835 0.504113 -0.264393
1403715330.412142992 0.9957 2.00358 0.127226 0.730727 0.376719 0.50384 -0.265078
1403715330.462142944 0.992783 2.0018 0.117928 0.730078 0.375646 0.504679 -0.266788
1403715330.512142897 0.9915 2.0016 0.112271 0.730214 0.374451 0.504386 -0.268642
1403715330.562143087 0.991185 2.00418 0.110571 0.729825 0.374602 0.504816 -0.26868
1403715330.612143040 0.993142 2.00874 0.112378 0.728736 0.3731 0.506263 -0.270994
1403715330.662142992 0.999239 2.01655 0.119042 0.727008 0.370412 0.508459 -0.275178
1403715330.712142944 1.00506 2.02818 0.129227 0.726072 0.367224 0.509554 -0.279857
1403715330.762142897 1.01087 2.03853 0.139254 0.725497 0.364653 0.508649 -0.286283
1403715330.812143087 1.01559 2.04925 0.149619 0.724706 0.363876 0.506318 -0.29332
1403715330.862143040 1.01761 2.06602 0.163156 0.723496 0.366168 0.503814 -0.297734
1403715330.912142992 1.02191 2.07507 0.173452 0.721467 0.370483 0.499711 -0.304164
1403715330.962142944 1.03524 2.08345 0.18465 0.717785 0.377319 0.495303 -0.311593
1403715331.012142897 1.03887 2.0879 0.193589 0.71382 0.38461 0.490819 -0.318798
1403715331.062143087 1.04333 2.09151 0.203372 0.709889 0.392495 0.485086 -0.326646
1403715331.112143040 1.04576 2.09317 0.21394 0.705155 0.401812 0.479972 -0.333061
1403715331.162142992 1.04917 2.09241 0.224368 0.69995 0.413464 0.475255 -0.336527
1403715331.212142944 1.05451 2.09083 0.236386 0.694524 0.424049 0.471796 -0.339453
1403715331.262142897 1.06097 2.08753 0.249005 0.688982 0.434002 0.469768 -0.340975
1403715331.312143087 1.06792 2.08481 0.263695 0.683864 0.443636 0.468939 -0.340018
1403715331.362143040 1.07646 2.08092 0.279436 0.678689 0.452268 0.469276 -0.338547
1403715331.412142992 1.08556 2.07694 0.296362 0.674776 0.45855 0.469295 -0.337893
1403715331.462142944 1.09571 2.07216 0.313499 0.671739 0.462277 0.469217 -0.338972
1403715331.512142897 1.10567 2.06853 0.331114 0.669491 0.465702 0.468886 -0.339189
1403715331.562143087 1.11685 2.0653 0.348808 0.667548 0.467734 0.468614 -0.340596
1403715331.612143040 1.12684 2.06122 0.364953 0.66677 0.469043 0.467493 -0.341857
1403715331.662142992 1.13687 2.05728 0.380941 0.665114 0.470196 0.468497 -0.342126
1403715331.712142944 1.14696 2.05285 0.396575 0.662975 0.471763 0.471195 -0.340409
1403715331.762142897 1.15772 2.04845 0.411634 0.661751 0.473309 0.473197 -0.33786
1403715331.812143087 1.16825 2.04432 0.425782 0.661123 0.473495 0.475017 -0.33627
1403715331.862143040 1.17833 2.03939 0.438299 0.661165 0.472471 0.476141 -0.336039
1403715331.912142992 1.18955 2.03504 0.450796 0.661882 0.471425 0.476818 -0.335135
1403715331.962142944 1.20029 2.02954 0.460391 0.664665 0.470024 0.474475 -0.33492
1403715332.012142897 1.21004 2.02513 0.467719 0.667552 0.467182 0.4726 -0.335805
1403715332.062143087 1.21891 2.02198 0.472241 0.670684 0.465456 0.471135 -0.334014
1403715332.112143040 1.22988 2.01786 0.474055 0.67351 0.463848 0.46993 -0.332257
1403715332.162142992 1.24133 2.01356 0.474132 0.677656 0.460443 0.466867 -0.332881
1403715332.212142944 1.25306 2.00983 0.474125 0.681433 0.45618 0.463235 -0.336098
1403715332.262142897 1.26421 2.00711 0.474318 0.683419 0.45201 0.460879 -0.340904
1403715332.312143087 1.27589 2.00454 0.475425 0.684157 0.449127 0.459271 -0.345376
1403715332.362143040 1.28784 2.00352 0.477629 0.684757 0.448971 0.45662 -0.347896
1403715332.412142992 1.30107 2.00254 0.479758 0.684433 0.450884 0.454529 -0.348797
1403715332.462142944 1.31508 2.00256 0.48186 0.683992 0.453934 0.452865 -0.347868
1403715332.512142897 1.33136 2.00313 0.484817 0.684279 0.45678 0.449865 -0.347471
1403715332.562143087 1.3481 2.00442 0.487054 0.683825 0.459787 0.448655 -0.34596
1403715332.612143040 1.36744 2.00606 0.489694 0.682601 0.461021 0.448681 -0.346701
1403715332.662142992 1.38616 2.00859 0.492661 0.680901 0.461694 0.449697 -0.347829
1403715332.712142944 1.40641 2.01132 0.495945 0.678634 0.462669 0.451218 -0.348992
1403715332.762142897 1.42745 2.01638 0.500608 0.677232 0.464798 0.451258 -0.348835
1403715332.812143087 1.44968 2.02115 0.504373 0.674705 0.46767 0.452211 -0.34866
1403715332.862143040 1.47271 2.02598 0.507169 0.671867 0.471266 0.452754 -0.348593
1403715332.912142992 1.49484 2.03019 0.510228 0.665657 0.47263 0.457291 -0.352712
1403715332.962142944 1.51895 2.03652 0.515031 0.657217 0.47319 0.463648 -0.359426
1403715333.012142897 1.5429 2.04166 0.519269 0.647956 0.473799 0.470118 -0.366956
1403715333.062143087 1.56629 2.04756 0.525105 0.640418 0.474561 0.474392 -0.373643
1403715333.112143040 1.58968 2.05229 0.529834 0.634321 0.475552 0.477735 -0.378491
1403715333.162142992 1.61259 2.05567 0.533653 0.629787 0.477175 0.479972 -0.381182
1403715333.212142944 1.63562 2.05676 0.536026 0.627091 0.478822 0.480806 -0.382509
1403715333.262142897 1.65898 2.05578 0.536879 0.626422 0.481079 0.47957 -0.382323
1403715333.312143087 1.6819 2.05293 0.53725 0.627284 0.483468 0.477059 -0.381037
1403715333.362143040 1.70553 2.04788 0.535854 0.628259 0.486011 0.474818 -0.378989
1403715333.412142992 1.72895 2.04136 0.533979 0.629953 0.488291 0.472 -0.376758
1403715333.462142944 1.75197 2.03296 0.531344 0.631257 0.48974 0.469863 -0.375365
1403715333.512142897 1.77454 2.02327 0.529408 0.632072 0.489775 0.468862 -0.3752
1403715333.562143087 1.79604 2.01297 0.527009 0.632219 0.488953 0.468685 -0.376243
1403715333.612143040 1.817 2.00186 0.524551 0.631799 0.488428 0.469472 -0.37665
1403715333.662142992 1.83826 1.98981 0.52042 0.633214 0.489175 0.467366 -0.375921
1403715333.712142944 1.85834 1.97656 0.516448 0.636133 0.490767 0.463645 -0.373519
1403715333.762142897 1.87835 1.96269 0.511539 0.640093 0.493111 0.458378 -0.370152
1403715333.812143087 1.89829 1.94867 0.50707 0.643523 0.495647 0.452968 -0.367467
1403715333.862143040 1.91703 1.93472 0.502804 0.645087 0.498827 0.448115 -0.366371
1403715333.912142992 1.93498 1.92116 0.499886 0.645521 0.502072 0.443879 -0.366329
1403715333.962142944 1.95321 1.90873 0.497078 0.643551 0.506154 0.441436 -0.367129
1403715334.012142897 1.97074 1.89691 0.496052 0.641229 0.509573 0.438555 -0.369907
1403715334.062143087 1.98812 1.88685 0.49527 0.638882 0.513269 0.435193 -0.372816
1403715334.112143040 2.00652 1.87699 0.494885 0.636441 0.516632 0.432277 -0.375726
1403715334.162142992 2.02437 1.86834 0.495604 0.634277 0.520364 0.429563 -0.377347
1403715334.212142944 2.04412 1.85936 0.495479 0.632581 0.52318 0.426839 -0.379384
1403715334.262142897 2.06228 1.85112 0.495852 0.631402 0.525674 0.424635 -0.380372
1403715334.312143087 2.08123 1.84267 0.496116 0.629818 0.52735 0.42365 -0.381775
1403715334.362143040 2.09897 1.83511 0.496528 0.628725 0.529066 0.422847 -0.382092
1403715334.412142992 2.11851 1.82825 0.496587 0.62763 0.530098 0.422682 -0.382645
1403715334.462142944 2.13938 1.8229 0.49793 0.626822 0.530968 0.422215 -0.383277
1403715334.512142897 2.16048 1.81953 0.499327 0.626117 0.531412 0.42235 -0.383665
1403715334.562143087 2.18128 1.81514 0.500632 0.62492 0.53163 0.423409 -0.384148
1403715334.612143040 2.20335 1.81068 0.501203 0.623784 0.532628 0.42417 -0.383773
1403715334.662142992 2.22389 1.8088 0.50211 0.622908 0.533937 0.425344 -0.382072
1403715334.712142944 2.24572 1.80536 0.50239 0.62231 0.534025 0.42632 -0.381837
1403715334.762142897 2.26702 1.8023 0.502499 0.621848 0.534048 0.427352 -0.381403
1403715334.812143087 2.28818 1.79994 0.502779 0.621835 0.534222 0.428114 -0.380324
1403715334.862143040 2.31098 1.79638 0.502369 0.621422 0.53413 0.429256 -0.379842
1403715334.912142992 2.3341 1.79401 0.502226 0.621442 0.534014 0.429831 -0.37932
1403715334.962142944 2.35599 1.79145 0.501208 0.621833 0.534138 0.430211 -0.378073
1403715335.012142897 2.37984 1.7904 0.500816 0.621793 0.534118 0.43029 -0.378078
1403715335.062143087 2.40277 1.79132 0.500249 0.621533 0.535005 0.429768 -0.377842
1403715335.112143040 2.42653 1.79248 0.500437 0.621274 0.535797 0.429246 -0.377741
1403715335.162142992 2.45131 1.79386 0.500353 0.620609 0.536717 0.429238 -0.377538
1403715335.212142944 2.47428 1.79693 0.50012 0.620688 0.537261 0.428654 -0.377297
1403715335.262142897 2.49772 1.79859 0.499714 0.619915 0.538582 0.428171 -0.377233
1403715335.312143087 2.5222 1.8007 0.49924 0.618478 0.540346 0.427197 -0.378172
1403715335.362143040 2.5436 1.80522 0.499273 0.616517 0.542702 0.425773 -0.379603
1403715335.412142992 2.5638 1.81046 0.498519 0.613824 0.545541 0.424253 -0.381593
1403715335.462142944 2.58313 1.81509 0.497706 0.611337 0.548393 0.422298 -0.383661
1403715335.512142897 2.6009 1.82115 0.49698 0.609942 0.550177 0.419358 -0.386543
1403715335.562143087 2.6182 1.82691 0.496601 0.608757 0.55107 0.416766 -0.389927
1403715335.612143040 2.63759 1.83515 0.49643 0.607388 0.552613 0.413914 -0.392905
1403715335.662142992 2.65832 1.8432 0.495909 0.605204 0.554807 0.410843 -0.39639
1403715335.712142944 2.67792 1.85194 0.495554 0.602117 0.559013 0.408086 -0.398027
1403715335.762142897 2.69784 1.86053 0.493959 0.598208 0.562871 0.405627 -0.400986
1403715335.812143087 2.72129 1.86775 0.492005 0.59436 0.566719 0.403286 -0.403642
1403715335.862143040 2.74336 1.87437 0.49112 0.590937 0.570002 0.401348 -0.405969
1403715335.912142992 2.76565 1.88186 0.489512 0.587725 0.573096 0.399605 -0.40799
1403715335.962142944 2.7874 1.89068 0.488528 0.584075 0.57484 0.398638 -0.411706
1403715336.012142897 2.80684 1.89978 0.487318 0.58011 0.577089 0.399086 -0.413727
1403715336.062143087 2.82709 1.90983 0.485728 0.576595 0.577775 0.399678 -0.417099
1403715336.112143040 2.84551 1.91996 0.483929 0.573472 0.577702 0.400665 -0.420545
1403715336.162142992 2.86329 1.9286 0.482709 0.570147 0.577803 0.402804 -0.422876
1403715336.212142944 2.88111 1.93832 0.481642 0.567952 0.577158 0.403749 -0.4258
1403715336.262142897 2.89899 1.94711 0.479903 0.56727 0.577399 0.402794 -0.427285
1403715336.312143087 2.91531 1.95615 0.477969 0.567626 0.579049 0.401295 -0.425986
1403715336.362143040 2.93107 1.96511 0.474863 0.568478 0.581388 0.398657 -0.424139
1403715336.412142992 2.94905 1.97376 0.472615 0.569038 0.583598 0.396837 -0.422053
1403715336.462142944 2.96727 1.98209 0.470863 0.568662 0.586151 0.396208 -0.419606
1403715336.512142897 2.98344 1.99053 0.468873 0.569053 0.587105 0.395103 -0.418783
1403715336.562143087 2.99947 1.99956 0.468153 0.569229 0.587369 0.394906 -0.418361
1403715336.612143040 3.0169 2.00875 0.467242 0.569282 0.587103 0.3947 -0.418856
1403715336.662142992 3.03286 2.01804 0.466645 0.569588 0.587085 0.39483 -0.418341
1403715336.712142944 3.04774 2.02747 0.465977 0.56973 0.586919 0.395339 -0.4179
1403715336.762142897 3.06431 2.03705 0.465745 0.570089 0.586571 0.395669 -0.417587
1403715336.812143087 3.08069 2.04684 0.46655 0.569748 0.5867 0.396704 -0.416888
1403715336.862143040 3.0974 2.05697 0.46737 0.569367 0.586488 0.397615 -0.41684
1403715336.912142992 3.11068 2.06691 0.469158 0.569238 0.586255 0.398054 -0.416925
1403715336.962142944 3.12449 2.07691 0.471389 0.568533 0.586013 0.399592 -0.416754
1403715337.012142897 3.13641 2.08793 0.475028 0.568084 0.586365 0.399892 -0.416585
1403715337.062143087 3.14861 2.09667 0.478719 0.567009 0.58748 0.400004 -0.416372
1403715337.112143040 3.15795 2.10632 0.483464 0.566245 0.58975 0.397533 -0.416568
1403715337.162142992 3.17216 2.11411 0.487565 0.56377 0.593603 0.395392 -0.416491
1403715337.212142944 3.185 2.12263 0.491465 0.561604 0.597203 0.391437 -0.418002
1403715337.262142897 3.19595 2.13298 0.496081 0.559245 0.600949 0.386078 -0.420772
1403715337.312143087 3.20471 2.14274 0.500039 0.556546 0.604991 0.380031 -0.424051
1403715337.362143040 3.21482 2.15438 0.503831 0.554226 0.608764 0.373627 -0.427368
1403715337.412142992 3.2231 2.16445 0.507685 0.552122 0.611558 0.367844 -0.431103
1403715337.462142944 3.23379 2.17714 0.511086 0.549694 0.613171 0.363129 -0.435884
1403715337.512142897 3.24351 2.19006 0.514276 0.548481 0.613408 0.357917 -0.441356
1403715337.562143087 3.2531 2.20397 0.518009 0.546564 0.61347 0.355208 -0.445814
1403715337.612143040 3.26353 2.21828 0.521989 0.543406 0.615198 0.355035 -0.447427
1403715337.662142992 3.27628 2.23386 0.524946 0.539815 0.616505 0.356585 -0.448742
1403715337.712142944 3.28842 2.249 0.528983 0.536915 0.618172 0.357842 -0.448926
1403715337.762142897 3.30076 2.26542 0.532277 0.534937 0.619363 0.358519 -0.449106
1403715337.812143087 3.31422 2.28173 0.536102 0.533667 0.619603 0.359554 -0.449457
1403715337.862143040 3.33079 2.29914 0.540479 0.532681 0.619712 0.361169 -0.449182
1403715337.912142992 3.34374 2.31661 0.543935 0.531907 0.619938 0.363313 -0.448058
1403715337.962142944 3.35942 2.33514 0.545942 0.531634 0.619681 0.365566 -0.446902
1403715338.012142897 3.37367 2.35166 0.550348 0.532145 0.618444 0.366825 -0.446976
1403715338.062143087 3.38733 2.369 0.553567 0.5335 0.616501 0.367651 -0.447367
1403715338.112143040 3.40198 2.38661 0.557656 0.535042 0.61462 0.368076 -0.447763
1403715338.162142992 3.41607 2.40408 0.561466 0.53556 0.613849 0.36819 -0.448109
1403715338.212142944 3.43175 2.42234 0.564738 0.535794 0.613427 0.367316 -0.449122
1403715338.262142897 3.44745 2.4399 0.567554 0.535443 0.613315 0.365727 -0.450988
1403715338.312143087 3.461 2.45738 0.569837 0.534925 0.614043 0.363234 -0.452623
1403715338.362143040 3.47597 2.47644 0.571804 0.534015 0.615278 0.359236 -0.455204
1403715338.412142992 3.49047 2.49506 0.574901 0.531269 0.617428 0.355859 -0.458149
1403715338.462142944 3.50431 2.51307 0.578319 0.527929 0.620419 0.352191 -0.460796
1403715338.512142897 3.51862 2.53185 0.581935 0.523757 0.624431 0.347825 -0.463447
1403715338.562143087 3.5337 2.55187 0.586517 0.517623 0.629315 0.344775 -0.466004
1403715338.612143040 3.54801 2.56922 0.590761 0.510492 0.634639 0.342151 -0.468576
1403715338.662142992 3.56428 2.59017 0.595239 0.50274 0.64044 0.338778 -0.471507
1403715338.712142944 3.57948 2.60725 0.599691 0.494782 0.646271 0.335731 -0.474142
1403715338.762142897 3.59553 2.62485 0.603693 0.48766 0.651859 0.331328 -0.476959
1403715338.812143087 3.61087 2.64303 0.608271 0.481115 0.657778 0.328169 -0.477662
1403715338.862143040 3.62802 2.66097 0.612288 0.475842 0.661896 0.325054 -0.479382
1403715338.912142992 3.64611 2.67957 0.616223 0.4716 0.666025 0.321674 -0.480136
1403715338.962142944 3.66349 2.69679 0.619034 0.467341 0.670094 0.319841 -0.479863
1403715339.012142897 3.68233 2.7147 0.621179 0.464465 0.673681 0.317021 -0.479505
1403715339.062143087 3.69977 2.73347 0.623092 0.462325 0.676952 0.314976 -0.478311
1403715339.112143040 3.71714 2.75263 0.624278 0.459732 0.679959 0.314536 -0.476833
1403715339.162142992 3.73318 2.77117 0.624554 0.456776 0.682393 0.315323 -0.475676
1403715339.212142944 3.74792 2.78964 0.624029 0.454144 0.684586 0.316699 -0.474128
1403715339.262142897 3.76397 2.81004 0.623557 0.45269 0.685496 0.316708 -0.474198
1403715339.312143087 3.7795 2.83064 0.622948 0.452069 0.684647 0.315931 -0.476528
1403715339.362143040 3.79305 2.85029 0.622124 0.45184 0.683185 0.315724 -0.478974
1403715339.412142992 3.80634 2.86895 0.620626 0.452586 0.681506 0.314998 -0.481137
1403715339.462142944 3.81894 2.88772 0.618819 0.453376 0.680174 0.314843 -0.482377
1403715339.512142897 3.83135 2.9069 0.616834 0.45401 0.678547 0.315543 -0.483613
1403715339.562143087 3.84391 2.92553 0.613824 0.455719 0.677334 0.314863 -0.484149
1403715339.612143040 3.85604 2.94418 0.610098 0.457842 0.677912 0.314428 -0.481613
1403715339.662142992 3.8672 2.96153 0.605436 0.458705 0.678512 0.316462 -0.478605
1403715339.712142944 3.87661 2.97818 0.60008 0.458273 0.679955 0.320348 -0.474367
1403715339.762142897 3.88634 2.9958 0.594742 0.456717 0.680592 0.326185 -0.470965
1403715339.812143087 3.89617 3.01318 0.588781 0.454767 0.681446 0.332338 -0.467301
1403715339.862143040 3.90543 3.03086 0.582855 0.452448 0.682111 0.338067 -0.464464
1403715339.912142992 3.91583 3.05016 0.57748 0.449121 0.683538 0.342086 -0.462647
1403715339.962142944 3.92402 3.0691 0.57191 0.445066 0.686211 0.344339 -0.460935
1403715340.012142897 3.9278 3.08491 0.566045 0.439545 0.689603 0.34619 -0.459783
1403715340.062143087 3.93404 3.10373 0.562026 0.434301 0.693321 0.344414 -0.460508
1403715340.112143040 3.93642 3.12138 0.559632 0.429295 0.697006 0.340389 -0.462628
1403715340.162142992 3.93765 3.13804 0.558815 0.423455 0.700249 0.33526 -0.466839
1403715340.212142944 3.93788 3.15395 0.559131 0.418274 0.703517 0.326717 -0.472618
1403715340.262142897 3.93091 3.16735 0.560981 0.412699 0.706709 0.317076 -0.479274
1403715340.312143087 3.92281 3.17961 0.564827 0.405709 0.710642 0.306636 -0.486171
1403715340.362143040 3.91074 3.18976 0.57004 0.398367 0.714728 0.294376 -0.493771
1403715340.412142992 3.89679 3.19879 0.577236 0.38948 0.720017 0.283048 -0.499765
1403715340.462142944 3.88281 3.20654 0.585308 0.380854 0.72549 0.272975 -0.504082
1403715340.512142897 3.86985 3.21547 0.593737 0.373427 0.730448 0.263759 -0.507376
1403715340.562143087 3.85771 3.22415 0.601198 0.368316 0.734809 0.253841 -0.509867
1403715340.612143040 3.84497 3.23275 0.608262 0.36325 0.738099 0.246561 -0.512315
1403715340.662142992 3.83222 3.24113 0.6145 0.359225 0.740749 0.240622 -0.51415
1403715340.712142944 3.8199 3.25005 0.619865 0.356207 0.742833 0.236116 -0.51533
1403715340.762142897 3.80762 3.25951 0.624935 0.354273 0.744712 0.232648 -0.515529
1403715340.812143087 3.79539 3.27055 0.630828 0.352844 0.746186 0.229833 -0.51564
1403715340.862143040 3.78374 3.28237 0.636424 0.354442 0.745927 0.225607 -0.516783
1403715340.912142992 3.7718 3.29517 0.641964 0.356779 0.745181 0.221602 -0.517984
1403715340.962142944 3.76013 3.30949 0.647517 0.358698 0.744788 0.219393 -0.518164
1403715341.012142897 3.74863 3.32506 0.653033 0.361292 0.744279 0.217379 -0.517941
1403715341.062143087 3.73747 3.34166 0.658421 0.36274 0.743003 0.218585 -0.518254
1403715341.112143040 3.72621 3.35944 0.66389 0.362427 0.742077 0.222985 -0.517925
1403715341.162142992 3.71513 3.37823 0.66929 0.360879 0.74136 0.229434 -0.517216
1403715341.212142944 3.7035 3.39771 0.674638 0.361679 0.737549 0.233311 -0.52036
1403715341.262142897 3.69252 3.41831 0.680527 0.362904 0.734464 0.236765 -0.522309
1403715341.312143087 3.68192 3.43926 0.686234 0.363433 0.731613 0.241561 -0.523743
1403715341.362143040 3.67196 3.46006 0.692615 0.363263 0.729039 0.247234 -0.524803
1403715341.412142992 3.66206 3.48008 0.698708 0.364073 0.726589 0.251421 -0.525649
1403715341.462142944 3.65233 3.49979 0.704383 0.364459 0.725928 0.256025 -0.52407
1403715341.512142897 3.64337 3.51859 0.70937 0.365953 0.725496 0.258725 -0.522298
1403715341.562143087 3.6346 3.53763 0.714815 0.365432 0.726104 0.263541 -0.519402
1403715341.612143040 3.6264 3.55583 0.719604 0.363836 0.725356 0.268968 -0.518785
1403715341.662142992 3.61823 3.5737 0.724021 0.361907 0.724382 0.274828 -0.518425
1403715341.712142944 3.60985 3.5909 0.728785 0.359114 0.723913 0.28119 -0.517609
1403715341.762142897 3.60131 3.60627 0.732661 0.357879 0.724875 0.284867 -0.515102
1403715341.812143087 3.59198 3.61994 0.735722 0.356919 0.726066 0.287576 -0.512579
1403715341.862143040 3.58196 3.6314 0.737894 0.355147 0.72728 0.290842 -0.51024
1403715341.912142992 3.5707 3.64139 0.73982 0.35767 0.727619 0.286673 -0.510354
1403715341.962142944 3.55876 3.64963 0.741631 0.360976 0.727574 0.280818 -0.511345
1403715342.012142897 3.54619 3.65655 0.743016 0.364678 0.72778 0.274113 -0.512063
1403715342.062143087 3.53308 3.66232 0.744309 0.367614 0.728996 0.267966 -0.511487
1403715342.112143040 3.51966 3.66724 0.745503 0.369719 0.730817 0.262769 -0.510066
1403715342.162142992 3.5056 3.67267 0.747234 0.373515 0.732015 0.255479 -0.509284
1403715342.212142944 3.49151 3.67922 0.749367 0.375089 0.733353 0.250714 -0.50857
1403715342.262142897 3.47764 3.68513 0.750608 0.376105 0.733908 0.246991 -0.50884
1403715342.312143087 3.46353 3.69098 0.750672 0.375895 0.734217 0.244102 -0.509943
1403715342.362143040 3.449 3.69851 0.750765 0.373518 0.736135 0.241704 -0.510068
1403715342.412142992 3.43446 3.7074 0.751168 0.368684 0.738989 0.23988 -0.510318
1403715342.462142944 3.41973 3.71662 0.750691 0.364116 0.742929 0.235343 -0.50999
1403715342.512142897 3.40511 3.72586 0.750068 0.357007 0.747445 0.23272 -0.50962
1403715342.562143087 3.39083 3.73632 0.748332 0.347811 0.752051 0.231718 -0.50966
1403715342.612143040 3.37598 3.74725 0.746688 0.336078 0.75642 0.233101 -0.510435
1403715342.662142992 3.3593 3.75897 0.746739 0.322783 0.760176 0.235704 -0.512238
1403715342.712142944 3.3413 3.77143 0.74674 0.310706 0.763477 0.23583 -0.514732
1403715342.762142897 3.32188 3.78334 0.74665 0.302033 0.766207 0.232785 -0.517218
1403715342.812143087 3.30121 3.79424 0.746882 0.297537 0.767804 0.22562 -0.520619
1403715342.862143040 3.27913 3.80465 0.74754 0.293189 0.768295 0.219662 -0.524893
1403715342.912142992 3.2565 3.81456 0.747727 0.290597 0.768917 0.213337 -0.528022
1403715342.962142944 3.23355 3.82483 0.748032 0.288111 0.768229 0.208819 -0.532176
1403715343.012142897 3.20981 3.83521 0.747779 0.285846 0.767604 0.205437 -0.535605
1403715343.062143087 3.18555 3.84692 0.747184 0.284789 0.766856 0.201706 -0.538648
1403715343.112143040 3.16133 3.85957 0.746527 0.282436 0.767112 0.200898 -0.539823
1403715343.162142992 3.13727 3.87256 0.744615 0.281329 0.767457 0.198796 -0.540688
1403715343.212142944 3.11326 3.88423 0.742232 0.279921 0.766977 0.197373 -0.542618
1403715343.262142897 3.08841 3.89684 0.739643 0.279231 0.76849 0.195966 -0.541342
1403715343.312143087 3.06365 3.91008 0.736576 0.279204 0.769684 0.194536 -0.540174
1403715343.362143040 3.03889 3.92358 0.733052 0.279661 0.77132 0.193122 -0.538108
1403715343.412142992 3.01344 3.93576 0.729116 0.279197 0.773561 0.193755 -0.534894
1403715343.462142944 2.98727 3.94823 0.725409 0.278917 0.774734 0.195099 -0.532849
1403715343.512142897 2.96076 3.96102 0.721489 0.2799 0.775023 0.195069 -0.531924
1403715343.562143087 2.93443 3.97348 0.717384 0.280055 0.775341 0.196371 -0.530899
1403715343.612143040 2.90609 3.9864 0.713928 0.280786 0.775224 0.197403 -0.530301
1403715343.662142992 2.87675 4.00068 0.711041 0.28087 0.775006 0.1994 -0.529828
1403715343.712142944 2.84685 4.01528 0.708853 0.280453 0.774393 0.201918 -0.52999
1403715343.762142897 2.81671 4.02811 0.706624 0.279032 0.773286 0.206311 -0.530665
1403715343.812143087 2.78587 4.04135 0.705236 0.278269 0.77106 0.209509 -0.533047
1403715343.862143040 2.75414 4.05425 0.703627 0.278507 0.770204 0.210858 -0.533628
1403715343.912142992 2.72224 4.06758 0.702234 0.27852 0.769079 0.211031 -0.535173
1403715343.962142944 2.68996 4.07893 0.701126 0.27783 0.768248 0.209529 -0.537311
1403715344.012142897 2.65717 4.08966 0.700069 0.276075 0.768518 0.207553 -0.538594
1403715344.062143087 2.6232 4.09985 0.699365 0.272431 0.7684 0.20479 -0.541667
1403715344.112143040 2.58877 4.10853 0.698807 0.267897 0.768875 0.201091 -0.544633
1403715344.162142992 2.55379 4.11654 0.697958 0.262063 0.770052 0.196618 -0.547433
1403715344.212142944 2.51977 4.12283 0.69641 0.253704 0.772065 0.194317 -0.549355
1403715344.262142897 2.48509 4.12893 0.695012 0.244834 0.773225 0.193829 -0.551914
1403715344.312143087 2.45119 4.13377 0.693568 0.235267 0.774072 0.195082 -0.554441
1403715344.362143040 2.41833 4.13668 0.691554 0.226638 0.774084 0.196235 -0.557602
1403715344.412142992 2.38591 4.1379 0.689585 0.218393 0.773519 0.197529 -0.561209
1403715344.462142944 2.35276 4.13718 0.687457 0.212109 0.773417 0.197638 -0.563715
1403715344.512142897 2.31862 4.13478 0.684919 0.205687 0.773408 0.19898 -0.565633
1403715344.562143087 2.28407 4.12954 0.681757 0.201276 0.774027 0.198062 -0.566694
1403715344.612143040 2.25295 4.12095 0.67689 0.198712 0.775854 0.195602 -0.565954
1403715344.662142992 2.22153 4.10905 0.670942 0.195885 0.779586 0.194654 -0.562125
1403715344.712142944 2.18802 4.09652 0.664844 0.194424 0.783024 0.1926 -0.558549
1403715344.762142897 2.15374 4.08146 0.658905 0.193492 0.786458 0.190738 -0.554675
1403715344.812143087 2.12123 4.06454 0.653065 0.192491 0.788401 0.189187 -0.552793
1403715344.862143040 2.09115 4.04413 0.647211 0.191859 0.789609 0.188086 -0.551662
1403715344.912142992 2.0605 4.02141 0.641359 0.191437 0.790509 0.186855 -0.550938
1403715344.962142944 2.03028 3.9968 0.635408 0.192407 0.789705 0.184366 -0.552588
1403715345.012142897 1.99566 3.97227 0.62983 0.195492 0.787382 0.179022 -0.556565
1403715345.062143087 1.96008 3.9461 0.624689 0.198071 0.784667 0.174737 -0.560832
1403715345.112143040 1.92363 3.91889 0.620136 0.200314 0.782047 0.1714 -0.564712
1403715345.162142992 1.88829 3.89018 0.614976 0.202484 0.780673 0.168656 -0.566661
1403715345.212142944 1.85458 3.86055 0.609292 0.20457 0.780373 0.166054 -0.567094
1403715345.262142897 1.8224 3.83012 0.603314 0.205149 0.781019 0.16553 -0.566148
1403715345.312143087 1.79073 3.79894 0.597158 0.206573 0.780998 0.16396 -0.566116
1403715345.362143040 1.75735 3.76657 0.591267 0.207232 0.781464 0.163449 -0.565378
1403715345.412142992 1.72694 3.73336 0.585313 0.207958 0.781837 0.162653 -0.564826
1403715345.462142944 1.7001 3.6995 0.578573 0.208516 0.781857 0.161418 -0.564947
1403715345.512142897 1.67281 3.6649 0.571957 0.207989 0.782085 0.162292 -0.564575
1403715345.562143087 1.64525 3.62959 0.565708 0.208097 0.781551 0.16163 -0.565463
1403715345.612143040 1.61857 3.59368 0.559387 0.208464 0.781226 0.16074 -0.566031
1403715345.662142992 1.59141 3.55821 0.553208 0.208675 0.781021 0.159848 -0.566489
1403715345.712142944 1.57154 3.52295 0.546485 0.209197 0.780571 0.158837 -0.567201
1403715345.762142897 1.5535 3.48678 0.540354 0.209852 0.780034 0.157985 -0.567935
1403715345.812143087 1.53261 3.44951 0.533957 0.210593 0.779914 0.157244 -0.56803
1403715345.862143040 1.51065 3.4122 0.527627 0.211478 0.780718 0.156192 -0.566887
1403715345.912142992 1.48851 3.37603 0.520917 0.212946 0.784142 0.155069 -0.561898
1403715345.962142944 1.4733 3.33971 0.5136 0.214498 0.788784 0.153532 -0.555192
1403715346.012142897 1.45056 3.30526 0.508099 0.21657 0.792538 0.151492 -0.549573
1403715346.062143087 1.43131 3.27153 0.502741 0.21916 0.795928 0.14866 -0.544397
1403715346.112143040 1.40787 3.23659 0.498116 0.220578 0.798008 0.147948 -0.540962
1403715346.162142992 1.38303 3.20132 0.493968 0.22145 0.798663 0.147493 -0.539762
1403715346.212142944 1.35694 3.1675 0.491336 0.221847 0.797021 0.147865 -0.54192
1403715346.262142897 1.33072 3.13674 0.491079 0.221874 0.794831 0.148934 -0.544825
1403715346.312143087 1.30645 3.10921 0.491152 0.222764 0.79242 0.149529 -0.547802
1403715346.362143040 1.28318 3.08245 0.491544 0.22305 0.790399 0.15041 -0.550358
1403715346.412142992 1.25925 3.05463 0.4918 0.223693 0.787678 0.151337 -0.553735
1403715346.462142944 1.23964 3.02722 0.493451 0.224212 0.785082 0.152364 -0.556921
1403715346.512142897 1.21693 2.99896 0.494503 0.225648 0.782408 0.152571 -0.560038
1403715346.562143087 1.19622 2.97304 0.496305 0.22759 0.780666 0.152478 -0.561707
1403715346.612143040 1.17424 2.94141 0.497583 0.23045 0.778289 0.152288 -0.563886
1403715346.662142992 1.15364 2.91441 0.498792 0.233079 0.77698 0.152743 -0.564487
1403715346.712142944 1.13386 2.88718 0.500508 0.235372 0.774989 0.153775 -0.565991
1403715346.762142897 1.11472 2.85941 0.502083 0.237861 0.773711 0.154411 -0.566525
1403715346.812143087 1.09836 2.83375 0.503389 0.240417 0.77311 0.155188 -0.566055
1403715346.862143040 1.08413 2.81061 0.505133 0.242158 0.773632 0.156881 -0.564129
1403715346.912142992 1.0709 2.78836 0.506598 0.246018 0.773972 0.155613 -0.562341
1403715346.962142944 1.05621 2.76556 0.50748 0.250078 0.774897 0.154198 -0.559659
1403715347.012142897 1.0433 2.74609 0.508204 0.253619 0.775769 0.152837 -0.557226
1403715347.062143087 1.02991 2.72648 0.50917 0.256345 0.776937 0.152377 -0.554471
1403715347.112143040 1.01858 2.70949 0.511081 0.255252 0.778094 0.15447 -0.552771
1403715347.162142992 1.00957 2.69533 0.514195 0.252096 0.779847 0.156323 -0.551225
1403715347.212142944 0.999394 2.68177 0.518907 0.246567 0.781508 0.158291 -0.550812
1403715347.262142897 0.989974 2.66968 0.523658 0.239912 0.78266 0.158575 -0.552031
1403715347.312143087 0.978525 2.65584 0.527774 0.231339 0.783947 0.15792 -0.554049
1403715347.362143040 0.966119 2.64089 0.533272 0.221475 0.785311 0.15698 -0.55641
1403715347.412142992 0.954254 2.62546 0.539307 0.209659 0.786796 0.156754 -0.558949
1403715347.462142944 0.950768 2.61084 0.547712 0.19839 0.788729 0.154197 -0.561045
1403715347.512142897 0.936473 2.59215 0.55222 0.1875 0.7904 0.152832 -0.562809
1403715347.562143087 0.922996 2.57469 0.557347 0.178126 0.791422 0.151396 -0.564802
1403715347.612143040 0.910345 2.55607 0.561897 0.170049 0.791969 0.149663 -0.566982
1403715347.662142992 0.897518 2.53677 0.567578 0.164504 0.7919 0.146569 -0.569518
1403715347.712142944 0.885102 2.51687 0.573081 0.162519 0.791498 0.140605 -0.572144
1403715347.762142897 0.872905 2.49692 0.579198 0.162255 0.79167 0.133576 -0.573663
1403715347.812143087 0.859442 2.47462 0.584536 0.160575 0.791993 0.126998 -0.575182
1403715347.862143040 0.846963 2.45122 0.589349 0.158941 0.792486 0.118438 -0.576781
1403715347.912142992 0.834394 2.42683 0.594104 0.156088 0.793134 0.109263 -0.578478
1403715347.962142944 0.821871 2.40239 0.598631 0.153914 0.793675 0.0975304 -0.580412
1403715348.012142897 0.808924 2.37832 0.603391 0.150592 0.794227 0.0851125 -0.582478
1403715348.062143087 0.796391 2.35461 0.606336 0.144909 0.795677 0.073814 -0.583482
1403715348.112143040 0.783416 2.33027 0.610671 0.136536 0.797008 0.0644246 -0.584795
1403715348.162142992 0.769005 2.30533 0.615206 0.126666 0.799846 0.0551882 -0.584086
1403715348.212142944 0.754842 2.28152 0.619358 0.115456 0.80223 0.0461601 -0.583923
1403715348.262142897 0.740527 2.25767 0.623201 0.102841 0.805873 0.0387013 -0.581803
1403715348.312143087 0.728197 2.2365 0.626357 0.0902976 0.808776 0.0322065 -0.580251
1403715348.362143040 0.716626 2.21924 0.627866 0.0796961 0.811817 0.0254845 -0.577886
1403715348.412142992 0.707679 2.20518 0.626873 0.0700005 0.814187 0.0208687 -0.57599
1403715348.462142944 0.696974 2.18918 0.623619 0.0629886 0.81663 0.0165148 -0.573476
1403715348.512142897 0.682653 2.1755 0.618772 0.0572678 0.818427 0.0138364 -0.571583
1403715348.562143087 0.666101 2.16333 0.612151 0.0536945 0.819531 0.0111853 -0.570404
1403715348.612143040 0.654647 2.15653 0.601619 0.0510524 0.818883 0.00797219 -0.57163
1403715348.662142992 0.64161 2.1485 0.588336 0.0508653 0.817263 0.00341947 -0.574006
1403715348.712142944 0.629361 2.14368 0.57333 0.0505983 0.816033 -0.000415126 -0.575786
1403715348.762142897 0.618805 2.14026 0.556205 0.0501985 0.815629 -0.00432044 -0.576377
1403715348.812143087 0.609878 2.13839 0.538995 0.0480431 0.814954 -0.00764341 -0.57748
1403715348.862143040 0.601529 2.13982 0.522641 0.0445768 0.813956 -0.0109813 -0.579109
1403715348.912142992 0.592487 2.14204 0.507585 0.0412396 0.813546 -0.0139503 -0.579869
1403715348.962142944 0.584644 2.1451 0.493339 0.0375355 0.813849 -0.0162687 -0.579634
1403715349.012142897 0.577776 2.15306 0.47921 0.0330513 0.813113 -0.0168502 -0.580922
1403715349.062143087 0.570845 2.16262 0.4661 0.0282972 0.812595 -0.0168329 -0.581898
1403715349.112143040 0.563051 2.17354 0.45331 0.0220982 0.811861 -0.0154058 -0.583229
1403715349.162142992 0.55601 2.18458 0.441831 0.0169355 0.810927 -0.0157376 -0.58469
1403715349.212142944 0.548771 2.19718 0.430167 0.011926 0.809335 -0.0157286 -0.587016
1403715349.262142897 0.542023 2.20943 0.419848 0.00799458 0.807902 -0.016758 -0.589024
1403715349.312143087 0.53708 2.22312 0.408711 0.00538471 0.80568 -0.0188896 -0.592025
1403715349.362143040 0.531322 2.23697 0.398194 0.00203961 0.804504 -0.0185241 -0.593655
1403715349.412142992 0.527185 2.2521 0.389726 -0.00124474 0.803232 -0.0170107 -0.595422
1403715349.462142944 0.524266 2.26823 0.380175 -0.00372294 0.802811 -0.0152089 -0.596028
1403715349.512142897 0.521257 2.28414 0.369378 -0.00627271 0.802307 -0.0124112 -0.596749
1403715349.562143087 0.518933 2.30005 0.358147 -0.00911095 0.803531 -0.0109477 -0.595092
1403715349.612143040 0.517497 2.31561 0.346351 -0.0126889 0.804701 -0.0111571 -0.59344
1403715349.662142992 0.515546 2.33039 0.335079 -0.0163432 0.805892 -0.0132268 -0.591689
1403715349.712142944 0.516453 2.34737 0.323339 -0.0207511 0.807519 -0.0176092 -0.589214
1403715349.762142897 0.516319 2.36307 0.312692 -0.0259122 0.808586 -0.0229535 -0.587359
1403715349.812143087 0.517359 2.3787 0.302014 -0.0309555 0.809822 -0.0304686 -0.585066
1403715349.862143040 0.5193 2.39404 0.291572 -0.0371374 0.810054 -0.0379256 -0.583948
1403715349.912142992 0.519717 2.40881 0.28154 -0.0450924 0.810006 -0.0444391 -0.582995
1403715349.962142944 0.521265 2.42362 0.272085 -0.0534992 0.809987 -0.0513972 -0.581736
1403715350.012142897 0.524623 2.43964 0.263335 -0.0625437 0.809983 -0.056625 -0.580353
1403715350.062143087 0.528746 2.45667 0.256217 -0.0708525 0.809803 -0.0602653 -0.579282
1403715350.112143040 0.5318 2.47335 0.248929 -0.0781586 0.812185 -0.0619197 -0.574815
1403715350.162142992 0.536826 2.49115 0.240188 -0.0836119 0.814326 -0.064591 -0.57071
1403715350.212142944 0.542372 2.50893 0.232149 -0.0890995 0.816524 -0.0643892 -0.566749
1403715350.262142897 0.547186 2.52663 0.222923 -0.0946339 0.820003 -0.0621778 -0.561047
1403715350.312143087 0.552467 2.54422 0.214939 -0.0996401 0.822882 -0.0588872 -0.556299
1403715350.362143040 0.556549 2.56124 0.204835 -0.103245 0.825347 -0.0559117 -0.552282
1403715350.412142992 0.558689 2.57675 0.1972 -0.106778 0.827426 -0.051346 -0.548934
1403715350.462142944 0.559516 2.59137 0.188157 -0.109581 0.82864 -0.047313 -0.546909
1403715350.512142897 0.559004 2.60393 0.180375 -0.111685 0.829231 -0.0431453 -0.54593
1403715350.562143087 0.556136 2.61563 0.171346 -0.112438 0.829836 -0.0408897 -0.54503
1403715350.612143040 0.55168 2.62527 0.161532 -0.111327 0.829855 -0.0405333 -0.545257
1403715350.662142992 0.545552 2.63343 0.15296 -0.109289 0.829936 -0.0417112 -0.545456
1403715350.712142944 0.538354 2.63974 0.143303 -0.106399 0.829622 -0.0442607 -0.546304
1403715350.762142897 0.529874 2.64467 0.133975 -0.103505 0.829548 -0.0470316 -0.54674
1403715350.812143087 0.519956 2.64779 0.12619 -0.101722 0.828692 -0.0490675 -0.548192
1403715350.862143040 0.509781 2.64907 0.119727 -0.102148 0.827095 -0.0482599 -0.550591
1403715350.912142992 0.497538 2.64917 0.113034 -0.103976 0.825643 -0.0461035 -0.552609
1403715350.962142944 0.485657 2.64798 0.109084 -0.105629 0.824017 -0.0442444 -0.554871
1403715351.012142897 0.472275 2.64558 0.105151 -0.106993 0.823226 -0.0433276 -0.555854
1403715351.062143087 0.45735 2.64147 0.100155 -0.10811 0.822797 -0.0431331 -0.556288
1403715351.112143040 0.442507 2.63517 0.0964889 -0.108752 0.822303 -0.0428387 -0.556916
1403715351.162142992 0.426828 2.62751 0.0936948 -0.10818 0.822563 -0.0448224 -0.556487
1403715351.212142944 0.409438 2.61772 0.0892081 -0.107467 0.822866 -0.0467431 -0.556019
1403715351.262142897 0.393667 2.60534 0.0886116 -0.10697 0.82314 -0.0476932 -0.555628
1403715351.312143087 0.37464 2.59247 0.0869695 -0.105849 0.820764 -0.0505735 -0.559093
1403715351.362143040 0.356136 2.57826 0.0857577 -0.10559 0.818657 -0.0515822 -0.562131
1403715351.412142992 0.338134 2.56306 0.0866524 -0.10496 0.816417 -0.0529548 -0.56537
1403715351.462142944 0.318816 2.54646 0.086519 -0.105242 0.814602 -0.0525772 -0.567965
1403715351.512142897 0.299852 2.52903 0.0872941 -0.105284 0.813359 -0.0522846 -0.569762
1403715351.562143087 0.280547 2.51043 0.0877589 -0.105198 0.810044 -0.0520851 -0.574499
1403715351.612143040 0.261824 2.49093 0.0887734 -0.105296 0.805186 -0.0516286 -0.581311
1403715351.662142992 0.245182 2.47075 0.0930761 -0.106216 0.803134 -0.051833 -0.583959
1403715351.712142944 0.228772 2.4489 0.0954466 -0.108348 0.802721 -0.0522286 -0.584099
1403715351.762142897 0.213663 2.42676 0.0978234 -0.111224 0.803658 -0.0546226 -0.582048
1403715351.812143087 0.19844 2.40326 0.0981548 -0.11402 0.804016 -0.0601968 -0.58046
1403715351.862143040 0.184805 2.37765 0.0997156 -0.117046 0.804762 -0.0672088 -0.57805
1403715351.912142992 0.172232 2.35085 0.102355 -0.120975 0.805114 -0.0747919 -0.575815
1403715351.962142944 0.159784 2.32356 0.105432 -0.124721 0.805636 -0.0843592 -0.572956
1403715352.012142897 0.148367 2.29403 0.10956 -0.1296 0.805659 -0.0929292 -0.570509
1403715352.062143087 0.136696 2.26551 0.114486 -0.13501 0.805804 -0.101569 -0.567571
1403715352.112143040 0.125271 2.23603 0.12006 -0.141074 0.805472 -0.107187 -0.56553
1403715352.162142992 0.113149 2.20763 0.12516 -0.145463 0.804833 -0.114007 -0.563992
1403715352.212142944 0.101232 2.17881 0.130683 -0.148722 0.80404 -0.120101 -0.563007
1403715352.262142897 0.0892701 2.15159 0.135608 -0.152004 0.804025 -0.123715 -0.561368
1403715352.312143087 0.0780902 2.12513 0.140729 -0.155097 0.804624 -0.126796 -0.55897
1403715352.362143040 0.0659438 2.09866 0.144748 -0.157324 0.804523 -0.129105 -0.557964
1403715352.412142992 0.0532014 2.07263 0.149247 -0.156372 0.804743 -0.134646 -0.556602
1403715352.462142944 0.0421335 2.0502 0.153276 -0.152884 0.80501 -0.143215 -0.555045
1403715352.512142897 0.0290876 2.02659 0.156275 -0.149977 0.804231 -0.149913 -0.555199
1403715352.562143087 0.0157484 2.00477 0.158377 -0.15007 0.803085 -0.152018 -0.55626
1403715352.612143040 0.000642926 1.98241 0.160107 -0.153388 0.801451 -0.148669 -0.55861
1403715352.662142992 -0.014056 1.96426 0.162624 -0.156692 0.800384 -0.145817 -0.559974
1403715352.712142944 -0.0295574 1.94539 0.1646 -0.159135 0.798274 -0.143078 -0.562996
1403715352.762142897 -0.0438219 1.9301 0.166502 -0.1623 0.795641 -0.139425 -0.566723
1403715352.812143087 -0.0580874 1.91476 0.167868 -0.164292 0.792775 -0.137225 -0.570688
1403715352.862143040 -0.0724352 1.90041 0.170203 -0.166339 0.790979 -0.135056 -0.5731
1403715352.912142992 -0.0869589 1.88515 0.171875 -0.168373 0.790139 -0.132287 -0.574309
1403715352.962142944 -0.0994176 1.87251 0.173274 -0.168064 0.789339 -0.133464 -0.575227
1403715353.012142897 -0.112055 1.85942 0.175265 -0.166667 0.789165 -0.136106 -0.575253
1403715353.062143087 -0.123619 1.8466 0.176892 -0.166822 0.789125 -0.136603 -0.575145
1403715353.112143040 -0.134329 1.83516 0.179046 -0.16817 0.789486 -0.136148 -0.574364
1403715353.162142992 -0.143974 1.82441 0.182995 -0.169626 0.790223 -0.135707 -0.573025
1403715353.212142944 -0.153057 1.81455 0.189351 -0.170981 0.790362 -0.135725 -0.572427
1403715353.262142897 -0.16139 1.80514 0.199784 -0.172429 0.790605 -0.136222 -0.571537
1403715353.312143087 -0.168914 1.79635 0.2114 -0.173587 0.790946 -0.137104 -0.570503
1403715353.362143040 -0.175695 1.78736 0.225231 -0.175348 0.791592 -0.137522 -0.568967
1403715353.412142992 -0.182247 1.77891 0.237309 -0.178238 0.791748 -0.136951 -0.567988
1403715353.462142944 -0.188218 1.77113 0.246231 -0.180773 0.791373 -0.136997 -0.567698
1403715353.512142897 -0.193459 1.76281 0.251756 -0.18284 0.791522 -0.136959 -0.566838
1403715353.562143087 -0.197872 1.75585 0.253551 -0.18488 0.791481 -0.136636 -0.566311
1403715353.612143040 -0.201908 1.74798 0.25167 -0.186435 0.791394 -0.137351 -0.565749
1403715353.662142992 -0.206482 1.73923 0.24802 -0.18878 0.790847 -0.13659 -0.565921
1403715353.712142944 -0.210625 1.73164 0.242161 -0.190717 0.790361 -0.136247 -0.566032
1403715353.762142897 -0.214769 1.72285 0.235937 -0.192535 0.789905 -0.136173 -0.566072
1403715353.812143087 -0.21754 1.71524 0.228182 -0.194629 0.789036 -0.135691 -0.566683
1403715353.862143040 -0.220691 1.70762 0.220221 -0.19569 0.788699 -0.136339 -0.566631
1403715353.912142992 -0.222656 1.69969 0.211828 -0.196827 0.787881 -0.137064 -0.5672
1403715353.962142944 -0.224009 1.69174 0.202684 -0.197756 0.788067 -0.137724 -0.566458
1403715354.012142897 -0.225564 1.68321 0.193307 -0.198382 0.788424 -0.138838 -0.56547
1403715354.062143087 -0.226865 1.67496 0.183 -0.197373 0.790128 -0.142188 -0.562604
1403715354.112143040 -0.227861 1.66569 0.173621 -0.193924 0.791973 -0.148868 -0.559474
1403715354.162142992 -0.227994 1.65685 0.163689 -0.190345 0.793606 -0.155158 -0.556673
1403715354.212142944 -0.228684 1.64848 0.15391 -0.187815 0.79521 -0.159997 -0.553865
1403715354.262142897 -0.229648 1.6403 0.144777 -0.187196 0.796679 -0.161598 -0.551495
1403715354.312143087 -0.230979 1.63448 0.135249 -0.188271 0.796927 -0.160906 -0.550972
1403715354.362143040 -0.233142 1.62921 0.126471 -0.190928 0.797513 -0.157874 -0.550087
1403715354.412142992 -0.236258 1.62345 0.118679 -0.194352 0.797921 -0.153209 -0.549615
1403715354.462142944 -0.240171 1.6194 0.109938 -0.197544 0.797966 -0.149437 -0.54945
1403715354.512142897 -0.244308 1.61539 0.101454 -0.200133 0.797693 -0.146499 -0.549701
1403715354.562143087 -0.248796 1.61146 0.0940049 -0.201316 0.797438 -0.145505 -0.549902
1403715354.612143040 -0.253694 1.60783 0.0873406 -0.201308 0.796709 -0.145918 -0.550851
1403715354.662142992 -0.259207 1.60388 0.0835533 -0.201248 0.79652 -0.145911 -0.551149
1403715354.712142944 -0.265866 1.59946 0.0823339 -0.200577 0.796311 -0.146404 -0.551564
1403715354.762142897 -0.272902 1.59533 0.0856524 -0.19999 0.796274 -0.146598 -0.551779
1403715354.812143087 -0.28079 1.59092 0.0914823 -0.199188 0.796735 -0.147609 -0.551133
1403715354.862143040 -0.289043 1.5858 0.0999655 -0.199262 0.796391 -0.147172 -0.551722
1403715354.912142992 -0.296968 1.58184 0.111834 -0.197211 0.796146 -0.151043 -0.551765
1403715354.962142944 -0.304607 1.57734 0.125084 -0.195951 0.795513 -0.15416 -0.552266
1403715355.012142897 -0.311943 1.57525 0.141054 -0.194874 0.794496 -0.15729 -0.553227
1403715355.062143087 -0.319738 1.57238 0.156108 -0.195601 0.793953 -0.157632 -0.553653
1403715355.112143040 -0.328899 1.56834 0.168953 -0.197882 0.793641 -0.157026 -0.553461
1403715355.162142992 -0.337307 1.56634 0.182153 -0.201588 0.792789 -0.157937 -0.553087
1403715355.212142944 -0.346247 1.56412 0.194647 -0.206177 0.792357 -0.160776 -0.551192
1403715355.262142897 -0.355457 1.56187 0.206942 -0.212926 0.790754 -0.163351 -0.550171
1403715355.312143087 -0.365193 1.56043 0.218041 -0.221455 0.789174 -0.166131 -0.548235
1403715355.362143040 -0.374392 1.55808 0.228642 -0.230614 0.787027 -0.169804 -0.546418
1403715355.412142992 -0.384428 1.55665 0.23814 -0.23938 0.783769 -0.175833 -0.545423
1403715355.462142944 -0.393219 1.55297 0.249482 -0.248299 0.780633 -0.183079 -0.543546
1403715355.512142897 -0.402599 1.54945 0.260001 -0.257348 0.776313 -0.190678 -0.54291
1403715355.562143087 -0.411423 1.54553 0.270841 -0.267018 0.772412 -0.197526 -0.541354
1403715355.612143040 -0.421384 1.54336 0.280715 -0.276507 0.768817 -0.205042 -0.538908
1403715355.662142992 -0.430641 1.54071 0.289336 -0.286539 0.764991 -0.209844 -0.53726
1403715355.712142944 -0.440377 1.53913 0.29793 -0.295093 0.761728 -0.214351 -0.535485
1403715355.762142897 -0.449378 1.53729 0.305559 -0.302606 0.758873 -0.21738 -0.534123
1403715355.812143087 -0.458578 1.53621 0.313124 -0.308829 0.757134 -0.219187 -0.532287
1403715355.862143040 -0.467706 1.53494 0.320473 -0.313701 0.756132 -0.220526 -0.530306
1403715355.912142992 -0.477216 1.53358 0.327352 -0.317525 0.755027 -0.221421 -0.529231
1403715355.962142944 -0.486944 1.53188 0.333954 -0.32094 0.754356 -0.220622 -0.52846
1403715356.012142897 -0.496563 1.52971 0.340955 -0.323517 0.7536 -0.219152 -0.52858
1403715356.062143087 -0.505673 1.52694 0.347894 -0.32651 0.753105 -0.215682 -0.528872
1403715356.112143040 -0.514757 1.52413 0.354453 -0.328966 0.752825 -0.21101 -0.529632
1403715356.162142992 -0.523313 1.52054 0.360715 -0.330344 0.752855 -0.206197 -0.530626
1403715356.212142944 -0.531493 1.51635 0.367227 -0.330072 0.752823 -0.202273 -0.532349
1403715356.262142897 -0.538802 1.51086 0.373306 -0.328884 0.75328 -0.198958 -0.533685
1403715356.312143087 -0.545811 1.50445 0.378732 -0.327258 0.754816 -0.195669 -0.533731
1403715356.362143040 -0.552543 1.49607 0.383538 -0.324843 0.75775 -0.193234 -0.531933
1403715356.412142992 -0.560358 1.48627 0.388089 -0.322241 0.760864 -0.191795 -0.529587
1403715356.462142944 -0.566737 1.47484 0.391788 -0.318181 0.764228 -0.191964 -0.52713
1403715356.512142897 -0.572909 1.46343 0.393702 -0.311838 0.767808 -0.196176 -0.52416
1403715356.562143087 -0.578444 1.45083 0.394871 -0.307314 0.769808 -0.199769 -0.522538
1403715356.612143040 -0.585375 1.4364 0.396586 -0.304418 0.771094 -0.203816 -0.520772
1403715356.662142992 -0.591103 1.42132 0.396774 -0.30316 0.770769 -0.208273 -0.520222
1403715356.712142944 -0.597521 1.40434 0.397331 -0.304378 0.770213 -0.212075 -0.518796
1403715356.762142897 -0.604606 1.38707 0.397226 -0.306823 0.76866 -0.216821 -0.517698
1403715356.812143087 -0.612176 1.36909 0.397098 -0.31076 0.766187 -0.222193 -0.516736
1403715356.862143040 -0.620206 1.35096 0.396578 -0.317113 0.76407 -0.226616 -0.514083
1403715356.912142992 -0.628754 1.33335 0.395716 -0.323325 0.761357 -0.233578 -0.511115
1403715356.962142944 -0.638404 1.31503 0.396845 -0.330288 0.757577 -0.242072 -0.508318
1403715357.012142897 -0.647971 1.29552 0.40014 -0.339445 0.752098 -0.249008 -0.50707
1403715357.062143087 -0.658259 1.27549 0.404832 -0.348937 0.746925 -0.25672 -0.504422
1403715357.112143040 -0.668898 1.25543 0.410947 -0.358585 0.740658 -0.264211 -0.503025
1403715357.162142992 -0.68067 1.23713 0.417108 -0.368886 0.734685 -0.270494 -0.500994
1403715357.212142944 -0.693276 1.22025 0.423574 -0.378485 0.729027 -0.276001 -0.499092
1403715357.262142897 -0.706079 1.2023 0.431113 -0.387291 0.722997 -0.279287 -0.499279
1403715357.312143087 -0.720307 1.18507 0.4387 -0.394859 0.718033 -0.280799 -0.499667
1403715357.362143040 -0.73502 1.16783 0.447101 -0.401175 0.713869 -0.281232 -0.500358
1403715357.412142992 -0.750102 1.15148 0.455006 -0.405564 0.711066 -0.282402 -0.500151
1403715357.462142944 -0.765061 1.1351 0.462416 -0.409804 0.708302 -0.281975 -0.500858
1403715357.512142897 -0.780125 1.11911 0.469033 -0.413442 0.70735 -0.281207 -0.499644
1403715357.562143087 -0.795009 1.10281 0.474535 -0.416554 0.706696 -0.280335 -0.498473
1403715357.612143040 -0.809813 1.08616 0.479458 -0.419452 0.706059 -0.279235 -0.497563
1403715357.662142992 -0.824191 1.06926 0.483783 -0.42173 0.704617 -0.278249 -0.498233
1403715357.712142944 -0.838085 1.05131 0.488876 -0.423081 0.701922 -0.278059 -0.500989
1403715357.762142897 -0.851086 1.03289 0.492932 -0.425078 0.700139 -0.276415 -0.502702
1403715357.812143087 -0.862014 1.0132 0.496952 -0.427525 0.697759 -0.273673 -0.505428
1403715357.862143040 -0.872002 0.992869 0.49985 -0.430396 0.695807 -0.269835 -0.507742
1403715357.912142992 -0.881717 0.971617 0.501779 -0.432147 0.695069 -0.267409 -0.508547
1403715357.962142944 -0.890446 0.94874 0.503015 -0.43343 0.695636 -0.265158 -0.507858
1403715358.012142897 -0.899046 0.923331 0.504152 -0.434501 0.696489 -0.263372 -0.506702
1403715358.062143087 -0.905882 0.898113 0.504114 -0.435295 0.697442 -0.261759 -0.505544
1403715358.112143040 -0.911571 0.87224 0.503232 -0.43427 0.698984 -0.262899 -0.5037
1403715358.162142992 -0.916054 0.844691 0.501988 -0.431979 0.700697 -0.265504 -0.501922
1403715358.212142944 -0.920541 0.814907 0.50057 -0.42913 0.70404 -0.268699 -0.497973
1403715358.262142897 -0.924339 0.7834 0.499701 -0.426765 0.706005 -0.271488 -0.495704
1403715358.312143087 -0.927721 0.751781 0.49803 -0.425794 0.707872 -0.27259 -0.493266
1403715358.362143040 -0.930839 0.71861 0.496267 -0.42718 0.708091 -0.272056 -0.492046
1403715358.412142992 -0.933229 0.684644 0.494549 -0.43061 0.705984 -0.270594 -0.49289
1403715358.462142944 -0.936677 0.648249 0.49332 -0.434363 0.702744 -0.271158 -0.493917
1403715358.512142897 -0.938873 0.61108 0.491459 -0.438517 0.697682 -0.273045 -0.496376
1403715358.562143087 -0.940402 0.570744 0.490077 -0.442572 0.692839 -0.275541 -0.498178
1403715358.612143040 -0.94094 0.529822 0.487582 -0.445852 0.688405 -0.279101 -0.499416
1403715358.662142992 -0.941362 0.486282 0.485634 -0.447468 0.684639 -0.285614 -0.499466
1403715358.712142944 -0.941141 0.441302 0.484056 -0.446619 0.681749 -0.296434 -0.497872
1403715358.762142897 -0.938629 0.398231 0.481198 -0.446031 0.679268 -0.306233 -0.495856
1403715358.812143087 -0.935474 0.354335 0.478462 -0.446246 0.676789 -0.314085 -0.494137
1403715358.862143040 -0.932166 0.312509 0.474639 -0.446562 0.67445 -0.321412 -0.492335
1403715358.912142992 -0.928068 0.269967 0.471122 -0.447051 0.671639 -0.326727 -0.492235
1403715358.962142944 -0.924114 0.227484 0.467094 -0.448495 0.669628 -0.330288 -0.491284
1403715359.012142897 -0.920119 0.185745 0.462323 -0.449866 0.669252 -0.333259 -0.488529
1403715359.062143087 -0.916026 0.145651 0.456357 -0.451949 0.669241 -0.334343 -0.485873
1403715359.112143040 -0.911321 0.10599 0.450921 -0.453605 0.668523 -0.334936 -0.48491
1403715359.162142992 -0.906981 0.0714327 0.444631 -0.4545 0.666924 -0.33625 -0.485364
1403715359.212142944 -0.902351 0.0343185 0.439089 -0.454582 0.665485 -0.337476 -0.48641
1403715359.262142897 -0.897652 0.00104423 0.433178 -0.455074 0.663925 -0.337411 -0.488125
1403715359.312143087 -0.892208 -0.0314248 0.427385 -0.456035 0.663103 -0.335644 -0.489561
1403715359.362143040 -0.886796 -0.0626369 0.421501 -0.457332 0.662715 -0.333113 -0.490604
1403715359.412142992 -0.880927 -0.0916048 0.415954 -0.458839 0.661757 -0.329346 -0.493026
1403715359.462142944 -0.874081 -0.118235 0.41055 -0.460417 0.660692 -0.325456 -0.49556
1403715359.512142897 -0.866175 -0.140383 0.405733 -0.461232 0.65968 -0.322668 -0.497968
1403715359.562143087 -0.856962 -0.162466 0.402335 -0.460877 0.65894 -0.321153 -0.500252
1403715359.612143040 -0.846609 -0.185921 0.400256 -0.45987 0.658883 -0.321313 -0.501149
1403715359.662142992 -0.834601 -0.208099 0.398561 -0.458461 0.659807 -0.322107 -0.500715
1403715359.712142944 -0.820846 -0.229219 0.398039 -0.456898 0.661419 -0.323245 -0.499281
1403715359.762142897 -0.805651 -0.24801 0.398095 -0.455643 0.663301 -0.324147 -0.497343
1403715359.812143087 -0.789511 -0.264294 0.398183 -0.453739 0.66442 -0.325854 -0.496474
1403715359.862143040 -0.772621 -0.280432 0.399316 -0.453461 0.66578 -0.325953 -0.494838
1403715359.912142992 -0.755185 -0.294812 0.400373 -0.452813 0.668202 -0.326761 -0.491624
1403715359.962142944 -0.737369 -0.307898 0.40153 -0.451206 0.670899 -0.329077 -0.487868
1403715360.012142897 -0.719528 -0.320769 0.402844 -0.451486 0.672248 -0.328947 -0.485835
1403715360.062143087 -0.701606 -0.333581 0.404429 -0.452224 0.673104 -0.328164 -0.484492
1403715360.112143040 -0.683795 -0.346645 0.406107 -0.453152 0.673392 -0.327453 -0.483706
1403715360.162142992 -0.666346 -0.358551 0.407794 -0.454096 0.673231 -0.326745 -0.483524
1403715360.212142944 -0.649147 -0.369941 0.409721 -0.454717 0.673118 -0.326365 -0.483354
1403715360.262142897 -0.631477 -0.38137 0.412047 -0.454553 0.673521 -0.325956 -0.483223
1403715360.312143087 -0.613624 -0.394015 0.413735 -0.452366 0.674944 -0.326245 -0.483094
1403715360.362143040 -0.595751 -0.405919 0.415809 -0.447412 0.678243 -0.328236 -0.481737
1403715360.412142992 -0.578055 -0.417713 0.418762 -0.440396 0.682692 -0.331037 -0.479997
1403715360.462142944 -0.562999 -0.426082 0.422415 -0.432404 0.687916 -0.333248 -0.478273
1403715360.512142897 -0.549978 -0.43303 0.425983 -0.423553 0.693427 -0.334496 -0.477362
1403715360.562143087 -0.539313 -0.440063 0.429506 -0.414962 0.698709 -0.333782 -0.477705
1403715360.612143040 -0.530493 -0.446506 0.43321 -0.407066 0.703705 -0.330119 -0.479707
1403715360.662142992 -0.526041 -0.447617 0.437814 -0.399655 0.707731 -0.324754 -0.483661
1403715360.712142944 -0.521768 -0.449125 0.442338 -0.39228 0.711846 -0.318174 -0.488014
1403715360.762142897 -0.519462 -0.450014 0.446823 -0.386352 0.71567 -0.308036 -0.493622
1403715360.812143087 -0.516724 -0.450979 0.451024 -0.379774 0.719833 -0.297176 -0.499298
1403715360.862143040 -0.513823 -0.451612 0.454724 -0.372511 0.723859 -0.28591 -0.505489
1403715360.912142992 -0.513152 -0.450305 0.45931 -0.364564 0.727583 -0.275038 -0.511927
1403715360.962142944 -0.51213 -0.449295 0.464448 -0.355763 0.732382 -0.264455 -0.51683
1403715361.012142897 -0.511537 -0.447469 0.469939 -0.346257 0.737161 -0.254803 -0.521321
1403715361.062143087 -0.510557 -0.445397 0.475583 -0.336247 0.742077 -0.245328 -0.525428
1403715361.112143040 -0.509877 -0.44309 0.480867 -0.325557 0.747383 -0.236706 -0.528585
1403715361.162142992 -0.50823 -0.441139 0.486397 -0.314912 0.752552 -0.22807 -0.531488
1403715361.212142944 -0.506466 -0.439246 0.491662 -0.304684 0.757459 -0.218578 -0.53446
1403715361.262142897 -0.505565 -0.439175 0.496727 -0.294103 0.761985 -0.209642 -0.537524
1403715361.312143087 -0.504321 -0.438391 0.502317 -0.284029 0.76648 -0.19995 -0.540237
1403715361.362143040 -0.503358 -0.438602 0.50714 -0.273719 0.770181 -0.190416 -0.543728
1403715361.412142992 -0.501963 -0.439092 0.510594 -0.263148 0.774077 -0.181308 -0.546521
1403715361.462142944 -0.501463 -0.440685 0.513757 -0.252693 0.777579 -0.173385 -0.549048
1403715361.512142897 -0.500623 -0.441934 0.517361 -0.243786 0.780406 -0.166075 -0.55132
1403715361.562143087 -0.499222 -0.444233 0.519366 -0.236348 0.782945 -0.159556 -0.552882
1403715361.612143040 -0.497148 -0.44692 0.521033 -0.231004 0.785036 -0.152457 -0.554178
1403715361.662142992 -0.494831 -0.449466 0.522308 -0.225996 0.786983 -0.147485 -0.554826
1403715361.712142944 -0.492221 -0.452417 0.521982 -0.220207 0.789569 -0.143442 -0.554539
1403715361.762142897 -0.489809 -0.456948 0.520842 -0.2138 0.792945 -0.139636 -0.553199
1403715361.812143087 -0.48763 -0.46223 0.519379 -0.206977 0.796605 -0.135754 -0.551499
1403715361.862143040 -0.485012 -0.468061 0.516487 -0.19942 0.800164 -0.131328 -0.550201
1403715361.912142992 -0.48325 -0.474863 0.513938 -0.19167 0.803267 -0.124948 -0.549921
1403715361.962142944 -0.481622 -0.48273 0.51073 -0.182469 0.805073 -0.11995 -0.55152
1403715362.012142897 -0.48068 -0.491367 0.507764 -0.172637 0.806838 -0.114076 -0.553349
1403715362.062143087 -0.480118 -0.50057 0.504344 -0.163022 0.80844 -0.1068 -0.555376
1403715362.112143040 -0.480579 -0.510694 0.501013 -0.152602 0.809999 -0.0991253 -0.557484
1403715362.162142992 -0.481753 -0.521388 0.497114 -0.142256 0.811954 -0.0901457 -0.558899
1403715362.212142944 -0.483898 -0.532839 0.493314 -0.131197 0.813544 -0.0806968 -0.560733
1403715362.262142897 -0.486167 -0.544286 0.488603 -0.119593 0.814523 -0.0711716 -0.563192
1403715362.312143087 -0.488996 -0.55664 0.483356 -0.107948 0.816089 -0.0610504 -0.564463
1403715362.362143040 -0.492256 -0.570022 0.477795 -0.0956435 0.817452 -0.0513408 -0.565675
1403715362.412142992 -0.496392 -0.584712 0.473282 -0.0829434 0.818668 -0.0417895 -0.566707
1403715362.462142944 -0.500025 -0.599987 0.467844 -0.069538 0.819355 -0.0329095 -0.568101
1403715362.512142897 -0.50465 -0.616892 0.463424 -0.0561658 0.820028 -0.0233865 -0.56908
1403715362.562143087 -0.509505 -0.634338 0.458138 -0.0433955 0.821028 -0.0135972 -0.569073
1403715362.612143040 -0.515791 -0.654185 0.45448 -0.03026 0.821617 -0.00475769 -0.569217
1403715362.662142992 -0.522155 -0.67426 0.450992 -0.0172398 0.821772 0.00362222 -0.569545
1403715362.712142944 -0.529841 -0.695107 0.448117 -0.00375872 0.821725 0.0108972 -0.569768
1403715362.762142897 -0.537803 -0.716855 0.445524 0.0114201 0.821573 0.0155492 -0.569776
1403715362.812143087 -0.545145 -0.739207 0.442773 0.0278298 0.82092 0.017973 -0.570082
1403715362.862143040 -0.553281 -0.761579 0.440606 0.0463154 0.819452 0.0166318 -0.571031
1403715362.912142992 -0.561739 -0.786868 0.43896 0.0659366 0.815639 0.0140138 -0.574621
1403715362.962142944 -0.570042 -0.80977 0.438224 0.0828986 0.810992 0.0135748 -0.578995
1403715363.012142897 -0.57935 -0.832428 0.438637 0.098624 0.80683 0.0134899 -0.582338
1403715363.062143087 -0.588113 -0.856198 0.439063 0.112624 0.803705 0.0153233 -0.584071
1403715363.112143040 -0.596507 -0.879073 0.440116 0.124608 0.801564 0.0189632 -0.584473
1403715363.162142992 -0.60506 -0.899284 0.441845 0.134986 0.801342 0.0237861 -0.582292
1403715363.212142944 -0.612605 -0.920698 0.443583 0.144637 0.800747 0.0298784 -0.58051
1403715363.262142897 -0.61911 -0.93785 0.446087 0.153296 0.800064 0.036715 -0.578835
1403715363.312143087 -0.626572 -0.952718 0.448715 0.161908 0.799354 0.0428245 -0.577049
1403715363.362143040 -0.633878 -0.964648 0.451871 0.170344 0.798193 0.049574 -0.575685
1403715363.412142992 -0.639455 -0.970202 0.456469 0.178114 0.796553 0.0562185 -0.574994
1403715363.462142944 -0.644638 -0.976668 0.460789 0.186051 0.794743 0.0639576 -0.574176
1403715363.512142897 -0.649132 -0.978799 0.466194 0.19366 0.793002 0.072058 -0.573106
1403715363.562143087 -0.653046 -0.977594 0.472134 0.199494 0.79183 0.0828863 -0.57126
1403715363.612143040 -0.654131 -0.972448 0.477926 0.203469 0.790855 0.0959055 -0.569167
1403715363.662142992 -0.654966 -0.966125 0.483906 0.2087 0.7896 0.107325 -0.566972
1403715363.712142944 -0.652376 -0.955954 0.490506 0.21454 0.787526 0.118504 -0.565448
1403715363.762142897 -0.649008 -0.944998 0.496643 0.221756 0.784879 0.128051 -0.564262
1403715363.812143087 -0.646844 -0.934138 0.502309 0.230144 0.781816 0.137447 -0.562944
1403715363.862143040 -0.640503 -0.921285 0.508267 0.240515 0.778455 0.145666 -0.561196
1403715363.912142992 -0.636136 -0.910143 0.513275 0.250568 0.774334 0.155187 -0.559947
1403715363.962142944 -0.630827 -0.898313 0.520123 0.260981 0.769487 0.166219 -0.558703
1403715364.012142897 -0.625528 -0.886739 0.525844 0.272949 0.76469 0.175376 -0.556769
1403715364.062143087 -0.619447 -0.874113 0.531629 0.284315 0.75963 0.185221 -0.554816
1403715364.112143040 -0.612911 -0.862032 0.537009 0.294927 0.754714 0.193142 -0.553281
1403715364.162142992 -0.605262 -0.84934 0.543314 0.304313 0.750192 0.200591 -0.551696
1403715364.212142944 -0.597574 -0.837686 0.549163 0.312444 0.747317 0.206206 -0.548977
1403715364.262142897 -0.589814 -0.827787 0.555506 0.320337 0.744816 0.209606 -0.546533
1403715364.312143087 -0.582685 -0.818199 0.562667 0.327526 0.743255 0.21111 -0.543812
1403715364.362143040 -0.57397 -0.80872 0.568757 0.333407 0.742462 0.210906 -0.541395
1403715364.412142992 -0.565926 -0.799267 0.576317 0.338487 0.741709 0.209836 -0.539687
1403715364.462142944 -0.55699 -0.789193 0.583705 0.341549 0.740768 0.209843 -0.539049
1403715364.512142897 -0.546542 -0.779953 0.59025 0.344172 0.740232 0.208243 -0.538737
1403715364.562143087 -0.536277 -0.770066 0.598359 0.345366 0.739686 0.207461 -0.539024
1403715364.612143040 -0.526195 -0.758479 0.607591 0.345807 0.73977 0.20737 -0.538661
1403715364.662142992 -0.515188 -0.746611 0.616955 0.346342 0.738783 0.208515 -0.539229
1403715364.712142944 -0.502932 -0.734482 0.627025 0.345713 0.737781 0.213258 -0.53915
1403715364.762142897 -0.489066 -0.722723 0.636733 0.344786 0.737699 0.220526 -0.536927
1403715364.812143087 -0.47517 -0.708371 0.646145 0.3443 0.738736 0.227963 -0.532691
1403715364.862143040 -0.460683 -0.693769 0.655226 0.345038 0.739731 0.234739 -0.527869
1403715364.912142992 -0.445898 -0.679494 0.663971 0.347382 0.739942 0.239905 -0.523695
1403715364.962142944 -0.430257 -0.665903 0.672056 0.349952 0.740043 0.246001 -0.518993
1403715365.012142897 -0.413642 -0.651426 0.679717 0.354508 0.738771 0.249104 -0.516225
1403715365.062143087 -0.399231 -0.638639 0.687997 0.358862 0.737795 0.254014 -0.512204
1403715365.112143040 -0.383972 -0.62694 0.696224 0.363599 0.734915 0.25893 -0.510539
1403715365.162142992 -0.370295 -0.61658 0.705291 0.368648 0.730395 0.264462 -0.510569
1403715365.212142944 -0.35662 -0.605638 0.714278 0.373685 0.726184 0.269469 -0.510297
1403715365.262142897 -0.344385 -0.596114 0.723225 0.377837 0.722702 0.2747 -0.509393
1403715365.312143087 -0.334131 -0.586921 0.732222 0.381525 0.719895 0.279197 -0.508173
1403715365.362143040 -0.323194 -0.578488 0.73949 0.385583 0.71702 0.282393 -0.507406
1403715365.412142992 -0.314167 -0.571468 0.746501 0.391041 0.713151 0.285156 -0.507138
1403715365.462142944 -0.305352 -0.564819 0.753207 0.39669 0.709856 0.288897 -0.505252
1403715365.512142897 -0.297105 -0.559276 0.75928 0.403137 0.705434 0.292758 -0.504119
1403715365.562143087 -0.288029 -0.553916 0.764754 0.410018 0.701157 0.297595 -0.501698
1403715365.612143040 -0.279062 -0.548317 0.770633 0.41926 0.695383 0.300641 -0.500279
1403715365.662142992 -0.269377 -0.543893 0.77554 0.429641 0.688442 0.303313 -0.499457
1403715365.712142944 -0.260733 -0.539528 0.780374 0.440519 0.681281 0.306305 -0.497972
1403715365.762142897 -0.250655 -0.536211 0.784267 0.451556 0.673949 0.309784 -0.495907
1403715365.812143087 -0.241229 -0.533012 0.788232 0.461942 0.667267 0.313824 -0.492828
1403715365.862143040 -0.230121 -0.530114 0.791979 0.470587 0.661092 0.318475 -0.489979
1403715365.912142992 -0.217477 -0.527001 0.795303 0.478536 0.655766 0.322558 -0.486755
1403715365.962142944 -0.20401 -0.522891 0.798663 0.485871 0.651051 0.325058 -0.484148
1403715366.012142897 -0.190336 -0.520648 0.801222 0.492744 0.645417 0.326118 -0.484033
1403715366.062143087 -0.174716 -0.518458 0.80281 0.499197 0.640858 0.326247 -0.483389
1403715366.112143040 -0.159593 -0.517818 0.804 0.505097 0.636084 0.325792 -0.483874
1403715366.162142992 -0.141851 -0.514667 0.805673 0.508456 0.633006 0.327074 -0.483527
1403715366.212142944 -0.122593 -0.511274 0.807353 0.510745 0.630752 0.32799 -0.483439
1403715366.262142897 -0.102103 -0.508475 0.809274 0.512075 0.629125 0.329465 -0.48315
1403715366.312143087 -0.0803394 -0.506304 0.810963 0.512234 0.62892 0.331657 -0.481746
1403715366.362143040 -0.0570908 -0.502912 0.813036 0.511853 0.629124 0.333566 -0.480566
1403715366.412142992 -0.0332924 -0.502315 0.813937 0.511085 0.631296 0.335371 -0.477267
1403715366.462142944 -0.00750971 -0.502263 0.815555 0.509052 0.634121 0.339189 -0.472978
1403715366.512142897 0.0190647 -0.503203 0.816788 0.506833 0.637149 0.342421 -0.468944
1403715366.562143087 0.0457357 -0.504254 0.816665 0.505326 0.639621 0.343712 -0.466253
1403715366.612143040 0.0736475 -0.504753 0.817104 0.504259 0.642522 0.344269 -0.462998
1403715366.662142992 0.100705 -0.505568 0.815646 0.50303 0.645034 0.344372 -0.46076
1403715366.712142944 0.128674 -0.505956 0.815242 0.502096 0.647692 0.343555 -0.458655
1403715366.762142897 0.1564 -0.505788 0.815043 0.501823 0.649915 0.341962 -0.456997
1403715366.812143087 0.184853 -0.50472 0.81614 0.501577 0.652789 0.340275 -0.454422
1403715366.862143040 0.21181 -0.502372 0.816826 0.501152 0.655134 0.338423 -0.452898
1403715366.912142992 0.238925 -0.498988 0.817192 0.500564 0.656654 0.336855 -0.452514
1403715366.962142944 0.264535 -0.496483 0.819339 0.501318 0.657529 0.334166 -0.452403
1403715367.012142897 0.290234 -0.49292 0.820853 0.501257 0.658239 0.332154 -0.452919
1403715367.062143087 0.318139 -0.485279 0.821109 0.501369 0.658449 0.329795 -0.454213
1403715367.112143040 0.33937 -0.480555 0.823963 0.501174 0.658994 0.328448 -0.454614
1403715367.162142992 0.358264 -0.475242 0.826842 0.501189 0.659771 0.326631 -0.454778
1403715367.212142944 0.375575 -0.470339 0.829481 0.499993 0.660316 0.326704 -0.455252
1403715367.262142897 0.391969 -0.463527 0.832778 0.500455 0.660269 0.324386 -0.456468
1403715367.312143087 0.411642 -0.452136 0.835084 0.500257 0.661505 0.322607 -0.456156
1403715367.362143040 0.433999 -0.436427 0.836937 0.500502 0.662618 0.31992 -0.456164
1403715367.412142992 0.45608 -0.419869 0.838695 0.500255 0.663494 0.318069 -0.456456
1403715367.462142944 0.476051 -0.403768 0.840865 0.499678 0.664279 0.316973 -0.45671
1403715367.512142897 0.496219 -0.386712 0.843278 0.499475 0.665518 0.31554 -0.456119
1403715367.562143087 0.518864 -0.368111 0.84543 0.49862 0.666519 0.3146 -0.456244
1403715367.612143040 0.539618 -0.347249 0.847845 0.497672 0.666897 0.314092 -0.457074
1403715367.662142992 0.562007 -0.324599 0.850252 0.497001 0.667191 0.312911 -0.458184
1403715367.712142944 0.5812 -0.300129 0.853454 0.495409 0.667651 0.313509 -0.458828
1403715367.762142897 0.60398 -0.275533 0.856054 0.494275 0.667864 0.313392 -0.459822
1403715367.812143087 0.623524 -0.251441 0.859612 0.492709 0.668333 0.314497 -0.460066
1403715367.862143040 0.644706 -0.226141 0.862717 0.490543 0.668474 0.316691 -0.46067
1403715367.912142992 0.664941 -0.199144 0.866163 0.487613 0.668232 0.32035 -0.4616
1403715367.962142944 0.683325 -0.171967 0.869838 0.485659 0.666214 0.323328 -0.464493
1403715368.012142897 0.705739 -0.144213 0.872173 0.484242 0.664094 0.325499 -0.467482
1403715368.062143087 0.728206 -0.117894 0.874862 0.483561 0.661653 0.326816 -0.470717
1403715368.112143040 0.749855 -0.0908518 0.875808 0.483151 0.659815 0.328029 -0.47287
1403715368.162142992 0.773239 -0.064238 0.875967 0.4833 0.65797 0.328593 -0.474892
1403715368.212142944 0.796345 -0.0382448 0.876395 0.484128 0.656479 0.328269 -0.476335
1403715368.262142897 0.821008 -0.0126926 0.875888 0.485859 0.654507 0.326476 -0.478513
1403715368.312143087 0.846595 0.0123979 0.875306 0.487906 0.652733 0.324433 -0.48024
1403715368.362143040 0.872787 0.0371894 0.874669 0.490523 0.650006 0.321537 -0.483211
1403715368.412142992 0.899278 0.0614516 0.873161 0.492459 0.647766 0.319511 -0.485588
1403715368.462142944 0.926679 0.0866093 0.872167 0.49357 0.645073 0.318825 -0.488488
1403715368.512142897 0.955258 0.111404 0.871452 0.494079 0.64325 0.3195 -0.489933
1403715368.562143087 0.986788 0.137089 0.871369 0.493063 0.642978 0.322557 -0.48931
1403715368.612143040 1.02069 0.162867 0.871151 0.491063 0.644058 0.327279 -0.48676
1403715368.662142992 1.05659 0.188863 0.870918 0.488959 0.645928 0.331862 -0.483285
1403715368.712142944 1.09375 0.215353 0.869868 0.488065 0.64706 0.334407 -0.480914
1403715368.762142897 1.13347 0.243412 0.869648 0.48709 0.648283 0.337307 -0.478222
1403715368.812143087 1.16934 0.267339 0.868129 0.486332 0.648908 0.339936 -0.476281
1403715368.862143040 1.20478 0.290696 0.866491 0.486872 0.649419 0.340739 -0.474455
1403715368.912142992 1.24262 0.314949 0.865003 0.486549 0.650632 0.340678 -0.473167
1403715368.962142944 1.28135 0.340071 0.863559 0.485717 0.652793 0.338846 -0.47236
1403715369.012142897 1.31761 0.36292 0.86133 0.484364 0.65601 0.335619 -0.471596
1403715369.062143087 1.3529 0.384925 0.859312 0.482119 0.660127 0.331281 -0.471218
1403715369.112143040 1.38772 0.406793 0.857527 0.478316 0.664881 0.3265 -0.471747
1403715369.162142992 1.42151 0.42802 0.856185 0.473072 0.670253 0.321976 -0.472542
1403715369.212142944 1.45474 0.449803 0.855266 0.466979 0.675861 0.316749 -0.474144
1403715369.262142897 1.48824 0.471037 0.855002 0.45913 0.68181 0.312563 -0.476066
1403715369.312143087 1.52453 0.493444 0.855621 0.451176 0.688159 0.306643 -0.47838
1403715369.362143040 1.5567 0.515774 0.855656 0.442341 0.694224 0.300783 -0.481577
1403715369.412142992 1.58486 0.535687 0.855065 0.432916 0.700865 0.294909 -0.484149
1403715369.462142944 1.61283 0.556908 0.855065 0.423474 0.707196 0.288057 -0.487408
1403715369.512142897 1.6393 0.578156 0.855424 0.413651 0.713408 0.281064 -0.490861
1403715369.562143087 1.6661 0.600236 0.856642 0.403625 0.719391 0.27394 -0.49449
1403715369.612143040 1.69232 0.622901 0.857991 0.393264 0.725322 0.266826 -0.498051
1403715369.662142992 1.7181 0.645079 0.857737 0.383178 0.730854 0.260515 -0.501157
1403715369.712142944 1.74173 0.667264 0.859166 0.374336 0.735458 0.255312 -0.503775
1403715369.762142897 1.7653 0.689929 0.860127 0.365894 0.739845 0.251396 -0.50552
1403715369.812143087 1.78989 0.713458 0.860548 0.359204 0.743453 0.247712 -0.506842
1403715369.862143040 1.81026 0.736661 0.861659 0.352949 0.746923 0.246126 -0.506906
1403715369.912142992 1.83375 0.762713 0.86141 0.348041 0.750474 0.2446 -0.505793
1403715369.962142944 1.85332 0.787219 0.861514 0.344499 0.754044 0.243236 -0.503561
1403715370.012142897 1.87287 0.813004 0.860167 0.340748 0.757085 0.243746 -0.501299
1403715370.062143087 1.88861 0.838264 0.859528 0.337203 0.75964 0.245521 -0.49896
1403715370.112143040 1.90392 0.865853 0.858089 0.334161 0.760749 0.247333 -0.498422
1403715370.162142992 1.91522 0.893947 0.857996 0.331058 0.760113 0.249793 -0.500233
1403715370.212142944 1.92937 0.925252 0.857712 0.331585 0.757054 0.248157 -0.50531
1403715370.262142897 1.9361 0.951216 0.858487 0.333324 0.753562 0.246154 -0.51034
1403715370.312143087 1.94235 0.976377 0.858584 0.335327 0.750502 0.244156 -0.514481
1403715370.362143040 1.94936 1.00246 0.859544 0.338606 0.747465 0.240826 -0.518309
1403715370.412142992 1.95874 1.02899 0.859449 0.342278 0.744379 0.237374 -0.521919
1403715370.462142944 1.96648 1.05546 0.860757 0.345587 0.742319 0.234688 -0.523882
1403715370.512142897 1.97522 1.08181 0.861613 0.348363 0.740376 0.233034 -0.52553
1403715370.562143087 1.98228 1.10748 0.862336 0.350651 0.739178 0.231717 -0.526277
1403715370.612143040 1.98871 1.13327 0.863536 0.351809 0.737973 0.23189 -0.527119
1403715370.662142992 1.99626 1.15961 0.864442 0.353407 0.737575 0.231384 -0.526828
1403715370.712142944 2.00377 1.18548 0.865439 0.353947 0.737357 0.232002 -0.526498
1403715370.762142897 2.01222 1.21152 0.86653 0.353151 0.737724 0.234407 -0.525453
1403715370.812143087 2.02064 1.23792 0.868035 0.352113 0.738817 0.236904 -0.52349
1403715370.862143040 2.03021 1.26423 0.868485 0.351519 0.740024 0.238988 -0.521232
1403715370.912142992 2.04023 1.29133 0.869354 0.35146 0.740976 0.239836 -0.519528
1403715370.962142944 2.04992 1.31779 0.87038 0.352408 0.742869 0.239689 -0.516239
1403715371.012142897 2.05969 1.3441 0.869208 0.353939 0.745628 0.238487 -0.511752
1403715371.062143087 2.0691 1.37007 0.868061 0.35615 0.749575 0.236598 -0.505289
1403715371.112143040 2.07642 1.39505 0.86536 0.35776 0.753291 0.235386 -0.499154
1403715371.162142992 2.08313 1.42171 0.8627 0.359226 0.756383 0.23383 -0.494131
1403715371.212142944 2.08898 1.45064 0.860439 0.359914 0.759078 0.232993 -0.489875
1403715371.262142897 2.09239 1.48061 0.857771 0.360084 0.760578 0.232758 -0.487529
1403715371.312143087 2.09317 1.51354 0.855145 0.35947 0.761346 0.232872 -0.486727
1403715371.362143040 2.09181 1.54642 0.853484 0.359153 0.761634 0.232798 -0.486546
1403715371.412142992 2.08837 1.57977 0.850436 0.358143 0.760992 0.23339 -0.488011
1403715371.462142944 2.08535 1.61509 0.84841 0.357749 0.757991 0.232956 -0.493149
1403715371.512142897 2.08001 1.65061 0.846412 0.358181 0.7533 0.231676 -0.500571
1403715371.562143087 2.0754 1.68684 0.844241 0.358703 0.748566 0.229479 -0.508252
1403715371.612143040 2.0695 1.72325 0.842644 0.359111 0.744518 0.227547 -0.514737
1403715371.662142992 2.06515 1.7598 0.840491 0.360092 0.740556 0.225079 -0.520816
1403715371.712142944 2.06227 1.79659 0.837399 0.361615 0.737409 0.221626 -0.525685
1403715371.762142897 2.05914 1.83248 0.833975 0.362401 0.735576 0.219458 -0.528613
1403715371.812143087 2.05771 1.8712 0.831504 0.362105 0.734797 0.219076 -0.530056
1403715371.862143040 2.05808 1.91101 0.828166 0.360086 0.737097 0.220688 -0.527563
1403715371.912142992 2.05916 1.95162 0.824931 0.357158 0.739743 0.223879 -0.524497
1403715371.962142944 2.05713 1.9884 0.819209 0.353828 0.742141 0.227541 -0.521783
1403715372.012142897 2.05882 2.02981 0.816219 0.351942 0.744175 0.229274 -0.519397
1403715372.062143087 2.05666 2.06922 0.811452 0.349724 0.744323 0.231208 -0.519827
1403715372.112143040 2.05651 2.11182 0.809339 0.348698 0.74407 0.231862 -0.520585
1403715372.162142992 2.05343 2.15054 0.805287 0.347391 0.743709 0.231611 -0.522085
1403715372.212142944 2.0511 2.18875 0.803469 0.346046 0.743377 0.22958 -0.524343
1403715372.262142897 2.04734 2.22577 0.801548 0.34299 0.744202 0.228577 -0.525618
1403715372.312143087 2.04376 2.26057 0.800412 0.339294 0.745508 0.226575 -0.52703
1403715372.362143040 2.04081 2.30228 0.801388 0.334348 0.747631 0.223703 -0.528409
1403715372.412142992 2.03862 2.34405 0.802777 0.327454 0.749814 0.221663 -0.530489
1403715372.462142944 2.03594 2.38634 0.805412 0.321937 0.751825 0.218576 -0.532297
1403715372.512142897 2.03272 2.42794 0.809447 0.316494 0.754007 0.216379 -0.533372
1403715372.562143087 2.03134 2.47114 0.813914 0.311263 0.755233 0.214742 -0.535374
1403715372.612143040 2.02565 2.50891 0.819985 0.307005 0.756512 0.212715 -0.536833
1403715372.662142992 2.02227 2.54864 0.825336 0.302998 0.75763 0.211247 -0.538112
1403715372.712142944 2.01698 2.58478 0.831206 0.300405 0.758467 0.209289 -0.539151
1403715372.762142897 2.01345 2.62418 0.835917 0.297813 0.759598 0.208254 -0.539397
1403715372.812143087 2.00969 2.66081 0.840301 0.296094 0.759892 0.206832 -0.540475
1403715372.862143040 2.00569 2.69696 0.84427 0.295233 0.76035 0.205286 -0.54089
1403715372.912142992 2.00212 2.73308 0.847478 0.295181 0.760262 0.203101 -0.541867
1403715372.962142944 1.99744 2.7665 0.851066 0.295807 0.759835 0.200817 -0.542975
1403715373.012142897 1.99355 2.80069 0.854541 0.296596 0.75965 0.198617 -0.543612
1403715373.062143087 1.98968 2.83697 0.857956 0.297411 0.759251 0.196835 -0.544371
1403715373.112143040 1.98632 2.8736 0.860969 0.298183 0.758772 0.195529 -0.545088
1403715373.162142992 1.98357 2.91233 0.863759 0.298822 0.758535 0.194574 -0.545409
1403715373.212142944 1.981 2.94992 0.866305 0.299338 0.758181 0.194379 -0.545688
1403715373.262142897 1.97932 2.98746 0.868862 0.299446 0.758365 0.195145 -0.545099
1403715373.312143087 1.97707 3.02191 0.871227 0.297973 0.758559 0.198676 -0.54436
1403715373.362143040 1.9755 3.05742 0.873289 0.297692 0.758415 0.200303 -0.544118
1403715373.412142992 1.97495 3.08777 0.875707 0.297778 0.758175 0.201603 -0.543927
1403715373.462142944 1.97436 3.12523 0.878258 0.297188 0.758139 0.203095 -0.543743
1403715373.512142897 1.97382 3.16281 0.880403 0.295964 0.758564 0.203711 -0.543587
1403715373.562143087 1.97359 3.20453 0.883476 0.292449 0.759744 0.205202 -0.543282
1403715373.612143040 1.97197 3.23968 0.885346 0.286678 0.762303 0.207317 -0.541968
1403715373.662142992 1.9712 3.2778 0.886705 0.279716 0.764824 0.208009 -0.541789
1403715373.712142944 1.96927 3.31247 0.888517 0.270939 0.767703 0.208275 -0.542075
1403715373.762142897 1.96672 3.34679 0.890485 0.262361 0.770649 0.205935 -0.543008
1403715373.812143087 1.9645 3.38392 0.89246 0.2539 0.773432 0.20082 -0.544985
1403715373.862143040 1.96252 3.41996 0.894543 0.245566 0.776441 0.193335 -0.547228
1403715373.912142992 1.95574 3.44887 0.895751 0.236642 0.779487 0.184952 -0.549721
1403715373.962142944 1.94858 3.47559 0.89676 0.227451 0.78233 0.175642 -0.552609
1403715374.012142897 1.9406 3.49871 0.897326 0.21716 0.785516 0.166834 -0.554953
1403715374.062143087 1.93274 3.52141 0.897218 0.206609 0.788488 0.157392 -0.557519
1403715374.112143040 1.92483 3.54186 0.89764 0.195706 0.791221 0.147794 -0.560201
1403715374.162142992 1.91758 3.56175 0.897675 0.183681 0.794264 0.139697 -0.562041
1403715374.212142944 1.91022 3.58559 0.899417 0.172241 0.79726 0.130232 -0.563693
1403715374.262142897 1.90299 3.60664 0.900486 0.160716 0.799857 0.121203 -0.565429
1403715374.312143087 1.89504 3.62637 0.901268 0.149922 0.80289 0.111457 -0.5661
1403715374.362143040 1.88728 3.64223 0.902111 0.138869 0.805797 0.103977 -0.566212
1403715374.412142992 1.88016 3.66088 0.903613 0.12937 0.808944 0.09698 -0.565214
1403715374.462142944 1.87303 3.67719 0.904526 0.121341 0.811738 0.0913109 -0.563932
1403715374.512142897 1.8641 3.69344 0.905359 0.114893 0.815591 0.0867707 -0.56043
1403715374.562143087 1.85466 3.71022 0.906309 0.109749 0.818449 0.0829808 -0.557863
1403715374.612143040 1.84428 3.726 0.907424 0.105568 0.821397 0.0805683 -0.554681
1403715374.662142992 1.83335 3.74266 0.907996 0.103223 0.823236 0.0780458 -0.552753
1403715374.712142944 1.82157 3.75874 0.908487 0.101064 0.824679 0.0769913 -0.551148
1403715374.762142897 1.80895 3.77508 0.909175 0.099719 0.825598 0.0768163 -0.550039
1403715374.812143087 1.79626 3.79288 0.9094 0.0988531 0.826014 0.0771882 -0.549519
1403715374.862143040 1.78285 3.81112 0.909438 0.0989109 0.825984 0.0776316 -0.54949
1403715374.912142992 1.76858 3.82764 0.90971 0.0985606 0.8254 0.0796923 -0.550136
1403715374.962142944 1.7523 3.84477 0.910436 0.0984046 0.822877 0.0814447 -0.553676
1403715375.012142897 1.73165 3.8566 0.911912 0.0987705 0.820672 0.0830703 -0.556633
1403715375.062143087 1.70914 3.86809 0.913588 0.0985282 0.818532 0.0858157 -0.559405
1403715375.112143040 1.68637 3.87963 0.914048 0.0993668 0.81701 0.0876357 -0.561196
1403715375.162142992 1.66159 3.89016 0.914835 0.100888 0.815543 0.0887966 -0.562873
1403715375.212142944 1.63606 3.90092 0.915089 0.102771 0.814141 0.0899158 -0.564383
1403715375.262142897 1.60997 3.91082 0.914487 0.105237 0.813573 0.089968 -0.564738
1403715375.312143087 1.58295 3.91929 0.914113 0.107574 0.813211 0.0907908 -0.564688
1403715375.362143040 1.55646 3.92718 0.913051 0.111373 0.812243 0.0896117 -0.565532
1403715375.412142992 1.53057 3.93464 0.911033 0.113214 0.812696 0.0917781 -0.564167
1403715375.462142944 1.50353 3.94076 0.909327 0.116499 0.811945 0.091287 -0.564659
1403715375.512142897 1.47619 3.94657 0.907231 0.119009 0.811985 0.0915352 -0.564038
1403715375.562143087 1.44921 3.95059 0.90408 0.122565 0.811703 0.0907201 -0.563814
1403715375.612143040 1.42318 3.95388 0.90041 0.125333 0.811272 0.0907881 -0.563815
1403715375.662142992 1.39714 3.95529 0.896145 0.127675 0.810445 0.0913333 -0.56439
1403715375.712142944 1.37025 3.9582 0.892831 0.128822 0.809458 0.0927362 -0.565317
1403715375.762142897 1.34412 3.96019 0.888593 0.130058 0.808373 0.0932518 -0.5665
1403715375.812143087 1.31852 3.96071 0.884325 0.130948 0.807484 0.0944776 -0.567359
1403715375.862143040 1.29338 3.95984 0.880431 0.130712 0.80642 0.0967296 -0.568546
1403715375.912142992 1.26815 3.95944 0.876524 0.129761 0.806079 0.0993833 -0.568789
1403715375.962142944 1.24181 3.96001 0.873839 0.129206 0.805057 0.100886 -0.570097
1403715376.012142897 1.21579 3.96013 0.870328 0.128108 0.804408 0.102491 -0.570974
1403715376.062143087 1.19135 3.95779 0.865784 0.128788 0.80364 0.101547 -0.572071
1403715376.112143040 1.16632 3.95673 0.861596 0.129562 0.803048 0.0992132 -0.573135
1403715376.162142992 1.13965 3.95749 0.858222 0.130735 0.802376 0.0961736 -0.574327
1403715376.212142944 1.11255 3.95845 0.854877 0.132256 0.801641 0.0931063 -0.57551
1403715376.262142897 1.09091 3.95502 0.848931 0.133209 0.800802 0.0903489 -0.576896
1403715376.312143087 1.06665 3.95497 0.845113 0.132188 0.797354 0.0905347 -0.581856
1403715376.362143040 1.04313 3.95302 0.841262 0.131106 0.792469 0.0906385 -0.588717
1403715376.412142992 1.01616 3.95504 0.839587 0.128238 0.789376 0.0931437 -0.593098
1403715376.462142944 0.991297 3.95563 0.836153 0.125359 0.790003 0.0960353 -0.592417
1403715376.512142897 0.968222 3.95399 0.831586 0.122943 0.792712 0.0979622 -0.588978
1403715376.562143087 0.949269 3.94819 0.82551 0.120947 0.795945 0.098483 -0.584931
1403715376.612143040 0.929113 3.94304 0.819923 0.119326 0.798766 0.098842 -0.581347
1403715376.662142992 0.910126 3.93525 0.813827 0.118185 0.801747 0.0979884 -0.577609
1403715376.712142944 0.891786 3.92441 0.80724 0.117295 0.802763 0.0968189 -0.576576
1403715376.762142897 0.87259 3.91451 0.801536 0.115309 0.803381 0.0970411 -0.576078
1403715376.812143087 0.853408 3.90417 0.79578 0.113704 0.802656 0.0965609 -0.577487
1403715376.862143040 0.834507 3.89416 0.790462 0.112178 0.800933 0.0950692 -0.580417
1403715376.912142992 0.815401 3.88415 0.785112 0.11009 0.797483 0.0938232 -0.585746
1403715376.962142944 0.799469 3.87354 0.781367 0.106877 0.793208 0.0939074 -0.592097
1403715377.012142897 0.782756 3.86153 0.775479 0.105698 0.790636 0.0910212 -0.596186
1403715377.062143087 0.76696 3.84814 0.769526 0.103341 0.791242 0.0895903 -0.596012
1403715377.112143040 0.755413 3.83447 0.762106 0.100859 0.794796 0.0880147 -0.59193
1403715377.162142992 0.746964 3.81915 0.75587 0.0978314 0.798131 0.087521 -0.58801
1403715377.212142944 0.739767 3.80264 0.749888 0.0954266 0.801229 0.086806 -0.584287
1403715377.262142897 0.734714 3.78452 0.743542 0.0935981 0.803142 0.0851683 -0.582193
1403715377.312143087 0.728485 3.76783 0.738087 0.0925439 0.804351 0.082512 -0.581074
1403715377.362143040 0.723391 3.75035 0.73237 0.0914138 0.804359 0.0805442 -0.581517
1403715377.412142992 0.717123 3.73187 0.727618 0.090898 0.803422 0.077897 -0.583252
1403715377.462142944 0.711772 3.71309 0.721875 0.0897802 0.802515 0.0769654 -0.584795
1403715377.512142897 0.706845 3.69361 0.716476 0.0891019 0.802106 0.0756333 -0.585633
1403715377.562143087 0.701924 3.67321 0.710488 0.0892052 0.802019 0.0740737 -0.585935
1403715377.612143040 0.697896 3.65195 0.704471 0.0890174 0.80245 0.0736618 -0.585426
1403715377.662142992 0.694446 3.63102 0.698119 0.0888418 0.803873 0.0729069 -0.583592
1403715377.712142944 0.690932 3.60979 0.691721 0.0891095 0.805216 0.0723041 -0.581772
1403715377.762142897 0.687242 3.58888 0.685229 0.0890671 0.805662 0.0722325 -0.58117
1403715377.812143087 0.685366 3.56824 0.678716 0.0893007 0.806163 0.0717759 -0.580495
1403715377.862143040 0.683225 3.5473 0.672163 0.0895169 0.806699 0.0714773 -0.579754
1403715377.912142992 0.680883 3.52657 0.664907 0.089489 0.806821 0.0713286 -0.579606
1403715377.962142944 0.682562 3.50279 0.660195 0.0893594 0.806775 0.0703869 -0.579805
1403715378.012142897 0.684868 3.4778 0.655345 0.0903649 0.806748 0.0681031 -0.579961
1403715378.062143087 0.685585 3.45107 0.650157 0.0918278 0.806211 0.0650322 -0.580828
1403715378.112143040 0.686874 3.42491 0.644835 0.0930225 0.805909 0.0620876 -0.58138
1403715378.162142992 0.690316 3.39755 0.6407 0.0943562 0.80545 0.058735 -0.582149
1403715378.212142944 0.69343 3.36842 0.636152 0.0960032 0.804732 0.0556286 -0.583177
1403715378.262142897 0.698072 3.34165 0.631315 0.0975797 0.805683 0.0522239 -0.581915
1403715378.312143087 0.703114 3.31489 0.626257 0.0997343 0.806904 0.0485573 -0.580173
1403715378.362143040 0.708362 3.2899 0.620283 0.101611 0.808723 0.0453861 -0.577566
1403715378.412142992 0.71315 3.26554 0.61417 0.102615 0.811215 0.0439741 -0.573992
1403715378.462142944 0.718556 3.24169 0.609745 0.102443 0.813183 0.0448361 -0.571164
1403715378.512142897 0.724415 3.21822 0.606141 0.100483 0.815249 0.0471628 -0.568373
1403715378.562143087 0.729374 3.19598 0.603219 0.0982673 0.816657 0.0507866 -0.566424
1403715378.612143040 0.735051 3.17452 0.60068 0.096715 0.817683 0.0524687 -0.565056
1403715378.662142992 0.741184 3.1534 0.598562 0.0952336 0.819032 0.0542138 -0.563186
1403715378.712142944 0.746168 3.1319 0.597218 0.0942542 0.820459 0.0555505 -0.56114
1403715378.762142897 0.751341 3.11175 0.595791 0.0937578 0.82196 0.0559699 -0.55898
1403715378.812143087 0.755636 3.09085 0.594934 0.0937608 0.823974 0.05588 -0.556015
1403715378.862143040 0.759139 3.07189 0.593805 0.0938874 0.825446 0.0552484 -0.55387
1403715378.912142992 0.761177 3.05136 0.593293 0.094128 0.826445 0.0548408 -0.552378
1403715378.962142944 0.762441 3.03303 0.59268 0.0942907 0.826872 0.0543116 -0.551762
1403715379.012142897 0.76294 3.01435 0.593968 0.0942908 0.8268 0.0539643 -0.551905
1403715379.062143087 0.761388 2.99425 0.596581 0.0936398 0.826603 0.0555308 -0.552155
1403715379.112143040 0.759499 2.9756 0.599174 0.0921934 0.825757 0.0569397 -0.553519
1403715379.162142992 0.757549 2.9568 0.603617 0.0892885 0.824162 0.0609103 -0.555945
1403715379.212142944 0.753839 2.93677 0.609169 0.0870958 0.823437 0.0646374 -0.556945
1403715379.262142897 0.749569 2.91836 0.613893 0.0847478 0.822731 0.0680104 -0.557948
1403715379.312143087 0.74353 2.8982 0.61963 0.0833177 0.822461 0.0711699 -0.558168
1403715379.362143040 0.737167 2.87746 0.625222 0.0817048 0.821926 0.0739316 -0.558834
1403715379.412142992 0.730209 2.85568 0.63084 0.0806422 0.821965 0.0763423 -0.558608
1403715379.462142944 0.722205 2.83299 0.636011 0.0799556 0.822687 0.0782134 -0.557383
1403715379.512142897 0.713855 2.81005 0.641223 0.0793885 0.823342 0.0798017 -0.556271
1403715379.562143087 0.703224 2.78729 0.646353 0.0800366 0.824264 0.0797771 -0.554814
1403715379.612143040 0.692301 2.76353 0.650813 0.0795643 0.825044 0.0805436 -0.553611
1403715379.662142992 0.678791 2.73676 0.655574 0.0801738 0.826617 0.0812762 -0.551063
1403715379.712142944 0.665957 2.71058 0.660883 0.0794012 0.826459 0.0823004 -0.55126
1403715379.762142897 0.653479 2.68511 0.666356 0.0790852 0.826283 0.0825939 -0.551525
1403715379.812143087 0.640092 2.65752 0.672237 0.0781742 0.824729 0.083128 -0.553895
1403715379.862143040 0.624058 2.63055 0.678654 0.0768644 0.822842 0.0845498 -0.556663
1403715379.912142992 0.607989 2.60167 0.68506 0.075742 0.820401 0.0853741 -0.560282
1403715379.962142944 0.589884 2.57066 0.690959 0.0753037 0.818522 0.0864192 -0.562924
1403715380.012142897 0.57045 2.53905 0.696459 0.0745701 0.817375 0.0879986 -0.564441
1403715380.062143087 0.551823 2.50609 0.701539 0.0753333 0.815515 0.0871974 -0.567149
1403715380.112143040 0.532118 2.47247 0.706516 0.0784344 0.814051 0.0838004 -0.569338
1403715380.162142992 0.513183 2.43687 0.710757 0.0823504 0.81234 0.0789305 -0.571919
1403715380.212142944 0.493868 2.40119 0.715115 0.084687 0.81135 0.0760875 -0.573368
1403715380.262142897 0.475303 2.3643 0.718391 0.087529 0.810979 0.072707 -0.573904
1403715380.312143087 0.456876 2.32734 0.721369 0.0897731 0.811176 0.0703687 -0.573571
1403715380.362143040 0.437803 2.28928 0.724455 0.0920447 0.811835 0.0695884 -0.572372
1403715380.412142992 0.420221 2.25166 0.726657 0.0930146 0.812816 0.0700603 -0.570763
1403715380.462142944 0.401879 2.213 0.729435 0.0928635 0.81298 0.0718905 -0.570326
1403715380.512142897 0.384282 2.17367 0.731795 0.0922049 0.812795 0.0736896 -0.570467
1403715380.562143087 0.368973 2.13663 0.734429 0.09109 0.812909 0.0750544 -0.570306
1403715380.612143040 0.354265 2.09986 0.737901 0.0901857 0.813135 0.0754951 -0.570069
1403715380.662142992 0.337361 2.06138 0.741437 0.0897244 0.81318 0.0758643 -0.570029
1403715380.712142944 0.320556 2.0246 0.745349 0.0893371 0.812856 0.0756205 -0.570583
1403715380.762142897 0.30378 1.98589 0.749191 0.0888093 0.812537 0.0761556 -0.571049
1403715380.812143087 0.289377 1.94845 0.752975 0.088359 0.812025 0.0758769 -0.571883
1403715380.862143040 0.274323 1.91057 0.756671 0.0879231 0.811506 0.0761241 -0.572654
1403715380.912142992 0.259506 1.87133 0.75915 0.0873426 0.811275 0.0770368 -0.572948
1403715380.962142944 0.244616 1.83153 0.762332 0.0869618 0.810937 0.0776483 -0.573401
1403715381.012142897 0.230283 1.79179 0.764904 0.0864545 0.810896 0.0789164 -0.573364
1403715381.062143087 0.217515 1.75239 0.767698 0.0868714 0.810254 0.0794776 -0.57413
1403715381.112143040 0.203866 1.71091 0.770038 0.0887441 0.810135 0.0785049 -0.574145
1403715381.162142992 0.190285 1.66894 0.772094 0.0912558 0.809373 0.0773828 -0.574977
1403715381.212142944 0.179299 1.62826 0.77393 0.0935569 0.808531 0.0761758 -0.575954
1403715381.262142897 0.168678 1.58753 0.774724 0.0958465 0.807498 0.0754627 -0.577119
1403715381.312143087 0.158959 1.54691 0.775697 0.0977053 0.806683 0.0752059 -0.57798
1403715381.362143040 0.150893 1.51059 0.775764 0.100523 0.806169 0.073948 -0.578375
1403715381.412142992 0.143342 1.47306 0.775204 0.103174 0.804959 0.0734993 -0.57965
1403715381.462142944 0.137167 1.43653 0.773995 0.105317 0.803991 0.073817 -0.580567
1403715381.512142897 0.130673 1.40011 0.773845 0.107004 0.801897 0.0746717 -0.58304
1403715381.562143087 0.124407 1.36213 0.772268 0.106327 0.801409 0.0783407 -0.583353
1403715381.612143040 0.12037 1.32708 0.770238 0.106257 0.801479 0.0806457 -0.582956
1403715381.662142992 0.114618 1.28992 0.768182 0.105582 0.802983 0.0836184 -0.580585
1403715381.712142944 0.110924 1.25855 0.765993 0.104744 0.805721 0.0858013 -0.576611
1403715381.762142897 0.10893 1.22573 0.762827 0.10376 0.808412 0.087504 -0.572754
1403715381.812143087 0.106727 1.19012 0.760285 0.102872 0.811306 0.088637 -0.568632
1403715381.862143040 0.105724 1.15679 0.756479 0.102696 0.814424 0.0894773 -0.564057
1403715381.912142992 0.102486 1.1184 0.752624 0.103669 0.816989 0.0917531 -0.559789
1403715381.962142944 0.0989562 1.07945 0.749391 0.106074 0.81873 0.0953198 -0.556186
1403715382.012142897 0.0945901 1.04084 0.74693 0.111073 0.819281 0.0979799 -0.553933
1403715382.062143087 0.089122 1.00465 0.744456 0.117206 0.819392 0.101564 -0.551856
1403715382.112143040 0.082422 0.96816 0.743083 0.125174 0.818632 0.104371 -0.550709
1403715382.162142992 0.0740089 0.925213 0.742064 0.134229 0.817098 0.108155 -0.550123
1403715382.212142944 0.0647326 0.88854 0.742336 0.144215 0.815238 0.111608 -0.549666
1403715382.262142897 0.055134 0.854644 0.742347 0.153691 0.813178 0.116455 -0.549144
1403715382.312143087 0.0434376 0.822538 0.742558 0.16404 0.810856 0.121318 -0.54853
1403715382.362143040 0.0320462 0.79102 0.742466 0.173914 0.808292 0.127124 -0.547958
1403715382.412142992 0.0190275 0.760047 0.742254 0.183971 0.805148 0.133625 -0.547754
1403715382.462142944 0.00673111 0.730041 0.741519 0.193439 0.80305 0.138821 -0.546279
1403715382.512142897 -0.00750125 0.699281 0.74066 0.202179 0.800614 0.143556 -0.545465
1403715382.562143087 -0.0220338 0.671015 0.739811 0.210225 0.798673 0.147275 -0.544277
1403715382.612143040 -0.0385912 0.642684 0.738909 0.218358 0.796573 0.150558 -0.543253
1403715382.662142992 -0.0558791 0.615679 0.737724 0.225977 0.794827 0.154989 -0.541446
1403715382.712142944 -0.0748115 0.587354 0.735948 0.234255 0.792513 0.158868 -0.540193
1403715382.762142897 -0.0949056 0.559022 0.734084 0.241577 0.791215 0.164217 -0.537263
1403715382.812143087 -0.115611 0.530225 0.731567 0.248611 0.788699 0.169929 -0.535976
1403715382.862143040 -0.136928 0.503662 0.729387 0.256201 0.786575 0.175031 -0.533877
1403715382.912142992 -0.158232 0.478662 0.727712 0.263312 0.78432 0.180222 -0.532005
1403715382.962142944 -0.18047 0.45406 0.725329 0.271093 0.78218 0.184172 -0.52989
1403715383.012142897 -0.20298 0.428996 0.72281 0.278934 0.779653 0.187729 -0.528294
1403715383.062143087 -0.226034 0.406531 0.72029 0.286521 0.777701 0.189409 -0.526508
1403715383.112143040 -0.251135 0.383592 0.717283 0.293261 0.775807 0.190081 -0.525349
1403715383.162142992 -0.276391 0.362947 0.714622 0.298227 0.774589 0.190678 -0.524133
1403715383.212142944 -0.302082 0.343623 0.711605 0.303365 0.773786 0.189671 -0.522732
1403715383.262142897 -0.328975 0.325005 0.707967 0.30569 0.773258 0.190797 -0.521749
1403715383.312143087 -0.356494 0.306849 0.704504 0.30853 0.772514 0.190097 -0.521435
1403715383.362143040 -0.38413 0.290743 0.701641 0.310744 0.771633 0.188862 -0.521874
1403715383.412142992 -0.412743 0.275569 0.698371 0.311501 0.770818 0.189007 -0.522573
1403715383.462142944 -0.441497 0.262116 0.695159 0.312389 0.769518 0.189019 -0.523954
1403715383.512142897 -0.471338 0.249927 0.692765 0.313881 0.767026 0.190097 -0.526319
1403715383.562143087 -0.502112 0.23819 0.690611 0.315406 0.764551 0.192934 -0.527975
1403715383.612143040 -0.530832 0.227601 0.686647 0.317427 0.761161 0.197247 -0.530064
1403715383.662142992 -0.55893 0.217602 0.683565 0.321353 0.758295 0.20146 -0.530221
1403715383.712142944 -0.588045 0.206583 0.679986 0.326535 0.755129 0.206486 -0.52964
1403715383.762142897 -0.617868 0.195672 0.676614 0.333166 0.751236 0.212316 -0.52874
1403715383.812143087 -0.646078 0.186106 0.67158 0.34116 0.746785 0.218235 -0.527537
1403715383.862143040 -0.675167 0.175309 0.66707 0.350046 0.742673 0.224942 -0.524696
1403715383.912142992 -0.701982 0.16846 0.662139 0.360107 0.73752 0.231925 -0.52211
1403715383.962142944 -0.728844 0.160618 0.658088 0.3701 0.732645 0.240481 -0.518099
1403715384.012142897 -0.7522 0.156275 0.653625 0.380865 0.726667 0.248078 -0.515125
1403715384.062143087 -0.774324 0.1522 0.65023 0.391775 0.721279 0.255747 -0.510747
1403715384.112143040 -0.792682 0.151099 0.646275 0.402692 0.715005 0.263408 -0.507172
1403715384.162142992 -0.810099 0.150167 0.64291 0.413301 0.708616 0.270764 -0.503719
1403715384.212142944 -0.829594 0.147254 0.640397 0.424256 0.702512 0.277422 -0.49952
1403715384.262142897 -0.848144 0.145133 0.638594 0.435017 0.695736 0.283741 -0.496188
1403715384.312143087 -0.866473 0.143274 0.636584 0.445889 0.688694 0.289672 -0.492924
1403715384.362143040 -0.881907 0.143133 0.635054 0.456445 0.681417 0.295833 -0.489706
1403715384.412142992 -0.89931 0.140085 0.63352 0.466139 0.674641 0.302261 -0.486017
1403715384.462142944 -0.913052 0.139053 0.632547 0.476252 0.668047 0.307469 -0.482037
1403715384.512142897 -0.92734 0.137582 0.63117 0.486612 0.661586 0.31189 -0.477741
1403715384.562143087 -0.943731 0.133637 0.630341 0.496359 0.656494 0.316768 -0.471489
1403715384.612143040 -0.957811 0.132666 0.628745 0.506395 0.650346 0.321098 -0.46638
1403715384.662142992 -0.966822 0.134194 0.627438 0.515907 0.644776 0.325668 -0.460483
1403715384.712142944 -0.979523 0.135074 0.626242 0.524365 0.639748 0.331341 -0.453846
1403715384.762142897 -0.991402 0.137215 0.62588 0.533143 0.633338 0.335962 -0.449189
1403715384.812143087 -0.99929 0.14304 0.62523 0.541371 0.627325 0.340811 -0.444104
1403715384.862143040 -1.01041 0.145832 0.625252 0.549174 0.621354 0.34529 -0.439434
1403715384.912142992 -1.01807 0.152498 0.625814 0.555945 0.615122 0.349651 -0.436229
1403715384.962142944 -1.02387 0.16094 0.626335 0.560762 0.609292 0.353998 -0.434736
1403715385.012142897 -1.03203 0.16841 0.627658 0.56386 0.605108 0.358949 -0.432506
1403715385.062143087 -1.03965 0.176548 0.62928 0.566122 0.60218 0.363895 -0.429493
1403715385.112143040 -1.04588 0.185315 0.63154 0.567787 0.599736 0.369463 -0.425947
1403715385.162142992 -1.04885 0.197858 0.634944 0.569959 0.597089 0.374772 -0.42211
1403715385.212142944 -1.0503 0.210831 0.638351 0.572238 0.594342 0.379898 -0.418305
1403715385.262142897 -1.05222 0.222736 0.641076 0.574089 0.592103 0.384113 -0.415083
1403715385.312143087 -1.05556 0.236051 0.644507 0.576448 0.590155 0.386863 -0.412021
1403715385.362143040 -1.05943 0.250196 0.648089 0.578427 0.587927 0.388861 -0.410549
1403715385.412142992 -1.06437 0.265481 0.651974 0.580362 0.586736 0.390106 -0.408336
1403715385.462142944 -1.06735 0.280412 0.655809 0.58196 0.584571 0.390219 -0.409058
1403715385.512142897 -1.07138 0.295375 0.65967 0.583067 0.581889 0.390163 -0.411353
1403715385.562143087 -1.07486 0.310603 0.663661 0.584848 0.578586 0.388632 -0.414917
1403715385.612143040 -1.07718 0.328838 0.669781 0.587003 0.575302 0.385719 -0.419138
1403715385.662142992 -1.07919 0.346249 0.674609 0.58951 0.573298 0.381913 -0.42184
1403715385.712142944 -1.08058 0.363258 0.680254 0.590732 0.571716 0.379153 -0.424758
1403715385.762142897 -1.08022 0.380647 0.685377 0.59063 0.570764 0.378144 -0.427074
1403715385.812143087 -1.07732 0.399322 0.691997 0.590167 0.569237 0.377631 -0.430195
1403715385.862143040 -1.07673 0.41663 0.698746 0.588975 0.56832 0.378537 -0.432239
1403715385.912142992 -1.07364 0.433716 0.705932 0.586557 0.567657 0.381171 -0.43408
1403715385.962142944 -1.06919 0.451618 0.714125 0.582411 0.568066 0.386806 -0.434142
1403715386.012142897 -1.06272 0.469154 0.721876 0.57837 0.569239 0.392486 -0.432909
1403715386.062143087 -1.05423 0.485711 0.729172 0.575299 0.570628 0.396774 -0.431259
1403715386.112143040 -1.04477 0.501901 0.736627 0.57311 0.571932 0.399937 -0.429523
1403715386.162142992 -1.03402 0.516325 0.742486 0.571903 0.573246 0.401917 -0.427527
1403715386.212142944 -1.02263 0.530276 0.748049 0.57148 0.574768 0.402953 -0.425066
1403715386.262142897 -1.01185 0.543808 0.752951 0.572204 0.575595 0.402824 -0.423091
1403715386.312143087 -0.999354 0.556703 0.755827 0.573184 0.575382 0.402108 -0.422735
1403715386.362143040 -0.987182 0.568575 0.758784 0.573362 0.574522 0.402567 -0.423227
1403715386.412142992 -0.974707 0.57949 0.760794 0.573009 0.573048 0.403766 -0.42456
1403715386.462142944 -0.961842 0.590451 0.763163 0.572725 0.571569 0.404895 -0.425858
1403715386.512142897 -0.948551 0.600656 0.764229 0.572333 0.569755 0.405894 -0.427861
1403715386.562143087 -0.935161 0.608247 0.765877 0.573272 0.567549 0.404771 -0.43059
1403715386.612143040 -0.923079 0.614339 0.766086 0.57403 0.565993 0.404288 -0.432079
1403715386.662142992 -0.909205 0.619609 0.765494 0.575315 0.563045 0.402573 -0.435807
1403715386.712142944 -0.894714 0.622599 0.764396 0.576737 0.561329 0.400299 -0.438229
1403715386.762142897 -0.879933 0.624642 0.763415 0.578878 0.560384 0.39728 -0.439362
1403715386.812143087 -0.862728 0.625064 0.761451 0.583035 0.560491 0.390677 -0.439649
1403715386.862143040 -0.846042 0.62443 0.758998 0.587046 0.560199 0.384412 -0.440206
1403715386.912142992 -0.826765 0.624282 0.755643 0.590751 0.559867 0.3789 -0.440451
1403715386.962142944 -0.805763 0.622822 0.752563 0.593491 0.559988 0.374555 -0.44033
1403715387.012142897 -0.78297 0.621457 0.748789 0.595451 0.560348 0.371725 -0.439624
1403715387.062143087 -0.756965 0.619395 0.745618 0.595832 0.561699 0.371021 -0.437974
1403715387.112143040 -0.729314 0.618161 0.741844 0.594389 0.563808 0.372978 -0.435556
1403715387.162142992 -0.699256 0.617098 0.736876 0.592443 0.566472 0.375905 -0.432222
1403715387.212142944 -0.668389 0.617854 0.732528 0.589564 0.569578 0.379804 -0.428654
1403715387.262142897 -0.635873 0.617492 0.728026 0.587601 0.571839 0.382285 -0.426125
1403715387.312143087 -0.601968 0.617427 0.722946 0.585148 0.573724 0.38511 -0.42442
1403715387.362143040 -0.56679 0.617905 0.718027 0.583035 0.575462 0.386965 -0.423287
1403715387.412142992 -0.529006 0.619109 0.713701 0.581099 0.57741 0.388237 -0.422131
1403715387.462142944 -0.49343 0.617494 0.707098 0.579891 0.57893 0.388765 -0.421223
1403715387.512142897 -0.4565 0.615528 0.702025 0.579649 0.581505 0.387774 -0.418916
1403715387.562143087 -0.419701 0.613778 0.697732 0.57992 0.583419 0.386193 -0.417336
1403715387.612143040 -0.383171 0.612903 0.696121 0.581291 0.585143 0.382882 -0.416064
1403715387.662142992 -0.34566 0.610859 0.696601 0.582072 0.587081 0.380247 -0.414658
1403715387.712142944 -0.307817 0.609713 0.700723 0.581993 0.589313 0.378293 -0.413387
1403715387.762142897 -0.270634 0.611706 0.709184 0.582022 0.591386 0.376107 -0.412378
1403715387.812143087 -0.229984 0.611787 0.71914 0.581414 0.592991 0.374363 -0.412519
1403715387.862143040 -0.191088 0.615983 0.731879 0.581221 0.59446 0.372473 -0.412388
1403715387.912142992 -0.150521 0.620681 0.74354 0.580668 0.595657 0.370777 -0.412967
1403715387.962142944 -0.109839 0.627644 0.752717 0.579932 0.596747 0.369709 -0.413385
1403715388.012142897 -0.0693605 0.634285 0.758394 0.579117 0.597236 0.369046 -0.414414
1403715388.062143087 -0.0282026 0.640746 0.760637 0.577597 0.598217 0.369354 -0.414844
1403715388.112143040 0.0120758 0.648702 0.759729 0.576204 0.59837 0.370056 -0.415934
1403715388.162142992 0.053418 0.658292 0.755196 0.574563 0.598588 0.370786 -0.417237
1403715388.212142944 0.093262 0.66895 0.747128 0.572305 0.598438 0.372772 -0.418784
1403715388.262142897 0.131383 0.681714 0.736825 0.569981 0.598036 0.375087 -0.420457
1403715388.312143087 0.169824 0.69521 0.725686 0.56793 0.597962 0.377152 -0.42149
1403715388.362143040 0.207784 0.707716 0.713116 0.565751 0.597822 0.379707 -0.422323
1403715388.412142992 0.247054 0.720306 0.701156 0.564631 0.597821 0.380605 -0.423014
1403715388.462142944 0.286397 0.733667 0.688768 0.563006 0.598124 0.382553 -0.422995
1403715388.512142897 0.326286 0.74709 0.676514 0.562719 0.598414 0.382812 -0.422732
1403715388.562143087 0.367468 0.759584 0.663996 0.562515 0.597905 0.382476 -0.424027
1403715388.612143040 0.403717 0.773464 0.651783 0.562366 0.597594 0.382845 -0.424331
1403715388.662142992 0.442087 0.787272 0.64003 0.561886 0.597417 0.383201 -0.424893
1403715388.712142944 0.482708 0.800862 0.629275 0.561281 0.597157 0.383575 -0.425721
1403715388.762142897 0.521861 0.814373 0.61905 0.560783 0.597345 0.384148 -0.425597
1403715388.812143087 0.562276 0.828072 0.608581 0.560403 0.597409 0.384021 -0.42612
1403715388.862143040 0.6008 0.842658 0.599843 0.55975 0.597942 0.384227 -0.426046
1403715388.912142992 0.64106 0.857461 0.593251 0.558263 0.598783 0.385583 -0.42559
1403715388.962142944 0.679935 0.871785 0.58812 0.557179 0.599103 0.386034 -0.426151
1403715389.012142897 0.717955 0.887359 0.585885 0.556222 0.599737 0.38657 -0.426023
1403715389.062143087 0.756567 0.902586 0.587023 0.555084 0.600064 0.387004 -0.426653
1403715389.112143040 0.794483 0.917108 0.591366 0.554014 0.600985 0.387543 -0.426258
1403715389.162142992 0.835011 0.932235 0.598295 0.552695 0.602234 0.38794 -0.425847
1403715389.212142944 0.877136 0.946 0.605333 0.551117 0.603195 0.388708 -0.425832
1403715389.262142897 0.918481 0.959212 0.612329 0.54923 0.60471 0.389964 -0.424971
1403715389.312143087 0.955775 0.972642 0.619711 0.547897 0.60587 0.390663 -0.424396
1403715389.362143040 0.996075 0.984879 0.625762 0.546424 0.607081 0.39115 -0.424117
1403715389.412142992 1.03064 0.998634 0.632572 0.545197 0.608179 0.391843 -0.423483
1403715389.462142944 1.0687 1.01139 0.63778 0.544616 0.608938 0.391453 -0.4235
1403715389.512142897 1.10389 1.02486 0.643083 0.544412 0.609255 0.390608 -0.424086
1403715389.562143087 1.1359 1.0373 0.647977 0.544859 0.608761 0.389389 -0.425341
1403715389.612143040 1.17116 1.04997 0.652023 0.545114 0.608002 0.387029 -0.428243
1403715389.662142992 1.20344 1.06329 0.656284 0.54468 0.60844 0.384143 -0.430764
1403715389.712142944 1.23558 1.07598 0.659686 0.543258 0.609623 0.380964 -0.433702
1403715389.762142897 1.26641 1.08935 0.663218 0.541105 0.61184 0.377254 -0.436504
1403715389.812143087 1.29617 1.10181 0.666218 0.537727 0.614783 0.373503 -0.439757
1403715389.862143040 1.32703 1.11303 0.667994 0.534192 0.619019 0.36859 -0.442262
1403715389.912142992 1.35598 1.12431 0.669071 0.530113 0.624607 0.363429 -0.443582
1403715389.962142944 1.38475 1.13559 0.669529 0.525942 0.63063 0.357962 -0.444471
1403715390.012142897 1.41201 1.14792 0.669474 0.521336 0.637763 0.352341 -0.44421
1403715390.062143087 1.43767 1.1591 0.668007 0.516284 0.644853 0.346922 -0.44414
1403715390.112143040 1.46508 1.1723 0.667108 0.510567 0.651967 0.341662 -0.444441
1403715390.162142992 1.49214 1.18686 0.665461 0.503958 0.659271 0.337068 -0.444716
1403715390.212142944 1.51875 1.20215 0.663149 0.496774 0.666306 0.332675 -0.445622
1403715390.262142897 1.54327 1.21902 0.660544 0.48949 0.673797 0.328102 -0.445809
1403715390.312143087 1.56858 1.23827 0.657026 0.480966 0.679637 0.324715 -0.448692
1403715390.362143040 1.59197 1.25859 0.654502 0.472683 0.685483 0.320763 -0.451436
1403715390.412142992 1.61262 1.27898 0.652023 0.463541 0.691403 0.318124 -0.453749
1403715390.462142944 1.635 1.30164 0.649585 0.453337 0.697528 0.31615 -0.456058
1403715390.512142897 1.65505 1.32473 0.64746 0.443641 0.703344 0.313522 -0.458469
1403715390.562143087 1.67322 1.34852 0.645029 0.433279 0.708785 0.311581 -0.461314
1403715390.612143040 1.69119 1.37383 0.643157 0.422799 0.713747 0.309556 -0.464737
1403715390.662142992 1.7069 1.40041 0.640407 0.413865 0.718233 0.30557 -0.468491
1403715390.712142944 1.72288 1.42795 0.638159 0.406834 0.722005 0.298807 -0.473191
1403715390.762142897 1.73276 1.45398 0.636098 0.402297 0.724883 0.289373 -0.478502
1403715390.812143087 1.74376 1.47856 0.633211 0.397736 0.728037 0.281383 -0.482278
1403715390.862143040 1.74909 1.50195 0.630693 0.394708 0.730488 0.274399 -0.485076
1403715390.912142992 1.75573 1.52709 0.627708 0.391502 0.732988 0.269591 -0.486595
1403715390.962142944 1.76108 1.55476 0.625423 0.389609 0.735052 0.264607 -0.487737
1403715391.012142897 1.76679 1.58329 0.622689 0.387946 0.736996 0.259923 -0.488646
1403715391.062143087 1.77062 1.61294 0.620496 0.385989 0.738913 0.25462 -0.490091
1403715391.112143040 1.77402 1.64411 0.617885 0.38363 0.740895 0.248836 -0.491918
1403715391.162142992 1.77502 1.67606 0.615936 0.381084 0.74208 0.242414 -0.495305
1403715391.212142944 1.77758 1.70921 0.613189 0.377788 0.743365 0.236942 -0.49854
1403715391.262142897 1.77883 1.7446 0.611496 0.374813 0.743454 0.23233 -0.502807
1403715391.312143087 1.77899 1.78063 0.610404 0.372179 0.743446 0.229135 -0.506229
1403715391.362143040 1.77963 1.81906 0.609305 0.369378 0.743851 0.227356 -0.508483
1403715391.412142992 1.77907 1.85744 0.607816 0.366974 0.744408 0.226486 -0.509794
1403715391.462142944 1.7788 1.89858 0.606239 0.365882 0.745213 0.224921 -0.510095
1403715391.512142897 1.77798 1.93896 0.604237 0.364883 0.74589 0.224537 -0.509991
1403715391.562143087 1.77783 1.98177 0.601604 0.364389 0.745819 0.22287 -0.511178
1403715391.612143040 1.77745 2.02495 0.599435 0.364445 0.745807 0.218814 -0.512905
1403715391.662142992 1.77739 2.06805 0.598524 0.363263 0.74581 0.215758 -0.515031
1403715391.712142944 1.77824 2.11282 0.599054 0.360297 0.746324 0.213761 -0.517197
1403715391.762142897 1.7786 2.16028 0.6035 0.356112 0.747336 0.211542 -0.519542
1403715391.812143087 1.78258 2.2089 0.61153 0.349731 0.7494 0.211537 -0.520903
1403715391.862143040 1.78303 2.25975 0.621897 0.341824 0.752636 0.211801 -0.521378
1403715391.912142992 1.78219 2.30939 0.635357 0.334575 0.75588 0.211278 -0.5216
1403715391.962142944 1.77789 2.35712 0.650224 0.328487 0.75938 0.210423 -0.52073
1403715392.012142897 1.77537 2.40686 0.664634 0.324493 0.763467 0.208325 -0.518095
1403715392.062143087 1.77195 2.45688 0.678718 0.320978 0.766439 0.206379 -0.516673
1403715392.112143040 1.76904 2.50791 0.692326 0.319078 0.768605 0.204012 -0.515572
1403715392.162142992 1.76618 2.55965 0.705532 0.31686 0.770258 0.202543 -0.515052
1403715392.212142944 1.7638 2.61504 0.718976 0.314207 0.771152 0.200229 -0.516243
1403715392.262142897 1.76256 2.67427 0.731911 0.309915 0.771701 0.198362 -0.518732
1403715392.312143087 1.75675 2.72475 0.743839 0.304833 0.771973 0.195608 -0.522372
1403715392.362143040 1.75093 2.77577 0.755493 0.297191 0.771269 0.193912 -0.528413
1403715392.412142992 1.74371 2.82411 0.768049 0.288908 0.768574 0.191656 -0.537674
1403715392.462142944 1.73572 2.87493 0.781852 0.27918 0.765276 0.189816 -0.54807
1403715392.512142897 1.72524 2.91881 0.796026 0.26853 0.763909 0.18816 -0.555815
1403715392.562143087 1.71721 2.96675 0.808157 0.258729 0.764745 0.184346 -0.560572
1403715392.612143040 1.70944 3.01335 0.819303 0.249269 0.767903 0.179708 -0.562045
1403715392.662142992 1.70323 3.05842 0.828123 0.239575 0.770014 0.174523 -0.564999
1403715392.712142944 1.69762 3.10217 0.837099 0.230031 0.771873 0.169006 -0.568098
1403715392.762142897 1.69208 3.14256 0.845627 0.220575 0.774669 0.163142 -0.569754
1403715392.812143087 1.68622 3.1789 0.852164 0.211068 0.77967 0.156966 -0.568267
1403715392.862143040 1.68207 3.21789 0.857918 0.202097 0.785642 0.149551 -0.565295
1403715392.912142992 1.67828 3.25609 0.863489 0.192322 0.791054 0.142483 -0.562978
1403715392.962142944 1.67528 3.29468 0.868606 0.181719 0.796502 0.135802 -0.560464
1403715393.012142897 1.67247 3.33337 0.872971 0.170781 0.800741 0.128874 -0.559499
1403715393.062143087 1.66887 3.36856 0.87831 0.160551 0.804182 0.120921 -0.559368
1403715393.112143040 1.66522 3.40442 0.882861 0.148458 0.807072 0.114551 -0.559887
1403715393.162142992 1.66064 3.43787 0.88777 0.134848 0.809285 0.109808 -0.561085
1403715393.212142944 1.65509 3.4712 0.892844 0.120538 0.811069 0.105027 -0.562678
1403715393.262142897 1.64834 3.50241 0.897663 0.106746 0.811702 0.0990674 -0.565624
1403715393.312143087 1.64115 3.53261 0.902232 0.0924605 0.811958 0.0926323 -0.568854
1403715393.362143040 1.63353 3.55936 0.906159 0.0784144 0.812345 0.085682 -0.571494
1403715393.412142992 1.62505 3.58229 0.910059 0.0637629 0.812892 0.0794061 -0.573442
1403715393.462142944 1.61519 3.60281 0.913664 0.0491181 0.813423 0.073247 -0.574948
1403715393.512142897 1.60555 3.62446 0.916091 0.0348942 0.813175 0.0663506 -0.577171
1403715393.562143087 1.59377 3.63823 0.918181 0.0203139 0.812951 0.0601072 -0.578866
1403715393.612143040 1.58346 3.65688 0.918353 0.0063685 0.812665 0.0513765 -0.580427
1403715393.662142992 1.57399 3.67304 0.919644 -0.00526633 0.812822 0.0396126 -0.58114
1403715393.712142944 1.56544 3.68662 0.919974 -0.0159493 0.813923 0.0263464 -0.580155
1403715393.762142897 1.55772 3.69741 0.921044 -0.0259174 0.81538 0.0124763 -0.578211
1403715393.812143087 1.5519 3.70852 0.920874 -0.036583 0.816901 -0.000468041 -0.575617
1403715393.862143040 1.54702 3.71982 0.919413 -0.046793 0.817993 -0.0137557 -0.573157
1403715393.912142992 1.54325 3.72977 0.918187 -0.0589233 0.818184 -0.0237447 -0.571436
1403715393.962142944 1.54052 3.7392 0.917061 -0.0695773 0.818348 -0.0353517 -0.5694
1403715394.012142897 1.53809 3.74621 0.916518 -0.0804217 0.817492 -0.0463431 -0.568412
1403715394.062143087 1.53588 3.75356 0.916419 -0.0919127 0.816212 -0.0566539 -0.567574
1403715394.112143040 1.53213 3.7581 0.914871 -0.104099 0.814954 -0.0664693 -0.566212
1403715394.162142992 1.52662 3.76246 0.913998 -0.11784 0.812813 -0.0748802 -0.565545
1403715394.212142944 1.52083 3.76639 0.914262 -0.131339 0.810913 -0.0843485 -0.563965
1403715394.262142897 1.51616 3.76934 0.914013 -0.145259 0.808604 -0.0934829 -0.562423
1403715394.312143087 1.51097 3.77207 0.913361 -0.15844 0.805359 -0.10384 -0.561703
1403715394.362143040 1.50766 3.77516 0.911401 -0.173285 0.800817 -0.112324 -0.562182
1403715394.412142992 1.50343 3.77608 0.909976 -0.187738 0.796068 -0.121151 -0.562452
1403715394.462142944 1.50156 3.77744 0.910038 -0.202386 0.790388 -0.129199 -0.56359
1403715394.512142897 1.49977 3.78001 0.909833 -0.217213 0.784807 -0.137405 -0.56393
1403715394.562143087 1.50121 3.78442 0.909085 -0.231916 0.779642 -0.146672 -0.562904
1403715394.612143040 1.49887 3.78495 0.908707 -0.245361 0.775083 -0.157327 -0.560618
1403715394.662142992 1.50038 3.78511 0.909529 -0.258584 0.771059 -0.1686 -0.556934
1403715394.712142944 1.50405 3.78521 0.90905 -0.272138 0.767266 -0.179607 -0.552254
1403715394.762142897 1.50703 3.78272 0.908731 -0.285795 0.764181 -0.190178 -0.546059
1403715394.812143087 1.5118 3.77882 0.906835 -0.299624 0.760716 -0.200524 -0.539747
1403715394.862143040 1.51789 3.77634 0.905419 -0.314321 0.756452 -0.210966 -0.533362
1403715394.912142992 1.52012 3.77103 0.903754 -0.329569 0.751624 -0.221398 -0.526714
1403715394.962142944 1.52565 3.76542 0.901173 -0.344819 0.745825 -0.231917 -0.520633
1403715395.012142897 1.53378 3.76107 0.89761 -0.360684 0.739298 -0.241456 -0.514824
1403715395.062143087 1.53982 3.7546 0.89593 -0.376202 0.732272 -0.25172 -0.50881
1403715395.112143040 1.54663 3.74851 0.893736 -0.391085 0.724778 -0.261998 -0.503097
1403715395.162142992 1.55424 3.74189 0.890224 -0.405493 0.717298 -0.271305 -0.497446
1403715395.212142944 1.56187 3.73507 0.886952 -0.418301 0.710904 -0.281101 -0.490532
1403715395.262142897 1.57101 3.72764 0.882411 -0.430845 0.703548 -0.289473 -0.485384
1403715395.312143087 1.58133 3.71986 0.87851 -0.442879 0.696181 -0.296917 -0.480656
1403715395.362143040 1.59042 3.71138 0.873982 -0.453918 0.689357 -0.303904 -0.475802
1403715395.412142992 1.59928 3.70243 0.868046 -0.464135 0.682855 -0.310923 -0.47076
1403715395.462142944 1.60866 3.69366 0.864027 -0.47373 0.677266 -0.317342 -0.464957
1403715395.512142897 1.61698 3.68364 0.85732 -0.482305 0.671446 -0.32421 -0.459814
1403715395.562143087 1.62624 3.67255 0.850879 -0.490421 0.665863 -0.330663 -0.454726
1403715395.612143040 1.63495 3.66094 0.843072 -0.497068 0.660729 -0.337461 -0.449979
1403715395.662142992 1.64301 3.64921 0.835567 -0.504355 0.655015 -0.343005 -0.446015
1403715395.712142944 1.65188 3.63733 0.827606 -0.512266 0.649599 -0.346745 -0.44201
1403715395.762142897 1.66156 3.62504 0.818221 -0.519265 0.64346 -0.351283 -0.439231
1403715395.812143087 1.67364 3.61327 0.807847 -0.526068 0.637572 -0.354217 -0.43736
1403715395.862143040 1.6841 3.60193 0.798839 -0.53056 0.633752 -0.359125 -0.433467
1403715395.912142992 1.697 3.59117 0.787312 -0.533454 0.631056 -0.363606 -0.4301
1403715395.962142944 1.70892 3.57855 0.776303 -0.534407 0.629945 -0.368651 -0.426234
1403715396.012142897 1.71924 3.56503 0.76701 -0.534125 0.629764 -0.374189 -0.422008
1403715396.062143087 1.73069 3.55096 0.757897 -0.531786 0.630665 -0.380278 -0.418155
1403715396.112143040 1.73855 3.53617 0.749342 -0.529339 0.631587 -0.385209 -0.415346
1403715396.162142992 1.74407 3.52033 0.741195 -0.526453 0.632208 -0.389368 -0.41419
1403715396.212142944 1.75151 3.50376 0.734278 -0.524617 0.632538 -0.390791 -0.414675
1403715396.262142897 1.75623 3.487 0.728178 -0.524137 0.631703 -0.38977 -0.417505
1403715396.312143087 1.76218 3.46958 0.722182 -0.525458 0.630281 -0.385789 -0.421672
1403715396.362143040 1.76662 3.45237 0.717127 -0.527211 0.627839 -0.381346 -0.427133
1403715396.412142992 1.76573 3.43816 0.711865 -0.528581 0.625946 -0.378685 -0.43057
1403715396.462142944 1.76761 3.42167 0.706701 -0.53079 0.624345 -0.374527 -0.433803
1403715396.512142897 1.76736 3.40665 0.700928 -0.533146 0.621697 -0.372579 -0.436387
1403715396.562143087 1.76757 3.39178 0.695606 -0.535137 0.619034 -0.372647 -0.437675
1403715396.612143040 1.76915 3.37609 0.690216 -0.538225 0.616046 -0.372785 -0.437988
1403715396.662142992 1.76904 3.36297 0.683522 -0.541182 0.61198 -0.375414 -0.437798
1403715396.712142944 1.77292 3.34755 0.677029 -0.544128 0.608776 -0.378028 -0.436361
1403715396.762142897 1.77601 3.33369 0.669737 -0.54704 0.607035 -0.380775 -0.432742
1403715396.812143087 1.77985 3.31837 0.66176 -0.549465 0.605902 -0.383639 -0.428709
1403715396.862143040 1.78407 3.30375 0.653873 -0.552582 0.605129 -0.385091 -0.424473
1403715396.912142992 1.78935 3.28834 0.645927 -0.555544 0.604707 -0.385964 -0.420395
1403715396.962142944 1.79338 3.27502 0.636435 -0.559907 0.605002 -0.384402 -0.415585
1403715397.012142897 1.79519 3.26318 0.62568 -0.563275 0.606067 -0.383565 -0.410222
1403715397.062143087 1.79844 3.24844 0.615171 -0.566814 0.606871 -0.381742 -0.405836
1403715397.112143040 1.8003 3.23442 0.603676 -0.568908 0.607687 -0.381481 -0.401912
1403715397.162142992 1.80312 3.21758 0.592601 -0.56977 0.609064 -0.382424 -0.397687
1403715397.212142944 1.80484 3.20074 0.581566 -0.569079 0.610983 -0.385303 -0.392925
1403715397.262142897 1.80808 3.18055 0.570655 -0.56741 0.613508 -0.388816 -0.387913
1403715397.312143087 1.80914 3.16057 0.560084 -0.564752 0.6153 -0.393349 -0.384365
1403715397.362143040 1.81055 3.13684 0.55046 -0.562506 0.616848 -0.396806 -0.381616
1403715397.412142992 1.81048 3.11192 0.540831 -0.560934 0.617904 -0.399081 -0.379846
1403715397.462142944 1.8096 3.08558 0.531826 -0.560124 0.61881 -0.400564 -0.378
1403715397.512142897 1.80728 3.05773 0.523571 -0.559783 0.619239 -0.401041 -0.377296
1403715397.562143087 1.80235 3.02987 0.515117 -0.558876 0.618904 -0.402836 -0.377277
1403715397.612143040 1.79809 2.99867 0.5073 -0.557692 0.618395 -0.40453 -0.378052
1403715397.662142992 1.79202 2.96504 0.501326 -0.556627 0.616727 -0.405946 -0.380817
1403715397.712142944 1.78281 2.93224 0.494403 -0.555002 0.613797 -0.4085 -0.385168
1403715397.762142897 1.77308 2.89748 0.491056 -0.554301 0.61126 -0.409153 -0.389494
1403715397.812143087 1.75908 2.86547 0.48937 -0.553269 0.609008 -0.410538 -0.393016
1403715397.862143040 1.74606 2.83068 0.485344 -0.552717 0.607031 -0.410805 -0.396556
1403715397.912142992 1.73174 2.79531 0.48325 -0.552825 0.604654 -0.409871 -0.400979
1403715397.962142944 1.71564 2.76148 0.482229 -0.551801 0.601018 -0.410697 -0.406965
1403715398.012142897 1.69843 2.72893 0.480804 -0.550546 0.597153 -0.411538 -0.413452
1403715398.062143087 1.6809 2.6989 0.479139 -0.549097 0.59346 -0.412734 -0.419462
1403715398.112143040 1.66403 2.66894 0.477484 -0.54774 0.590615 -0.41356 -0.424409
1403715398.162142992 1.64621 2.64298 0.473403 -0.546473 0.588019 -0.414362 -0.428842
1403715398.212142944 1.6293 2.61616 0.469986 -0.546105 0.587111 -0.413649 -0.431237
1403715398.262142897 1.61167 2.59457 0.464766 -0.546088 0.587481 -0.412507 -0.431848
1403715398.312143087 1.59528 2.57323 0.459019 -0.546876 0.588483 -0.409754 -0.432107
1403715398.362143040 1.57965 2.55487 0.453037 -0.547355 0.589413 -0.407274 -0.432577
1403715398.412142992 1.56362 2.53754 0.446784 -0.546471 0.591282 -0.406883 -0.43151
1403715398.462142944 1.5489 2.52529 0.439649 -0.547103 0.592014 -0.403988 -0.432426
1403715398.512142897 1.5349 2.51055 0.433687 -0.547324 0.592848 -0.401461 -0.433355
1403715398.562143087 1.52071 2.49744 0.427047 -0.547398 0.592838 -0.399544 -0.435043
1403715398.612143040 1.50781 2.48147 0.421427 -0.545978 0.592077 -0.399483 -0.43791
1403715398.662142992 1.49558 2.46704 0.417177 -0.545305 0.590089 -0.398297 -0.44249
1403715398.712142944 1.48412 2.45298 0.412625 -0.545051 0.586778 -0.396631 -0.448658
1403715398.762142897 1.47367 2.44163 0.409289 -0.5451 0.583526 -0.394473 -0.454703
1403715398.812143087 1.46466 2.43147 0.406543 -0.545455 0.581122 -0.392288 -0.459224
1403715398.862143040 1.45743 2.4227 0.403558 -0.546037 0.579297 -0.390323 -0.462501
1403715398.912142992 1.45171 2.4143 0.401096 -0.546397 0.578125 -0.389087 -0.464579
1403715398.962142944 1.44741 2.40736 0.398752 -0.546463 0.577737 -0.38911 -0.464964
1403715399.012142897 1.44591 2.40231 0.396526 -0.546521 0.576989 -0.3891 -0.465832
1403715399.062143087 1.44573 2.39832 0.39406 -0.546508 0.577476 -0.389904 -0.464569
1403715399.112143040 1.44848 2.39501 0.391687 -0.546794 0.579094 -0.390563 -0.461655
1403715399.162142992 1.45294 2.39287 0.388102 -0.546086 0.580756 -0.392777 -0.458519
1403715399.212142944 1.45805 2.39187 0.385335 -0.545998 0.581612 -0.394468 -0.45608
1403715399.262142897 1.46555 2.39329 0.383418 -0.545421 0.58201 -0.396342 -0.454636
1403715399.312143087 1.47366 2.39427 0.380512 -0.546673 0.582597 -0.395422 -0.453179
1403715399.362143040 1.4843 2.39912 0.378987 -0.548477 0.583676 -0.393296 -0.451457
1403715399.412142992 1.49487 2.40544 0.375844 -0.551223 0.584891 -0.390463 -0.448992
1403715399.462142944 1.50813 2.41453 0.373741 -0.553438 0.585452 -0.387844 -0.447806
1403715399.512142897 1.52198 2.42397 0.37259 -0.55546 0.585222 -0.38484 -0.448194
1403715399.562143087 1.53736 2.43326 0.371445 -0.55812 0.58791 -0.380672 -0.444918
1403715399.612143040 1.55429 2.44391 0.369087 -0.559421 0.593673 -0.37819 -0.43769
1403715399.662142992 1.57289 2.45492 0.367438 -0.560431 0.599235 -0.375605 -0.430993
1403715399.712142944 1.59242 2.46589 0.366308 -0.561038 0.604265 -0.373298 -0.425146
1403715399.762142897 1.6124 2.47583 0.36508 -0.56142 0.60787 -0.371129 -0.421385
1403715399.812143087 1.63305 2.48489 0.364975 -0.561369 0.610671 -0.36946 -0.418862
1403715399.862143040 1.65439 2.49407 0.367059 -0.561634 0.612484 -0.367798 -0.41732
1403715399.912142992 1.67613 2.50169 0.369968 -0.561908 0.614005 -0.365859 -0.416418
1403715399.962142944 1.69836 2.50766 0.372399 -0.561666 0.615537 -0.363194 -0.416817
1403715400.012142897 1.72074 2.51287 0.376563 -0.560367 0.616991 -0.360237 -0.418976
1403715400.062143087 1.74299 2.5159 0.380265 -0.557854 0.618321 -0.35778 -0.422459
1403715400.112143040 1.76543 2.51857 0.38683 -0.554692 0.620152 -0.354676 -0.426537
1403715400.162142992 1.78772 2.51982 0.392996 -0.550273 0.62333 -0.351501 -0.43024
1403715400.212142944 1.81133 2.51845 0.397353 -0.545525 0.626427 -0.347257 -0.435206
1403715400.262142897 1.83548 2.51598 0.402353 -0.542069 0.629256 -0.33991 -0.441203
1403715400.312143087 1.8605 2.51203 0.406734 -0.537309 0.633108 -0.333131 -0.446651
1403715400.362143040 1.88622 2.50714 0.411917 -0.531924 0.637305 -0.325939 -0.452397
1403715400.412142992 1.9128 2.50135 0.416854 -0.525518 0.642989 -0.319031 -0.456743
1403715400.462142944 1.94119 2.49438 0.420771 -0.516658 0.649717 -0.314749 -0.460288
1403715400.512142897 1.97058 2.48565 0.425196 -0.506668 0.657818 -0.310662 -0.462658
1403715400.562143087 2.00147 2.47542 0.427668 -0.496106 0.666421 -0.306307 -0.464692
1403715400.612143040 2.03274 2.46368 0.429978 -0.484243 0.675741 -0.302264 -0.46639
1403715400.662142992 2.065 2.4506 0.431137 -0.472402 0.685409 -0.296816 -0.467922
1403715400.712142944 2.09726 2.43687 0.432487 -0.460157 0.694694 -0.290884 -0.470151
1403715400.762142897 2.13005 2.42222 0.432864 -0.44729 0.704084 -0.285438 -0.471935
1403715400.812143087 2.16313 2.4057 0.432613 -0.433064 0.712932 -0.281517 -0.474269
1403715400.862143040 2.19442 2.38824 0.433239 -0.418501 0.72148 -0.278075 -0.476443
1403715400.912142992 2.22508 2.36986 0.432636 -0.406102 0.729855 -0.274005 -0.476774
1403715400.962142944 2.25609 2.35018 0.430344 -0.395013 0.737235 -0.270714 -0.476617
1403715401.012142897 2.28544 2.32946 0.428771 -0.385401 0.743887 -0.267387 -0.476028
1403715401.062143087 2.31428 2.3077 0.427001 -0.378756 0.749167 -0.262637 -0.475726
1403715401.112143040 2.34233 2.28459 0.425618 -0.372914 0.7528 -0.259132 -0.476527
1403715401.162142992 2.36735 2.26019 0.425751 -0.36931 0.755728 -0.253942 -0.477493
1403715401.212142944 2.39103 2.23514 0.426118 -0.367561 0.757307 -0.248566 -0.479166
1403715401.262142897 2.41398 2.20785 0.427429 -0.367086 0.758238 -0.243027 -0.480896
1403715401.312143087 2.43687 2.17878 0.428706 -0.366426 0.758746 -0.238374 -0.482922
1403715401.362143040 2.4559 2.14925 0.431152 -0.364712 0.758382 -0.237221 -0.485354
1403715401.412142992 2.47551 2.11669 0.434244 -0.363077 0.757611 -0.236909 -0.487928
1403715401.462142944 2.49255 2.08366 0.43799 -0.361829 0.756507 -0.237027 -0.490504
1403715401.512142897 2.50854 2.04824 0.442492 -0.359896 0.755187 -0.238716 -0.493135
1403715401.562143087 2.52386 2.01195 0.447345 -0.357398 0.754401 -0.241327 -0.494881
1403715401.612143040 2.53649 1.97463 0.453401 -0.354142 0.75252 -0.245631 -0.497957
1403715401.662142992 2.54884 1.93565 0.459613 -0.351026 0.751256 -0.248348 -0.500718
1403715401.712142944 2.55862 1.89777 0.466067 -0.344164 0.750388 -0.254177 -0.503848
1403715401.762142897 2.56788 1.85855 0.471803 -0.335798 0.750931 -0.259558 -0.505936
1403715401.812143087 2.57597 1.8207 0.477373 -0.329849 0.751229 -0.260865 -0.508729
1403715401.862143040 2.58317 1.78373 0.482844 -0.324576 0.752029 -0.260647 -0.511044
1403715401.912142992 2.58798 1.74951 0.487813 -0.323401 0.751946 -0.257495 -0.513502
1403715401.962142944 2.59148 1.71665 0.491971 -0.324483 0.751062 -0.252646 -0.516513
1403715402.012142897 2.59433 1.68462 0.495847 -0.326394 0.749917 -0.247913 -0.519259
1403715402.062143087 2.59551 1.6543 0.499828 -0.328765 0.74894 -0.244061 -0.520995
1403715402.112143040 2.59541 1.62339 0.503723 -0.32976 0.746045 -0.243363 -0.524834
1403715402.162142992 2.59484 1.59374 0.508138 -0.32926 0.740639 -0.244535 -0.532206
1403715402.212142944 2.59343 1.56586 0.512379 -0.327597 0.737056 -0.245469 -0.537748
1403715402.262142897 2.5925 1.53852 0.516204 -0.325595 0.735426 -0.245142 -0.541334
1403715402.312143087 2.59477 1.51078 0.519028 -0.325248 0.736327 -0.240662 -0.542326
1403715402.362143040 2.5968 1.48406 0.520152 -0.324935 0.738895 -0.233458 -0.54217
1403715402.412142992 2.59971 1.45731 0.521651 -0.322948 0.741122 -0.225677 -0.54361
1403715402.462142944 2.60308 1.43294 0.521973 -0.319993 0.742832 -0.216803 -0.546628
1403715402.512142897 2.60708 1.40849 0.522066 -0.316925 0.742669 -0.208015 -0.552025
1403715402.562143087 2.61377 1.3832 0.522933 -0.313506 0.743271 -0.201723 -0.555491
1403715402.612143040 2.62068 1.35894 0.523399 -0.309885 0.742412 -0.1973 -0.56024
1403715402.662142992 2.63013 1.33439 0.523755 -0.306801 0.742306 -0.193186 -0.563502
1403715402.712142944 2.64151 1.30966 0.524555 -0.303153 0.742812 -0.191294 -0.565451
1403715402.762142897 2.6549 1.28474 0.52412 -0.297481 0.747236 -0.192878 -0.562086
1403715402.812143087 2.66951 1.26015 0.522957 -0.291718 0.751505 -0.195688 -0.558434
1403715402.862143040 2.68516 1.23491 0.52178 -0.286456 0.755763 -0.198767 -0.554307
1403715402.912142992 2.70178 1.21014 0.520417 -0.28128 0.760176 -0.201881 -0.54978
1403715402.962142944 2.71782 1.18589 0.518007 -0.277029 0.765144 -0.20382 -0.544304
1403715403.012142897 2.734 1.16294 0.515854 -0.27299 0.770677 -0.206407 -0.537521
1403715403.062143087 2.75002 1.14053 0.514014 -0.270993 0.776254 -0.206121 -0.530572
1403715403.112143040 2.76535 1.11779 0.513027 -0.268991 0.781186 -0.20641 -0.524201
1403715403.162142992 2.7794 1.09558 0.512418 -0.267935 0.785212 -0.206217 -0.518776
1403715403.212142944 2.79156 1.07371 0.512522 -0.266798 0.787808 -0.206379 -0.515349
1403715403.262142897 2.80203 1.05181 0.513232 -0.268438 0.789128 -0.203963 -0.513436
1403715403.312143087 2.8115 1.02941 0.514526 -0.270412 0.788964 -0.201509 -0.513621
1403715403.362143040 2.81885 1.00706 0.51675 -0.271672 0.788173 -0.198784 -0.51523
1403715403.412142992 2.82524 0.984359 0.519658 -0.271671 0.787418 -0.196022 -0.517438
1403715403.462142944 2.82941 0.961475 0.523087 -0.270258 0.787038 -0.192913 -0.51992
1403715403.512142897 2.83096 0.939317 0.526517 -0.266759 0.787019 -0.189635 -0.522952
1403715403.562143087 2.83105 0.917734 0.529234 -0.261336 0.788008 -0.186629 -0.525278
1403715403.612143040 2.82995 0.896856 0.531259 -0.255352 0.790358 -0.182135 -0.526267
1403715403.662142992 2.82698 0.877518 0.53299 -0.248638 0.79303 -0.177156 -0.527161
1403715403.712142944 2.82084 0.858607 0.534142 -0.240719 0.79719 -0.172097 -0.526236
1403715403.762142897 2.81369 0.83812 0.535118 -0.231116 0.8018 -0.167758 -0.524937
1403715403.812143087 2.80596 0.816548 0.536101 -0.220737 0.805715 -0.163585 -0.524728
1403715403.862143040 2.79672 0.793983 0.538005 -0.210278 0.809011 -0.158733 -0.525442
1403715403.912142992 2.78547 0.771511 0.539806 -0.200139 0.81202 -0.153092 -0.526432
1403715403.962142944 2.77338 0.748585 0.542358 -0.18988 0.81457 -0.147369 -0.527924
1403715404.012142897 2.75968 0.72535 0.544858 -0.180636 0.816164 -0.140612 -0.530542
1403715404.062143087 2.74321 0.702226 0.548787 -0.171 0.816287 -0.133415 -0.535383
1403715404.112143040 2.72458 0.679911 0.552677 -0.162594 0.815985 -0.125065 -0.540454
1403715404.162142992 2.70472 0.658284 0.557118 -0.155998 0.814754 -0.114075 -0.546652
1403715404.212142944 2.68406 0.63746 0.561349 -0.14934 0.813957 -0.103989 -0.551686
1403715404.262142897 2.66285 0.615703 0.564754 -0.144412 0.812654 -0.0939786 -0.556692
1403715404.312143087 2.64103 0.593606 0.567554 -0.140538 0.812141 -0.0844784 -0.559946
1403715404.362143040 2.6199 0.569144 0.569907 -0.136382 0.812243 -0.0783709 -0.561711
1403715404.412142992 2.59882 0.543236 0.572651 -0.133374 0.812028 -0.0723642 -0.563547
1403715404.462142944 2.57782 0.51663 0.57569 -0.130039 0.811459 -0.0686598 -0.565606
1403715404.512142897 2.55658 0.489886 0.576872 -0.128309 0.810595 -0.0648416 -0.567687
1403715404.562143087 2.53615 0.461492 0.577885 -0.126431 0.809887 -0.062365 -0.569394
1403715404.612143040 2.51705 0.432011 0.577931 -0.124169 0.809171 -0.0615456 -0.570997
1403715404.662142992 2.49737 0.399878 0.577614 -0.120386 0.80886 -0.0644567 -0.571925
1403715404.712142944 2.47795 0.368341 0.576263 -0.117232 0.808351 -0.067157 -0.572987
1403715404.762142897 2.45924 0.336296 0.574759 -0.113381 0.807656 -0.0713451 -0.574236
1403715404.812143087 2.44046 0.30419 0.572398 -0.10982 0.808128 -0.0733916 -0.574005
1403715404.862143040 2.42134 0.273045 0.569298 -0.105406 0.808723 -0.073642 -0.573962
1403715404.912142992 2.40234 0.242815 0.564807 -0.0999843 0.808594 -0.0731632 -0.575175
1403715404.962142944 2.38329 0.212794 0.559841 -0.0928356 0.808313 -0.0724128 -0.576861
1403715405.012142897 2.36471 0.182881 0.555053 -0.0841848 0.807901 -0.0708971 -0.578949
1403715405.062143087 2.34623 0.153419 0.550195 -0.0738187 0.807824 -0.0687623 -0.580726
1403715405.112143040 2.32983 0.123779 0.546253 -0.0613812 0.808329 -0.0670194 -0.581675
1403715405.162142992 2.31332 0.0937719 0.542078 -0.0480621 0.809816 -0.0628184 -0.581327
1403715405.212142944 2.30132 0.0723439 0.536838 -0.0341095 0.811317 -0.0578459 -0.580737
1403715405.262142897 2.28834 0.0501847 0.531505 -0.0195152 0.812731 -0.0513503 -0.580044
1403715405.312143087 2.27632 0.0250025 0.5285 -0.00600546 0.81425 -0.0425014 -0.578926
1403715405.362143040 2.26478 0.00360991 0.524763 0.00722151 0.81536 -0.0330159 -0.577968
1403715405.412142992 2.25053 -0.0238687 0.52373 0.0197977 0.816999 -0.0220868 -0.575876
1403715405.462142944 2.23742 -0.0439251 0.520608 0.0331296 0.818251 -0.0124772 -0.573771
1403715405.512142897 2.22405 -0.0632374 0.517356 0.046619 0.818844 -0.00272063 -0.572114
1403715405.562143087 2.21133 -0.0812142 0.513544 0.0598566 0.819128 0.00750751 -0.570429
1403715405.612143040 2.19776 -0.10271 0.509406 0.071423 0.819407 0.0202618 -0.568384
1403715405.662142992 2.18275 -0.123036 0.504484 0.0821523 0.82027 0.0338837 -0.565031
1403715405.712142944 2.16763 -0.142555 0.500141 0.0929421 0.820921 0.0460307 -0.561544
1403715405.762142897 2.15234 -0.161918 0.495968 0.103433 0.821102 0.0580142 -0.558326
1403715405.812143087 2.13697 -0.17903 0.491789 0.114704 0.821427 0.0681662 -0.554486
1403715405.862143040 2.12063 -0.195902 0.488262 0.125706 0.82132 0.0781663 -0.550928
1403715405.912142992 2.10356 -0.211428 0.48399 0.138398 0.819421 0.0864745 -0.54947
1403715405.962142944 2.08501 -0.226004 0.479257 0.151015 0.815827 0.0949157 -0.550102
1403715406.012142897 2.0646 -0.242065 0.474134 0.163384 0.811113 0.10441 -0.551816
1403715406.062143087 2.04274 -0.25791 0.468756 0.176693 0.806171 0.113132 -0.553235
1403715406.112143040 2.01994 -0.274281 0.462667 0.189267 0.801653 0.122623 -0.553618
1403715406.162142992 1.99646 -0.291373 0.45512 0.202552 0.797141 0.131243 -0.553456
1403715406.212142944 1.97276 -0.30837 0.447043 0.215873 0.792818 0.139451 -0.552623
1403715406.262142897 1.94896 -0.325032 0.437919 0.228552 0.788951 0.148239 -0.550767
1403715406.312143087 1.92515 -0.341369 0.428523 0.241304 0.785322 0.156015 -0.548362
1403715406.362143040 1.90205 -0.355353 0.417759 0.254847 0.782025 0.161953 -0.545217
1403715406.412142992 1.87897 -0.367546 0.406716 0.268174 0.778886 0.167672 -0.541576
1403715406.462142944 1.85557 -0.377348 0.394974 0.282027 0.775292 0.171902 -0.538361
1403715406.512142897 1.83304 -0.384305 0.383581 0.29446 0.772144 0.177104 -0.534529
1403715406.562143087 1.81047 -0.39143 0.371893 0.306923 0.7684 0.182528 -0.531077
1403715406.612143040 1.78824 -0.399723 0.360846 0.318795 0.764082 0.188518 -0.528214
1403715406.662142992 1.76648 -0.408629 0.349917 0.32978 0.759549 0.195149 -0.525593
1403715406.712142944 1.74443 -0.417282 0.338934 0.340268 0.754793 0.20211 -0.523123
1403715406.762142897 1.72276 -0.425441 0.327956 0.349679 0.749829 0.210966 -0.520552
1403715406.812143087 1.70177 -0.432692 0.317602 0.359093 0.744557 0.219664 -0.518107
1403715406.862143040 1.67967 -0.441069 0.308162 0.36831 0.739372 0.228975 -0.515022
1403715406.912142992 1.66 -0.445356 0.29882 0.377174 0.73452 0.237425 -0.511711
1403715406.962142944 1.64003 -0.44877 0.289789 0.385872 0.729281 0.246396 -0.50847
1403715407.012142897 1.62131 -0.454384 0.282833 0.395109 0.724388 0.253685 -0.504771
1403715407.062143087 1.60242 -0.457809 0.274212 0.404947 0.719269 0.259895 -0.501123
1403715407.112143040 1.58663 -0.456477 0.266047 0.414757 0.714679 0.265167 -0.496888
1403715407.162142992 1.57215 -0.454002 0.258217 0.423965 0.711055 0.269585 -0.491913
1403715407.212142944 1.55842 -0.447941 0.250742 0.432613 0.709308 0.272545 -0.485229
1403715407.262142897 1.54337 -0.440688 0.243113 0.440351 0.708441 0.274092 -0.478619
1403715407.312143087 1.52734 -0.43222 0.235831 0.446008 0.709068 0.275548 -0.471564
1403715407.362143040 1.50942 -0.423463 0.229906 0.450451 0.70893 0.277 -0.466673
1403715407.412142992 1.49182 -0.410383 0.22506 0.453233 0.70834 0.278949 -0.463704
1403715407.462142944 1.47642 -0.392111 0.222417 0.454644 0.706692 0.281153 -0.463506
1403715407.512142897 1.46168 -0.371927 0.220809 0.455082 0.705735 0.283838 -0.462898
1403715407.562143087 1.44591 -0.350892 0.219255 0.455506 0.704019 0.285216 -0.464245
1403715407.612143040 1.4321 -0.322408 0.21664 0.45439 0.702797 0.287448 -0.465811
1403715407.662142992 1.41697 -0.297696 0.217376 0.451602 0.702225 0.291707 -0.466736
1403715407.712142944 1.40186 -0.272528 0.221146 0.446575 0.70215 0.298065 -0.467668
1403715407.762142897 1.38381 -0.246756 0.222296 0.442139 0.702339 0.302691 -0.468626
1403715407.812143087 1.36438 -0.220359 0.222691 0.438585 0.703171 0.305168 -0.469112
1403715407.862143040 1.34672 -0.192385 0.224062 0.435569 0.703854 0.306788 -0.469842
1403715407.912142992 1.32871 -0.164519 0.225286 0.434773 0.703217 0.30578 -0.472183
1403715407.962142944 1.30934 -0.137505 0.228185 0.434054 0.703581 0.305086 -0.472751
1403715408.012142897 1.28762 -0.111027 0.232148 0.434557 0.70215 0.302692 -0.475944
1403715408.062143087 1.26467 -0.0851747 0.237859 0.434538 0.702137 0.301026 -0.477037
1403715408.112143040 1.23916 -0.0606261 0.246521 0.434486 0.701431 0.299554 -0.479046
1403715408.162142992 1.21492 -0.0350366 0.259235 0.434641 0.700585 0.298313 -0.480913
1403715408.212142944 1.19084 -0.00920408 0.275257 0.434816 0.699322 0.297688 -0.482976
1403715408.262142897 1.16618 0.016707 0.291449 0.434391 0.698964 0.297469 -0.484011
1403715408.312143087 1.14197 0.0426776 0.306812 0.434575 0.69855 0.296416 -0.485087
1403715408.362143040 1.11814 0.0689143 0.320189 0.434294 0.697779 0.296162 -0.486602
1403715408.412142992 1.09417 0.0953102 0.330689 0.43269 0.696685 0.29595 -0.489717
1403715408.462142944 1.06946 0.121255 0.337361 0.429412 0.695964 0.296039 -0.49356
1403715408.512142897 1.04428 0.14689 0.340715 0.424813 0.695278 0.295015 -0.499087
1403715408.562143087 1.01956 0.171807 0.340886 0.418549 0.696 0.293877 -0.50402
1403715408.612143040 0.994705 0.195423 0.338524 0.411233 0.696374 0.292046 -0.510548
1403715408.662142992 0.967968 0.218103 0.33507 0.401954 0.698425 0.291197 -0.515596
1403715408.712142944 0.942038 0.239302 0.331189 0.392726 0.700886 0.288323 -0.520955
1403715408.762142897 0.916269 0.258913 0.327156 0.383471 0.704231 0.283433 -0.525999
1403715408.812143087 0.892341 0.276924 0.323645 0.373192 0.708405 0.278225 -0.530548
1403715408.862143040 0.871198 0.292271 0.319957 0.363263 0.713252 0.270857 -0.534742
1403715408.912142992 0.853092 0.305322 0.317005 0.352393 0.718496 0.263098 -0.538852
1403715408.962142944 0.834122 0.316965 0.314893 0.340851 0.724261 0.255132 -0.542379
1403715409.012142897 0.812721 0.329125 0.314571 0.329216 0.72944 0.246573 -0.546568
1403715409.062143087 0.794185 0.338838 0.31662 0.31732 0.735166 0.237875 -0.549777
1403715409.112143040 0.778458 0.346829 0.319936 0.306563 0.740005 0.227609 -0.55372
1403715409.162142992 0.764765 0.352371 0.323973 0.297275 0.744095 0.217169 -0.557484
1403715409.212142944 0.745915 0.360033 0.32813 0.289196 0.748599 0.208064 -0.559173
1403715409.262142897 0.733873 0.366069 0.333333 0.28292 0.753172 0.199892 -0.559224
1403715409.312143087 0.727492 0.370427 0.339228 0.277505 0.756256 0.192588 -0.560337
1403715409.362143040 0.723039 0.373242 0.34647 0.272365 0.758702 0.187508 -0.561274
1403715409.412142992 0.715931 0.376811 0.353066 0.267533 0.760523 0.184488 -0.562134
1403715409.462142944 0.71095 0.381055 0.361013 0.262617 0.761931 0.183676 -0.562812
1403715409.512142897 0.711005 0.382942 0.371827 0.257697 0.762845 0.185567 -0.563228
1403715409.562143087 0.710519 0.385431 0.382653 0.254674 0.764671 0.188854 -0.56103
1403715409.612143040 0.7113 0.387695 0.393394 0.256256 0.766652 0.188979 -0.557552
1403715409.662142992 0.712007 0.389638 0.403984 0.25855 0.768394 0.188581 -0.554219
1403715409.712142944 0.711853 0.392209 0.414488 0.26175 0.770956 0.187419 -0.549534
1403715409.762142897 0.710612 0.395723 0.425053 0.265177 0.773661 0.186554 -0.544359
1403715409.812143087 0.707709 0.399603 0.435552 0.268356 0.776367 0.185945 -0.539132
1403715409.862143040 0.704049 0.403449 0.446485 0.271582 0.778386 0.185968 -0.534579
1403715409.912142992 0.70106 0.406152 0.457747 0.275731 0.780772 0.185224 -0.529207
1403715409.962142944 0.697543 0.408761 0.469581 0.278572 0.782734 0.185691 -0.524636
1403715410.012142897 0.692814 0.412799 0.482616 0.282105 0.783654 0.185672 -0.521372
1403715410.062143087 0.685521 0.417638 0.494809 0.284258 0.783559 0.186461 -0.520062
1403715410.112143040 0.677487 0.422857 0.507739 0.285302 0.7817 0.188817 -0.521437
1403715410.162142992 0.667035 0.429587 0.520591 0.285279 0.778613 0.192505 -0.52471
1403715410.212142944 0.656706 0.435885 0.531139 0.285584 0.775415 0.195095 -0.528311
1403715410.262142897 0.646707 0.442754 0.537943 0.285668 0.772287 0.197579 -0.53191
1403715410.312143087 0.636731 0.450531 0.541447 0.285102 0.770365 0.199131 -0.534417
1403715410.362143040 0.626249 0.457002 0.541963 0.284948 0.76867 0.200716 -0.536343
1403715410.412142992 0.615377 0.463164 0.54061 0.28445 0.767868 0.202741 -0.536995
1403715410.462142944 0.604623 0.468705 0.538281 0.283381 0.767927 0.204938 -0.536641
1403715410.512142897 0.59378 0.473788 0.53628 0.281333 0.768684 0.208239 -0.535362
1403715410.562143087 0.582598 0.478573 0.534521 0.279388 0.768829 0.211066 -0.535066
1403715410.612143040 0.570231 0.482803 0.533059 0.278093 0.769515 0.212052 -0.534364
1403715410.662142992 0.557332 0.486644 0.531737 0.27706 0.769451 0.212723 -0.534725
1403715410.712142944 0.543685 0.492468 0.531028 0.277235 0.768903 0.211398 -0.535948
1403715410.762142897 0.529628 0.497603 0.530305 0.276331 0.766654 0.21068 -0.539905
1403715410.812143087 0.515298 0.502251 0.530431 0.275509 0.762526 0.209582 -0.546557
1403715410.862143040 0.501159 0.506334 0.530571 0.273203 0.759305 0.209863 -0.552063
1403715410.912142992 0.487188 0.50948 0.530595 0.272474 0.757283 0.207629 -0.556032
1403715410.962142944 0.473875 0.511692 0.530048 0.2711 0.75797 0.206349 -0.556244
1403715411.012142897 0.461484 0.512019 0.527163 0.271106 0.760068 0.20272 -0.55471
1403715411.062143087 0.450732 0.510667 0.522731 0.270978 0.762285 0.199218 -0.552996
1403715411.112143040 0.440612 0.5088 0.518738 0.270751 0.764987 0.195878 -0.550563
1403715411.162142992 0.430152 0.506103 0.514967 0.271483 0.766771 0.191405 -0.549293
1403715411.212142944 0.420693 0.502842 0.510821 0.272895 0.767322 0.186558 -0.549493
1403715411.262142897 0.411566 0.499059 0.507243 0.273605 0.767649 0.182696 -0.549979
1403715411.312143087 0.402075 0.495799 0.505259 0.273935 0.766751 0.179911 -0.551982
1403715411.362143040 0.394319 0.493056 0.503284 0.273547 0.76477 0.178127 -0.555491
1403715411.412142992 0.38672 0.490497 0.502023 0.273349 0.762113 0.176216 -0.559832
1403715411.462142944 0.380607 0.487612 0.49977 0.272643 0.759228 0.175192 -0.564398
1403715411.512142897 0.375015 0.485079 0.497923 0.271154 0.758289 0.175661 -0.56623
1403715411.562143087 0.370898 0.482274 0.495698 0.269677 0.759674 0.175756 -0.565048
1403715411.612143040 0.367947 0.478959 0.493107 0.268156 0.761755 0.176566 -0.562713
1403715411.662142992 0.365728 0.47586 0.490844 0.266785 0.764367 0.176951 -0.559693
1403715411.712142944 0.365722 0.472393 0.487344 0.265548 0.766137 0.177388 -0.55772
1403715411.762142897 0.366563 0.468374 0.483497 0.264264 0.76765 0.177867 -0.556095
1403715411.812143087 0.368523 0.463931 0.479171 0.262982 0.768033 0.178624 -0.555931
1403715411.862143040 0.370899 0.459335 0.475797 0.262386 0.768801 0.178506 -0.555188
1403715411.912142992 0.374177 0.453894 0.471912 0.262034 0.768854 0.178344 -0.555333
1403715411.962142944 0.376857 0.449027 0.469323 0.262255 0.768862 0.177336 -0.555541
1403715412.012142897 0.379667 0.443919 0.466427 0.262421 0.769053 0.176765 -0.55538
1403715412.062143087 0.383029 0.438883 0.463384 0.262842 0.769416 0.176079 -0.554896
1403715412.112143040 0.386794 0.433834 0.460557 0.263168 0.769531 0.175647 -0.554718
1403715412.162142992 0.390636 0.428448 0.457787 0.263324 0.770717 0.175897 -0.552916
1403715412.212142944 0.394073 0.424254 0.455125 0.26349 0.771559 0.175733 -0.551713
1403715412.262142897 0.397783 0.419391 0.451661 0.263413 0.772175 0.176172 -0.550747
1403715412.312143087 0.401682 0.415324 0.448009 0.263566 0.772733 0.176152 -0.549897
1403715412.362143040 0.405364 0.410717 0.444566 0.263955 0.773294 0.17619 -0.54891
1403715412.412142992 0.409165 0.407206 0.44197 0.26442 0.77378 0.175771 -0.548134
1403715412.462142944 0.413067 0.403003 0.439041 0.265402 0.774634 0.17492 -0.546724
1403715412.512142897 0.416979 0.398567 0.436805 0.266035 0.775573 0.174491 -0.545219
1403715412.562143087 0.421891 0.395121 0.433639 0.266475 0.776381 0.173901 -0.544043
1403715412.612143040 0.426826 0.391942 0.431857 0.266092 0.777169 0.174465 -0.542923
1403715412.662142992 0.432066 0.388867 0.430153 0.265911 0.777735 0.174297 -0.542255
1403715412.712142944 0.436708 0.384701 0.428265 0.265633 0.779096 0.174506 -0.540367
1403715412.762142897 0.44106 0.38 0.425397 0.26535 0.779609 0.174991 -0.539609
1403715412.812143087 0.445106 0.375544 0.423175 0.26529 0.780311 0.175218 -0.538549
1403715412.862143040 0.448888 0.371214 0.420364 0.265075 0.780796 0.175331 -0.537914
1403715412.912142992 0.452152 0.366986 0.418457 0.264812 0.780951 0.175886 -0.537638
1403715412.962142944 0.454565 0.3634 0.416933 0.264747 0.780308 0.176447 -0.538419
1403715413.012142897 0.456556 0.36 0.415314 0.264171 0.779165 0.177744 -0.539929
1403715413.062143087 0.458015 0.357523 0.412287 0.263603 0.778442 0.17906 -0.540814
1403715413.112143040 0.459547 0.355803 0.406727 0.263083 0.777736 0.17991 -0.541799
1403715413.162142992 0.461097 0.354382 0.398773 0.262792 0.776869 0.180374 -0.543029
1403715413.212142944 0.462467 0.3535 0.387695 0.262103 0.776308 0.181152 -0.543905
1403715413.262142897 0.462991 0.352653 0.374295 0.262377 0.775571 0.180768 -0.54495
1403715413.312143087 0.463234 0.351759 0.359079 0.263884 0.774432 0.178771 -0.546499
1403715413.362143040 0.46367 0.351542 0.342943 0.265781 0.773102 0.175499 -0.54852
1403715413.412142992 0.464516 0.351068 0.327526 0.267707 0.771923 0.172622 -0.550154
1403715413.462142944 0.464869 0.349059 0.313233 0.269556 0.771075 0.17021 -0.551192
1403715413.512142897 0.469122 0.349158 0.29919 0.269937 0.770439 0.168814 -0.552323
1403715413.562143087 0.473321 0.34953 0.287856 0.269292 0.770709 0.168977 -0.55221
1403715413.612143040 0.477478 0.350337 0.277613 0.268186 0.770733 0.170333 -0.552299
1403715413.662142992 0.481923 0.351036 0.269071 0.266341 0.770834 0.172541 -0.552366
1403715413.712142944 0.487261 0.352574 0.260687 0.26413 0.770916 0.175193 -0.552478
1403715413.762142897 0.493586 0.35396 0.25168 0.262552 0.7717 0.177047 -0.551544
1403715413.812143087 0.500323 0.355268 0.241139 0.261619 0.772644 0.177807 -0.550419
1403715413.862143040 0.507017 0.357249 0.229251 0.26069 0.773589 0.178464 -0.549319
1403715413.912142992 0.515056 0.357779 0.21536 0.259474 0.773615 0.178971 -0.549693
1403715413.962142944 0.519489 0.359204 0.202962 0.257878 0.773571 0.180523 -0.549998
1403715414.012142897 0.524624 0.361881 0.19228 0.257248 0.773916 0.18094 -0.549671
1403715414.062143087 0.530641 0.362861 0.184785 0.257117 0.77462 0.180052 -0.549032
1403715414.112143040 0.535798 0.363182 0.180041 0.257116 0.77631 0.179465 -0.546834
1403715414.162142992 0.541155 0.362826 0.178807 0.257983 0.778904 0.177758 -0.543282
1403715414.212142944 0.546155 0.362258 0.180712 0.259298 0.782561 0.175966 -0.537958
1403715414.262142897 0.551917 0.360562 0.184201 0.260182 0.785597 0.174296 -0.533632
1403715414.312143087 0.555372 0.359396 0.190301 0.261154 0.788567 0.172876 -0.529221
1403715414.362143040 0.555321 0.358831 0.196744 0.261157 0.791011 0.172983 -0.525524
1403715414.412142992 0.553798 0.358739 0.202381 0.260383 0.79182 0.173596 -0.524487
1403715414.462142944 0.550589 0.359362 0.20665 0.259537 0.791739 0.174432 -0.524751
1403715414.512142897 0.546336 0.360409 0.20846 0.258304 0.790982 0.175617 -0.526103
1403715414.562143087 0.541595 0.361623 0.207788 0.256857 0.789078 0.176931 -0.529222
1403715414.612143040 0.535145 0.363183 0.206161 0.255294 0.786849 0.178494 -0.53276
1403715414.662142992 0.527067 0.364482 0.202018 0.255355 0.784747 0.178023 -0.535979
1403715414.712142944 0.519594 0.364923 0.195318 0.256037 0.78211 0.177166 -0.539778
1403715414.762142897 0.513892 0.364675 0.188498 0.257644 0.779739 0.174775 -0.543213
1403715414.812143087 0.507687 0.363083 0.17969 0.26035 0.777917 0.17157 -0.545552
1403715414.862143040 0.500862 0.361041 0.170455 0.26415 0.775762 0.167178 -0.548151
1403715414.912142992 0.495667 0.360726 0.160505 0.268254 0.773346 0.16225 -0.551045
1403715414.962142944 0.491682 0.361204 0.150183 0.271768 0.771707 0.157829 -0.552901
1403715415.012142897 0.484925 0.359697 0.138991 0.275139 0.769757 0.154823 -0.5548
1403715415.062143087 0.480041 0.360103 0.128051 0.277718 0.768388 0.152808 -0.55597
1403715415.112143040 0.475832 0.363133 0.117081 0.279766 0.767348 0.151611 -0.556707
1403715415.162142992 0.471986 0.367508 0.105868 0.281554 0.766509 0.151108 -0.557097
1403715415.212142944 0.468156 0.373605 0.094982 0.282128 0.76556 0.152291 -0.557789
1403715415.262142897 0.464547 0.382092 0.0846639 0.282036 0.765325 0.153784 -0.557749
1403715415.312143087 0.462887 0.391398 0.0762429 0.278007 0.766418 0.161099 -0.556203
1403715415.362143040 0.461276 0.401625 0.0687619 0.274546 0.767948 0.168127 -0.553727
1403715415.412142992 0.461124 0.410637 0.063141 0.270715 0.76872 0.176462 -0.551946
1403715415.462142944 0.461828 0.419555 0.0577937 0.26719 0.77087 0.18377 -0.548268
1403715415.512142897 0.463144 0.427247 0.0537664 0.264101 0.771192 0.189908 -0.547219
1403715415.562143087 0.465491 0.434427 0.0507081 0.262669 0.771703 0.192616 -0.54624
1403715415.612143040 0.466806 0.440682 0.0464467 0.261167 0.771315 0.195599 -0.546449
1403715415.662142992 0.465116 0.446152 0.0385858 0.260674 0.771134 0.197904 -0.54611
1403715415.712142944 0.463306 0.450589 0.0282874 0.261147 0.771379 0.198455 -0.545338
1403715415.762142897 0.462671 0.455331 0.0245633 0.261889 0.772188 0.197087 -0.544331
1403715415.812143087 0.458596 0.459322 0.0285789 0.260717 0.772102 0.198568 -0.544477
1403715415.862143040 0.454261 0.462408 0.0318393 0.260021 0.771103 0.199451 -0.545902
1403715415.912142992 0.451132 0.464422 0.0324162 0.260525 0.769558 0.199099 -0.547966
1403715415.962142944 0.447767 0.466276 0.0283533 0.259757 0.76997 0.199245 -0.547699
1403715416.012142897 0.446049 0.470467 0.02638 0.258763 0.772103 0.198929 -0.545276
1403715416.062143087 0.445596 0.475986 0.025088 0.258171 0.771965 0.20022 -0.54528
1403715416.112143040 0.444304 0.480322 0.0245879 0.25843 0.771519 0.200433 -0.54571
1403715416.162142992 0.443442 0.484274 0.0236288 0.258478 0.771155 0.199905 -0.546394
1403715416.212142944 0.44343 0.487285 0.0225066 0.259273 0.77174 0.198993 -0.545525
1403715416.262142897 0.443027 0.490388 0.0207962 0.2595 0.772326 0.197922 -0.544976
1403715416.312143087 0.442842 0.493822 0.0199575 0.25951 0.77242 0.197553 -0.544972
1403715416.362143040 0.442856 0.497492 0.0198653 0.259338 0.772852 0.197396 -0.544498
1403715416.412142992 0.442531 0.501168 0.0194917 0.259271 0.772983 0.197201 -0.544415
1403715416.462142944 0.442127 0.504338 0.0189279 0.259199 0.773376 0.196989 -0.543967
1403715416.512142897 0.441609 0.507021 0.0183683 0.259161 0.773321 0.196954 -0.544077
1403715416.562143087 0.441313 0.509677 0.0182663 0.258669 0.7731 0.19729 -0.544502
1403715416.612143040 0.440861 0.512374 0.0182177 0.258631 0.773556 0.197153 -0.543923
1403715416.662142992 0.440278 0.514765 0.017946 0.258755 0.773571 0.196823 -0.543962
1403715416.712142944 0.439751 0.516629 0.0176953 0.25857 0.773707 0.196923 -0.54382
1403715416.762142897 0.439113 0.518266 0.0175901 0.258443 0.773861 0.196928 -0.543659
1403715416.812143087 0.438585 0.519888 0.0175219 0.258233 0.773621 0.197136 -0.544025
1403715416.862143040 0.437678 0.521345 0.0175112 0.258265 0.773921 0.196997 -0.543633
1403715416.912142992 0.436875 0.522686 0.0174555 0.258402 0.774077 0.196964 -0.543358
1403715416.962142944 0.436208 0.523488 0.0174136 0.258201 0.773932 0.197223 -0.543566
1403715417.012142897 0.43559 0.524034 0.0172811 0.258228 0.773727 0.197213 -0.543849
1403715417.062143087 0.434941 0.524639 0.0172407 0.258171 0.773749 0.1974 -0.543776
1403715417.112143040 0.434283 0.525297 0.0172082 0.258392 0.773861 0.197231 -0.543574
1403715417.162142992 0.433808 0.525741 0.0172547 0.258507 0.773846 0.197232 -0.54354
1403715417.212142944 0.433468 0.525975 0.0172368 0.258539 0.773664 0.197313 -0.543754
1403715417.262142897 0.433198 0.52599 0.0171837 0.258632 0.773652 0.19724 -0.543755
1403715417.312143087 0.433059 0.526068 0.0172169 0.258758 0.773526 0.197288 -0.543855
1403715417.362143040 0.432842 0.526166 0.0172229 0.258964 0.773612 0.197125 -0.543694
1403715417.412142992 0.432747 0.526192 0.0172289 0.259166 0.77356 0.197146 -0.543665
1403715417.462142944 0.43285 0.525975 0.0171997 0.259277 0.773476 0.197055 -0.543764
1403715417.512142897 0.43304 0.525797 0.0171782 0.259361 0.773389 0.196993 -0.54387
1403715417.562143087 0.433177 0.525803 0.0172751 0.259527 0.773356 0.196973 -0.543846
1403715417.612143040 0.433059 0.525912 0.0174527 0.259691 0.773418 0.196866 -0.543718
1403715417.662142992 0.432967 0.525842 0.0175988 0.25981 0.773458 0.196805 -0.543626
1403715417.712142944 0.432944 0.525517 0.0177297 0.259953 0.773364 0.196728 -0.54372
1403715417.762142897 0.43304 0.52512 0.0179009 0.260035 0.773317 0.196731 -0.543746
1403715417.812143087 0.433102 0.524736 0.0180969 0.260207 0.773322 0.196691 -0.543671
1403715417.862143040 0.433124 0.524051 0.0183434 0.260344 0.773293 0.196767 -0.54362
1403715417.912142992 0.433398 0.5237 0.0184402 0.260455 0.773272 0.196714 -0.543614
1403715417.962142944 0.43369 0.523199 0.0185472 0.260558 0.773201 0.196634 -0.543696
1403715418.012142897 0.434117 0.522792 0.0187164 0.260661 0.773152 0.196551 -0.543745
1403715418.062143087 0.434522 0.522388 0.0188845 0.260777 0.773175 0.196489 -0.543679
1403715418.112143040 0.434908 0.521974 0.0190197 0.260918 0.773173 0.196453 -0.543628
1403715418.162142992 0.435378 0.521503 0.0191603 0.261036 0.773135 0.196398 -0.543646
1403715418.212142944 0.435934 0.520974 0.0192672 0.261115 0.77312 0.196351 -0.543647
1403715418.262142897 0.436471 0.520476 0.0193793 0.261222 0.773061 0.196312 -0.543692
1403715418.312143087 0.436962 0.520131 0.0195037 0.261348 0.773096 0.19622 -0.543616
1403715418.362143040 0.437448 0.519779 0.0196356 0.261438 0.773112 0.196153 -0.543574
1403715418.412142992 0.438016 0.519405 0.0197897 0.261522 0.773078 0.196071 -0.543611
1403715418.462142944 0.438544 0.519046 0.0199497 0.261575 0.773101 0.195996 -0.54358
1403715418.512142897 0.439023 0.518725 0.0201336 0.261636 0.773137 0.195883 -0.54354
1403715418.562143087 0.439466 0.518488 0.020295 0.261745 0.773159 0.195797 -0.543487
1403715418.612143040 0.439841 0.518563 0.0206459 0.261931 0.773161 0.195642 -0.543451
1403715418.662142992 0.440339 0.518439 0.0209515 0.261989 0.773139 0.195589 -0.543473
1403715418.712142944 0.440784 0.518313 0.0212235 0.262059 0.773182 0.195503 -0.543409
