# Supplementary material for: A fast and high precision multi-robot environment modeling based on M-BFSI: Bidirectional filtering and scene identification method
Source: iScience. 2024 Apr 10;27(5):109721. doi: 10.1016/j.isci.2024.109721 (PMC11068629; doi:10.1016/j.isci.2024.109721)
Supplement: Document S1. Data S1 and S2 [file mmc1.zip › Data/Data S1:single-robot,related to Figure 7,10,11/Data S1-3:Comparison chart of algorithm errors,related to Figure 11/VI-ORB-SLAM.txt]

1403715273.312143087 -1.53891e-06 -7.40966e-07 -2.22371e-05 -0.0103022 0.82927 -0.00104229 -0.558752
1403715273.362143040 0.00172587 -0.00471083 -0.00464308 -0.00949928 0.828778 -0.000874195 -0.559497
1403715273.412142992 0.00174317 -0.00373216 -0.00503235 -0.00610013 0.831884 -0.00778155 -0.554861
1403715273.462142944 0.00192131 -0.00260399 -0.00549901 -0.0101498 0.82973 -0.00369666 -0.55806
1403715273.512142897 0.0021321 -0.00287347 -0.00592413 -0.0111879 0.829404 -0.00229734 -0.558533
1403715273.562143087 0.00232307 -0.00313126 -0.00585757 -0.01131 0.829854 -0.00194176 -0.557863
1403715273.612143040 0.00199074 -0.00393234 -0.00578442 -0.0102808 0.829375 -0.00314068 -0.558589
1403715273.662142992 0.00219028 -0.0027814 -0.00541932 -0.0120776 0.829623 -0.000674502 -0.558192
1403715273.712142944 0.00227419 -0.00186416 -0.00513003 -0.0128505 0.829655 0.000794909 -0.558127
1403715273.762142897 0.00207581 -0.00209563 -0.00500274 -0.0127727 0.829391 0.00035791 -0.558522
1403715273.812143087 0.00177957 -0.00240917 -0.00486678 -0.0124724 0.829189 -0.000388461 -0.558829
1403715273.862143040 0.00168207 -0.0023363 -0.00445863 -0.0124381 0.829286 -0.00096268 -0.558684
1403715273.912142992 0.00148231 -0.00242387 -0.004422 -0.0121038 0.829243 -0.00130566 -0.558756
1403715273.962142944 0.00134041 -0.00247046 -0.00445611 -0.0118217 0.829135 -0.00147375 -0.558922
1403715274.012142897 0.00145702 -0.00109791 -0.0035012 -0.0121221 0.829295 0.000289851 -0.55868
1403715274.062143087 0.00148053 -0.00138445 -0.00367503 -0.0121864 0.829216 -0.000589097 -0.558795
1403715274.112143040 0.00147233 -0.00109539 -0.00339026 -0.0121875 0.829165 -0.000921482 -0.558871
1403715274.162142992 0.00134523 -0.00134812 -0.00354877 -0.0121515 0.829198 -0.00148384 -0.558821
1403715274.212142944 0.00130353 -0.00197169 -0.00385681 -0.0122407 0.829128 -0.00210068 -0.558921
1403715274.262142897 0.00112039 -0.00177249 -0.00344561 -0.0123165 0.829329 -0.00180795 -0.558622
1403715274.312143087 0.00103478 -0.00146741 -0.00342618 -0.0123618 0.829424 -0.00179936 -0.55848
1403715274.362143040 0.000902431 -0.00137748 -0.00295745 -0.012385 0.829439 -0.00160341 -0.558458
1403715274.412142992 0.000884364 -0.00129103 -0.0028401 -0.01251 0.829511 -0.00133618 -0.558349
1403715274.462142944 0.000772575 -0.000867925 -0.00277704 -0.0123474 0.829474 -0.00151548 -0.558407
1403715274.512142897 0.00100452 -0.00102485 -0.00323894 -0.0125884 0.829385 -0.00144274 -0.558534
1403715274.562143087 0.000875254 -0.000942953 -0.00305312 -0.012517 0.829435 -0.00170753 -0.55846
1403715274.612143040 0.000923057 -0.000522613 -0.00321507 -0.0126481 0.829377 -0.00189205 -0.558543
1403715274.662142992 0.000878055 -0.000419347 -0.00315966 -0.0126994 0.829333 -0.00164707 -0.558607
1403715274.712142944 0.00089285 -0.000524217 -0.00310955 -0.0125297 0.829209 -0.00173265 -0.558796
1403715274.762142897 0.000694101 -0.000520729 -0.00277357 -0.0125486 0.829274 -0.00150406 -0.5587
1403715274.812143087 0.000512349 -0.000432201 -0.00255941 -0.0125076 0.829301 -0.00148942 -0.55866
1403715274.862143040 0.000530465 -0.000574319 -0.0024828 -0.0124935 0.829248 -0.00142241 -0.55874
1403715274.912142992 0.000584359 -0.000630494 -0.00262092 -0.012521 0.829253 -0.00142307 -0.558731
1403715274.962142944 0.000644992 -0.000566139 -0.00278933 -0.0125063 0.82925 -0.00151908 -0.558736
1403715275.012142897 0.000522658 -0.00048701 -0.0025283 -0.0125088 0.829269 -0.0015068 -0.558708
1403715275.062143087 0.00058076 -0.000522774 -0.00255545 -0.0125215 0.82924 -0.00153752 -0.55875
1403715275.112143040 0.000537418 -0.000479694 -0.00250915 -0.0125452 0.829251 -0.00158396 -0.558734
1403715275.162142992 0.000475684 -0.000637938 -0.00237746 -0.0125727 0.829278 -0.00149791 -0.558693
1403715275.212142944 0.000454917 -0.000509242 -0.0022323 -0.0125764 0.829236 -0.00153413 -0.558755
1403715275.262142897 0.000302251 -0.00043687 -0.00198651 -0.0125501 0.829274 -0.00160349 -0.5587
1403715275.312143087 0.000265045 -0.000360635 -0.00185975 -0.0125716 0.829282 -0.00161084 -0.558686
1403715275.362143040 0.000160251 -0.000538708 -0.00169872 -0.0125805 0.829311 -0.0015595 -0.558643
1403715275.412142992 0.000234474 -0.000642037 -0.00176818 -0.0125773 0.829288 -0.00155621 -0.558678
1403715275.462142944 0.000263504 -0.000919808 -0.0017849 -0.0125893 0.829253 -0.0014591 -0.558729
1403715275.512142897 0.000218944 -0.00118043 -0.00167556 -0.0125515 0.829259 -0.00140567 -0.558722
1403715275.562143087 2.90741e-05 -0.0011074 -0.00137777 -0.012537 0.829275 -0.0014032 -0.558698
1403715275.612143040 -0.000186778 -0.000837928 -0.000971145 -0.0125683 0.829351 -0.00143664 -0.558585
1403715275.662142992 -0.000311682 -0.000588491 -0.00072042 -0.0125898 0.829377 -0.00150725 -0.558545
1403715275.712142944 -0.00036528 -0.000418672 -0.000608222 -0.0126345 0.829407 -0.00156276 -0.5585
1403715275.762142897 -0.000370916 -0.000562645 -0.000568594 -0.0126339 0.829412 -0.00155785 -0.558492
1403715275.812143087 -0.000473372 -0.00100866 -0.00038448 -0.0126145 0.829434 -0.00147971 -0.55846
1403715275.862143040 -0.000493801 -0.000937821 -0.000276016 -0.0126116 0.829321 -0.001463 -0.558628
1403715275.912142992 -0.000526859 -0.000599774 -2.84438e-05 -0.0126311 0.829275 -0.00144968 -0.558696
1403715275.962142944 -0.000180282 -0.000723092 -2.33512e-05 -0.0126418 0.828921 -0.0014117 -0.559221
1403715276.012142897 -0.000394737 -0.000849264 0.000382415 -0.0125614 0.828917 -0.00138955 -0.559228
1403715276.062143087 -0.000732782 -0.000616428 0.00082373 -0.0126933 0.829123 -0.00138111 -0.558921
1403715276.112143040 -0.00109526 -0.000295228 0.00093983 -0.0127996 0.829325 -0.00140517 -0.558618
1403715276.162142992 -0.000976747 -0.000579041 0.000692043 -0.012697 0.829242 -0.0014588 -0.558743
1403715276.212142944 -0.00100708 -0.000211375 0.000815046 -0.012838 0.829349 -0.00141898 -0.558582
1403715276.262142897 -0.00105931 -0.000611725 0.000765297 -0.0127571 0.829382 -0.00137568 -0.558535
1403715276.312143087 -0.00105576 -0.000586793 0.000614962 -0.0127728 0.829421 -0.00138009 -0.558476
1403715276.362143040 -0.00101692 -0.000668623 0.000543145 -0.0127696 0.829433 -0.00134121 -0.558458
1403715276.412142992 -0.00103442 -0.000675645 0.000649159 -0.0127572 0.829485 -0.00138041 -0.558382
1403715276.462142944 -0.00100814 -0.000559519 0.000634425 -0.0127802 0.829439 -0.00130669 -0.558449
1403715276.512142897 -0.000748119 -0.000325146 0.000625314 -0.012798 0.829172 -0.00149521 -0.558845
1403715276.562143087 -0.00084676 0.00029051 0.00100922 -0.0128393 0.829266 -0.0015167 -0.558704
1403715276.612143040 -0.00114209 0.000123405 0.00104884 -0.0128148 0.829407 -0.00145286 -0.558496
1403715276.662142992 -0.00125844 4.047e-05 0.000901672 -0.0128099 0.829416 -0.00145719 -0.558483
1403715276.712142944 -0.000984356 -0.000445728 0.000543107 -0.0128429 0.829275 -0.00134459 -0.558692
1403715276.762142897 -0.00083913 -0.000258087 0.000522088 -0.0128515 0.829141 -0.00151494 -0.55889
1403715276.812143087 -0.000890247 6.3906e-05 0.000330874 -0.012878 0.829212 -0.00154218 -0.558784
1403715276.862143040 -0.000986737 0.000623937 0.000398868 -0.0129725 0.829215 -0.00158528 -0.558777
1403715276.912142992 -0.00055545 0.0011117 -9.8489e-06 -0.0129989 0.82898 -0.00178248 -0.559125
1403715276.962142944 -0.000232344 0.000714595 -0.000578972 -0.0130101 0.828722 -0.00166318 -0.559506
1403715277.012142897 0.000196505 0.0010385 -0.00100078 -0.0129437 0.828596 -0.00183466 -0.559695
1403715277.062143087 0.000118487 0.00130355 -0.00116017 -0.0129986 0.828739 -0.00178922 -0.559482
1403715277.112143040 0.000157877 0.00068344 -0.00138793 -0.0130208 0.828683 -0.00161629 -0.559565
1403715277.162142992 0.000159875 0.000794689 -0.00148593 -0.0131081 0.828727 -0.0016438 -0.559498
1403715277.212142944 0.000387659 0.000993366 -0.00144372 -0.0129858 0.828773 -0.00185161 -0.559431
1403715277.262142897 0.000226683 0.000283127 -0.0014335 -0.0130863 0.828998 -0.00150641 -0.559096
1403715277.312143087 0.000440507 0.000266385 -0.00160107 -0.0129462 0.829112 -0.0015737 -0.55893
1403715277.362143040 0.000409918 0.000156107 -0.00146017 -0.0132533 0.829337 -0.00135119 -0.558589
1403715277.412142992 0.000789358 -0.00020088 -0.00158941 -0.0132072 0.829206 -0.00137365 -0.558785
1403715277.462142944 0.000842677 -0.000258381 -0.00165972 -0.0131937 0.8293 -0.00152192 -0.558645
1403715277.512142897 0.000532446 -6.48187e-05 -0.00170877 -0.0132412 0.829378 -0.00152142 -0.558528
1403715277.562143087 0.000857199 -0.000788539 -0.00223128 -0.0133415 0.829124 -0.00124575 -0.558904
1403715277.612143040 0.000774398 -0.000982234 -0.00255695 -0.0132421 0.82925 -0.00133601 -0.558719
1403715277.662142992 0.000692237 -0.000979288 -0.00290996 -0.0132031 0.829174 -0.00144022 -0.558833
1403715277.712142944 0.000917038 -0.000822056 -0.00309958 -0.0132599 0.829134 -0.00146552 -0.558891
1403715277.762142897 0.000664917 -0.000707562 -0.00289631 -0.0132983 0.82909 -0.00156669 -0.558955
1403715277.812143087 0.000795007 -0.000745189 -0.00316198 -0.0135367 0.829076 -0.00121902 -0.558971
1403715277.862143040 0.000703559 -0.000421152 -0.0034364 -0.0131699 0.829355 -0.00158558 -0.558565
1403715277.912142992 0.000855485 -0.000736206 -0.00373534 -0.0135316 0.829223 -0.00104265 -0.558753
1403715277.962142944 0.00108877 -0.00203969 -0.00393974 -0.0133539 0.828996 -0.00112372 -0.559093
1403715278.012142897 0.000731034 -0.00122563 -0.00384545 -0.0133942 0.829209 -0.00136914 -0.558777
1403715278.062143087 0.000947889 -0.0013517 -0.00437494 -0.0135766 0.829036 -0.00110676 -0.55903
1403715278.112143040 0.00154306 -0.00249078 -0.00486097 -0.0133748 0.828707 -0.000893104 -0.559522
1403715278.162142992 0.000988617 -0.00146912 -0.00410425 -0.0133681 0.829028 -0.00138245 -0.559045
1403715278.212142944 0.00127135 -0.0007929 -0.00478063 -0.0135865 0.828759 -0.00152606 -0.559439
1403715278.262142897 0.00136569 -0.000566196 -0.0046222 -0.0136856 0.828508 -0.000991235 -0.55981
1403715278.312143087 0.000361462 0.0013265 -0.00364368 -0.0132505 0.828413 -0.000860243 -0.55996
1403715278.362143040 0.000256051 0.00127381 -0.00302796 -0.012685 0.827995 5.30822e-05 -0.560592
1403715278.412142992 -0.00103053 0.00236452 -0.00183169 -0.0126151 0.827752 0.000647604 -0.560952
1403715278.462142944 -0.00339566 0.00378425 -0.00123296 -0.0119552 0.826815 0.000122657 -0.562347
1403715278.512142897 -0.0081975 0.00329066 0.00149197 -0.0109555 0.825571 0.000169412 -0.564192
1403715278.562143087 -0.0142458 0.00189734 0.00510433 -0.00964181 0.822676 -0.000378191 -0.568429
1403715278.612143040 -0.0210847 -0.00083353 0.0114997 -0.00834085 0.819878 -0.00105251 -0.572476
1403715278.662142992 -0.0284533 -0.00346165 0.0203152 -0.00875147 0.818724 7.78435e-05 -0.574121
1403715278.712142944 -0.0369949 -0.00615205 0.0311953 -0.00713517 0.81724 -0.00182098 -0.576251
1403715278.762142897 -0.0463603 -0.00922081 0.0453928 -0.00604063 0.814826 -0.00331896 -0.579665
1403715278.812143087 -0.0549793 -0.0119192 0.0619869 -0.00579344 0.813099 -0.00463395 -0.582078
1403715278.862143040 -0.0638141 -0.0146737 0.0807585 -0.00544602 0.811006 -0.00608691 -0.584981
1403715278.912142992 -0.0733365 -0.0175889 0.100552 -0.00548424 0.81052 -0.0064049 -0.58565
1403715278.962142944 -0.0824818 -0.0199097 0.119873 -0.00583551 0.80989 -0.00616656 -0.586521
1403715279.012142897 -0.0915432 -0.0192991 0.135789 -0.00672894 0.80976 -0.00568879 -0.586695
1403715279.062143087 -0.0992409 -0.0204566 0.145671 -0.00684452 0.809856 -0.00544511 -0.586564
1403715279.112143040 -0.106382 -0.0196436 0.150266 -0.0070468 0.809778 -0.00535832 -0.58667
1403715279.162142992 -0.110233 -0.019383 0.14835 -0.00758638 0.809947 -0.00471847 -0.586435
1403715279.212142944 -0.114039 -0.0186306 0.143539 -0.00787676 0.810379 -0.00424538 -0.585838
1403715279.262142897 -0.117396 -0.0180043 0.137857 -0.00810538 0.810802 -0.00424028 -0.585249
1403715279.312143087 -0.122323 -0.0183951 0.133272 -0.00808628 0.811569 -0.00437484 -0.584184
1403715279.362143040 -0.125378 -0.0189261 0.12908 -0.00752699 0.812231 -0.00493687 -0.583267
1403715279.412142992 -0.12874 -0.0190429 0.126708 -0.00703837 0.812339 -0.00607312 -0.583111
1403715279.462142944 -0.132849 -0.0208426 0.125856 -0.00693107 0.813162 -0.00625212 -0.581962
1403715279.512142897 -0.135912 -0.0211423 0.126164 -0.00675181 0.813444 -0.00679509 -0.581565
1403715279.562143087 -0.13788 -0.0225872 0.126398 -0.00715851 0.813237 -0.00612304 -0.581857
1403715279.612143040 -0.1407 -0.0232219 0.128944 -0.00720674 0.813761 -0.00589765 -0.581124
1403715279.662142992 -0.142822 -0.0230536 0.132182 -0.00750168 0.813976 -0.00599443 -0.58082
1403715279.712142944 -0.144584 -0.0237858 0.136264 -0.00744405 0.813785 -0.00595362 -0.581088
1403715279.762142897 -0.146269 -0.0238937 0.141852 -0.0073464 0.813946 -0.00604475 -0.580863
1403715279.812143087 -0.147267 -0.0233885 0.147475 -0.00701099 0.81408 -0.00645936 -0.580674
1403715279.862143040 -0.14832 -0.0234048 0.154388 -0.00713391 0.814418 -0.00639866 -0.580199
1403715279.912142992 -0.149071 -0.023242 0.161529 -0.00714137 0.81489 -0.00617995 -0.579538
1403715279.962142944 -0.149715 -0.0223344 0.169587 -0.00737414 0.816565 -0.00578495 -0.577177
1403715280.012142897 -0.150639 -0.0227886 0.177473 -0.00715681 0.820105 -0.00559404 -0.572141
1403715280.062143087 -0.151516 -0.0225973 0.183775 -0.00711871 0.824321 -0.00539228 -0.566053
1403715280.112143040 -0.152773 -0.0230758 0.190247 -0.00891631 0.828138 -0.00225625 -0.560448
1403715280.162142992 -0.15544 -0.0220275 0.197638 -0.0107923 0.830206 0.000196026 -0.557353
1403715280.212142944 -0.158549 -0.0211719 0.205242 -0.0137949 0.830823 0.00438532 -0.556349
1403715280.262142897 -0.16324 -0.0202939 0.213504 -0.0165225 0.830206 0.00801852 -0.557153
1403715280.312143087 -0.169915 -0.0201333 0.222881 -0.0186337 0.829382 0.0108054 -0.558267
1403715280.362143040 -0.176719 -0.0205966 0.232332 -0.0199274 0.827858 0.0130963 -0.56043
1403715280.412142992 -0.184158 -0.021869 0.241628 -0.0201893 0.826186 0.0157355 -0.562816
1403715280.462142944 -0.192791 -0.0243894 0.251078 -0.0168262 0.825466 0.0156005 -0.563985
1403715280.512142897 -0.202545 -0.0281686 0.258898 -0.0103059 0.8243 0.0146718 -0.565869
1403715280.562143087 -0.211648 -0.0312256 0.266043 -0.00307867 0.823278 0.0145571 -0.567443
1403715280.612143040 -0.221482 -0.035154 0.273668 0.00580213 0.821962 0.0159898 -0.569289
1403715280.662142992 -0.23149 -0.0384585 0.280712 0.0150925 0.820861 0.0199966 -0.570578
1403715280.712142944 -0.241733 -0.0413117 0.287663 0.0256251 0.819701 0.0243536 -0.571699
1403715280.762142897 -0.252264 -0.0450894 0.293045 0.0362789 0.818935 0.0301117 -0.571947
1403715280.812143087 -0.262908 -0.0478512 0.298237 0.0471932 0.818489 0.0362534 -0.571432
1403715280.862143040 -0.273231 -0.0528377 0.302356 0.0577654 0.817203 0.0431137 -0.571824
1403715280.912142992 -0.283088 -0.0550305 0.307093 0.0674767 0.816197 0.0494289 -0.571687
1403715280.962142944 -0.293056 -0.0582156 0.311284 0.0756838 0.81499 0.0549127 -0.571881
1403715281.012142897 -0.303215 -0.0604899 0.315974 0.0832514 0.813986 0.0593055 -0.57182
1403715281.062143087 -0.313841 -0.0633865 0.320604 0.0891435 0.813537 0.0640171 -0.571063
1403715281.112143040 -0.324354 -0.0657957 0.324975 0.0943104 0.812761 0.0675376 -0.570932
1403715281.162142992 -0.334854 -0.0692785 0.328889 0.0983427 0.811908 0.0708882 -0.57106
1403715281.212142944 -0.345425 -0.0719231 0.33304 0.102351 0.811365 0.0737154 -0.570768
1403715281.262142897 -0.35696 -0.0749211 0.337207 0.107096 0.811036 0.0764024 -0.570012
1403715281.312143087 -0.367572 -0.0782441 0.340077 0.112268 0.81089 0.0798538 -0.56875
1403715281.362143040 -0.376833 -0.0813962 0.341197 0.118133 0.810512 0.0835944 -0.567562
1403715281.412142992 -0.388283 -0.0841777 0.343366 0.124288 0.810348 0.0880974 -0.565799
1403715281.462142944 -0.39838 -0.0870776 0.343966 0.131336 0.809244 0.0937768 -0.564872
1403715281.512142897 -0.407673 -0.0898624 0.343745 0.139392 0.807878 0.0999734 -0.563833
1403715281.562143087 -0.418617 -0.0925657 0.343499 0.14818 0.806583 0.107349 -0.562087
1403715281.612143040 -0.429273 -0.0942571 0.341898 0.158184 0.804651 0.114744 -0.560668
1403715281.662142992 -0.439466 -0.0945806 0.338792 0.169191 0.802369 0.122262 -0.559134
1403715281.712142944 -0.448915 -0.0946062 0.33485 0.18053 0.799935 0.130506 -0.557208
1403715281.762142897 -0.458612 -0.0953646 0.330558 0.192471 0.797312 0.138695 -0.554988
1403715281.812143087 -0.46932 -0.096724 0.328233 0.204985 0.79466 0.146885 -0.552197
1403715281.862143040 -0.480031 -0.0985609 0.324976 0.217457 0.790989 0.155569 -0.550316
1403715281.912142992 -0.492061 -0.0994506 0.321766 0.229717 0.787854 0.16436 -0.547268
1403715281.962142944 -0.503069 -0.100774 0.317121 0.24208 0.784023 0.172444 -0.544948
1403715282.012142897 -0.515587 -0.101542 0.312514 0.254442 0.780303 0.180126 -0.542163
1403715282.062143087 -0.527468 -0.102807 0.307248 0.266306 0.776199 0.187727 -0.539773
1403715282.112143040 -0.541891 -0.103998 0.302316 0.276449 0.772574 0.196611 -0.536703
1403715282.162142992 -0.556119 -0.10503 0.296646 0.287528 0.768699 0.203498 -0.533871
1403715282.212142944 -0.569623 -0.107232 0.291325 0.297365 0.764506 0.21168 -0.531315
1403715282.262142897 -0.584966 -0.10994 0.285349 0.307695 0.760659 0.219149 -0.527916
1403715282.312143087 -0.600566 -0.11243 0.279573 0.317819 0.756761 0.226437 -0.524434
1403715282.362143040 -0.616192 -0.11313 0.273873 0.327959 0.752486 0.233831 -0.521086
1403715282.412142992 -0.632989 -0.114921 0.267557 0.337013 0.74903 0.242382 -0.516359
1403715282.462142944 -0.651126 -0.115699 0.2619 0.347676 0.744561 0.248662 -0.512755
1403715282.512142897 -0.668317 -0.11607 0.25525 0.35716 0.739691 0.256133 -0.509597
1403715282.562143087 -0.686044 -0.116232 0.248109 0.36675 0.734743 0.263142 -0.506363
1403715282.612143040 -0.704514 -0.115987 0.241522 0.375459 0.729203 0.270402 -0.50416
1403715282.662142992 -0.722869 -0.116154 0.2338 0.384454 0.723284 0.276931 -0.502359
1403715282.712142944 -0.742665 -0.116223 0.227027 0.393911 0.717265 0.282696 -0.500448
1403715282.762142897 -0.761805 -0.116235 0.219397 0.403338 0.711056 0.28754 -0.499038
1403715282.812143087 -0.782089 -0.116802 0.211746 0.413015 0.705355 0.292349 -0.496411
1403715282.862143040 -0.803538 -0.117015 0.204192 0.421504 0.69977 0.298614 -0.493443
1403715282.912142992 -0.822744 -0.117859 0.195308 0.429485 0.693665 0.305466 -0.490981
1403715282.962142944 -0.841305 -0.118415 0.186227 0.438095 0.687739 0.311344 -0.488009
1403715283.012142897 -0.862624 -0.118879 0.178177 0.446814 0.681572 0.317083 -0.485052
1403715283.062143087 -0.881571 -0.119337 0.170189 0.455751 0.674615 0.322348 -0.482987
1403715283.112143040 -0.901416 -0.119801 0.162261 0.464903 0.667952 0.326895 -0.480463
1403715283.162142992 -0.921459 -0.120651 0.155029 0.473965 0.660956 0.33095 -0.478504
1403715283.212142944 -0.941069 -0.121024 0.147142 0.482714 0.653809 0.33551 -0.476397
1403715283.262142897 -0.961353 -0.121558 0.141042 0.490848 0.647299 0.340383 -0.47351
1403715283.312143087 -0.979619 -0.122764 0.133484 0.499053 0.640659 0.344705 -0.47083
1403715283.362143040 -0.997031 -0.123064 0.126 0.505905 0.634447 0.349992 -0.468021
1403715283.412142992 -1.01483 -0.123133 0.11894 0.513473 0.629556 0.35392 -0.463406
1403715283.462142944 -1.03256 -0.12359 0.112112 0.52098 0.625168 0.357307 -0.458341
1403715283.512142897 -1.05113 -0.122535 0.106208 0.527673 0.621568 0.361737 -0.452063
1403715283.562143087 -1.06692 -0.123232 0.100299 0.53392 0.618103 0.366339 -0.445728
1403715283.612143040 -1.08303 -0.123284 0.0950003 0.539911 0.615259 0.369899 -0.439463
1403715283.662142992 -1.09721 -0.123857 0.0895818 0.544509 0.612864 0.373012 -0.434475
1403715283.712142944 -1.11133 -0.124028 0.0845299 0.548041 0.61045 0.375849 -0.430974
1403715283.762142897 -1.12669 -0.124666 0.0800029 0.550976 0.608168 0.377899 -0.428661
1403715283.812143087 -1.14296 -0.125115 0.0769901 0.553201 0.605379 0.379582 -0.428254
1403715283.862143040 -1.15845 -0.124933 0.0734156 0.554151 0.60355 0.381977 -0.427478
1403715283.912142992 -1.17258 -0.124644 0.0690162 0.55508 0.601318 0.383266 -0.428263
1403715283.962142944 -1.18734 -0.124554 0.0645098 0.555787 0.600003 0.384361 -0.42821
1403715284.012142897 -1.20269 -0.124752 0.0609891 0.557415 0.60013 0.383325 -0.426842
1403715284.062143087 -1.21646 -0.123291 0.057264 0.5585 0.600975 0.381948 -0.425467
1403715284.112143040 -1.22989 -0.122648 0.0512513 0.559808 0.601565 0.379923 -0.424727
1403715284.162142992 -1.24165 -0.120637 0.0457429 0.560899 0.601993 0.377236 -0.425077
1403715284.212142944 -1.25392 -0.119544 0.0404929 0.562702 0.601494 0.373563 -0.426642
1403715284.262142897 -1.26549 -0.118031 0.0361863 0.564243 0.600925 0.370041 -0.428472
1403715284.312143087 -1.2762 -0.113495 0.0312183 0.565591 0.600288 0.366082 -0.430983
1403715284.362143040 -1.28654 -0.108911 0.0271215 0.565803 0.599877 0.363817 -0.433188
1403715284.412142992 -1.29603 -0.103161 0.0248993 0.563578 0.601318 0.36525 -0.432884
1403715284.462142944 -1.30251 -0.0981672 0.0194161 0.560581 0.603127 0.367098 -0.432695
1403715284.512142897 -1.31071 -0.0900447 0.0183603 0.556939 0.605657 0.37038 -0.431065
1403715284.562143087 -1.31565 -0.0814443 0.0156703 0.553301 0.607335 0.372924 -0.431195
1403715284.612143040 -1.32129 -0.0735071 0.0128393 0.549518 0.609014 0.375664 -0.431288
1403715284.662142992 -1.32517 -0.0650081 0.0116423 0.54611 0.611112 0.377533 -0.431017
1403715284.712142944 -1.33092 -0.0563237 0.00668341 0.543465 0.612328 0.378708 -0.431602
1403715284.762142897 -1.33506 -0.047544 0.00632869 0.5416 0.613142 0.380345 -0.43135
1403715284.812143087 -1.34036 -0.037915 0.00355111 0.54083 0.612542 0.382735 -0.431056
1403715284.862143040 -1.34491 -0.0292282 0.00195132 0.541438 0.609995 0.385843 -0.431134
1403715284.912142992 -1.34968 -0.0203241 -0.000202455 0.544301 0.60533 0.388266 -0.431927
1403715284.962142944 -1.35491 -0.0112229 -0.00220164 0.547632 0.599092 0.392132 -0.432921
1403715285.012142897 -1.36018 -0.00224569 -0.00407001 0.5526 0.590509 0.395879 -0.434986
1403715285.062143087 -1.36557 0.00783777 -0.00645676 0.558254 0.581964 0.400362 -0.43518
1403715285.112143040 -1.3692 0.0176368 -0.00944371 0.564202 0.574455 0.406076 -0.43218
1403715285.162142992 -1.37367 0.024798 -0.0117448 0.571288 0.567738 0.410043 -0.427982
1403715285.212142944 -1.3753 0.0294879 -0.0118728 0.57977 0.561518 0.412222 -0.422656
1403715285.262142897 -1.37509 0.0317225 -0.0090986 0.588247 0.555821 0.413105 -0.417579
1403715285.312143087 -1.37692 0.0327967 -0.00674273 0.596759 0.55084 0.411905 -0.413266
1403715285.362143040 -1.37837 0.0331656 -0.000941443 0.604539 0.547045 0.4101 -0.408768
1403715285.412142992 -1.37885 0.0341346 0.00961121 0.610759 0.545109 0.407841 -0.404346
1403715285.462142944 -1.37592 0.0355902 0.0249162 0.615308 0.543666 0.406467 -0.400758
1403715285.512142897 -1.37109 0.0357782 0.0433851 0.619414 0.541733 0.405309 -0.398216
1403715285.562143087 -1.36196 0.0380704 0.0643231 0.622334 0.539605 0.404245 -0.397634
1403715285.612143040 -1.35413 0.040017 0.0862085 0.624677 0.537558 0.403646 -0.397341
1403715285.662142992 -1.34433 0.0433233 0.107966 0.626104 0.536661 0.403473 -0.396481
1403715285.712142944 -1.33688 0.0460007 0.128421 0.627874 0.535209 0.403248 -0.395876
1403715285.762142897 -1.32872 0.0493264 0.145668 0.627205 0.534533 0.405369 -0.395683
1403715285.812143087 -1.31987 0.0533957 0.165747 0.627217 0.533948 0.407259 -0.394509
1403715285.862143040 -1.31093 0.0590235 0.185001 0.626339 0.53508 0.410336 -0.391168
1403715285.912142992 -1.30234 0.0621056 0.200912 0.624192 0.537118 0.414261 -0.387656
1403715285.962142944 -1.29256 0.0677124 0.217905 0.623118 0.539625 0.416654 -0.383313
1403715286.012142897 -1.28298 0.0734124 0.233905 0.621417 0.541984 0.419541 -0.379578
1403715286.062143087 -1.27191 0.078818 0.247139 0.61989 0.543822 0.421894 -0.376828
1403715286.112143040 -1.26081 0.0855057 0.261246 0.619916 0.54432 0.422311 -0.375598
1403715286.162142992 -1.2504 0.0925799 0.274853 0.621089 0.543494 0.421313 -0.375975
1403715286.212142944 -1.24041 0.0999863 0.28717 0.622981 0.542189 0.419453 -0.37681
1403715286.262142897 -1.23079 0.107891 0.299522 0.624168 0.541525 0.418293 -0.377088
1403715286.312143087 -1.22101 0.117276 0.310638 0.623719 0.541815 0.419078 -0.376544
1403715286.362143040 -1.21147 0.127443 0.322123 0.622887 0.542021 0.420548 -0.375985
1403715286.412142992 -1.20194 0.138113 0.333276 0.622364 0.542382 0.421591 -0.375162
1403715286.462142944 -1.1927 0.14965 0.342645 0.621193 0.542742 0.423558 -0.374365
1403715286.512142897 -1.1834 0.161733 0.351542 0.620309 0.543068 0.425273 -0.373413
1403715286.562143087 -1.17415 0.174851 0.361371 0.619555 0.542673 0.427192 -0.373047
1403715286.612143040 -1.16434 0.188651 0.369586 0.619665 0.540696 0.429017 -0.373641
1403715286.662142992 -1.15456 0.204244 0.377622 0.620044 0.537026 0.432732 -0.374022
1403715286.712142944 -1.14404 0.219231 0.38574 0.620572 0.531694 0.437764 -0.374907
1403715286.762142897 -1.13374 0.233446 0.39355 0.622578 0.526468 0.442305 -0.373623
1403715286.812143087 -1.12244 0.24717 0.40032 0.62629 0.522821 0.444658 -0.369728
1403715286.862143040 -1.11388 0.261184 0.406038 0.630869 0.520211 0.445115 -0.365044
1403715286.912142992 -1.10493 0.275425 0.411942 0.635106 0.518978 0.445081 -0.35945
1403715286.962142944 -1.0974 0.289198 0.417668 0.638581 0.517534 0.445481 -0.354851
1403715287.012142897 -1.09153 0.3037 0.423836 0.641215 0.516204 0.446771 -0.35039
1403715287.062143087 -1.08522 0.31777 0.429957 0.643607 0.514123 0.447672 -0.347904
1403715287.112143040 -1.08063 0.331862 0.435409 0.644367 0.512688 0.450174 -0.345379
1403715287.162142992 -1.07644 0.346919 0.441824 0.644594 0.510192 0.453041 -0.3449
1403715287.212142944 -1.07176 0.362999 0.448334 0.643705 0.507269 0.456866 -0.345827
1403715287.262142897 -1.06821 0.378815 0.455157 0.64314 0.504754 0.460045 -0.346341
1403715287.312143087 -1.06503 0.395108 0.461725 0.642664 0.501993 0.462355 -0.348157
1403715287.362143040 -1.06214 0.411644 0.467792 0.64262 0.50005 0.463711 -0.349231
1403715287.412142992 -1.06027 0.428356 0.474251 0.643552 0.49812 0.463102 -0.351075
1403715287.462142944 -1.05781 0.443746 0.481866 0.645669 0.495333 0.461103 -0.353753
1403715287.512142897 -1.05628 0.459999 0.489162 0.648347 0.492123 0.459513 -0.355399
1403715287.562143087 -1.05373 0.474892 0.495952 0.651938 0.487613 0.458557 -0.356279
1403715287.612143040 -1.05032 0.489315 0.503303 0.657215 0.482033 0.45718 -0.355947
1403715287.662142992 -1.04633 0.50413 0.510719 0.662731 0.475518 0.457107 -0.354576
1403715287.712142944 -1.04074 0.518613 0.518544 0.66837 0.468578 0.458239 -0.351756
1403715287.762142897 -1.03584 0.532088 0.526941 0.673529 0.461263 0.461113 -0.347807
1403715287.812143087 -1.02935 0.544857 0.535918 0.677866 0.453899 0.466106 -0.342372
1403715287.862143040 -1.0216 0.557525 0.544888 0.682321 0.44589 0.471636 -0.336421
1403715287.912142992 -1.01508 0.568336 0.554467 0.686394 0.437213 0.478652 -0.329546
1403715287.962142944 -1.0073 0.578163 0.562612 0.6908 0.428091 0.485746 -0.321844
1403715288.012142897 -0.997649 0.586785 0.570622 0.69578 0.418113 0.492256 -0.314255
1403715288.062143087 -0.987318 0.59546 0.578162 0.700658 0.407834 0.498189 -0.307503
1403715288.112143040 -0.976886 0.602352 0.584343 0.705566 0.39826 0.502525 -0.301717
1403715288.162142992 -0.966848 0.60959 0.589242 0.709709 0.390563 0.506023 -0.296165
1403715288.212142944 -0.956204 0.617936 0.591827 0.713459 0.384532 0.508392 -0.290944
1403715288.262142897 -0.943899 0.627806 0.593438 0.717008 0.379489 0.509662 -0.286585
1403715288.312143087 -0.931844 0.639291 0.593387 0.71898 0.376153 0.511797 -0.282206
1403715288.362143040 -0.919622 0.65114 0.592493 0.720991 0.373358 0.512446 -0.2796
1403715288.412142992 -0.909739 0.662941 0.589007 0.72286 0.370593 0.512541 -0.278273
1403715288.462142944 -0.900407 0.671976 0.58511 0.724149 0.368299 0.512625 -0.277812
1403715288.512142897 -0.890442 0.679587 0.582031 0.724639 0.366769 0.513216 -0.277467
1403715288.562143087 -0.879535 0.685064 0.580295 0.725593 0.365587 0.512481 -0.277891
1403715288.612143040 -0.870437 0.690206 0.584072 0.726138 0.364272 0.512005 -0.279072
1403715288.662142992 -0.860404 0.692134 0.590088 0.726758 0.363655 0.511235 -0.279671
1403715288.712142944 -0.852107 0.691944 0.599407 0.726171 0.363843 0.511897 -0.279744
1403715288.762142897 -0.843139 0.691639 0.608279 0.725413 0.365882 0.512664 -0.277637
1403715288.812143087 -0.834249 0.690847 0.615553 0.724851 0.367348 0.513115 -0.276333
1403715288.862143040 -0.824598 0.691144 0.619755 0.72438 0.368867 0.514161 -0.273587
1403715288.912142992 -0.813603 0.691843 0.62072 0.724197 0.369667 0.515795 -0.26989
1403715288.962142944 -0.802646 0.692452 0.617676 0.7246 0.368973 0.51755 -0.266376
1403715289.012142897 -0.791146 0.692939 0.611079 0.726406 0.366999 0.518092 -0.26311
1403715289.062143087 -0.779618 0.693379 0.601114 0.728624 0.363938 0.518797 -0.259817
1403715289.112143040 -0.769412 0.693403 0.587881 0.730907 0.36053 0.520126 -0.255466
1403715289.162142992 -0.758167 0.693913 0.573432 0.732944 0.357535 0.521588 -0.250814
1403715289.212142944 -0.756384 0.692717 0.56198 0.734267 0.354424 0.523948 -0.246401
1403715289.262142897 -0.745985 0.693592 0.547603 0.736563 0.350966 0.524712 -0.242849
1403715289.312143087 -0.736802 0.694236 0.531859 0.738569 0.347344 0.526496 -0.238054
1403715289.362143040 -0.727315 0.695155 0.515971 0.740853 0.342588 0.528585 -0.233169
1403715289.412142992 -0.718399 0.696259 0.499487 0.744278 0.336718 0.529614 -0.228429
1403715289.462142944 -0.710236 0.69784 0.482565 0.747967 0.330098 0.530597 -0.223712
1403715289.512142897 -0.701444 0.700128 0.464305 0.752069 0.323303 0.531218 -0.218346
1403715289.562143087 -0.693092 0.70299 0.445198 0.75586 0.315825 0.532391 -0.213284
1403715289.612143040 -0.685681 0.70596 0.424637 0.759719 0.308768 0.532949 -0.208457
1403715289.662142992 -0.677981 0.710473 0.403449 0.763696 0.303107 0.532451 -0.203447
1403715289.712142944 -0.671615 0.715418 0.381479 0.766846 0.297656 0.532092 -0.200567
1403715289.762142897 -0.665783 0.721711 0.360739 0.768278 0.294315 0.532982 -0.197632
1403715289.812143087 -0.661211 0.729349 0.342967 0.769472 0.291796 0.533257 -0.195975
1403715289.862143040 -0.656741 0.737914 0.32874 0.769829 0.28975 0.533937 -0.195752
1403715289.912142992 -0.652518 0.747194 0.319432 0.770275 0.287926 0.53376 -0.19717
1403715289.962142944 -0.648304 0.758113 0.312829 0.770724 0.288171 0.532843 -0.197535
1403715290.012142897 -0.642589 0.769308 0.30896 0.770988 0.288808 0.531717 -0.198608
1403715290.062143087 -0.637355 0.780489 0.305156 0.769941 0.290378 0.531854 -0.200005
1403715290.112143040 -0.633081 0.791883 0.305067 0.767781 0.292464 0.533307 -0.201396
1403715290.162142992 -0.62848 0.802827 0.308497 0.76626 0.295323 0.533287 -0.203063
1403715290.212142944 -0.621204 0.814448 0.317477 0.765883 0.298882 0.531682 -0.203487
1403715290.262142897 -0.616209 0.825907 0.324573 0.766125 0.301868 0.529152 -0.20476
1403715290.312143087 -0.618674 0.839844 0.335353 0.766623 0.303746 0.527025 -0.2056
1403715290.362143040 -0.614743 0.853525 0.3405 0.767111 0.305911 0.524435 -0.207188
1403715290.412142992 -0.609186 0.867226 0.347827 0.768589 0.30665 0.520748 -0.209899
1403715290.462142944 -0.603634 0.882616 0.353257 0.769726 0.307581 0.517776 -0.211717
1403715290.512142897 -0.596346 0.898492 0.357962 0.768927 0.307952 0.517663 -0.214342
1403715290.562143087 -0.588777 0.916546 0.36226 0.767293 0.308462 0.519248 -0.215626
1403715290.612143040 -0.582488 0.933914 0.367128 0.765585 0.307215 0.52136 -0.218364
1403715290.662142992 -0.575367 0.951696 0.370996 0.765167 0.306058 0.521935 -0.220072
1403715290.712142944 -0.568091 0.971565 0.373714 0.762917 0.305476 0.525453 -0.22032
1403715290.762142897 -0.560607 0.991992 0.375685 0.760609 0.304751 0.529212 -0.220308
1403715290.812143087 -0.553195 1.01114 0.379017 0.759247 0.303223 0.53151 -0.221578
1403715290.862143040 -0.544412 1.03081 0.380629 0.75937 0.301406 0.531676 -0.223232
1403715290.912142992 -0.534932 1.05117 0.380709 0.759889 0.300172 0.531516 -0.22351
1403715290.962142944 -0.526731 1.07194 0.380242 0.760204 0.296893 0.532127 -0.225354
1403715291.012142897 -0.518602 1.09226 0.379552 0.760602 0.292286 0.532846 -0.228317
1403715291.062143087 -0.510557 1.11217 0.378791 0.76148 0.287067 0.532852 -0.231967
1403715291.112143040 -0.501367 1.13262 0.377211 0.762947 0.28166 0.532399 -0.234801
1403715291.162142992 -0.491543 1.15161 0.375445 0.764048 0.276209 0.532394 -0.237687
1403715291.212142944 -0.48046 1.17138 0.37388 0.765319 0.271059 0.532658 -0.238933
1403715291.262142897 -0.468204 1.19078 0.371245 0.766499 0.26647 0.533362 -0.238743
1403715291.312143087 -0.453785 1.2101 0.36824 0.767964 0.262519 0.533919 -0.237163
1403715291.362143040 -0.438483 1.22912 0.36462 0.769101 0.258635 0.535083 -0.235112
1403715291.412142992 -0.421419 1.24689 0.359885 0.771021 0.254923 0.535189 -0.232623
1403715291.462142944 -0.403538 1.26427 0.354111 0.773034 0.251613 0.535418 -0.228991
1403715291.512142897 -0.380669 1.28198 0.348393 0.776028 0.249293 0.534308 -0.223939
1403715291.562143087 -0.362461 1.29506 0.340898 0.778742 0.245618 0.533624 -0.220176
1403715291.612143040 -0.341587 1.30771 0.333753 0.781596 0.241449 0.532559 -0.217234
1403715291.662142992 -0.320346 1.32029 0.326588 0.783902 0.237206 0.532041 -0.214855
1403715291.712142944 -0.298061 1.33193 0.319588 0.786216 0.233337 0.531294 -0.212474
1403715291.762142897 -0.274715 1.3431 0.313349 0.787295 0.232198 0.532271 -0.207216
1403715291.812143087 -0.251457 1.35197 0.30686 0.787623 0.231868 0.534057 -0.20167
1403715291.862143040 -0.224867 1.36171 0.300475 0.78711 0.234698 0.536775 -0.192993
1403715291.912142992 -0.197073 1.37184 0.294047 0.786573 0.237441 0.539164 -0.185007
1403715291.962142944 -0.169464 1.38097 0.28689 0.786897 0.238052 0.539815 -0.180899
1403715292.012142897 -0.140486 1.39143 0.280391 0.787335 0.239182 0.54002 -0.176843
1403715292.062143087 -0.112548 1.4004 0.273303 0.787543 0.239737 0.540102 -0.174907
1403715292.112143040 -0.0846451 1.41036 0.267149 0.787464 0.24116 0.539481 -0.17522
1403715292.162142992 -0.0562703 1.4217 0.261352 0.78714 0.244057 0.5382 -0.176603
1403715292.212142944 -0.0277754 1.43584 0.258063 0.785952 0.249039 0.537059 -0.1784
1403715292.262142897 0.000904731 1.44957 0.253735 0.784471 0.255378 0.535159 -0.181638
1403715292.312143087 0.0278119 1.46416 0.249156 0.782517 0.26331 0.532965 -0.185159
1403715292.362143040 0.0556301 1.47986 0.244804 0.779676 0.273121 0.531109 -0.188236
1403715292.412142992 0.0825394 1.49584 0.238901 0.776296 0.28255 0.529136 -0.193767
1403715292.462142944 0.109217 1.51285 0.2347 0.773293 0.29376 0.525726 -0.198332
1403715292.512142897 0.134428 1.53025 0.229379 0.768362 0.303688 0.524402 -0.205903
1403715292.562143087 0.157921 1.54793 0.227566 0.761555 0.314096 0.524728 -0.214565
1403715292.612143040 0.180776 1.56535 0.226201 0.753336 0.325521 0.526224 -0.222732
1403715292.662142992 0.201934 1.58285 0.226013 0.742462 0.337154 0.530415 -0.231814
1403715292.712142944 0.226488 1.60233 0.227879 0.733541 0.349293 0.531271 -0.240131
1403715292.762142897 0.246763 1.62116 0.227538 0.723745 0.361943 0.53253 -0.248198
1403715292.812143087 0.264266 1.63971 0.230263 0.715104 0.374358 0.531874 -0.256108
1403715292.862143040 0.279902 1.65775 0.237445 0.708575 0.38673 0.52822 -0.263333
1403715292.912142992 0.293309 1.67511 0.244093 0.703775 0.398734 0.521831 -0.270934
1403715292.962142944 0.300262 1.6887 0.257407 0.700132 0.408474 0.514246 -0.280206
1403715293.012142897 0.30464 1.7013 0.271191 0.695482 0.416518 0.508303 -0.290597
1403715293.062143087 0.311081 1.71369 0.288767 0.690745 0.424763 0.501857 -0.300976
1403715293.112143040 0.314435 1.72426 0.307438 0.685463 0.432123 0.496348 -0.311527
1403715293.162142992 0.320418 1.73783 0.324902 0.680728 0.439958 0.490417 -0.320215
1403715293.212142944 0.326124 1.75109 0.342977 0.675516 0.448497 0.484941 -0.32766
1403715293.262142897 0.334411 1.76612 0.358493 0.669441 0.455596 0.480849 -0.336252
1403715293.312143087 0.344941 1.78292 0.374236 0.662515 0.463494 0.477998 -0.34317
1403715293.362143040 0.355995 1.7989 0.390201 0.655252 0.4706 0.475666 -0.350602
1403715293.412142992 0.367033 1.81393 0.404941 0.647459 0.476231 0.474014 -0.359598
1403715293.462142944 0.374285 1.82452 0.421413 0.640464 0.482357 0.471917 -0.366649
1403715293.512142897 0.384103 1.83576 0.438307 0.635249 0.489561 0.46757 -0.371708
1403715293.562143087 0.394995 1.8481 0.453296 0.630791 0.496559 0.462469 -0.37637
1403715293.612143040 0.404397 1.8584 0.469291 0.627081 0.504025 0.456798 -0.379558
1403715293.662142992 0.415664 1.8684 0.484282 0.623916 0.51157 0.450716 -0.381943
1403715293.712142944 0.426264 1.87714 0.498633 0.61983 0.518763 0.445726 -0.384739
1403715293.762142897 0.437446 1.88593 0.513629 0.616131 0.525879 0.440195 -0.38738
1403715293.812143087 0.447793 1.89389 0.528217 0.611628 0.532829 0.435625 -0.390173
1403715293.862143040 0.45874 1.90197 0.543767 0.607528 0.539217 0.430117 -0.393897
1403715293.912142992 0.468604 1.91046 0.557904 0.60283 0.546064 0.425211 -0.396996
1403715293.962142944 0.480508 1.92036 0.570946 0.597151 0.55254 0.420962 -0.401126
1403715294.012142897 0.490891 1.92918 0.582528 0.590888 0.559029 0.416815 -0.405714
1403715294.062143087 0.501855 1.93764 0.589144 0.584344 0.565552 0.412467 -0.410566
1403715294.112143040 0.512058 1.94562 0.593802 0.57725 0.571116 0.40841 -0.416905
1403715294.162142992 0.522003 1.95267 0.595861 0.569773 0.576146 0.404665 -0.423865
1403715294.212142944 0.532202 1.96234 0.594641 0.562221 0.58121 0.400858 -0.430599
1403715294.262142897 0.542596 1.97129 0.592306 0.555193 0.586278 0.396039 -0.437255
1403715294.312143087 0.553086 1.97845 0.583573 0.547889 0.591685 0.391376 -0.443342
1403715294.362143040 0.564239 1.9849 0.571675 0.540883 0.597602 0.386183 -0.448532
1403715294.412142992 0.575398 1.99051 0.557382 0.533143 0.603539 0.381538 -0.453793
1403715294.462142944 0.587319 1.99563 0.542903 0.52514 0.610039 0.377234 -0.458012
1403715294.512142897 0.59915 1.9988 0.526732 0.516969 0.616754 0.372784 -0.461941
1403715294.562143087 0.615455 2.0033 0.514576 0.510267 0.624695 0.365597 -0.46446
1403715294.612143040 0.629371 2.00537 0.498877 0.5035 0.633523 0.358375 -0.465514
1403715294.662142992 0.643145 2.00687 0.483787 0.495897 0.642956 0.352416 -0.465292
1403715294.712142944 0.655877 2.00852 0.468254 0.487974 0.652475 0.346183 -0.465098
1403715294.762142897 0.669014 2.00997 0.453562 0.479959 0.660961 0.340262 -0.465824
1403715294.812143087 0.68199 2.01132 0.438895 0.472145 0.66837 0.333894 -0.467842
1403715294.862143040 0.6949 2.01296 0.425725 0.463955 0.675267 0.32858 -0.469888
1403715294.912142992 0.705737 2.01467 0.411081 0.455167 0.68136 0.324041 -0.472831
1403715294.962142944 0.716225 2.01629 0.396827 0.445511 0.685921 0.320767 -0.477642
1403715295.012142897 0.725444 2.01818 0.385054 0.436917 0.689586 0.316339 -0.483224
1403715295.062143087 0.734913 2.01993 0.372421 0.42858 0.693393 0.31112 -0.488599
1403715295.112143040 0.743757 2.02108 0.360769 0.420908 0.695721 0.304986 -0.495774
1403715295.162142992 0.751944 2.0215 0.350396 0.413528 0.697584 0.299008 -0.502957
1403715295.212142944 0.761644 2.02127 0.339458 0.405675 0.699701 0.293123 -0.509828
1403715295.262142897 0.769202 2.01995 0.334374 0.398735 0.702846 0.286288 -0.514837
1403715295.312143087 0.777534 2.01852 0.332391 0.390571 0.707044 0.279798 -0.518898
1403715295.362143040 0.78484 2.01698 0.333996 0.382163 0.713445 0.272011 -0.520536
1403715295.412142992 0.792627 2.01549 0.337022 0.372702 0.719681 0.265103 -0.522373
1403715295.462142944 0.803486 2.01588 0.340183 0.362643 0.725807 0.2577 -0.524676
1403715295.512142897 0.81186 2.01471 0.34559 0.352326 0.731757 0.251329 -0.526528
1403715295.562143087 0.820557 2.01346 0.348686 0.3416 0.737112 0.247233 -0.528063
1403715295.612143040 0.829652 2.01168 0.348234 0.332703 0.741347 0.242863 -0.52984
1403715295.662142992 0.838895 2.00869 0.345267 0.324883 0.744128 0.240029 -0.532081
1403715295.712142944 0.847923 2.00629 0.339149 0.318525 0.74594 0.236846 -0.534808
1403715295.762142897 0.856387 2.00333 0.33196 0.31216 0.748073 0.233123 -0.537212
1403715295.812143087 0.86448 2.00002 0.322543 0.306677 0.749283 0.227757 -0.540971
1403715295.862143040 0.872928 1.99603 0.313734 0.301214 0.749946 0.222521 -0.545285
1403715295.912142992 0.881421 1.99162 0.303732 0.295998 0.751506 0.216216 -0.54852
1403715295.962142944 0.890192 1.98674 0.292885 0.291352 0.751829 0.209865 -0.553013
1403715296.012142897 0.900078 1.98141 0.281743 0.28751 0.752445 0.203816 -0.556438
1403715296.062143087 0.910386 1.97587 0.268466 0.285728 0.753595 0.196635 -0.558381
1403715296.112143040 0.92163 1.97007 0.254856 0.285305 0.75594 0.188875 -0.558106
1403715296.162142992 0.932446 1.96489 0.24046 0.283867 0.760133 0.181788 -0.55549
1403715296.212142944 0.943598 1.96032 0.225648 0.281346 0.764904 0.17612 -0.552039
1403715296.262142897 0.956536 1.95631 0.211237 0.27854 0.769857 0.170051 -0.548469
1403715296.312143087 0.968082 1.95389 0.196165 0.27531 0.7762 0.16431 -0.542881
1403715296.362143040 0.981499 1.95268 0.183196 0.270921 0.782414 0.159714 -0.537514
1403715296.412142992 0.996057 1.95253 0.172337 0.266219 0.786651 0.154286 -0.53526
1403715296.462142944 1.01101 1.9526 0.164779 0.261661 0.789288 0.148736 -0.535196
1403715296.512142897 1.02596 1.95418 0.159824 0.258242 0.791331 0.143369 -0.535305
1403715296.562143087 1.04287 1.95799 0.155511 0.253348 0.792712 0.140613 -0.536331
1403715296.612143040 1.05923 1.96411 0.154661 0.247571 0.793813 0.140786 -0.537353
1403715296.662142992 1.07072 1.9708 0.158924 0.241635 0.793376 0.142469 -0.540249
1403715296.712142944 1.08239 1.97881 0.162045 0.236764 0.792851 0.143645 -0.54286
1403715296.762142897 1.09617 1.98845 0.163455 0.233142 0.792265 0.14374 -0.545253
1403715296.812143087 1.10847 1.9986 0.16482 0.228219 0.792195 0.145448 -0.54698
1403715296.862143040 1.12172 2.00944 0.165505 0.2225 0.79177 0.148045 -0.549251
1403715296.912142992 1.1345 2.02026 0.165609 0.21564 0.791871 0.14963 -0.551407
1403715296.962142944 1.14543 2.03172 0.166866 0.208317 0.791997 0.149359 -0.554109
1403715297.012142897 1.15718 2.04283 0.166531 0.202254 0.793744 0.14432 -0.55519
1403715297.062143087 1.16599 2.05326 0.167208 0.198155 0.797366 0.134509 -0.553939
1403715297.112143040 1.17702 2.06372 0.166567 0.192896 0.800482 0.124675 -0.553603
1403715297.162142992 1.18593 2.07432 0.164119 0.187713 0.806266 0.113114 -0.549459
1403715297.212142944 1.19574 2.08552 0.159706 0.18054 0.812036 0.101899 -0.545545
1403715297.262142897 1.20345 2.09668 0.155445 0.172278 0.816532 0.0907856 -0.543464
1403715297.312143087 1.21051 2.10911 0.149773 0.162455 0.819791 0.0807182 -0.543172
1403715297.362143040 1.21673 2.12355 0.143468 0.15175 0.822542 0.0717879 -0.543363
1403715297.412142992 1.2198 2.13907 0.13808 0.139346 0.824212 0.0662549 -0.544856
1403715297.462142944 1.22301 2.1571 0.131931 0.127756 0.825547 0.0608633 -0.546302
1403715297.512142897 1.22628 2.17794 0.126241 0.115757 0.82625 0.0565159 -0.548377
1403715297.562143087 1.227 2.19956 0.120906 0.106179 0.827423 0.0506419 -0.54912
1403715297.612143040 1.22606 2.22212 0.115543 0.098282 0.829609 0.0432399 -0.547923
1403715297.662142992 1.22433 2.24572 0.109987 0.0917715 0.831702 0.0354114 -0.546439
1403715297.712142944 1.22172 2.27031 0.10521 0.0862948 0.832915 0.0266591 -0.545981
1403715297.762142897 1.21612 2.29601 0.100167 0.0807971 0.833406 0.0184982 -0.546409
1403715297.812143087 1.21241 2.32364 0.0954129 0.0739035 0.830734 0.0122724 -0.551605
1403715297.862143040 1.20655 2.35321 0.0927703 0.0665092 0.82688 0.00614437 -0.558398
1403715297.912142992 1.2004 2.38503 0.0900627 0.0580842 0.822232 0.00117937 -0.56618
1403715297.962142944 1.19374 2.42046 0.0879812 0.0498724 0.815469 -0.00563921 -0.57662
1403715298.012142897 1.18217 2.45143 0.0887202 0.0396107 0.808717 -0.0104114 -0.58677
1403715298.062143087 1.17109 2.48326 0.0891465 0.0274281 0.803639 -0.0140382 -0.594319
1403715298.112143040 1.16089 2.51667 0.0896108 0.0126666 0.799766 -0.0144601 -0.600004
1403715298.162142992 1.15169 2.54914 0.0901139 -0.00432881 0.798774 -0.0121347 -0.601493
1403715298.212142944 1.14362 2.58376 0.0890897 -0.022315 0.798923 -0.00883626 -0.600955
1403715298.262142897 1.13691 2.61651 0.0886672 -0.03945 0.799411 -0.00641776 -0.599454
1403715298.312143087 1.1325 2.64871 0.0887273 -0.0533483 0.800231 -0.00611582 -0.597283
1403715298.362143040 1.12861 2.67834 0.0886738 -0.0647865 0.802361 -0.00629979 -0.593279
1403715298.412142992 1.12721 2.7053 0.0893936 -0.0732912 0.804784 -0.00704537 -0.588983
1403715298.462142944 1.12623 2.72994 0.0904839 -0.0801534 0.806779 -0.00716427 -0.585348
1403715298.512142897 1.12631 2.75187 0.0915933 -0.0864816 0.807763 -0.00571577 -0.583101
1403715298.562143087 1.12594 2.76982 0.0929583 -0.0924721 0.808198 -0.00193387 -0.581602
1403715298.612143040 1.12673 2.78541 0.0953935 -0.097646 0.80788 0.00240132 -0.581196
1403715298.662142992 1.12787 2.79632 0.0976686 -0.102182 0.807163 0.00664082 -0.581379
1403715298.712142944 1.12936 2.80218 0.100736 -0.105059 0.806641 0.0104135 -0.581536
1403715298.762142897 1.13281 2.80709 0.10415 -0.106016 0.805957 0.012423 -0.582271
1403715298.812143087 1.1379 2.81043 0.107467 -0.104279 0.806779 0.0111256 -0.581472
1403715298.862143040 1.14277 2.81159 0.111545 -0.0970014 0.81181 0.00188082 -0.575805
1403715298.912142992 1.14875 2.80976 0.111992 -0.0885886 0.817054 -0.0112796 -0.569602
1403715298.962142944 1.14966 2.80166 0.115279 -0.0811918 0.822201 -0.0251052 -0.562817
1403715299.012142897 1.15213 2.78977 0.11551 -0.0776316 0.825955 -0.0352631 -0.557251
1403715299.062143087 1.15367 2.77683 0.116219 -0.0766008 0.828432 -0.044528 -0.553037
1403715299.112143040 1.15286 2.76236 0.11759 -0.0786032 0.82965 -0.0517708 -0.550292
1403715299.162142992 1.15172 2.74878 0.118145 -0.0817741 0.830036 -0.0582011 -0.548604
1403715299.212142944 1.14948 2.73551 0.119735 -0.0866412 0.83011 -0.0641992 -0.547073
1403715299.262142897 1.14594 2.72261 0.121926 -0.0924229 0.830264 -0.0701682 -0.545158
1403715299.312143087 1.13991 2.70896 0.124133 -0.0992852 0.829375 -0.0767216 -0.54442
1403715299.362143040 1.13233 2.69689 0.125513 -0.106586 0.828612 -0.0833628 -0.543224
1403715299.412142992 1.12302 2.68381 0.128682 -0.114699 0.827321 -0.0904889 -0.542399
1403715299.462142944 1.11192 2.67083 0.131071 -0.123589 0.825364 -0.097445 -0.542221
1403715299.512142897 1.09953 2.65878 0.133477 -0.132983 0.822282 -0.105147 -0.543242
1403715299.562143087 1.08618 2.64639 0.136901 -0.143248 0.819059 -0.112965 -0.543932
1403715299.612143040 1.0709 2.63428 0.141125 -0.154283 0.814931 -0.120695 -0.54545
1403715299.662142992 1.05494 2.62129 0.145094 -0.1654 0.811644 -0.12937 -0.545106
1403715299.712142944 1.03804 2.60789 0.148851 -0.176231 0.807738 -0.138673 -0.545227
1403715299.762142897 1.01996 2.59539 0.151236 -0.188471 0.804602 -0.146943 -0.543601
1403715299.812143087 1.0018 2.58242 0.153784 -0.20037 0.800454 -0.156616 -0.542768
1403715299.862143040 0.98253 2.56937 0.155703 -0.212723 0.796959 -0.165897 -0.540448
1403715299.912142992 0.961765 2.55806 0.156887 -0.225707 0.792321 -0.174545 -0.539275
1403715299.962142944 0.940796 2.54564 0.158506 -0.238553 0.787623 -0.183024 -0.537814
1403715300.012142897 0.918544 2.53403 0.158441 -0.250153 0.783511 -0.190299 -0.536023
1403715300.062143087 0.895939 2.52317 0.158635 -0.260477 0.777247 -0.196721 -0.537903
1403715300.112143040 0.874384 2.51312 0.159034 -0.268788 0.771366 -0.202627 -0.540083
1403715300.162142992 0.851494 2.50257 0.159368 -0.27764 0.765566 -0.204668 -0.54308
1403715300.212142944 0.828293 2.49315 0.159278 -0.286634 0.760137 -0.203816 -0.546345
1403715300.262142897 0.805321 2.48456 0.159658 -0.292812 0.75458 -0.204635 -0.55045
1403715300.312143087 0.783087 2.47622 0.160486 -0.295208 0.751036 -0.208819 -0.552441
1403715300.362143040 0.762344 2.46862 0.1614 -0.295661 0.748356 -0.213622 -0.553998
1403715300.412142992 0.742641 2.46212 0.162574 -0.294859 0.746944 -0.218917 -0.554264
1403715300.462142944 0.724329 2.45653 0.16408 -0.29334 0.746148 -0.22332 -0.554385
1403715300.512142897 0.707372 2.45267 0.165524 -0.292777 0.74567 -0.225281 -0.554533
1403715300.562143087 0.692282 2.44848 0.166995 -0.291296 0.746313 -0.226723 -0.55386
1403715300.612143040 0.678715 2.44696 0.167659 -0.290043 0.747382 -0.227184 -0.552885
1403715300.662142992 0.666624 2.44661 0.167711 -0.288584 0.748281 -0.227253 -0.552405
1403715300.712142944 0.655518 2.44706 0.168101 -0.286547 0.749628 -0.227463 -0.551551
1403715300.762142897 0.64605 2.44866 0.167997 -0.284625 0.750081 -0.226887 -0.552168
1403715300.812143087 0.63677 2.45083 0.168893 -0.283595 0.749834 -0.225098 -0.553762
1403715300.862143040 0.629307 2.45432 0.168961 -0.283525 0.749122 -0.221793 -0.556091
1403715300.912142992 0.62225 2.45847 0.169123 -0.284162 0.748521 -0.217614 -0.558223
1403715300.962142944 0.616165 2.46344 0.169175 -0.284899 0.747919 -0.213522 -0.56023
1403715301.012142897 0.610802 2.4697 0.168774 -0.285204 0.74738 -0.210364 -0.561986
1403715301.062143087 0.606745 2.47575 0.169288 -0.285282 0.746499 -0.207051 -0.564343
1403715301.112143040 0.6043 2.48319 0.169495 -0.285119 0.74465 -0.204129 -0.567921
1403715301.162142992 0.603057 2.49096 0.169557 -0.285674 0.742617 -0.200813 -0.571475
1403715301.212142944 0.604113 2.49903 0.168983 -0.286299 0.740318 -0.197308 -0.575353
1403715301.262142897 0.606837 2.50789 0.168765 -0.287432 0.73878 -0.194222 -0.57781
1403715301.312143087 0.611769 2.51709 0.167186 -0.288283 0.737063 -0.192414 -0.580179
1403715301.362143040 0.618722 2.52655 0.166807 -0.288674 0.736378 -0.191634 -0.581112
1403715301.412142992 0.626773 2.53629 0.164441 -0.288522 0.736883 -0.192334 -0.580316
1403715301.462142944 0.636925 2.54647 0.161534 -0.286549 0.739073 -0.196052 -0.577256
1403715301.512142897 0.64935 2.55606 0.156316 -0.284427 0.743501 -0.199646 -0.571357
1403715301.562143087 0.66448 2.56611 0.149279 -0.282843 0.748918 -0.201868 -0.564244
1403715301.612143040 0.681199 2.57665 0.14138 -0.281197 0.754337 -0.203366 -0.557267
1403715301.662142992 0.698555 2.58694 0.133258 -0.279181 0.758633 -0.204884 -0.551866
1403715301.712142944 0.716207 2.59688 0.124868 -0.278054 0.761259 -0.204556 -0.548933
1403715301.762142897 0.734125 2.60691 0.116678 -0.277917 0.762476 -0.202499 -0.548075
1403715301.812143087 0.752535 2.61675 0.109458 -0.279296 0.761438 -0.198805 -0.550166
1403715301.862143040 0.77138 2.62669 0.102728 -0.280748 0.760234 -0.194718 -0.552549
1403715301.912142992 0.790962 2.63759 0.096416 -0.281532 0.759681 -0.191502 -0.554031
1403715301.962142944 0.810706 2.64797 0.0905073 -0.280886 0.760313 -0.190481 -0.553845
1403715302.012142897 0.830904 2.65733 0.0847518 -0.281116 0.759784 -0.188067 -0.555278
1403715302.062143087 0.851825 2.6664 0.0797788 -0.281354 0.75969 -0.185669 -0.556091
1403715302.112143040 0.873608 2.67531 0.0766561 -0.281725 0.76066 -0.183289 -0.555367
1403715302.162142992 0.895729 2.68325 0.072215 -0.282137 0.762412 -0.180265 -0.553742
1403715302.212142944 0.91889 2.69142 0.0707081 -0.282121 0.764322 -0.177631 -0.551967
1403715302.262142897 0.94228 2.69736 0.0670684 -0.281885 0.766432 -0.174638 -0.550113
1403715302.312143087 0.965867 2.70271 0.0643279 -0.281776 0.767866 -0.171502 -0.549155
1403715302.362143040 0.989479 2.70444 0.0638806 -0.281012 0.768858 -0.168595 -0.549059
1403715302.412142992 1.01327 2.70696 0.0629294 -0.279924 0.769135 -0.166554 -0.549848
1403715302.462142944 1.03706 2.70822 0.0637445 -0.276736 0.770025 -0.167493 -0.549932
1403715302.512142897 1.06118 2.70881 0.0654506 -0.271512 0.771965 -0.171732 -0.548506
1403715302.562143087 1.08568 2.7071 0.0665769 -0.266972 0.774451 -0.174775 -0.546265
1403715302.612143040 1.10897 2.70441 0.0694197 -0.262668 0.776577 -0.178086 -0.54426
1403715302.662142992 1.13245 2.70183 0.0714103 -0.260202 0.778436 -0.178894 -0.54252
1403715302.712142944 1.15553 2.69943 0.0723688 -0.256943 0.780481 -0.181526 -0.540257
1403715302.762142897 1.17778 2.69596 0.0725594 -0.255081 0.782495 -0.182436 -0.537915
1403715302.812143087 1.19908 2.69208 0.0718073 -0.253615 0.785271 -0.183227 -0.534282
1403715302.862143040 1.21971 2.68791 0.06948 -0.253713 0.787757 -0.182313 -0.530877
1403715302.912142992 1.23961 2.68302 0.0659786 -0.254507 0.789649 -0.183195 -0.527371
1403715302.962142944 1.25845 2.67744 0.0625402 -0.257243 0.790611 -0.184563 -0.524115
1403715303.012142897 1.27476 2.67213 0.0585101 -0.262172 0.790696 -0.186133 -0.52098
1403715303.062143087 1.2897 2.66534 0.0549526 -0.268026 0.790012 -0.189266 -0.517902
1403715303.112143040 1.30269 2.6572 0.0509232 -0.276049 0.788311 -0.192952 -0.51491
1403715303.162142992 1.31426 2.64821 0.047229 -0.285528 0.785209 -0.197295 -0.51283
1403715303.212142944 1.32357 2.63775 0.0441108 -0.295949 0.780312 -0.203318 -0.512044
1403715303.262142897 1.33134 2.62692 0.042333 -0.307058 0.773022 -0.210864 -0.513506
1403715303.312143087 1.338 2.61496 0.0408079 -0.319256 0.764641 -0.218066 -0.515603
1403715303.362143040 1.34497 2.60226 0.0390604 -0.332302 0.755823 -0.224766 -0.517481
1403715303.412142992 1.35141 2.58851 0.0383483 -0.34528 0.747301 -0.231113 -0.518565
1403715303.462142944 1.35821 2.57485 0.036823 -0.357961 0.739577 -0.23754 -0.518136
1403715303.512142897 1.36459 2.56044 0.0358562 -0.369843 0.732909 -0.244926 -0.515821
1403715303.562143087 1.37161 2.54527 0.0355262 -0.382302 0.725294 -0.25107 -0.514546
1403715303.612143040 1.37845 2.53004 0.0340831 -0.391785 0.719546 -0.261184 -0.510432
1403715303.662142992 1.38694 2.51399 0.0335062 -0.400541 0.712922 -0.272279 -0.507123
1403715303.712142944 1.39719 2.4992 0.0325719 -0.409294 0.706884 -0.283158 -0.502608
1403715303.762142897 1.41074 2.4847 0.0315063 -0.417331 0.700534 -0.294277 -0.498485
1403715303.812143087 1.42119 2.46778 0.0307911 -0.425935 0.693784 -0.303695 -0.494986
1403715303.862143040 1.43226 2.45096 0.0303335 -0.433003 0.687188 -0.314168 -0.491508
1403715303.912142992 1.44208 2.43448 0.0304419 -0.439294 0.681589 -0.322696 -0.488184
1403715303.962142944 1.45266 2.41923 0.0294299 -0.444838 0.676569 -0.329183 -0.485811
1403715304.012142897 1.46217 2.4053 0.0285304 -0.449532 0.672955 -0.334411 -0.48293
1403715304.062143087 1.47159 2.39335 0.0267239 -0.453112 0.669877 -0.338681 -0.480883
1403715304.112143040 1.48078 2.38291 0.0252979 -0.454881 0.667904 -0.343109 -0.478816
1403715304.162142992 1.48957 2.37442 0.0236087 -0.456119 0.665973 -0.346513 -0.477875
1403715304.212142944 1.49894 2.36451 0.0218184 -0.457603 0.665581 -0.347883 -0.476003
1403715304.262142897 1.5074 2.35654 0.0187091 -0.458696 0.666035 -0.34833 -0.473985
1403715304.312143087 1.51291 2.35047 0.0141739 -0.459481 0.667005 -0.348158 -0.471983
1403715304.362143040 1.51905 2.34472 0.00986531 -0.459768 0.668375 -0.347291 -0.4704
1403715304.412142992 1.52501 2.34025 0.00462342 -0.459793 0.669833 -0.345858 -0.469357
1403715304.462142944 1.53111 2.33642 -0.000312207 -0.459557 0.67111 -0.343777 -0.469293
1403715304.512142897 1.53338 2.33299 -0.00749681 -0.459589 0.67069 -0.340699 -0.472098
1403715304.562143087 1.53646 2.32946 -0.0173421 -0.45947 0.670951 -0.337448 -0.474174
1403715304.612143040 1.5384 2.32633 -0.0298689 -0.459016 0.671183 -0.334586 -0.476308
1403715304.662142992 1.53928 2.32348 -0.0440097 -0.457247 0.671369 -0.3336 -0.478434
1403715304.712142944 1.5422 2.32234 -0.0580469 -0.456134 0.671826 -0.331974 -0.479983
1403715304.762142897 1.54614 2.32095 -0.0722616 -0.455723 0.672705 -0.328887 -0.481266
1403715304.812143087 1.55125 2.32224 -0.084146 -0.455214 0.673413 -0.327474 -0.481722
1403715304.862143040 1.55582 2.32294 -0.0938216 -0.454973 0.67439 -0.3254 -0.481988
1403715304.912142992 1.56106 2.32345 -0.100205 -0.454752 0.675182 -0.323434 -0.482411
1403715304.962142944 1.56703 2.32343 -0.102997 -0.454449 0.676449 -0.321989 -0.481888
1403715305.012142897 1.5727 2.32396 -0.101511 -0.454199 0.676919 -0.321135 -0.482034
1403715305.062143087 1.57723 2.32458 -0.0971532 -0.453582 0.678043 -0.321209 -0.480985
1403715305.112143040 1.58082 2.32506 -0.0901733 -0.453064 0.678595 -0.32135 -0.4806
1403715305.162142992 1.58419 2.32475 -0.082753 -0.453049 0.679407 -0.320874 -0.479783
1403715305.212142944 1.58899 2.32508 -0.0774731 -0.452894 0.680623 -0.321262 -0.477943
1403715305.262142897 1.59348 2.32538 -0.0721859 -0.4529 0.681357 -0.321611 -0.476657
1403715305.312143087 1.599 2.32644 -0.0685075 -0.453744 0.681154 -0.321464 -0.476242
1403715305.362143040 1.60433 2.32671 -0.0649325 -0.454269 0.681846 -0.322071 -0.474338
1403715305.412142992 1.60974 2.32716 -0.0616167 -0.455658 0.681326 -0.321772 -0.473955
1403715305.462142944 1.61435 2.32771 -0.0563489 -0.456735 0.680216 -0.322982 -0.473689
1403715305.512142897 1.61974 2.32815 -0.0495324 -0.457323 0.678964 -0.325211 -0.473393
1403715305.562143087 1.6236 2.32811 -0.0388434 -0.458914 0.677607 -0.326575 -0.47286
1403715305.612143040 1.6281 2.32888 -0.0256401 -0.460851 0.676559 -0.327765 -0.471652
1403715305.662142992 1.63116 2.32875 -0.00839322 -0.462409 0.674895 -0.329514 -0.471292
1403715305.712142944 1.63131 2.32845 0.0112623 -0.462566 0.674939 -0.332925 -0.468669
1403715305.762142897 1.63247 2.32783 0.0318056 -0.463769 0.6739 -0.334372 -0.467945
1403715305.812143087 1.63341 2.32797 0.0519307 -0.464675 0.673436 -0.335784 -0.466702
1403715305.862143040 1.63415 2.32865 0.0716246 -0.466219 0.672864 -0.335724 -0.466028
1403715305.912142992 1.63532 2.32886 0.0899852 -0.467608 0.67279 -0.335097 -0.465195
1403715305.962142944 1.63622 2.33012 0.107806 -0.468476 0.6724 -0.334976 -0.464972
1403715306.012142897 1.63641 2.3305 0.124899 -0.46913 0.672455 -0.334641 -0.464476
1403715306.062143087 1.63656 2.33095 0.140901 -0.470219 0.672715 -0.333287 -0.463971
1403715306.112143040 1.63642 2.33114 0.155379 -0.470727 0.673818 -0.332621 -0.462329
1403715306.162142992 1.63628 2.33167 0.168736 -0.468959 0.675447 -0.335148 -0.459918
1403715306.212142944 1.63512 2.33225 0.182031 -0.464922 0.676785 -0.339401 -0.458931
1403715306.262142897 1.63321 2.33303 0.194748 -0.459468 0.678067 -0.343992 -0.459113
1403715306.312143087 1.62975 2.33335 0.207869 -0.452274 0.679827 -0.348934 -0.459923
1403715306.362143040 1.62552 2.33426 0.220427 -0.444513 0.681547 -0.352902 -0.461911
1403715306.412142992 1.61973 2.33614 0.233576 -0.435793 0.682736 -0.356322 -0.465823
1403715306.462142944 1.61291 2.33852 0.24624 -0.427663 0.684561 -0.356783 -0.470304
1403715306.512142897 1.60488 2.34204 0.259101 -0.420186 0.686679 -0.35444 -0.475697
1403715306.562143087 1.59551 2.34797 0.271373 -0.412621 0.688793 -0.350508 -0.482132
1403715306.612143040 1.58541 2.35506 0.284202 -0.403985 0.690824 -0.346106 -0.489663
1403715306.662142992 1.57477 2.36427 0.296571 -0.395699 0.692482 -0.339936 -0.498332
1403715306.712142944 1.56248 2.37553 0.309458 -0.388323 0.694312 -0.331212 -0.50738
1403715306.762142897 1.54988 2.38925 0.321262 -0.381379 0.696291 -0.320501 -0.516729
1403715306.812143087 1.5367 2.405 0.333075 -0.3728 0.697181 -0.311099 -0.527425
1403715306.862143040 1.52421 2.42279 0.345465 -0.364239 0.697984 -0.300888 -0.538158
1403715306.912142992 1.51275 2.44213 0.35632 -0.356885 0.699297 -0.287971 -0.548352
1403715306.962142944 1.50248 2.46412 0.365847 -0.350974 0.701621 -0.272819 -0.556879
1403715307.012142897 1.49412 2.48803 0.373508 -0.345839 0.704128 -0.255753 -0.564969
1403715307.062143087 1.4868 2.51251 0.379358 -0.340115 0.708063 -0.239363 -0.570678
1403715307.112143040 1.48118 2.5382 0.383349 -0.333997 0.714271 -0.224136 -0.572735
1403715307.162142992 1.47773 2.56525 0.383564 -0.327757 0.721962 -0.209128 -0.572374
1403715307.212142944 1.4766 2.59305 0.380886 -0.321125 0.72917 -0.195048 -0.571966
1403715307.262142897 1.47823 2.62199 0.375958 -0.314644 0.736259 -0.18139 -0.570981
1403715307.312143087 1.48232 2.64895 0.366844 -0.306439 0.743136 -0.170363 -0.56993
1403715307.362143040 1.48793 2.67663 0.357355 -0.296502 0.751255 -0.162762 -0.566755
1403715307.412142992 1.49464 2.70143 0.345599 -0.283646 0.76062 -0.159631 -0.561711
1403715307.462142944 1.50306 2.72469 0.3339 -0.270388 0.768948 -0.157809 -0.557409
1403715307.512142897 1.51268 2.74668 0.322088 -0.257683 0.776318 -0.155849 -0.553752
1403715307.562143087 1.52331 2.76622 0.309915 -0.244963 0.782742 -0.154005 -0.55099
1403715307.612143040 1.53374 2.78375 0.297455 -0.232962 0.78805 -0.151467 -0.54933
1403715307.662142992 1.54343 2.80107 0.285781 -0.221461 0.792812 -0.147617 -0.548282
1403715307.712142944 1.55383 2.81768 0.272926 -0.210548 0.797241 -0.141541 -0.547762
1403715307.762142897 1.56293 2.83345 0.260155 -0.200302 0.800871 -0.133981 -0.54821
1403715307.812143087 1.57192 2.84893 0.246183 -0.190065 0.804161 -0.125446 -0.549057
1403715307.862143040 1.57921 2.86382 0.232617 -0.179886 0.806946 -0.116951 -0.550274
1403715307.912142992 1.58576 2.87791 0.219511 -0.170266 0.809726 -0.107916 -0.551096
1403715307.962142944 1.59243 2.89061 0.205597 -0.160586 0.811673 -0.0987844 -0.552847
1403715308.012142897 1.59753 2.90324 0.192665 -0.1507 0.813409 -0.0900687 -0.554565
1403715308.062143087 1.60269 2.91492 0.179031 -0.140639 0.814875 -0.0817432 -0.556342
1403715308.112143040 1.60735 2.9266 0.166148 -0.130551 0.816344 -0.0737893 -0.557758
1403715308.162142992 1.6115 2.93634 0.153341 -0.121758 0.817531 -0.0663184 -0.558945
1403715308.212142944 1.61471 2.9455 0.14056 -0.113633 0.818143 -0.0599233 -0.560481
1403715308.262142897 1.6171 2.95274 0.127788 -0.105398 0.819208 -0.0539349 -0.561143
1403715308.312143087 1.61821 2.95807 0.115515 -0.0978379 0.820056 -0.0474221 -0.56186
1403715308.362143040 1.61977 2.96329 0.103083 -0.0900246 0.820387 -0.0425499 -0.563072
1403715308.412142992 1.62112 2.96852 0.0904134 -0.0825747 0.821274 -0.0393714 -0.563153
1403715308.462142944 1.62232 2.97176 0.0776217 -0.075911 0.821559 -0.0378262 -0.563779
1403715308.512142897 1.62082 2.97275 0.0666913 -0.069689 0.821849 -0.0380315 -0.564146
1403715308.562143087 1.61873 2.97251 0.0575498 -0.0643844 0.822282 -0.0393733 -0.564053
1403715308.612143040 1.61466 2.97133 0.0513657 -0.0602434 0.822786 -0.0410195 -0.563659
1403715308.662142992 1.6103 2.96943 0.0479347 -0.0575203 0.822893 -0.0419698 -0.563717
1403715308.712142944 1.60418 2.96712 0.0473018 -0.0551717 0.823608 -0.0432397 -0.562811
1403715308.762142897 1.59697 2.96463 0.0496954 -0.054049 0.823881 -0.0438548 -0.562473
1403715308.812143087 1.58971 2.96344 0.0534762 -0.0536743 0.824613 -0.0442516 -0.561403
1403715308.862143040 1.58137 2.96235 0.0583845 -0.0528662 0.825416 -0.0457815 -0.560177
1403715308.912142992 1.57245 2.9611 0.063514 -0.0523358 0.826129 -0.0478814 -0.558999
1403715308.962142944 1.56274 2.96031 0.0685014 -0.0521576 0.825754 -0.0500869 -0.559376
1403715309.012142897 1.55177 2.95959 0.0731568 -0.0525074 0.824774 -0.0529058 -0.560528
1403715309.062143087 1.5401 2.96016 0.0777894 -0.0523298 0.82298 -0.0571036 -0.562766
1403715309.112143040 1.52743 2.9608 0.0820179 -0.0522656 0.821716 -0.0615428 -0.564148
1403715309.162142992 1.51479 2.96237 0.0856056 -0.05304 0.819891 -0.0655396 -0.566278
1403715309.212142944 1.50137 2.96508 0.0897937 -0.053027 0.816832 -0.0708826 -0.570043
1403715309.262142897 1.48861 2.96793 0.0938939 -0.053023 0.811775 -0.0761641 -0.576549
1403715309.312143087 1.47552 2.97213 0.0991672 -0.0545214 0.807415 -0.0797238 -0.582024
1403715309.362143040 1.46297 2.97758 0.103009 -0.0585509 0.805411 -0.0794985 -0.584436
1403715309.412142992 1.45089 2.98427 0.10661 -0.0641235 0.804935 -0.0769098 -0.584852
1403715309.462142944 1.4392 2.99214 0.110242 -0.0699029 0.805204 -0.073387 -0.584273
1403715309.512142897 1.42794 3.00117 0.11436 -0.0752572 0.805299 -0.0703984 -0.583844
1403715309.562143087 1.41761 3.01014 0.117557 -0.0799265 0.805561 -0.068031 -0.583142
1403715309.612143040 1.40783 3.01977 0.120994 -0.0833609 0.805456 -0.0669714 -0.582929
1403715309.662142992 1.39787 3.03009 0.125403 -0.0862883 0.805606 -0.0666268 -0.582336
1403715309.712142944 1.38868 3.03999 0.129122 -0.0879105 0.806095 -0.0676837 -0.581293
1403715309.762142897 1.37997 3.05068 0.133202 -0.088974 0.806808 -0.069555 -0.579919
1403715309.812143087 1.37137 3.06138 0.137717 -0.0889976 0.807792 -0.0729649 -0.578124
1403715309.862143040 1.36262 3.07242 0.141943 -0.0870208 0.809206 -0.0779945 -0.575786
1403715309.912142992 1.35451 3.08331 0.145501 -0.0847104 0.810782 -0.0838199 -0.573088
1403715309.962142944 1.34656 3.09494 0.148367 -0.0825395 0.810822 -0.0887325 -0.572609
1403715310.012142897 1.33785 3.10771 0.151086 -0.0807732 0.809363 -0.0928303 -0.574274
1403715310.062143087 1.32951 3.12073 0.153381 -0.0787248 0.806261 -0.0951261 -0.57853
1403715310.112143040 1.321 3.1356 0.154994 -0.0763421 0.802947 -0.0954083 -0.583392
1403715310.162142992 1.3129 3.15226 0.156984 -0.0738809 0.799657 -0.0932703 -0.58855
1403715310.212142944 1.30335 3.17142 0.159127 -0.0721565 0.797385 -0.088428 -0.59258
1403715310.262142897 1.29706 3.19106 0.161024 -0.0709008 0.795585 -0.0801557 -0.596315
1403715310.312143087 1.29186 3.21268 0.163044 -0.0697645 0.794336 -0.0699985 -0.599385
1403715310.362143040 1.2882 3.23475 0.165307 -0.0665771 0.793921 -0.0608369 -0.601295
1403715310.412142992 1.28589 3.25725 0.168485 -0.0620516 0.794611 -0.051928 -0.601703
1403715310.462142944 1.28476 3.28048 0.171497 -0.0560518 0.796021 -0.0441046 -0.601052
1403715310.512142897 1.28516 3.3027 0.173717 -0.0504245 0.798805 -0.0369299 -0.598335
1403715310.562143087 1.2866 3.32552 0.176116 -0.0450473 0.802438 -0.0309198 -0.594228
1403715310.612143040 1.28909 3.34702 0.178163 -0.0401344 0.806496 -0.0255492 -0.589322
1403715310.662142992 1.29366 3.36755 0.180148 -0.0359726 0.810437 -0.0209534 -0.584345
1403715310.712142944 1.29771 3.38847 0.182627 -0.032254 0.813686 -0.0175113 -0.580146
1403715310.762142897 1.30196 3.4088 0.185267 -0.0291806 0.816181 -0.0149905 -0.576864
1403715310.812143087 1.30732 3.426 0.187394 -0.0263231 0.817654 -0.0134416 -0.57495
1403715310.862143040 1.31271 3.44374 0.189024 -0.0236357 0.818214 -0.0122968 -0.574295
1403715310.912142992 1.31764 3.4602 0.191451 -0.0213749 0.818461 -0.011404 -0.574052
1403715310.962142944 1.32266 3.47705 0.193901 -0.0184322 0.819198 -0.0114024 -0.573101
1403715311.012142897 1.32673 3.49438 0.196418 -0.0149275 0.820465 -0.0127394 -0.57136
1403715311.062143087 1.33065 3.51089 0.198166 -0.0104376 0.821802 -0.0153556 -0.56947
1403715311.112143040 1.33343 3.5276 0.200191 -0.0071788 0.823043 -0.01699 -0.567679
1403715311.162142992 1.33604 3.54349 0.20147 -0.00391963 0.823767 -0.0188537 -0.566602
1403715311.212142944 1.33721 3.56056 0.203398 -0.000333516 0.824077 -0.0215943 -0.566065
1403715311.262142897 1.33789 3.57768 0.204776 0.00186098 0.824535 -0.0226 -0.565356
1403715311.312143087 1.33815 3.59536 0.206595 0.00448702 0.825043 -0.0245784 -0.564518
1403715311.362143040 1.33693 3.61296 0.20895 0.00622626 0.825951 -0.0253459 -0.563137
1403715311.412142992 1.33568 3.63243 0.211761 0.00626504 0.826589 -0.0235893 -0.562277
1403715311.462142944 1.33383 3.65348 0.215128 0.00460539 0.827065 -0.0197448 -0.561741
1403715311.512142897 1.3311 3.67453 0.219 0.00248855 0.827445 -0.0144914 -0.561354
1403715311.562143087 1.32696 3.69629 0.22335 0.000865392 0.827346 -0.0106329 -0.561591
1403715311.612143040 1.32282 3.71956 0.227919 -0.000142198 0.826711 -0.00772142 -0.562574
1403715311.662142992 1.31563 3.74134 0.23279 -0.000864823 0.826546 -0.00523482 -0.562845
1403715311.712142944 1.30737 3.76389 0.237258 0.000184789 0.826156 -0.00565167 -0.563413
1403715311.762142897 1.29849 3.78576 0.241861 0.00136489 0.825788 -0.00622696 -0.563944
1403715311.812143087 1.28813 3.80768 0.246189 0.00324018 0.82548 -0.00707119 -0.564378
1403715311.862143040 1.27688 3.82997 0.250506 0.00623658 0.824978 -0.00903484 -0.565058
1403715311.912142992 1.26578 3.85202 0.255166 0.00806004 0.824149 -0.008741 -0.566249
1403715311.962142944 1.25233 3.87273 0.259942 0.00879258 0.824287 -0.00651646 -0.566066
1403715312.012142897 1.23923 3.89594 0.264361 0.00844033 0.824427 -0.00286343 -0.565898
1403715312.062143087 1.22497 3.91914 0.268397 0.00774543 0.82477 0.00117882 -0.565414
1403715312.112143040 1.20995 3.94248 0.272582 0.00774417 0.824233 0.00398844 -0.566184
1403715312.162142992 1.1947 3.966 0.276734 0.00752845 0.823778 0.00684954 -0.566822
1403715312.212142944 1.17945 3.98876 0.281205 0.00784766 0.823711 0.00892997 -0.566885
1403715312.262142897 1.16352 4.01218 0.285191 0.00889334 0.823664 0.00991119 -0.566922
1403715312.312143087 1.14666 4.03386 0.289893 0.0111924 0.823618 0.00883642 -0.566966
1403715312.362143040 1.13005 4.05585 0.293939 0.0136995 0.823812 0.0073809 -0.566649
1403715312.412142992 1.11236 4.07612 0.297848 0.015927 0.823639 0.00616651 -0.566857
1403715312.462142944 1.09463 4.09639 0.301152 0.018115 0.823146 0.00474229 -0.567522
1403715312.512142897 1.07611 4.11598 0.304022 0.0194475 0.821948 0.0037349 -0.569218
1403715312.562143087 1.05717 4.13479 0.305713 0.0190903 0.821156 0.00490491 -0.570363
1403715312.612143040 1.03879 4.15433 0.306228 0.0176629 0.819196 0.00679235 -0.573202
1403715312.662142992 1.01935 4.17328 0.307032 0.0153603 0.816904 0.00938712 -0.576493
1403715312.712142944 1.00045 4.1919 0.306239 0.0133299 0.814314 0.0109196 -0.580168
1403715312.762142897 0.981317 4.20883 0.304755 0.0103131 0.812519 0.0131904 -0.582694
1403715312.812143087 0.963693 4.22367 0.301107 0.00644596 0.810706 0.0157501 -0.585206
1403715312.862143040 0.946872 4.23936 0.298503 0.00261066 0.807837 0.0170659 -0.589152
1403715312.912142992 0.93033 4.25479 0.297955 -0.000837386 0.805152 0.0172444 -0.592816
1403715312.962142944 0.915085 4.26833 0.300099 -0.00460995 0.802825 0.0174525 -0.595942
1403715313.012142897 0.901246 4.28112 0.304892 -0.00788769 0.801209 0.0170574 -0.598089
1403715313.062143087 0.889648 4.29191 0.31222 -0.0113999 0.800619 0.0171254 -0.59882
1403715313.112143040 0.880382 4.30227 0.321971 -0.014517 0.801186 0.0169222 -0.598
1403715313.162142992 0.873301 4.30718 0.333015 -0.0169489 0.80145 0.0161289 -0.597603
1403715313.212142944 0.867241 4.30914 0.344159 -0.017704 0.802381 0.0133367 -0.596401
1403715313.262142897 0.864005 4.31316 0.354174 -0.0177888 0.803997 0.00951789 -0.594291
1403715313.312143087 0.862132 4.31588 0.36328 -0.0175968 0.806042 0.00590424 -0.591567
1403715313.362143040 0.861659 4.31889 0.371435 -0.0174186 0.808331 0.00322764 -0.588461
1403715313.412142992 0.861095 4.32013 0.379421 -0.0176766 0.810816 0.0018481 -0.585032
1403715313.462142944 0.861637 4.32157 0.386896 -0.0163437 0.812704 0.0010589 -0.582446
1403715313.512142897 0.862522 4.32247 0.395014 -0.0147242 0.813616 0.00301497 -0.581209
1403715313.562143087 0.863735 4.32375 0.403423 -0.0123294 0.814634 0.00584831 -0.579815
1403715313.612143040 0.865849 4.32424 0.412395 -0.0105456 0.815622 0.0102378 -0.578398
1403715313.662142992 0.868607 4.32406 0.420616 -0.00902867 0.815895 0.014522 -0.577947
1403715313.712142944 0.871814 4.32426 0.430709 -0.00749603 0.816067 0.0178644 -0.577633
1403715313.762142897 0.875247 4.32511 0.440731 -0.00507631 0.816356 0.0191726 -0.577209
1403715313.812143087 0.87783 4.32497 0.452246 -0.00285478 0.816426 0.0204579 -0.577081
1403715313.862143040 0.881471 4.32477 0.463562 -0.000804345 0.816459 0.0216886 -0.576996
1403715313.912142992 0.885035 4.32548 0.475085 0.00206494 0.816236 0.0206676 -0.577345
1403715313.962142944 0.888521 4.32518 0.486413 0.00532264 0.816001 0.0183408 -0.577735
1403715314.012142897 0.891877 4.3233 0.496224 0.00851231 0.816641 0.0175471 -0.576816
1403715314.062143087 0.896136 4.3205 0.5049 0.0116244 0.817324 0.0202295 -0.575706
1403715314.112143040 0.900431 4.31833 0.512171 0.015459 0.817766 0.026351 -0.574739
1403715314.162142992 0.904955 4.31574 0.518921 0.0215427 0.817956 0.0338161 -0.573882
1403715314.212142944 0.909106 4.3125 0.524683 0.028496 0.81867 0.0427823 -0.571958
1403715314.262142897 0.913274 4.30867 0.530541 0.0364952 0.818448 0.0518668 -0.57107
1403715314.312143087 0.917284 4.30452 0.535523 0.0456983 0.819073 0.0599538 -0.568714
1403715314.362143040 0.920964 4.2989 0.53962 0.0550222 0.818997 0.067854 -0.567109
1403715314.412142992 0.924208 4.29228 0.543157 0.0646537 0.818631 0.0731796 -0.565957
1403715314.462142944 0.926903 4.28382 0.545216 0.0727431 0.81892 0.0783924 -0.563855
1403715314.512142897 0.928528 4.27462 0.547315 0.0804624 0.818651 0.08184 -0.562707
1403715314.562143087 0.929739 4.26431 0.549286 0.088274 0.81877 0.083169 -0.561165
1403715314.612143040 0.930874 4.25293 0.550876 0.0950502 0.818177 0.083807 -0.560827
1403715314.662142992 0.930652 4.2402 0.551724 0.100234 0.817299 0.0850313 -0.561021
1403715314.712142944 0.929503 4.22567 0.551353 0.104304 0.816823 0.0862995 -0.560779
1403715314.762142897 0.927358 4.21051 0.550537 0.107014 0.816167 0.0881421 -0.560937
1403715314.812143087 0.924797 4.19456 0.548912 0.10901 0.814685 0.0895766 -0.562478
1403715314.862143040 0.920961 4.17803 0.54825 0.10994 0.814274 0.0918494 -0.562525
1403715314.912142992 0.9174 4.16122 0.546359 0.111019 0.813623 0.092786 -0.563102
1403715314.962142944 0.913355 4.1447 0.545808 0.11233 0.813031 0.0923951 -0.56376
1403715315.012142897 0.908681 4.1271 0.544511 0.11339 0.812375 0.0912349 -0.564681
1403715315.062143087 0.904077 4.10916 0.543589 0.114919 0.810779 0.0894218 -0.566953
1403715315.112143040 0.899076 4.0916 0.543045 0.115372 0.810338 0.088513 -0.567632
1403715315.162142992 0.894371 4.07357 0.541797 0.116193 0.810706 0.0872742 -0.567132
1403715315.212142944 0.889843 4.05486 0.539776 0.116447 0.811074 0.0863518 -0.566694
1403715315.262142897 0.885505 4.03665 0.539076 0.117017 0.811187 0.0860599 -0.566459
1403715315.312143087 0.881233 4.01722 0.538194 0.118706 0.811257 0.0874377 -0.565797
1403715315.362143040 0.87711 3.99863 0.537044 0.121664 0.810533 0.0898212 -0.565832
1403715315.412142992 0.873121 3.98049 0.536186 0.126282 0.809868 0.0920062 -0.565421
1403715315.462142944 0.869077 3.9626 0.536579 0.132129 0.809056 0.094646 -0.564812
1403715315.512142897 0.865545 3.94476 0.537241 0.138469 0.807741 0.0976741 -0.56466
1403715315.562143087 0.862366 3.92685 0.537561 0.145058 0.806154 0.100509 -0.564776
1403715315.612143040 0.860169 3.90928 0.538064 0.151996 0.804624 0.103668 -0.564562
1403715315.662142992 0.857299 3.89132 0.539569 0.159556 0.802767 0.107452 -0.564413
1403715315.712142944 0.855114 3.87408 0.540984 0.169716 0.800011 0.108514 -0.565158
1403715315.762142897 0.853852 3.8566 0.542144 0.180882 0.797141 0.109063 -0.565644
1403715315.812143087 0.853293 3.83928 0.543199 0.192319 0.794536 0.110312 -0.565295
1403715315.862143040 0.853247 3.82253 0.543587 0.202973 0.79224 0.113888 -0.564081
1403715315.912142992 0.853726 3.80681 0.543666 0.212544 0.79037 0.119506 -0.562013
1403715315.962142944 0.855216 3.79235 0.543347 0.221322 0.788024 0.12663 -0.560357
1403715316.012142897 0.857901 3.77913 0.541036 0.230058 0.786193 0.13403 -0.557682
1403715316.062143087 0.860956 3.76758 0.538174 0.237688 0.784176 0.142999 -0.555088
1403715316.112143040 0.864646 3.757 0.534808 0.244807 0.782566 0.152896 -0.551619
1403715316.162142992 0.86889 3.74701 0.529535 0.251942 0.781058 0.163179 -0.547582
1403715316.212142944 0.872568 3.73708 0.524564 0.259353 0.77996 0.173397 -0.542525
1403715316.262142897 0.877249 3.72857 0.517892 0.266835 0.780145 0.184222 -0.53501
1403715316.312143087 0.881646 3.71911 0.511778 0.275362 0.780407 0.194004 -0.526786
1403715316.362143040 0.886112 3.71024 0.50278 0.282734 0.781608 0.203246 -0.517534
1403715316.412142992 0.88898 3.70119 0.492642 0.289574 0.782436 0.211279 -0.509217
1403715316.462142944 0.889794 3.69274 0.483724 0.295696 0.782062 0.217813 -0.503488
1403715316.512142897 0.888529 3.6847 0.474742 0.301665 0.780531 0.221834 -0.500559
1403715316.562143087 0.885988 3.67619 0.464803 0.306922 0.777708 0.225542 -0.500099
1403715316.612143040 0.880891 3.66803 0.455669 0.311806 0.774307 0.227765 -0.501347
1403715316.662142992 0.87452 3.65887 0.444909 0.315339 0.770182 0.230361 -0.504297
1403715316.712142944 0.866148 3.64961 0.434736 0.319631 0.76605 0.232481 -0.506908
1403715316.762142897 0.858316 3.639 0.423242 0.324137 0.761673 0.235503 -0.509242
1403715316.812143087 0.849644 3.62861 0.412169 0.328884 0.75773 0.239175 -0.510368
1403715316.862143040 0.841218 3.61828 0.399389 0.334607 0.75324 0.243472 -0.511262
1403715316.912142992 0.831782 3.60817 0.387365 0.341366 0.74839 0.248111 -0.511687
1403715316.962142944 0.820616 3.59907 0.375135 0.348113 0.742754 0.254978 -0.511977
1403715317.012142897 0.809274 3.59047 0.36445 0.356223 0.736011 0.261313 -0.51294
1403715317.062143087 0.797089 3.58146 0.353992 0.365951 0.730232 0.266608 -0.511626
1403715317.112143040 0.786032 3.5709 0.343629 0.376358 0.725271 0.272249 -0.508151
1403715317.162142992 0.775037 3.56088 0.333387 0.387391 0.720531 0.277914 -0.503514
1403715317.212142944 0.764193 3.55053 0.322869 0.39847 0.715591 0.28411 -0.49843
1403715317.262142897 0.752426 3.54014 0.31409 0.408775 0.710677 0.291652 -0.492728
1403715317.312143087 0.741559 3.52999 0.305136 0.41942 0.7049 0.298861 -0.487735
1403715317.362143040 0.730755 3.51933 0.296386 0.430932 0.698366 0.30515 -0.483184
1403715317.412142992 0.718932 3.50948 0.290392 0.443061 0.690916 0.310471 -0.47952
1403715317.462142944 0.707534 3.49966 0.283346 0.454596 0.683836 0.315849 -0.475343
1403715317.512142897 0.695413 3.49013 0.277245 0.465594 0.676658 0.32152 -0.471148
1403715317.562143087 0.683263 3.48089 0.271638 0.475568 0.669281 0.328258 -0.46706
1403715317.612143040 0.671373 3.4725 0.26619 0.485495 0.661782 0.33422 -0.463288
1403715317.662142992 0.658884 3.46317 0.260548 0.495636 0.653707 0.339545 -0.460132
1403715317.712142944 0.646731 3.45443 0.25565 0.505395 0.645981 0.344924 -0.456412
1403715317.762142897 0.635379 3.44597 0.250445 0.515724 0.637697 0.348855 -0.45351
1403715317.812143087 0.623222 3.43723 0.245499 0.527323 0.628155 0.350389 -0.452304
1403715317.862143040 0.611781 3.42921 0.241219 0.539066 0.618975 0.351655 -0.450129
1403715317.912142992 0.602353 3.42183 0.236583 0.548686 0.610809 0.354793 -0.447189
1403715317.962142944 0.592743 3.41346 0.231719 0.557243 0.603439 0.359247 -0.443039
1403715318.012142897 0.585656 3.40726 0.227261 0.565362 0.5966 0.363223 -0.438752
1403715318.062143087 0.580628 3.40087 0.222017 0.57196 0.589801 0.366919 -0.436312
1403715318.112143040 0.57573 3.39431 0.216895 0.578076 0.583853 0.369323 -0.434215
1403715318.162142992 0.571946 3.38607 0.20996 0.582526 0.579006 0.372558 -0.43199
1403715318.212142944 0.570518 3.3794 0.204033 0.585954 0.576017 0.375436 -0.428848
1403715318.262142897 0.56908 3.37239 0.198699 0.588811 0.573114 0.377787 -0.426752
1403715318.312143087 0.567805 3.36514 0.193182 0.591181 0.571266 0.380618 -0.423426
1403715318.362143040 0.568774 3.35888 0.187723 0.593267 0.569184 0.383945 -0.420297
1403715318.412142992 0.571551 3.35449 0.182857 0.595109 0.568126 0.387829 -0.415533
1403715318.462142944 0.575035 3.34956 0.178105 0.596352 0.567839 0.393568 -0.40869
1403715318.512142897 0.58016 3.34509 0.173992 0.597751 0.567904 0.399295 -0.400928
1403715318.562143087 0.586777 3.34138 0.170136 0.60065 0.56755 0.403372 -0.392935
1403715318.612143040 0.593942 3.33945 0.164052 0.605026 0.56719 0.405629 -0.384323
1403715318.662142992 0.600989 3.33837 0.158078 0.611109 0.566228 0.406391 -0.375204
1403715318.712142944 0.608064 3.33856 0.15204 0.618503 0.564875 0.40547 -0.366011
1403715318.762142897 0.614341 3.3399 0.145121 0.625725 0.561014 0.405503 -0.35958
1403715318.812143087 0.621055 3.34282 0.138686 0.632179 0.557323 0.407129 -0.352118
1403715318.862143040 0.627366 3.348 0.132388 0.637524 0.551863 0.410402 -0.347247
1403715318.912142992 0.633028 3.35367 0.125159 0.641433 0.54628 0.414889 -0.343523
1403715318.962142944 0.638963 3.36191 0.118259 0.644323 0.540832 0.419948 -0.340577
1403715319.012142897 0.645657 3.37257 0.112672 0.647321 0.534534 0.425207 -0.338302
1403715319.062143087 0.652229 3.38517 0.10718 0.649974 0.528037 0.431549 -0.335375
1403715319.112143040 0.65803 3.39883 0.10161 0.651755 0.521392 0.43933 -0.332198
1403715319.162142992 0.663524 3.41393 0.0966551 0.653572 0.514636 0.447261 -0.328559
1403715319.212142944 0.668627 3.43062 0.0918334 0.656239 0.507302 0.454317 -0.324947
1403715319.262142897 0.673111 3.44902 0.0874152 0.659971 0.500272 0.460022 -0.320229
1403715319.312143087 0.678239 3.47009 0.0840353 0.663562 0.493479 0.465682 -0.315126
1403715319.362143040 0.681672 3.49082 0.0802596 0.667353 0.486347 0.471442 -0.309596
1403715319.412142992 0.684686 3.51278 0.0760682 0.671073 0.478735 0.476491 -0.305663
1403715319.462142944 0.68726 3.53591 0.072534 0.675558 0.470326 0.480168 -0.303075
1403715319.512142897 0.689042 3.56 0.06984 0.680578 0.461345 0.483648 -0.3001
1403715319.562143087 0.690485 3.58498 0.0669614 0.68535 0.453354 0.486913 -0.29611
1403715319.612143040 0.690801 3.60996 0.0647488 0.689701 0.445298 0.489764 -0.293521
1403715319.662142992 0.690897 3.63705 0.0657574 0.69307 0.44011 0.492069 -0.289528
1403715319.712142944 0.689797 3.66329 0.0681549 0.695927 0.435206 0.493312 -0.287966
1403715319.762142897 0.688036 3.69107 0.0746102 0.698131 0.432903 0.493684 -0.285455
1403715319.812143087 0.68491 3.71793 0.083848 0.699723 0.430446 0.493837 -0.285006
1403715319.862143040 0.680692 3.74517 0.0961439 0.700938 0.428526 0.494372 -0.283985
1403715319.912142992 0.676306 3.77247 0.11039 0.70284 0.426138 0.494136 -0.283287
1403715319.962142944 0.669894 3.8014 0.125539 0.703976 0.424178 0.495127 -0.281675
1403715320.012142897 0.663513 3.83031 0.140203 0.705391 0.421121 0.496643 -0.280048
1403715320.062143087 0.656552 3.86028 0.154143 0.707215 0.417504 0.498569 -0.277427
1403715320.112143040 0.649784 3.89034 0.167882 0.708729 0.413115 0.502093 -0.273754
1403715320.162142992 0.642135 3.92046 0.180396 0.711246 0.407393 0.505641 -0.269235
1403715320.212142944 0.633664 3.95097 0.192485 0.713733 0.399369 0.510728 -0.26504
1403715320.262142897 0.624825 3.9823 0.205186 0.715809 0.389499 0.517681 -0.260605
1403715320.312143087 0.615568 4.01252 0.217572 0.718433 0.376618 0.5247 -0.25827
1403715320.362143040 0.605008 4.04208 0.229031 0.722811 0.361685 0.530304 -0.255942
1403715320.412142992 0.593728 4.07203 0.240217 0.728905 0.346239 0.534071 -0.252157
1403715320.462142944 0.581021 4.10194 0.251029 0.735428 0.330537 0.53755 -0.246842
1403715320.512142897 0.566924 4.1296 0.260987 0.74263 0.314882 0.539733 -0.240911
1403715320.562143087 0.552974 4.15601 0.270779 0.749573 0.299051 0.541679 -0.235144
1403715320.612143040 0.538385 4.18001 0.280562 0.756234 0.282834 0.543215 -0.230289
1403715320.662142992 0.523619 4.20431 0.290656 0.762504 0.266257 0.544685 -0.225862
1403715320.712142944 0.509571 4.22508 0.299881 0.768017 0.250447 0.545746 -0.22268
1403715320.762142897 0.496176 4.24526 0.309092 0.772718 0.235116 0.546293 -0.22179
1403715320.812143087 0.482939 4.26313 0.317346 0.776432 0.221656 0.546744 -0.221572
1403715320.862143040 0.47065 4.27888 0.325029 0.780784 0.210671 0.545107 -0.221026
1403715320.912142992 0.457947 4.29248 0.331671 0.785108 0.202214 0.542766 -0.219364
1403715320.962142944 0.444992 4.30509 0.338423 0.788484 0.196543 0.54139 -0.215779
1403715321.012142897 0.434007 4.31528 0.345136 0.791399 0.193217 0.540236 -0.210952
1403715321.062143087 0.423222 4.32396 0.351601 0.793229 0.191482 0.540182 -0.205733
1403715321.112143040 0.413368 4.33002 0.357194 0.794435 0.19037 0.54059 -0.200984
1403715321.162142992 0.404855 4.33445 0.362705 0.795356 0.18987 0.540987 -0.1967
1403715321.212142944 0.397951 4.33664 0.367388 0.796343 0.190159 0.540852 -0.192763
1403715321.262142897 0.392669 4.33658 0.370965 0.797018 0.190283 0.540716 -0.19021
1403715321.312143087 0.389351 4.33579 0.374555 0.797684 0.190143 0.540025 -0.189521
1403715321.362143040 0.388142 4.33364 0.378797 0.798253 0.189965 0.539293 -0.189391
1403715321.412142992 0.387778 4.32928 0.381844 0.797813 0.1896 0.539703 -0.190439
1403715321.462142944 0.389439 4.32311 0.385752 0.797059 0.189815 0.540447 -0.191271
1403715321.512142897 0.392081 4.31529 0.389995 0.796751 0.19123 0.540462 -0.191103
1403715321.562143087 0.395613 4.30636 0.394045 0.796717 0.193105 0.539784 -0.191272
1403715321.612143040 0.400229 4.29608 0.398206 0.796084 0.196777 0.53982 -0.190062
1403715321.662142992 0.405995 4.28481 0.401749 0.794547 0.199314 0.541477 -0.189136
1403715321.712142944 0.413643 4.27256 0.405959 0.79194 0.199238 0.545227 -0.189375
1403715321.762142897 0.421519 4.25799 0.409978 0.790015 0.197915 0.548454 -0.189483
1403715321.812143087 0.429869 4.24087 0.414157 0.788144 0.193334 0.551744 -0.192429
1403715321.862143040 0.439483 4.22241 0.419302 0.785485 0.187504 0.556238 -0.196096
1403715321.912142992 0.449733 4.20179 0.424228 0.783408 0.182648 0.560243 -0.197585
1403715321.962142944 0.460888 4.1797 0.428463 0.783469 0.178574 0.561812 -0.19661
1403715322.012142897 0.472549 4.15446 0.43259 0.786083 0.175353 0.560513 -0.192744
1403715322.062143087 0.484254 4.12667 0.436752 0.790024 0.17169 0.557136 -0.189693
1403715322.112143040 0.494985 4.09765 0.441326 0.793436 0.170303 0.554747 -0.18361
1403715322.162142992 0.506461 4.06624 0.445962 0.795913 0.172544 0.55363 -0.173911
1403715322.212142944 0.518782 4.03278 0.450426 0.797073 0.17555 0.554186 -0.163508
1403715322.262142897 0.532261 3.99739 0.454579 0.798378 0.176738 0.554754 -0.153639
1403715322.312143087 0.545901 3.96145 0.459109 0.800742 0.176103 0.554176 -0.14384
1403715322.362143040 0.560098 3.92509 0.462161 0.803164 0.173832 0.553747 -0.13444
1403715322.412142992 0.574996 3.8888 0.462365 0.805783 0.169832 0.553467 -0.124681
1403715322.462142944 0.590115 3.85271 0.459419 0.808636 0.1648 0.55269 -0.116118
1403715322.512142897 0.605427 3.81723 0.453306 0.811244 0.159444 0.551902 -0.108927
1403715322.562143087 0.621388 3.78252 0.444611 0.814035 0.154245 0.550252 -0.103813
1403715322.612143040 0.638429 3.75099 0.43402 0.816013 0.150818 0.549246 -0.0985202
1403715322.662142992 0.656526 3.72115 0.422644 0.817825 0.14788 0.547989 -0.0948785
1403715322.712142944 0.675577 3.69298 0.411383 0.818738 0.145444 0.547749 -0.0921117
1403715322.762142897 0.695853 3.6664 0.400217 0.818718 0.143371 0.548658 -0.0901113
1403715322.812143087 0.716554 3.64066 0.389681 0.818994 0.142087 0.548936 -0.0879143
1403715322.862143040 0.73838 3.61626 0.380789 0.819247 0.141911 0.548919 -0.0859228
1403715322.912142992 0.760667 3.59331 0.374914 0.818422 0.14236 0.550386 -0.0836279
1403715322.962142944 0.783613 3.57369 0.372144 0.81767 0.142573 0.551706 -0.0819157
1403715323.012142897 0.807832 3.55429 0.372525 0.817072 0.143235 0.55258 -0.0808215
1403715323.062143087 0.832833 3.53705 0.37553 0.816822 0.14369 0.552904 -0.0803276
1403715323.112143040 0.858862 3.52204 0.379956 0.816586 0.144373 0.553208 -0.0794057
1403715323.162142992 0.885833 3.50684 0.382864 0.816386 0.14553 0.553318 -0.0785797
1403715323.212142944 0.913643 3.49443 0.383283 0.815747 0.14732 0.553971 -0.0772625
1403715323.262142897 0.94101 3.48277 0.38022 0.814629 0.148511 0.555421 -0.0763614
1403715323.312143087 0.9697 3.47224 0.374776 0.814295 0.149485 0.555681 -0.076143
1403715323.362143040 0.998329 3.4636 0.367992 0.813809 0.149303 0.556335 -0.0769105
1403715323.412142992 1.02872 3.4565 0.363864 0.813671 0.149489 0.556468 -0.0770377
1403715323.462142944 1.05902 3.4512 0.36119 0.814054 0.1495 0.555888 -0.0771644
1403715323.512142897 1.09058 3.44709 0.361601 0.814101 0.149581 0.555779 -0.0772963
1403715323.562143087 1.12231 3.44558 0.364618 0.814384 0.149195 0.555481 -0.0771996
1403715323.612143040 1.15612 3.4468 0.372457 0.810856 0.147764 0.560791 -0.0786825
1403715323.662142992 1.19366 3.44749 0.383112 0.805118 0.145854 0.569112 -0.0813818
1403715323.712142944 1.23135 3.45039 0.394222 0.798886 0.144011 0.578092 -0.0827736
1403715323.762142897 1.2672 3.45365 0.404921 0.791797 0.14248 0.587915 -0.0843332
1403715323.812143087 1.29818 3.45952 0.414723 0.785729 0.140853 0.596133 -0.0861222
1403715323.862143040 1.3272 3.46572 0.423839 0.780232 0.139521 0.603403 -0.0876195
1403715323.912142992 1.35384 3.47289 0.43296 0.774531 0.138372 0.610812 -0.0886795
1403715323.962142944 1.37963 3.48066 0.442987 0.767518 0.136866 0.61962 -0.0908547
1403715324.012142897 1.40245 3.48819 0.45294 0.762402 0.135551 0.625796 -0.0935379
1403715324.062143087 1.42148 3.49494 0.461745 0.760609 0.134721 0.627784 -0.0959748
1403715324.112143040 1.43302 3.50314 0.468955 0.762738 0.13374 0.6251 -0.0979495
1403715324.162142992 1.44058 3.51105 0.47515 0.766675 0.132915 0.620157 -0.0997411
1403715324.212142944 1.44645 3.51874 0.48086 0.770444 0.131937 0.615246 -0.102374
1403715324.262142897 1.44972 3.52508 0.486572 0.773855 0.130566 0.610627 -0.106001
1403715324.312143087 1.44939 3.53044 0.491992 0.777095 0.128256 0.606095 -0.111008
1403715324.362143040 1.44474 3.536 0.497378 0.781358 0.124335 0.600198 -0.117405
1403715324.412142992 1.43746 3.5401 0.502139 0.787945 0.121764 0.591057 -0.122346
1403715324.462142944 1.43071 3.54342 0.506857 0.795441 0.120062 0.580716 -0.12501
1403715324.512142897 1.42109 3.54489 0.511221 0.801632 0.118967 0.571988 -0.126739
1403715324.562143087 1.41499 3.54507 0.517901 0.806663 0.119152 0.564769 -0.127018
1403715324.612143040 1.40805 3.54497 0.52491 0.809548 0.119347 0.560793 -0.126094
1403715324.662142992 1.40261 3.54388 0.531792 0.81088 0.120254 0.55911 -0.124133
1403715324.712142944 1.39878 3.54182 0.53953 0.811121 0.12132 0.558958 -0.122189
1403715324.762142897 1.39419 3.53845 0.546053 0.810565 0.123227 0.560048 -0.118938
1403715324.812143087 1.3903 3.53468 0.552581 0.80925 0.126821 0.562351 -0.113104
1403715324.862143040 1.38852 3.53066 0.559288 0.806843 0.1316 0.565829 -0.107348
1403715324.912142992 1.38785 3.52691 0.565037 0.803463 0.135768 0.570455 -0.102928
1403715324.962142944 1.38673 3.52305 0.570883 0.799847 0.138218 0.575151 -0.1017
1403715325.012142897 1.38244 3.51898 0.575464 0.796439 0.139042 0.579815 -0.100826
1403715325.062143087 1.37809 3.51533 0.580002 0.793778 0.13917 0.583378 -0.101085
1403715325.112143040 1.3729 3.51139 0.58429 0.791311 0.138625 0.58654 -0.102867
1403715325.162142992 1.36705 3.50739 0.587724 0.789932 0.13865 0.588241 -0.103714
1403715325.212142944 1.36192 3.50289 0.591275 0.788713 0.1392 0.58947 -0.105264
1403715325.262142897 1.35487 3.4987 0.593178 0.788796 0.13921 0.589062 -0.106896
1403715325.312143087 1.34694 3.4947 0.59505 0.789786 0.139384 0.587429 -0.108335
1403715325.362143040 1.33908 3.48981 0.597169 0.791881 0.13991 0.584255 -0.109526
1403715325.412142992 1.32947 3.48562 0.597779 0.794782 0.139685 0.579936 -0.111729
1403715325.462142944 1.31939 3.48158 0.5979 0.7983 0.139304 0.574814 -0.11358
1403715325.512142897 1.30883 3.47688 0.597494 0.801424 0.138627 0.570264 -0.115327
1403715325.562143087 1.29826 3.47207 0.596627 0.80361 0.136701 0.567048 -0.118237
1403715325.612143040 1.28813 3.46718 0.596642 0.805093 0.132769 0.564742 -0.123545
1403715325.662142992 1.27828 3.46144 0.595898 0.806226 0.128766 0.5629 -0.128693
1403715325.712142944 1.26943 3.45449 0.596059 0.807533 0.125781 0.560871 -0.132262
1403715325.762142897 1.2605 3.44664 0.595493 0.809046 0.123507 0.558725 -0.134229
1403715325.812143087 1.25402 3.43678 0.595602 0.810491 0.123271 0.556723 -0.134046
1403715325.862143040 1.24799 3.42597 0.595313 0.811549 0.123362 0.555449 -0.132837
1403715325.912142992 1.24357 3.41372 0.595014 0.812535 0.123797 0.554295 -0.131218
1403715325.962142944 1.23946 3.40063 0.594471 0.813546 0.124623 0.553193 -0.128799
1403715326.012142897 1.23558 3.38634 0.592989 0.813694 0.125375 0.553568 -0.125482
1403715326.062143087 1.23322 3.37091 0.591339 0.813121 0.126759 0.555042 -0.121223
1403715326.112143040 1.23277 3.3549 0.589349 0.812144 0.129326 0.55706 -0.115676
1403715326.162142992 1.2352 3.33828 0.587823 0.810758 0.13241 0.559408 -0.110462
1403715326.212142944 1.23741 3.32191 0.585141 0.809569 0.134553 0.561504 -0.105862
1403715326.262142897 1.23899 3.30614 0.581332 0.807809 0.13616 0.564452 -0.101487
1403715326.312143087 1.24074 3.29023 0.577154 0.805314 0.136627 0.568313 -0.0991145
1403715326.362143040 1.24406 3.27461 0.573568 0.801475 0.13678 0.573937 -0.0975956
1403715326.412142992 1.2462 3.25884 0.570056 0.797305 0.135781 0.579944 -0.0976392
1403715326.462142944 1.24749 3.24372 0.565716 0.794029 0.134373 0.584686 -0.0979962
1403715326.512142897 1.24941 3.22864 0.562699 0.790763 0.133537 0.589263 -0.0981376
1403715326.562143087 1.24951 3.21298 0.558832 0.788523 0.132643 0.592448 -0.0981959
1403715326.612143040 1.24747 3.19724 0.554059 0.786567 0.132384 0.595238 -0.0973522
1403715326.662142992 1.24441 3.1819 0.549395 0.785987 0.131497 0.596244 -0.0970878
1403715326.712142944 1.23926 3.16773 0.544586 0.786551 0.130503 0.595833 -0.0963893
1403715326.762142897 1.2329 3.15315 0.539186 0.789091 0.128719 0.592732 -0.0971321
1403715326.812143087 1.22513 3.13915 0.533247 0.792717 0.12658 0.588099 -0.0985718
1403715326.862143040 1.21618 3.12535 0.526613 0.796488 0.124047 0.583245 -0.100222
1403715326.912142992 1.20699 3.10969 0.520087 0.800294 0.122733 0.57817 -0.100925
1403715326.962142944 1.19667 3.09317 0.514621 0.803111 0.12023 0.574495 -0.10253
1403715327.012142897 1.18663 3.07616 0.509459 0.805468 0.117386 0.57132 -0.105049
1403715327.062143087 1.17558 3.05982 0.504785 0.807214 0.114533 0.568992 -0.107403
1403715327.112143040 1.165 3.0438 0.500018 0.808997 0.112137 0.566618 -0.109057
1403715327.162142992 1.15538 3.02588 0.495416 0.810761 0.110572 0.564158 -0.110299
1403715327.212142944 1.14633 3.00666 0.490895 0.812562 0.10892 0.561641 -0.111525
1403715327.262142897 1.13759 2.98712 0.486507 0.814194 0.107258 0.559413 -0.112434
1403715327.312143087 1.13016 2.96636 0.482731 0.815452 0.105485 0.557658 -0.113702
1403715327.362143040 1.12405 2.94438 0.47864 0.816575 0.103969 0.556092 -0.114707
1403715327.412142992 1.11942 2.92141 0.474622 0.817533 0.10227 0.554789 -0.115716
1403715327.462142944 1.11613 2.89741 0.4709 0.81807 0.102785 0.553867 -0.115879
1403715327.512142897 1.11501 2.87176 0.467191 0.81801 0.1041 0.553442 -0.117155
1403715327.562143087 1.11412 2.84499 0.463476 0.817521 0.108455 0.553517 -0.11626
1403715327.612143040 1.11449 2.81754 0.459791 0.816638 0.114537 0.553914 -0.114734
1403715327.662142992 1.11603 2.78963 0.45595 0.815698 0.121341 0.5539 -0.114495
1403715327.712142944 1.12012 2.76142 0.45234 0.814439 0.129688 0.553751 -0.115024
1403715327.762142897 1.1235 2.7336 0.447949 0.813005 0.137824 0.553309 -0.117797
1403715327.812143087 1.12838 2.70571 0.443445 0.811693 0.147269 0.552153 -0.120803
1403715327.862143040 1.13366 2.67809 0.438477 0.810101 0.156596 0.55083 -0.125703
1403715327.912142992 1.13785 2.65052 0.432534 0.807399 0.166397 0.550827 -0.130419
1403715327.962142944 1.14568 2.62425 0.427626 0.804349 0.176501 0.551041 -0.134995
1403715328.012142897 1.15228 2.59706 0.422258 0.800672 0.185499 0.55262 -0.138293
1403715328.062143087 1.16069 2.57053 0.417631 0.797597 0.192403 0.553875 -0.141574
1403715328.112143040 1.1689 2.54469 0.413393 0.793917 0.19811 0.556591 -0.143716
1403715328.162142992 1.17704 2.51916 0.409087 0.790265 0.20243 0.559879 -0.145046
1403715328.212142944 1.18536 2.49473 0.405827 0.786498 0.205862 0.563898 -0.145125
1403715328.262142897 1.19356 2.47036 0.402925 0.783118 0.207765 0.567793 -0.145503
1403715328.312143087 1.20022 2.44661 0.40012 0.780182 0.208919 0.571662 -0.144466
1403715328.362143040 1.20623 2.4238 0.39753 0.778393 0.209121 0.574496 -0.142574
1403715328.412142992 1.21056 2.40124 0.395073 0.776952 0.208478 0.577148 -0.140649
1403715328.462142944 1.21376 2.37813 0.392969 0.776672 0.207521 0.578404 -0.138431
1403715328.512142897 1.21479 2.35604 0.390346 0.777056 0.206027 0.578838 -0.136686
1403715328.562143087 1.2152 2.33384 0.387742 0.779434 0.204865 0.576494 -0.13479
1403715328.612143040 1.2134 2.31212 0.384447 0.782297 0.205512 0.572759 -0.133127
1403715328.662142992 1.21057 2.29068 0.38134 0.785394 0.207272 0.568023 -0.132453
1403715328.712142944 1.20662 2.27247 0.377877 0.786685 0.209752 0.564981 -0.133891
1403715328.762142897 1.20165 2.25411 0.374775 0.788483 0.213312 0.560208 -0.137695
1403715328.812143087 1.19589 2.23721 0.37185 0.788456 0.218646 0.556797 -0.143207
1403715328.862143040 1.18923 2.22157 0.368698 0.786823 0.225402 0.554463 -0.15058
1403715328.912142992 1.18263 2.20759 0.365872 0.78444 0.233865 0.551972 -0.159022
1403715328.962142944 1.17535 2.19551 0.362986 0.780875 0.244425 0.549732 -0.168181
1403715329.012142897 1.16813 2.18721 0.360656 0.776515 0.256268 0.547324 -0.17829
1403715329.062143087 1.16055 2.17736 0.35794 0.772189 0.26898 0.543802 -0.188822
1403715329.112143040 1.15317 2.1681 0.355491 0.767437 0.281653 0.539774 -0.20089
1403715329.162142992 1.14524 2.16269 0.352409 0.76255 0.295245 0.535218 -0.211871
1403715329.212142944 1.13708 2.15663 0.348904 0.757855 0.308719 0.530338 -0.221561
1403715329.262142897 1.12966 2.14995 0.344612 0.753532 0.321698 0.525052 -0.230261
1403715329.312143087 1.12246 2.14366 0.339879 0.749428 0.332438 0.520738 -0.238065
1403715329.362143040 1.11524 2.13667 0.33435 0.745949 0.341149 0.516979 -0.244767
1403715329.412142992 1.1081 2.12927 0.328117 0.742744 0.348029 0.514193 -0.250626
1403715329.462142944 1.10127 2.1213 0.321124 0.740686 0.353956 0.511095 -0.254717
1403715329.512142897 1.09405 2.11329 0.314089 0.7386 0.358841 0.509325 -0.25747
1403715329.562143087 1.08716 2.10511 0.306579 0.737717 0.362493 0.506737 -0.259983
1403715329.612143040 1.08135 2.09738 0.299858 0.736803 0.365768 0.505269 -0.260843
1403715329.662142992 1.0768 2.09095 0.293694 0.735699 0.367466 0.505085 -0.261924
1403715329.712142944 1.07307 2.08513 0.286972 0.734278 0.368332 0.506069 -0.262795
1403715329.762142897 1.06876 2.07774 0.280105 0.733135 0.368141 0.507133 -0.264199
1403715329.812143087 1.06391 2.07008 0.272527 0.732343 0.367833 0.508037 -0.265086
1403715329.862143040 1.05849 2.06313 0.263723 0.732185 0.367007 0.508512 -0.265756
1403715329.912142992 1.05351 2.05625 0.254166 0.731895 0.36628 0.509323 -0.266005
1403715329.962142944 1.04797 2.04993 0.243727 0.731985 0.365452 0.50946 -0.266634
1403715330.012142897 1.04163 2.04259 0.233088 0.731657 0.365319 0.509105 -0.268387
1403715330.062143087 1.03349 2.03548 0.220872 0.730676 0.36587 0.508922 -0.270646
1403715330.112143040 1.02557 2.02823 0.20773 0.730393 0.367181 0.507856 -0.271635
1403715330.162142992 1.0175 2.0212 0.193446 0.729526 0.369727 0.507733 -0.270742
1403715330.212142944 1.01142 2.01594 0.179697 0.729457 0.372233 0.506831 -0.269179
1403715330.262142897 1.00651 2.01253 0.165562 0.729977 0.374314 0.505508 -0.267367
1403715330.312143087 1.00221 2.00933 0.152077 0.730223 0.376043 0.504814 -0.265572
1403715330.362143040 0.998575 2.0064 0.139095 0.730708 0.37687 0.504101 -0.264417
1403715330.412142992 0.995832 2.00354 0.127267 0.730709 0.376754 0.503827 -0.265102
1403715330.462142944 0.992915 2.00176 0.117968 0.730059 0.375681 0.504667 -0.266812
1403715330.512142897 0.991633 2.00156 0.112311 0.730196 0.374486 0.504374 -0.268666
1403715330.562143087 0.991317 2.00414 0.110611 0.729807 0.374637 0.504804 -0.268704
1403715330.612143040 0.993273 2.0087 0.112417 0.728718 0.373135 0.50625 -0.271018
1403715330.662142992 0.999369 2.01651 0.119082 0.72699 0.370447 0.508446 -0.275203
1403715330.712142944 1.00519 2.02814 0.129266 0.726054 0.367259 0.509541 -0.279881
1403715330.762142897 1.011 2.03849 0.139292 0.725479 0.364688 0.508636 -0.286308
1403715330.812143087 1.01571 2.04922 0.149657 0.724688 0.363911 0.506305 -0.293344
1403715330.862143040 1.01773 2.06598 0.163194 0.723478 0.366203 0.5038 -0.297758
1403715330.912142992 1.02204 2.07504 0.17349 0.721449 0.370518 0.499698 -0.304189
1403715330.962142944 1.03536 2.08341 0.184688 0.717766 0.377354 0.495289 -0.311617
1403715331.012142897 1.03899 2.08786 0.193627 0.713801 0.384645 0.490804 -0.318822
1403715331.062143087 1.04346 2.09148 0.20341 0.709869 0.392529 0.485071 -0.32667
1403715331.112143040 1.04589 2.09313 0.213977 0.705135 0.401846 0.479957 -0.333084
1403715331.162142992 1.0493 2.09238 0.224405 0.699929 0.413498 0.47524 -0.33655
1403715331.212142944 1.05464 2.0908 0.236423 0.694502 0.424083 0.47178 -0.339477
1403715331.262142897 1.0611 2.08749 0.249042 0.68896 0.434036 0.469753 -0.340998
1403715331.312143087 1.06805 2.08477 0.263732 0.683842 0.44367 0.468923 -0.340042
1403715331.362143040 1.07659 2.08089 0.279473 0.678667 0.452301 0.469261 -0.33857
1403715331.412142992 1.08569 2.07691 0.296399 0.674752 0.458584 0.469279 -0.337917
1403715331.462142944 1.09584 2.07213 0.313535 0.671715 0.46231 0.469202 -0.338996
1403715331.512142897 1.1058 2.0685 0.331151 0.669468 0.465735 0.46887 -0.339212
1403715331.562143087 1.11698 2.06527 0.348845 0.667524 0.467767 0.468598 -0.340619
1403715331.612143040 1.12698 2.06119 0.36499 0.666746 0.469076 0.467477 -0.341881
1403715331.662142992 1.137 2.05726 0.380977 0.66509 0.470228 0.468481 -0.34215
1403715331.712142944 1.14709 2.05283 0.396612 0.662951 0.471796 0.471179 -0.340432
1403715331.762142897 1.15786 2.04843 0.41167 0.661727 0.473341 0.473181 -0.337884
1403715331.812143087 1.16839 2.04429 0.425818 0.661099 0.473527 0.475001 -0.336294
1403715331.862143040 1.17846 2.03936 0.438335 0.661141 0.472503 0.476125 -0.336063
1403715331.912142992 1.18968 2.03502 0.450832 0.661859 0.471457 0.476802 -0.335158
1403715331.962142944 1.20043 2.02952 0.460427 0.664641 0.470057 0.474459 -0.334944
1403715332.012142897 1.21017 2.02511 0.467756 0.667529 0.467215 0.472584 -0.335828
1403715332.062143087 1.21904 2.02196 0.472277 0.67066 0.465488 0.47112 -0.334038
1403715332.112143040 1.23001 2.01784 0.474091 0.673487 0.463881 0.469915 -0.33228
1403715332.162142992 1.24147 2.01354 0.474169 0.677633 0.460476 0.466852 -0.332904
1403715332.212142944 1.25319 2.00981 0.474162 0.68141 0.456214 0.463219 -0.336121
1403715332.262142897 1.26435 2.00709 0.474355 0.683396 0.452043 0.460863 -0.340927
1403715332.312143087 1.27603 2.00453 0.475462 0.684134 0.44916 0.459255 -0.345399
1403715332.362143040 1.28798 2.00351 0.477666 0.684734 0.449005 0.456603 -0.347918
1403715332.412142992 1.3012 2.00253 0.479795 0.68441 0.450917 0.454512 -0.348819
1403715332.462142944 1.31522 2.00255 0.481897 0.683969 0.453968 0.452849 -0.347891
1403715332.512142897 1.3315 2.00313 0.484854 0.684256 0.456814 0.449849 -0.347493
1403715332.562143087 1.34824 2.00441 0.487091 0.683802 0.459821 0.448638 -0.345983
1403715332.612143040 1.36757 2.00606 0.489731 0.682577 0.461054 0.448665 -0.346723
1403715332.662142992 1.3863 2.00859 0.492698 0.680878 0.461727 0.449681 -0.347851
1403715332.712142944 1.40654 2.01132 0.495982 0.678611 0.462702 0.451202 -0.349015
1403715332.762142897 1.42759 2.01639 0.500645 0.677209 0.464831 0.451242 -0.348857
1403715332.812143087 1.44981 2.02115 0.504411 0.674681 0.467703 0.452195 -0.348682
1403715332.862143040 1.47284 2.02599 0.507207 0.671843 0.471299 0.452737 -0.348616
1403715332.912142992 1.49498 2.0302 0.510265 0.665633 0.472663 0.457275 -0.352735
1403715332.962142944 1.51909 2.03653 0.515068 0.657193 0.473222 0.463631 -0.359449
1403715333.012142897 1.54303 2.04168 0.519306 0.647932 0.47383 0.470101 -0.36698
1403715333.062143087 1.56642 2.04757 0.525142 0.640394 0.474592 0.474374 -0.373667
1403715333.112143040 1.58982 2.05231 0.529871 0.634297 0.475583 0.477718 -0.378515
1403715333.162142992 1.61272 2.05569 0.53369 0.629763 0.477206 0.479954 -0.381206
1403715333.212142944 1.63576 2.05679 0.536063 0.627066 0.478853 0.480788 -0.382533
1403715333.262142897 1.65911 2.0558 0.536916 0.626398 0.48111 0.479552 -0.382347
1403715333.312143087 1.68204 2.05296 0.537288 0.627259 0.483499 0.477041 -0.381061
1403715333.362143040 1.70567 2.04791 0.535891 0.628234 0.486042 0.4748 -0.379013
1403715333.412142992 1.72909 2.04139 0.534016 0.629928 0.488322 0.471982 -0.376782
1403715333.462142944 1.75211 2.03299 0.531382 0.631232 0.489771 0.469845 -0.375389
1403715333.512142897 1.77468 2.0233 0.529446 0.632047 0.489806 0.468844 -0.375223
1403715333.562143087 1.79617 2.01301 0.527047 0.632194 0.488984 0.468667 -0.376266
1403715333.612143040 1.81714 2.0019 0.524589 0.631774 0.488459 0.469454 -0.376673
1403715333.662142992 1.8384 1.98986 0.520459 0.633189 0.489207 0.467348 -0.375945
1403715333.712142944 1.85848 1.97661 0.516486 0.636108 0.490798 0.463628 -0.373542
1403715333.762142897 1.8785 1.96273 0.511578 0.640068 0.493142 0.458361 -0.370175
1403715333.812143087 1.89844 1.94872 0.507108 0.643498 0.495679 0.452951 -0.36749
1403715333.862143040 1.91717 1.93477 0.502842 0.645061 0.498859 0.448098 -0.366393
1403715333.912142992 1.93513 1.92121 0.499925 0.645496 0.502104 0.443862 -0.366351
1403715333.962142944 1.95336 1.90879 0.497116 0.643526 0.506186 0.441419 -0.367152
1403715334.012142897 1.97089 1.89697 0.496091 0.641203 0.509605 0.438537 -0.369929
1403715334.062143087 1.98827 1.88691 0.495309 0.638856 0.5133 0.435175 -0.372838
1403715334.112143040 2.00668 1.87705 0.494923 0.636415 0.516664 0.432259 -0.375748
1403715334.162142992 2.02453 1.86841 0.495643 0.63425 0.520395 0.429545 -0.377368
1403715334.212142944 2.04427 1.85942 0.495518 0.632554 0.523211 0.426821 -0.379406
1403715334.262142897 2.06244 1.85118 0.49589 0.631376 0.525705 0.424617 -0.380394
1403715334.312143087 2.08138 1.84274 0.496154 0.629791 0.527381 0.423632 -0.381796
1403715334.362143040 2.09912 1.83518 0.496567 0.628699 0.529097 0.422828 -0.382113
1403715334.412142992 2.11867 1.82832 0.496626 0.627603 0.530129 0.422664 -0.382666
1403715334.462142944 2.13954 1.82297 0.497969 0.626795 0.530999 0.422197 -0.383298
1403715334.512142897 2.16064 1.8196 0.499366 0.62609 0.531443 0.422332 -0.383686
1403715334.562143087 2.18144 1.81522 0.500671 0.624893 0.531661 0.423391 -0.384169
1403715334.612143040 2.20351 1.81075 0.501242 0.623756 0.532659 0.424151 -0.383794
1403715334.662142992 2.22405 1.80888 0.502149 0.622881 0.533968 0.425325 -0.382094
1403715334.712142944 2.24588 1.80544 0.502429 0.622283 0.534056 0.426301 -0.381858
1403715334.762142897 2.26718 1.80239 0.502538 0.62182 0.534078 0.427334 -0.381425
1403715334.812143087 2.28834 1.80003 0.502818 0.621808 0.534252 0.428096 -0.380345
1403715334.862143040 2.31114 1.79647 0.502408 0.621395 0.534161 0.429237 -0.379863
1403715334.912142992 2.33426 1.7941 0.502265 0.621415 0.534045 0.429813 -0.379342
1403715334.962142944 2.35615 1.79154 0.501248 0.621805 0.534169 0.430192 -0.378095
1403715335.012142897 2.38 1.7905 0.500856 0.621765 0.534148 0.430272 -0.3781
1403715335.062143087 2.40293 1.79142 0.500289 0.621506 0.535036 0.42975 -0.377864
1403715335.112143040 2.42669 1.79258 0.500476 0.621247 0.535828 0.429227 -0.377763
1403715335.162142992 2.45148 1.79397 0.500392 0.620581 0.536748 0.42922 -0.37756
1403715335.212142944 2.47444 1.79704 0.50016 0.62066 0.537292 0.428636 -0.377319
1403715335.262142897 2.49788 1.7987 0.499754 0.619888 0.538612 0.428153 -0.377255
1403715335.312143087 2.52236 1.80081 0.49928 0.618451 0.540377 0.427179 -0.378193
1403715335.362143040 2.54376 1.80534 0.499313 0.61649 0.542732 0.425754 -0.379625
1403715335.412142992 2.56396 1.81057 0.498559 0.613796 0.545572 0.424235 -0.381615
1403715335.462142944 2.5833 1.81521 0.497746 0.611309 0.548424 0.422279 -0.383683
1403715335.512142897 2.60106 1.82127 0.49702 0.609913 0.550208 0.419339 -0.386564
1403715335.562143087 2.61836 1.82703 0.496641 0.608729 0.5511 0.416747 -0.389948
1403715335.612143040 2.63775 1.83527 0.49647 0.607359 0.552643 0.413895 -0.392926
1403715335.662142992 2.65848 1.84333 0.495949 0.605176 0.554837 0.410824 -0.396411
1403715335.712142944 2.67808 1.85207 0.495594 0.602088 0.559043 0.408067 -0.398048
1403715335.762142897 2.698 1.86066 0.493999 0.598179 0.562901 0.405608 -0.401007
1403715335.812143087 2.72145 1.86788 0.492045 0.594331 0.566749 0.403266 -0.403662
1403715335.862143040 2.74351 1.8745 0.49116 0.590908 0.570031 0.401328 -0.40599
1403715335.912142992 2.7658 1.88199 0.489553 0.587696 0.573126 0.399585 -0.408011
1403715335.962142944 2.78755 1.89082 0.488568 0.584046 0.57487 0.398618 -0.411727
1403715336.012142897 2.80699 1.89992 0.487358 0.58008 0.577119 0.399066 -0.413748
1403715336.062143087 2.82724 1.90997 0.485769 0.576566 0.577804 0.399658 -0.417119
1403715336.112143040 2.84566 1.9201 0.48397 0.573442 0.57773 0.400644 -0.420566
1403715336.162142992 2.86345 1.92875 0.48275 0.570117 0.577832 0.402784 -0.422897
1403715336.212142944 2.88127 1.93846 0.481683 0.567922 0.577187 0.403729 -0.42582
1403715336.262142897 2.89914 1.94726 0.479944 0.56724 0.577427 0.402773 -0.427306
1403715336.312143087 2.91546 1.95631 0.47801 0.567596 0.579078 0.401275 -0.426007
1403715336.362143040 2.93122 1.96527 0.474905 0.568448 0.581417 0.398636 -0.424159
1403715336.412142992 2.9492 1.97392 0.472657 0.569008 0.583627 0.396816 -0.422074
1403715336.462142944 2.96742 1.98225 0.470905 0.568632 0.58618 0.396187 -0.419627
1403715336.512142897 2.98358 1.99069 0.468915 0.569023 0.587134 0.395082 -0.418803
1403715336.562143087 2.99962 1.99972 0.468195 0.569199 0.587398 0.394885 -0.418381
1403715336.612143040 3.01705 2.00891 0.467284 0.569252 0.587131 0.394679 -0.418876
1403715336.662142992 3.033 2.0182 0.466688 0.569558 0.587114 0.39481 -0.418361
1403715336.712142944 3.04788 2.02763 0.46602 0.5697 0.586948 0.395318 -0.417921
1403715336.762142897 3.06445 2.03722 0.465787 0.570059 0.5866 0.395648 -0.417607
1403715336.812143087 3.08083 2.04701 0.466593 0.569718 0.586729 0.396683 -0.416908
1403715336.862143040 3.09753 2.05714 0.467413 0.569337 0.586516 0.397595 -0.41686
1403715336.912142992 3.11082 2.06708 0.4692 0.569208 0.586284 0.398033 -0.416945
1403715336.962142944 3.12463 2.07708 0.471431 0.568503 0.586042 0.399572 -0.416774
1403715337.012142897 3.13654 2.08811 0.47507 0.568054 0.586393 0.399872 -0.416606
1403715337.062143087 3.14874 2.09685 0.478762 0.566979 0.587508 0.399983 -0.416392
1403715337.112143040 3.15808 2.1065 0.483506 0.566215 0.589778 0.397513 -0.416588
1403715337.162142992 3.17229 2.11429 0.487608 0.563739 0.593631 0.395372 -0.416511
1403715337.212142944 3.18513 2.12281 0.491507 0.561573 0.597231 0.391417 -0.418022
1403715337.262142897 3.19608 2.13316 0.496123 0.559215 0.600977 0.386058 -0.420791
1403715337.312143087 3.20485 2.14292 0.500082 0.556515 0.605018 0.38001 -0.424071
1403715337.362143040 3.21495 2.15456 0.503874 0.554194 0.608791 0.373606 -0.427387
1403715337.412142992 3.22323 2.16463 0.507728 0.55209 0.611585 0.367823 -0.431122
1403715337.462142944 3.23392 2.17733 0.511129 0.549662 0.613199 0.363108 -0.435903
1403715337.512142897 3.24364 2.19025 0.514319 0.54845 0.613435 0.357895 -0.441374
1403715337.562143087 3.25323 2.20416 0.518052 0.546533 0.613497 0.355186 -0.445832
1403715337.612143040 3.26366 2.21847 0.522032 0.543375 0.615226 0.355013 -0.447445
1403715337.662142992 3.27641 2.23405 0.524989 0.539783 0.616532 0.356562 -0.448761
1403715337.712142944 3.28855 2.2492 0.529026 0.536883 0.618199 0.35782 -0.448945
1403715337.762142897 3.30089 2.26562 0.53232 0.534905 0.61939 0.358496 -0.449125
1403715337.812143087 3.31434 2.28193 0.536146 0.533636 0.61963 0.359532 -0.449476
1403715337.862143040 3.33092 2.29933 0.540523 0.532649 0.619739 0.361147 -0.449201
1403715337.912142992 3.34387 2.31681 0.543978 0.531875 0.619964 0.363291 -0.448077
1403715337.962142944 3.35954 2.33534 0.545986 0.531603 0.619708 0.365544 -0.446921
1403715338.012142897 3.37379 2.35187 0.550392 0.532113 0.618471 0.366803 -0.446995
1403715338.062143087 3.38745 2.3692 0.553611 0.533469 0.616528 0.367629 -0.447385
1403715338.112143040 3.4021 2.38681 0.557701 0.53501 0.614647 0.368054 -0.447782
1403715338.162142992 3.41618 2.40429 0.561511 0.535528 0.613875 0.368168 -0.448128
1403715338.212142944 3.43186 2.42255 0.564783 0.535763 0.613454 0.367294 -0.449141
1403715338.262142897 3.44756 2.44011 0.567599 0.535412 0.613341 0.365705 -0.451006
1403715338.312143087 3.46111 2.4576 0.569882 0.534893 0.61407 0.363212 -0.452642
1403715338.362143040 3.47608 2.47666 0.57185 0.533983 0.615305 0.359214 -0.455222
1403715338.412142992 3.49057 2.49528 0.574947 0.531237 0.617454 0.355837 -0.458167
1403715338.462142944 3.50442 2.51329 0.578365 0.527898 0.620445 0.352168 -0.460814
1403715338.512142897 3.51872 2.53207 0.581981 0.523725 0.624457 0.347802 -0.463465
1403715338.562143087 3.5338 2.55209 0.586563 0.517591 0.62934 0.344752 -0.466022
1403715338.612143040 3.54811 2.56945 0.590807 0.51046 0.634664 0.342128 -0.468593
1403715338.662142992 3.56437 2.59039 0.595285 0.502707 0.640465 0.338755 -0.471525
1403715338.712142944 3.57957 2.60748 0.599737 0.494749 0.646295 0.335708 -0.474159
1403715338.762142897 3.59562 2.62508 0.603739 0.487626 0.651883 0.331304 -0.476976
1403715338.812143087 3.61097 2.64326 0.608317 0.481082 0.657802 0.328146 -0.477679
1403715338.862143040 3.62811 2.6612 0.612335 0.475809 0.66192 0.32503 -0.479399
1403715338.912142992 3.6462 2.6798 0.616269 0.471566 0.666048 0.321651 -0.480153
1403715338.962142944 3.66358 2.69703 0.619081 0.467307 0.670117 0.319817 -0.47988
1403715339.012142897 3.68242 2.71494 0.621225 0.46443 0.673704 0.316997 -0.479522
1403715339.062143087 3.69986 2.73372 0.623139 0.46229 0.676975 0.314953 -0.478327
1403715339.112143040 3.71723 2.75287 0.624325 0.459697 0.679982 0.314513 -0.476849
1403715339.162142992 3.73326 2.77141 0.624601 0.456741 0.682415 0.3153 -0.475692
1403715339.212142944 3.748 2.78988 0.624077 0.454109 0.684608 0.316676 -0.474144
1403715339.262142897 3.76405 2.81029 0.623604 0.452655 0.685518 0.316685 -0.474214
1403715339.312143087 3.77957 2.83089 0.622995 0.452034 0.684669 0.315908 -0.476545
1403715339.362143040 3.79313 2.85055 0.622171 0.451806 0.683208 0.315701 -0.478991
1403715339.412142992 3.80641 2.86921 0.620674 0.452551 0.681528 0.314974 -0.481153
1403715339.462142944 3.81902 2.88798 0.618867 0.453341 0.680197 0.31482 -0.482393
1403715339.512142897 3.83142 2.90716 0.616882 0.453975 0.67857 0.315519 -0.48363
1403715339.562143087 3.84397 2.92578 0.613873 0.455684 0.677356 0.314839 -0.484166
1403715339.612143040 3.8561 2.94444 0.610147 0.457808 0.677935 0.314405 -0.481629
1403715339.662142992 3.86726 2.96179 0.605484 0.458671 0.678535 0.316438 -0.478621
1403715339.712142944 3.87667 2.97844 0.600128 0.458238 0.679978 0.320324 -0.474384
1403715339.762142897 3.8864 2.99607 0.594791 0.456683 0.680614 0.326162 -0.470982
1403715339.812143087 3.89623 3.01344 0.58883 0.454733 0.681468 0.332315 -0.467318
1403715339.862143040 3.90549 3.03112 0.582904 0.452413 0.682133 0.338044 -0.464482
1403715339.912142992 3.91588 3.05043 0.577529 0.449087 0.683561 0.342063 -0.462665
1403715339.962142944 3.92407 3.06937 0.571959 0.445031 0.686233 0.344316 -0.460953
1403715340.012142897 3.92786 3.08518 0.566094 0.439509 0.689624 0.346168 -0.459801
1403715340.062143087 3.93409 3.104 0.562074 0.434265 0.693342 0.344392 -0.460526
1403715340.112143040 3.93646 3.12165 0.559681 0.429259 0.697027 0.340366 -0.462645
1403715340.162142992 3.9377 3.13831 0.558863 0.423419 0.70027 0.335237 -0.466856
1403715340.212142944 3.93793 3.15422 0.559179 0.418238 0.703537 0.326694 -0.472635
1403715340.262142897 3.93096 3.16762 0.56103 0.412663 0.70673 0.317052 -0.479291
1403715340.312143087 3.92285 3.17988 0.564876 0.405672 0.710662 0.306612 -0.486187
1403715340.362143040 3.91078 3.19003 0.570088 0.39833 0.714748 0.294352 -0.493787
1403715340.412142992 3.89683 3.19906 0.577285 0.389443 0.720036 0.283023 -0.499779
1403715340.462142944 3.88285 3.20681 0.585357 0.380817 0.725509 0.27295 -0.504096
1403715340.512142897 3.86989 3.21573 0.593785 0.373389 0.730466 0.263733 -0.50739
1403715340.562143087 3.85775 3.22442 0.601246 0.368278 0.734827 0.253815 -0.50988
1403715340.612143040 3.845 3.23301 0.608311 0.363212 0.738118 0.246535 -0.512328
1403715340.662142992 3.83226 3.24139 0.614549 0.359186 0.740767 0.240596 -0.514163
1403715340.712142944 3.81993 3.25031 0.619913 0.356169 0.742851 0.23609 -0.515342
1403715340.762142897 3.80766 3.25977 0.624984 0.354234 0.74473 0.232622 -0.515541
1403715340.812143087 3.79542 3.27081 0.630876 0.352805 0.746204 0.229807 -0.515652
1403715340.862143040 3.78377 3.28262 0.636473 0.354403 0.745945 0.225582 -0.516795
1403715340.912142992 3.77183 3.29542 0.642013 0.35674 0.745199 0.221576 -0.517995
1403715340.962142944 3.76016 3.30975 0.647566 0.358659 0.744806 0.219367 -0.518175
1403715341.012142897 3.74866 3.32531 0.653082 0.361254 0.744297 0.217353 -0.517953
1403715341.062143087 3.73749 3.34191 0.65847 0.362701 0.743021 0.218559 -0.518266
1403715341.112143040 3.72623 3.35969 0.663939 0.362389 0.742095 0.222959 -0.517937
1403715341.162142992 3.71515 3.37848 0.669339 0.36084 0.741378 0.229408 -0.517228
1403715341.212142944 3.70352 3.39796 0.674687 0.361641 0.737568 0.233285 -0.520373
1403715341.262142897 3.69254 3.41856 0.680577 0.362866 0.734482 0.236739 -0.522321
1403715341.312143087 3.68194 3.4395 0.686283 0.363395 0.731632 0.241535 -0.523756
1403715341.362143040 3.67197 3.46031 0.692664 0.363225 0.729057 0.247208 -0.524816
1403715341.412142992 3.66207 3.48032 0.698757 0.364035 0.726607 0.251395 -0.525663
1403715341.462142944 3.65234 3.50003 0.704432 0.364422 0.725946 0.255999 -0.524084
1403715341.512142897 3.64337 3.51883 0.709419 0.365915 0.725515 0.258699 -0.522312
1403715341.562143087 3.6346 3.53787 0.714865 0.365394 0.726123 0.263515 -0.519416
1403715341.612143040 3.6264 3.55607 0.719653 0.363798 0.725374 0.268942 -0.5188
1403715341.662142992 3.61823 3.57394 0.72407 0.361869 0.7244 0.274802 -0.51844
1403715341.712142944 3.60985 3.59114 0.728835 0.359077 0.723931 0.281164 -0.517625
1403715341.762142897 3.6013 3.60651 0.73271 0.357842 0.724892 0.284841 -0.515117
1403715341.812143087 3.59197 3.62018 0.735771 0.356881 0.726084 0.28755 -0.512595
1403715341.862143040 3.58195 3.63164 0.737944 0.355109 0.727298 0.290816 -0.510256
1403715341.912142992 3.57069 3.64163 0.739869 0.357632 0.727637 0.286647 -0.510369
1403715341.962142944 3.55875 3.64986 0.74168 0.360938 0.727592 0.280792 -0.51136
1403715342.012142897 3.54618 3.65678 0.743066 0.36464 0.727798 0.274087 -0.512078
1403715342.062143087 3.53307 3.66255 0.744359 0.367576 0.729015 0.26794 -0.511501
1403715342.112143040 3.51965 3.66747 0.745553 0.369681 0.730835 0.262743 -0.51008
1403715342.162142992 3.50558 3.6729 0.747284 0.373477 0.732034 0.255454 -0.509298
1403715342.212142944 3.4915 3.67944 0.749417 0.375051 0.733372 0.250689 -0.508584
1403715342.262142897 3.47763 3.68536 0.750659 0.376067 0.733927 0.246966 -0.508854
1403715342.312143087 3.46352 3.6912 0.750723 0.375856 0.734236 0.244076 -0.509957
1403715342.362143040 3.44899 3.69873 0.750815 0.373479 0.736154 0.241679 -0.510081
1403715342.412142992 3.43445 3.70762 0.751218 0.368645 0.739008 0.239854 -0.510331
1403715342.462142944 3.41971 3.71684 0.750742 0.364077 0.742947 0.235317 -0.510003
1403715342.512142897 3.40509 3.72608 0.750118 0.356969 0.747463 0.232694 -0.509633
1403715342.562143087 3.39081 3.73654 0.748383 0.347772 0.752069 0.231692 -0.509673
1403715342.612143040 3.37596 3.74747 0.746738 0.336039 0.756437 0.233075 -0.510447
1403715342.662142992 3.35927 3.75919 0.746789 0.322743 0.760192 0.235678 -0.512251
1403715342.712142944 3.34128 3.77164 0.74679 0.310667 0.763492 0.235805 -0.514744
1403715342.762142897 3.32185 3.78355 0.7467 0.301993 0.766222 0.232759 -0.51723
1403715342.812143087 3.30119 3.79445 0.746932 0.297498 0.767819 0.225594 -0.520631
1403715342.862143040 3.2791 3.80486 0.747591 0.293149 0.768309 0.219636 -0.524905
1403715342.912142992 3.25648 3.81476 0.747778 0.290558 0.768932 0.213311 -0.528033
1403715342.962142944 3.23353 3.82503 0.748083 0.288071 0.768243 0.208792 -0.532187
1403715343.012142897 3.20978 3.83541 0.74783 0.285806 0.767618 0.20541 -0.535616
1403715343.062143087 3.18552 3.84711 0.747235 0.284749 0.76687 0.201679 -0.538659
1403715343.112143040 3.1613 3.85976 0.746578 0.282397 0.767126 0.200871 -0.539834
1403715343.162142992 3.13724 3.87275 0.744666 0.281289 0.767471 0.198769 -0.540699
1403715343.212142944 3.11323 3.88442 0.742284 0.279881 0.766991 0.197346 -0.542629
1403715343.262142897 3.08837 3.89703 0.739695 0.279191 0.768504 0.195939 -0.541352
1403715343.312143087 3.06361 3.91026 0.736628 0.279164 0.769698 0.194508 -0.540184
1403715343.362143040 3.03885 3.92377 0.733104 0.279621 0.771334 0.193095 -0.538118
1403715343.412142992 3.0134 3.93594 0.729169 0.279157 0.773575 0.193728 -0.534905
1403715343.462142944 2.98723 3.9484 0.725462 0.278877 0.774748 0.195072 -0.53286
1403715343.512142897 2.96072 3.9612 0.721542 0.279859 0.775037 0.195042 -0.531935
1403715343.562143087 2.93438 3.97366 0.717437 0.280015 0.775355 0.196345 -0.53091
1403715343.612143040 2.90604 3.98657 0.713981 0.280746 0.775238 0.197376 -0.530311
1403715343.662142992 2.8767 4.00085 0.711094 0.28083 0.77502 0.199373 -0.529839
1403715343.712142944 2.84681 4.01545 0.708907 0.280413 0.774407 0.201892 -0.530001
1403715343.762142897 2.81666 4.02827 0.706678 0.278992 0.7733 0.206284 -0.530676
1403715343.812143087 2.78582 4.04151 0.705289 0.278229 0.771073 0.209483 -0.533059
1403715343.862143040 2.75409 4.05441 0.703681 0.278467 0.770218 0.210832 -0.533639
1403715343.912142992 2.72219 4.06773 0.702288 0.27848 0.769093 0.211004 -0.535184
1403715343.962142944 2.6899 4.07908 0.70118 0.27779 0.768262 0.209502 -0.537322
1403715344.012142897 2.65712 4.0898 0.700123 0.276036 0.768532 0.207526 -0.538605
1403715344.062143087 2.62314 4.09999 0.699419 0.272391 0.768413 0.204763 -0.541679
1403715344.112143040 2.58871 4.10867 0.698861 0.267858 0.768888 0.201064 -0.544644
1403715344.162142992 2.55373 4.11667 0.698013 0.262024 0.770065 0.196591 -0.547444
1403715344.212142944 2.51971 4.12296 0.696465 0.253664 0.772078 0.194289 -0.549366
1403715344.262142897 2.48503 4.12906 0.695067 0.244794 0.773237 0.193801 -0.551925
1403715344.312143087 2.45113 4.1339 0.693623 0.235227 0.774084 0.195055 -0.554451
1403715344.362143040 2.41827 4.1368 0.691609 0.226599 0.774095 0.196207 -0.557613
1403715344.412142992 2.38585 4.13802 0.689641 0.218353 0.77353 0.197501 -0.561219
1403715344.462142944 2.3527 4.1373 0.687512 0.212069 0.773428 0.19761 -0.563726
1403715344.512142897 2.31856 4.1349 0.684974 0.205647 0.773418 0.198951 -0.565644
1403715344.562143087 2.28401 4.12965 0.681812 0.201236 0.774036 0.198034 -0.566705
1403715344.612143040 2.25289 4.12106 0.676946 0.198672 0.775863 0.195574 -0.565965
1403715344.662142992 2.22147 4.10915 0.670998 0.195845 0.779595 0.194626 -0.562136
1403715344.712142944 2.18797 4.09662 0.664899 0.194383 0.783034 0.192572 -0.55856
1403715344.762142897 2.15369 4.08156 0.65896 0.193452 0.786467 0.19071 -0.554685
1403715344.812143087 2.12117 4.06463 0.653121 0.192451 0.78841 0.189159 -0.552803
1403715344.862143040 2.0911 4.04423 0.647267 0.191818 0.789618 0.188058 -0.551673
1403715344.912142992 2.06045 4.0215 0.641415 0.191396 0.790518 0.186828 -0.550949
1403715344.962142944 2.03023 3.99688 0.635464 0.192366 0.789715 0.184339 -0.552598
1403715345.012142897 1.99562 3.97235 0.629886 0.195451 0.787391 0.178994 -0.556574
1403715345.062143087 1.96004 3.94617 0.624745 0.19803 0.784676 0.174709 -0.560842
1403715345.112143040 1.92359 3.91897 0.620192 0.200273 0.782057 0.171372 -0.564721
1403715345.162142992 1.88825 3.89025 0.615032 0.202443 0.780683 0.168628 -0.56667
1403715345.212142944 1.85455 3.86062 0.609348 0.204529 0.780383 0.166025 -0.567104
1403715345.262142897 1.82238 3.83018 0.60337 0.205109 0.781029 0.165501 -0.566157
1403715345.312143087 1.7907 3.799 0.597214 0.206533 0.781008 0.163931 -0.566125
1403715345.362143040 1.75733 3.76663 0.591324 0.207191 0.781474 0.163421 -0.565387
1403715345.412142992 1.72692 3.73341 0.585369 0.207918 0.781847 0.162624 -0.564835
1403715345.462142944 1.70009 3.69956 0.578629 0.208475 0.781867 0.16139 -0.564956
1403715345.512142897 1.67281 3.66495 0.572013 0.207949 0.782095 0.162264 -0.564584
1403715345.562143087 1.64525 3.62963 0.565764 0.208057 0.781562 0.161601 -0.565472
1403715345.612143040 1.61857 3.59373 0.559444 0.208423 0.781236 0.160711 -0.56604
1403715345.662142992 1.59142 3.55825 0.553264 0.208634 0.781031 0.159819 -0.566498
1403715345.712142944 1.57155 3.52299 0.546542 0.209156 0.780581 0.158809 -0.56721
1403715345.762142897 1.55351 3.48681 0.54041 0.209811 0.780044 0.157956 -0.567944
1403715345.812143087 1.53263 3.44955 0.534014 0.210552 0.779925 0.157215 -0.568039
1403715345.862143040 1.51067 3.41223 0.527683 0.211437 0.780728 0.156163 -0.566896
1403715345.912142992 1.48854 3.37606 0.520973 0.212905 0.784152 0.15504 -0.561907
1403715345.962142944 1.47333 3.33974 0.513657 0.214457 0.788795 0.153504 -0.555201
1403715346.012142897 1.4506 3.30529 0.508155 0.216529 0.792549 0.151463 -0.549582
1403715346.062143087 1.43135 3.27156 0.502797 0.219119 0.795939 0.148633 -0.544405
1403715346.112143040 1.40791 3.23661 0.498172 0.220537 0.798019 0.147921 -0.540971
1403715346.162142992 1.38307 3.20134 0.494025 0.221408 0.798674 0.147465 -0.53977
1403715346.212142944 1.35699 3.16752 0.491393 0.221806 0.797032 0.147838 -0.541928
1403715346.262142897 1.33077 3.13676 0.491135 0.221832 0.794842 0.148906 -0.544833
1403715346.312143087 1.3065 3.10922 0.491208 0.222722 0.792431 0.149501 -0.547811
1403715346.362143040 1.28323 3.08246 0.491601 0.223009 0.79041 0.150382 -0.550367
1403715346.412142992 1.2593 3.05464 0.491856 0.223652 0.787689 0.151309 -0.553743
1403715346.462142944 1.2397 3.02723 0.493507 0.224171 0.785093 0.152336 -0.556929
1403715346.512142897 1.217 2.99896 0.494559 0.225608 0.782419 0.152542 -0.560046
1403715346.562143087 1.19628 2.97304 0.496361 0.227549 0.780677 0.15245 -0.561715
1403715346.612143040 1.17431 2.94141 0.497638 0.230409 0.7783 0.152259 -0.563895
1403715346.662142992 1.15371 2.9144 0.498848 0.233038 0.776992 0.152714 -0.564496
1403715346.712142944 1.13393 2.88717 0.500564 0.235332 0.775 0.153747 -0.565999
1403715346.762142897 1.11479 2.8594 0.502139 0.23782 0.773723 0.154382 -0.566534
1403715346.812143087 1.09844 2.83374 0.503445 0.240377 0.773122 0.155159 -0.566063
1403715346.862143040 1.08421 2.8106 0.505189 0.242117 0.773644 0.156852 -0.564138
1403715346.912142992 1.07098 2.78835 0.506654 0.245978 0.773984 0.155584 -0.562349
1403715346.962142944 1.0563 2.76555 0.507536 0.250038 0.77491 0.154169 -0.559668
1403715347.012142897 1.04338 2.74607 0.50826 0.253578 0.775781 0.152808 -0.557235
1403715347.062143087 1.03 2.72646 0.509226 0.256304 0.77695 0.152349 -0.554479
1403715347.112143040 1.01867 2.70948 0.511137 0.255212 0.778107 0.154441 -0.552779
1403715347.162142992 1.00966 2.69531 0.514251 0.252055 0.77986 0.156295 -0.551234
1403715347.212142944 0.999486 2.68175 0.518963 0.246527 0.781521 0.158263 -0.55082
1403715347.262142897 0.990068 2.66966 0.523714 0.239871 0.782672 0.158547 -0.55204
1403715347.312143087 0.978621 2.65582 0.527829 0.231298 0.783958 0.157892 -0.554058
1403715347.362143040 0.966217 2.64087 0.533327 0.221434 0.785322 0.156951 -0.556419
1403715347.412142992 0.954354 2.62544 0.539362 0.209618 0.786806 0.156726 -0.558957
1403715347.462142944 0.950869 2.61081 0.547766 0.198349 0.788738 0.154168 -0.561054
1403715347.512142897 0.936576 2.59212 0.552274 0.187459 0.790409 0.152803 -0.562817
1403715347.562143087 0.923101 2.57466 0.557401 0.178085 0.791431 0.151367 -0.564811
1403715347.612143040 0.910453 2.55604 0.561951 0.170008 0.791978 0.149633 -0.566991
1403715347.662142992 0.897627 2.53674 0.567631 0.164463 0.791908 0.14654 -0.569526
1403715347.712142944 0.885214 2.51684 0.573134 0.162478 0.791506 0.140576 -0.572152
1403715347.762142897 0.873019 2.49689 0.579251 0.162214 0.791678 0.133547 -0.573671
1403715347.812143087 0.859558 2.47459 0.584589 0.160533 0.792001 0.126968 -0.575189
1403715347.862143040 0.847082 2.45119 0.589402 0.158899 0.792494 0.118409 -0.576787
1403715347.912142992 0.834516 2.4268 0.594157 0.156046 0.793141 0.109233 -0.578485
1403715347.962142944 0.821995 2.40235 0.598684 0.153872 0.793683 0.0975005 -0.580417
1403715348.012142897 0.809051 2.37828 0.603444 0.15055 0.794235 0.0850825 -0.582483
1403715348.062143087 0.79652 2.35458 0.606389 0.144867 0.795684 0.0737839 -0.583486
1403715348.112143040 0.783548 2.33023 0.610723 0.136494 0.797015 0.0643944 -0.584799
1403715348.162142992 0.76914 2.30529 0.615259 0.126624 0.799852 0.055158 -0.58409
1403715348.212142944 0.75498 2.28148 0.61941 0.115413 0.802235 0.0461298 -0.583927
1403715348.262142897 0.740667 2.25763 0.623254 0.102798 0.805878 0.0386711 -0.581806
1403715348.312143087 0.72834 2.23645 0.626409 0.0902547 0.80878 0.0321765 -0.580253
1403715348.362143040 0.716771 2.2192 0.627918 0.0796529 0.811821 0.0254546 -0.577888
1403715348.412142992 0.707827 2.20514 0.626925 0.0699572 0.81419 0.0208388 -0.575992
1403715348.462142944 0.697123 2.18914 0.623671 0.0629452 0.816633 0.0164851 -0.573478
1403715348.512142897 0.682803 2.17546 0.618824 0.0572242 0.818429 0.0138068 -0.571584
1403715348.562143087 0.666252 2.16329 0.612203 0.0536509 0.819533 0.0111557 -0.570405
1403715348.612143040 0.6548 2.15648 0.601671 0.0510089 0.818885 0.00794254 -0.571631
1403715348.662142992 0.641763 2.14845 0.588388 0.0508218 0.817265 0.0033897 -0.574007
1403715348.712142944 0.629515 2.14363 0.573382 0.0505548 0.816035 -0.000444989 -0.575787
1403715348.762142897 0.618959 2.14021 0.556257 0.050155 0.815631 -0.00435035 -0.576378
1403715348.812143087 0.610031 2.13834 0.539046 0.0479996 0.814956 -0.00767341 -0.57748
1403715348.862143040 0.601683 2.13977 0.522693 0.0445334 0.813958 -0.0110113 -0.579109
1403715348.912142992 0.59264 2.14199 0.507636 0.0411961 0.813547 -0.0139805 -0.579869
1403715348.962142944 0.584798 2.14505 0.493391 0.0374919 0.813851 -0.0162989 -0.579634
1403715349.012142897 0.577928 2.15301 0.479261 0.0330078 0.813115 -0.0168805 -0.580922
1403715349.062143087 0.570996 2.16257 0.466152 0.0282538 0.812596 -0.0168632 -0.581898
1403715349.112143040 0.563201 2.17348 0.453361 0.0220548 0.811862 -0.0154363 -0.583228
1403715349.162142992 0.556159 2.18453 0.441882 0.0168921 0.810928 -0.0157682 -0.58469
1403715349.212142944 0.548918 2.19713 0.430218 0.0118827 0.809335 -0.0157594 -0.587016
1403715349.262142897 0.542169 2.20938 0.419899 0.00795131 0.807902 -0.0167889 -0.589024
1403715349.312143087 0.537224 2.22307 0.408762 0.00534154 0.80568 -0.0189206 -0.592024
1403715349.362143040 0.531465 2.23692 0.398245 0.00199649 0.804504 -0.0185553 -0.593654
1403715349.412142992 0.527326 2.25204 0.389777 -0.0012878 0.803231 -0.017042 -0.595422
1403715349.462142944 0.524405 2.26817 0.380226 -0.00376598 0.80281 -0.0152402 -0.596028
1403715349.512142897 0.521394 2.28408 0.369429 -0.00631572 0.802307 -0.0124425 -0.596749
1403715349.562143087 0.519068 2.3 0.358198 -0.00915404 0.80353 -0.010979 -0.595092
1403715349.612143040 0.517631 2.31555 0.346401 -0.0127321 0.8047 -0.0111884 -0.59344
1403715349.662142992 0.515678 2.33034 0.33513 -0.0163864 0.805891 -0.013258 -0.591689
1403715349.712142944 0.516582 2.34732 0.32339 -0.0207944 0.807517 -0.0176402 -0.589214
1403715349.762142897 0.516447 2.36302 0.312743 -0.0259556 0.808584 -0.0229846 -0.587358
1403715349.812143087 0.517484 2.37864 0.302064 -0.030999 0.80982 -0.0304996 -0.585065
1403715349.862143040 0.519424 2.39399 0.291622 -0.037181 0.810051 -0.0379566 -0.583946
1403715349.912142992 0.51984 2.40875 0.28159 -0.045136 0.810003 -0.0444701 -0.582993
1403715349.962142944 0.521385 2.42357 0.272135 -0.0535428 0.809984 -0.0514281 -0.581734
1403715350.012142897 0.524742 2.43958 0.263385 -0.0625873 0.809979 -0.0566558 -0.580351
1403715350.062143087 0.528862 2.45662 0.256267 -0.0708962 0.809799 -0.0602961 -0.579279
1403715350.112143040 0.531914 2.4733 0.248978 -0.0782024 0.812181 -0.0619503 -0.574812
1403715350.162142992 0.536938 2.49109 0.240237 -0.0836558 0.814321 -0.0646215 -0.570708
1403715350.212142944 0.542482 2.50887 0.232198 -0.0891435 0.816519 -0.0644195 -0.566746
1403715350.262142897 0.547294 2.52658 0.222972 -0.0946781 0.819997 -0.0622077 -0.561044
1403715350.312143087 0.552573 2.54417 0.214988 -0.0996845 0.822877 -0.0589169 -0.556297
1403715350.362143040 0.556653 2.56119 0.204885 -0.10329 0.825341 -0.0559411 -0.55228
1403715350.412142992 0.558791 2.5767 0.197249 -0.106822 0.82742 -0.0513753 -0.548932
1403715350.462142944 0.559616 2.59132 0.188206 -0.109626 0.828634 -0.0473422 -0.546907
1403715350.512142897 0.559102 2.60388 0.180424 -0.11173 0.829225 -0.0431744 -0.545929
1403715350.562143087 0.556233 2.61558 0.171395 -0.112483 0.829829 -0.0409188 -0.545029
1403715350.612143040 0.551775 2.62522 0.161581 -0.111371 0.829848 -0.0405624 -0.545255
1403715350.662142992 0.545647 2.63337 0.153009 -0.109334 0.829929 -0.0417403 -0.545455
1403715350.712142944 0.538448 2.63969 0.143353 -0.106444 0.829616 -0.0442899 -0.546302
1403715350.762142897 0.529967 2.64461 0.134024 -0.10355 0.829542 -0.0470608 -0.546738
1403715350.812143087 0.52005 2.64774 0.126239 -0.101767 0.828686 -0.0490968 -0.54819
1403715350.862143040 0.509874 2.64902 0.119776 -0.102193 0.827089 -0.0482894 -0.550589
1403715350.912142992 0.497631 2.64911 0.113083 -0.10402 0.825637 -0.046133 -0.552608
1403715350.962142944 0.485751 2.64793 0.109133 -0.105673 0.82401 -0.0442741 -0.554869
1403715351.012142897 0.472369 2.64552 0.1052 -0.107037 0.82322 -0.0433573 -0.555853
1403715351.062143087 0.457444 2.64141 0.100204 -0.108155 0.822791 -0.0431628 -0.556287
1403715351.112143040 0.442602 2.63511 0.0965382 -0.108796 0.822297 -0.0428685 -0.556915
1403715351.162142992 0.426923 2.62745 0.0937442 -0.108224 0.822557 -0.0448521 -0.556485
1403715351.212142944 0.409535 2.61765 0.0892577 -0.107512 0.82286 -0.0467728 -0.556018
1403715351.262142897 0.393765 2.60528 0.0886613 -0.107014 0.823134 -0.047723 -0.555627
1403715351.312143087 0.37474 2.5924 0.0870192 -0.105893 0.820758 -0.0506034 -0.559091
1403715351.362143040 0.356237 2.57819 0.0858075 -0.105634 0.81865 -0.0516122 -0.562129
1403715351.412142992 0.338237 2.56298 0.0867021 -0.105004 0.81641 -0.052985 -0.565368
1403715351.462142944 0.318921 2.54639 0.0865689 -0.105286 0.814595 -0.0526076 -0.567963
1403715351.512142897 0.299959 2.52895 0.0873441 -0.105328 0.813352 -0.0523152 -0.56976
1403715351.562143087 0.280656 2.51036 0.0878089 -0.105241 0.810038 -0.0521159 -0.574497
1403715351.612143040 0.261935 2.49085 0.0888234 -0.105339 0.80518 -0.0516598 -0.581309
1403715351.662142992 0.245295 2.47067 0.093126 -0.106259 0.803127 -0.0518643 -0.583957
1403715351.712142944 0.228886 2.44882 0.0954965 -0.108391 0.802715 -0.05226 -0.584097
1403715351.762142897 0.21378 2.42668 0.0978733 -0.111268 0.803651 -0.0546538 -0.582046
1403715351.812143087 0.19856 2.40317 0.0982048 -0.114063 0.80401 -0.060228 -0.580457
1403715351.862143040 0.184927 2.37756 0.0997655 -0.11709 0.804755 -0.0672399 -0.578047
1403715351.912142992 0.172357 2.35076 0.102405 -0.121018 0.805107 -0.0748229 -0.575812
1403715351.962142944 0.159912 2.32347 0.105482 -0.124764 0.805629 -0.0843901 -0.572953
1403715352.012142897 0.148498 2.29394 0.109609 -0.129644 0.805652 -0.09296 -0.570505
1403715352.062143087 0.13683 2.26541 0.114536 -0.135053 0.805796 -0.101599 -0.567566
1403715352.112143040 0.125408 2.23594 0.12011 -0.141117 0.805463 -0.107218 -0.565525
1403715352.162142992 0.113289 2.20753 0.125209 -0.145506 0.804824 -0.114038 -0.563987
1403715352.212142944 0.101375 2.17872 0.130733 -0.148766 0.804031 -0.120131 -0.563002
1403715352.262142897 0.089416 2.1515 0.135658 -0.152048 0.804016 -0.123745 -0.561362
1403715352.312143087 0.0782389 2.12503 0.140779 -0.155141 0.804615 -0.126826 -0.558965
1403715352.362143040 0.0660953 2.09856 0.144798 -0.157367 0.804514 -0.129135 -0.557957
1403715352.412142992 0.0533556 2.07253 0.149297 -0.156416 0.804734 -0.134676 -0.556596
1403715352.462142944 0.04229 2.0501 0.153326 -0.152928 0.805001 -0.143245 -0.555038
1403715352.512142897 0.0292465 2.02649 0.156325 -0.15002 0.804222 -0.149943 -0.555192
1403715352.562143087 0.0159096 2.00466 0.158427 -0.150114 0.803076 -0.152048 -0.556252
1403715352.612143040 0.000806805 1.98231 0.160157 -0.153431 0.801442 -0.148699 -0.558603
1403715352.662142992 -0.0138903 1.96415 0.162674 -0.156736 0.800374 -0.145847 -0.559967
1403715352.712142944 -0.0293897 1.94528 0.16465 -0.159178 0.798264 -0.143108 -0.562989
1403715352.762142897 -0.0436525 1.92999 0.166552 -0.162343 0.795631 -0.139456 -0.566716
1403715352.812143087 -0.0579162 1.91465 0.167919 -0.164335 0.792766 -0.137256 -0.570681
1403715352.862143040 -0.0722626 1.9003 0.170253 -0.166382 0.790969 -0.135087 -0.573094
1403715352.912142992 -0.0867846 1.88504 0.171925 -0.168416 0.790129 -0.132318 -0.574303
1403715352.962142944 -0.099244 1.8724 0.17333 -0.168108 0.789329 -0.133497 -0.575219
1403715353.012142897 -0.111879 1.8593 0.175317 -0.166711 0.789155 -0.136137 -0.575246
1403715353.062143087 -0.123442 1.84649 0.176944 -0.166865 0.789115 -0.136634 -0.575138
1403715353.112143040 -0.13415 1.83504 0.179098 -0.168213 0.789476 -0.136179 -0.574358
1403715353.162142992 -0.143794 1.8243 0.183047 -0.169669 0.790213 -0.135739 -0.573018
1403715353.212142944 -0.152876 1.81443 0.189403 -0.171025 0.790352 -0.135756 -0.57242
1403715353.262142897 -0.161209 1.80502 0.199836 -0.172473 0.790595 -0.136253 -0.571531
1403715353.312143087 -0.168731 1.79623 0.211452 -0.173631 0.790936 -0.137136 -0.570496
1403715353.362143040 -0.175511 1.78724 0.225283 -0.175392 0.791581 -0.137553 -0.56896
1403715353.412142992 -0.182063 1.77879 0.237361 -0.178282 0.791738 -0.136982 -0.567981
1403715353.462142944 -0.188033 1.77101 0.246282 -0.180817 0.791363 -0.137029 -0.567691
1403715353.512142897 -0.193272 1.76269 0.251808 -0.182884 0.791511 -0.13699 -0.566831
1403715353.562143087 -0.197684 1.75573 0.253603 -0.184924 0.79147 -0.136667 -0.566304
1403715353.612143040 -0.20172 1.74786 0.251721 -0.186478 0.791383 -0.137382 -0.565743
1403715353.662142992 -0.206292 1.73911 0.248072 -0.188823 0.790836 -0.136621 -0.565914
1403715353.712142944 -0.210435 1.73152 0.242213 -0.19076 0.79035 -0.136278 -0.566026
1403715353.762142897 -0.214579 1.72273 0.235988 -0.192578 0.789894 -0.136204 -0.566066
1403715353.812143087 -0.217349 1.71512 0.228234 -0.194673 0.789024 -0.135722 -0.566677
1403715353.862143040 -0.220499 1.70749 0.220273 -0.195734 0.788688 -0.13637 -0.566624
1403715353.912142992 -0.222463 1.69957 0.21188 -0.196871 0.787869 -0.137095 -0.567194
1403715353.962142944 -0.223815 1.69162 0.202736 -0.197799 0.788056 -0.137755 -0.566451
1403715354.012142897 -0.22537 1.68308 0.193359 -0.198425 0.788413 -0.138869 -0.565463
1403715354.062143087 -0.22667 1.67483 0.183052 -0.197417 0.790117 -0.142219 -0.562597
1403715354.112143040 -0.227665 1.66556 0.173673 -0.193968 0.791961 -0.148899 -0.559467
1403715354.162142992 -0.227797 1.65672 0.163741 -0.190388 0.793595 -0.155188 -0.556665
1403715354.212142944 -0.228486 1.64835 0.153962 -0.187859 0.795199 -0.160028 -0.553857
1403715354.262142897 -0.229449 1.64018 0.144829 -0.18724 0.796668 -0.161628 -0.551487
1403715354.312143087 -0.230779 1.63435 0.135301 -0.188315 0.796916 -0.160936 -0.550964
1403715354.362143040 -0.232942 1.62908 0.126524 -0.190972 0.797502 -0.157904 -0.550079
1403715354.412142992 -0.236058 1.62333 0.118732 -0.194396 0.797909 -0.15324 -0.549608
1403715354.462142944 -0.23997 1.61927 0.10999 -0.197588 0.797954 -0.149467 -0.549443
1403715354.512142897 -0.244107 1.61526 0.101507 -0.200177 0.797681 -0.146529 -0.549694
1403715354.562143087 -0.248596 1.61133 0.0940575 -0.20136 0.797427 -0.145536 -0.549895
1403715354.612143040 -0.253493 1.6077 0.0873931 -0.201352 0.796698 -0.145949 -0.550844
1403715354.662142992 -0.259006 1.60375 0.0836059 -0.201292 0.796508 -0.145942 -0.551142
1403715354.712142944 -0.265665 1.59933 0.0823865 -0.200621 0.7963 -0.146434 -0.551557
1403715354.762142897 -0.272699 1.5952 0.085705 -0.200034 0.796263 -0.146628 -0.551772
1403715354.812143087 -0.280587 1.59079 0.091535 -0.199232 0.796724 -0.14764 -0.551126
1403715354.862143040 -0.288839 1.58567 0.100018 -0.199305 0.796379 -0.147202 -0.551715
1403715354.912142992 -0.296764 1.58171 0.111887 -0.197254 0.796135 -0.151073 -0.551758
1403715354.962142944 -0.304403 1.57721 0.125136 -0.195994 0.795501 -0.154191 -0.552258
1403715355.012142897 -0.311739 1.57512 0.141107 -0.194918 0.794484 -0.157321 -0.553219
1403715355.062143087 -0.319533 1.57224 0.156161 -0.195645 0.793941 -0.157662 -0.553645
1403715355.112143040 -0.328693 1.5682 0.169006 -0.197926 0.79363 -0.157056 -0.553454
1403715355.162142992 -0.337102 1.5662 0.182205 -0.201631 0.792777 -0.157967 -0.553079
1403715355.212142944 -0.346042 1.56398 0.194699 -0.206221 0.792345 -0.160806 -0.551184
1403715355.262142897 -0.355252 1.56173 0.206994 -0.212969 0.790741 -0.163381 -0.550163
1403715355.312143087 -0.364988 1.56029 0.218094 -0.221498 0.789161 -0.166161 -0.548227
1403715355.362143040 -0.374186 1.55794 0.228694 -0.230658 0.787013 -0.169834 -0.54641
1403715355.412142992 -0.384222 1.55651 0.238192 -0.239423 0.783755 -0.175863 -0.545414
1403715355.462142944 -0.393013 1.55283 0.249534 -0.248341 0.780619 -0.183109 -0.543537
1403715355.512142897 -0.402392 1.54931 0.260054 -0.257391 0.776298 -0.190708 -0.542901
1403715355.562143087 -0.411217 1.54539 0.270894 -0.267061 0.772397 -0.197556 -0.541344
1403715355.612143040 -0.421177 1.54322 0.280768 -0.276549 0.768801 -0.205072 -0.538897
1403715355.662142992 -0.430434 1.54056 0.289388 -0.286582 0.764975 -0.209874 -0.53725
1403715355.712142944 -0.44017 1.53898 0.297982 -0.295135 0.761711 -0.214381 -0.535474
1403715355.762142897 -0.449171 1.53715 0.305612 -0.302648 0.758856 -0.21741 -0.534112
1403715355.812143087 -0.458371 1.53606 0.313177 -0.308871 0.757116 -0.219217 -0.532276
1403715355.862143040 -0.467499 1.53479 0.320526 -0.313743 0.756114 -0.220555 -0.530295
1403715355.912142992 -0.477009 1.53343 0.327404 -0.317567 0.755009 -0.22145 -0.52922
1403715355.962142944 -0.486737 1.53173 0.334006 -0.320982 0.754338 -0.220651 -0.528448
1403715356.012142897 -0.496356 1.52956 0.341008 -0.323559 0.753581 -0.219182 -0.528568
1403715356.062143087 -0.505466 1.52679 0.347947 -0.326551 0.753086 -0.215711 -0.528861
1403715356.112143040 -0.51455 1.52398 0.354506 -0.329008 0.752807 -0.211039 -0.529621
1403715356.162142992 -0.523105 1.52039 0.360767 -0.330386 0.752836 -0.206226 -0.530616
1403715356.212142944 -0.531285 1.51619 0.36728 -0.330114 0.752804 -0.202302 -0.532339
1403715356.262142897 -0.538593 1.5107 0.373359 -0.328926 0.753261 -0.198988 -0.533675
1403715356.312143087 -0.545602 1.5043 0.378784 -0.327299 0.754797 -0.195699 -0.533721
1403715356.362143040 -0.552333 1.49592 0.383591 -0.324884 0.757731 -0.193263 -0.531923
1403715356.412142992 -0.560146 1.48611 0.388142 -0.322283 0.760845 -0.191824 -0.529577
1403715356.462142944 -0.566524 1.47468 0.39184 -0.318223 0.76421 -0.191993 -0.52712
1403715356.512142897 -0.572694 1.46327 0.393755 -0.31188 0.76779 -0.196205 -0.52415
1403715356.562143087 -0.578229 1.45067 0.394924 -0.307356 0.76979 -0.199798 -0.522528
1403715356.612143040 -0.585158 1.43624 0.396639 -0.304461 0.771076 -0.203845 -0.520761
1403715356.662142992 -0.590884 1.42115 0.396827 -0.303203 0.770752 -0.208301 -0.520211
1403715356.712142944 -0.5973 1.40418 0.397384 -0.30442 0.770196 -0.212104 -0.518786
1403715356.762142897 -0.604384 1.3869 0.397279 -0.306865 0.768642 -0.216849 -0.517687
1403715356.812143087 -0.611952 1.36892 0.397151 -0.310802 0.766169 -0.222221 -0.516724
1403715356.862143040 -0.61998 1.3508 0.396631 -0.317155 0.764052 -0.226645 -0.514071
1403715356.912142992 -0.628526 1.33318 0.39577 -0.323367 0.761338 -0.233607 -0.511102
1403715356.962142944 -0.638175 1.31486 0.396898 -0.33033 0.757558 -0.242101 -0.508306
1403715357.012142897 -0.64774 1.29536 0.400194 -0.339487 0.752079 -0.249036 -0.507057
1403715357.062143087 -0.658026 1.27532 0.404885 -0.348978 0.746905 -0.256748 -0.504409
1403715357.112143040 -0.668663 1.25526 0.411 -0.358626 0.740638 -0.264239 -0.503011
1403715357.162142992 -0.680434 1.23696 0.417161 -0.368927 0.734663 -0.270522 -0.50098
1403715357.212142944 -0.693038 1.22008 0.423626 -0.378526 0.729005 -0.276029 -0.499077
1403715357.262142897 -0.705839 1.20213 0.431166 -0.387331 0.722975 -0.279315 -0.499264
1403715357.312143087 -0.720066 1.1849 0.438752 -0.394899 0.718011 -0.280827 -0.499652
1403715357.362143040 -0.734777 1.16766 0.447154 -0.401215 0.713846 -0.28126 -0.500343
1403715357.412142992 -0.749857 1.15131 0.455058 -0.405604 0.711043 -0.28243 -0.500136
1403715357.462142944 -0.764815 1.13493 0.462469 -0.409843 0.708279 -0.282003 -0.500843
1403715357.512142897 -0.779877 1.11893 0.469086 -0.413481 0.707327 -0.281235 -0.499629
1403715357.562143087 -0.794759 1.10263 0.474588 -0.416593 0.706673 -0.280363 -0.498459
1403715357.612143040 -0.809562 1.08598 0.479511 -0.419491 0.706035 -0.279263 -0.497548
1403715357.662142992 -0.823938 1.06908 0.483836 -0.421769 0.704593 -0.278277 -0.498218
1403715357.712142944 -0.83783 1.05112 0.488929 -0.42312 0.701898 -0.278087 -0.500975
1403715357.762142897 -0.850829 1.03271 0.492985 -0.425117 0.700115 -0.276443 -0.502687
1403715357.812143087 -0.861755 1.01302 0.497005 -0.427564 0.697735 -0.273701 -0.505414
1403715357.862143040 -0.871742 0.992682 0.499903 -0.430435 0.695782 -0.269863 -0.507727
1403715357.912142992 -0.881454 0.971428 0.501833 -0.432186 0.695044 -0.267438 -0.508533
1403715357.962142944 -0.890181 0.948551 0.503068 -0.433469 0.695611 -0.265187 -0.507844
1403715358.012142897 -0.898778 0.923141 0.504206 -0.434539 0.696464 -0.2634 -0.506688
1403715358.062143087 -0.905611 0.897922 0.504168 -0.435334 0.697418 -0.261788 -0.50553
1403715358.112143040 -0.911297 0.872048 0.503286 -0.434309 0.69896 -0.262928 -0.503687
1403715358.162142992 -0.915777 0.844498 0.502042 -0.432018 0.700672 -0.265533 -0.501908
1403715358.212142944 -0.920261 0.814714 0.500624 -0.429169 0.704015 -0.268727 -0.497959
1403715358.262142897 -0.924055 0.783207 0.499755 -0.426805 0.705981 -0.271516 -0.49569
1403715358.312143087 -0.927434 0.751587 0.498084 -0.425833 0.707848 -0.272618 -0.493252
1403715358.362143040 -0.930549 0.718416 0.496321 -0.42722 0.708067 -0.272084 -0.492032
1403715358.412142992 -0.932934 0.684449 0.494603 -0.43065 0.705959 -0.270622 -0.492876
1403715358.462142944 -0.936379 0.648054 0.493374 -0.434402 0.702719 -0.271185 -0.493903
1403715358.512142897 -0.938571 0.610885 0.491514 -0.438556 0.697657 -0.273073 -0.496361
1403715358.562143087 -0.940096 0.570549 0.490132 -0.44261 0.692814 -0.275569 -0.498163
1403715358.612143040 -0.940629 0.529626 0.487637 -0.445891 0.68838 -0.279129 -0.499401
1403715358.662142992 -0.941046 0.486086 0.485689 -0.447506 0.684613 -0.285642 -0.499451
1403715358.712142944 -0.94082 0.441107 0.484111 -0.446657 0.681723 -0.296462 -0.497856
1403715358.762142897 -0.938304 0.398036 0.481252 -0.446069 0.679242 -0.306261 -0.49584
1403715358.812143087 -0.935144 0.354141 0.478516 -0.446284 0.676764 -0.314113 -0.49412
1403715358.862143040 -0.931831 0.312315 0.474694 -0.4466 0.674425 -0.32144 -0.492318
1403715358.912142992 -0.927729 0.269773 0.471177 -0.447089 0.671614 -0.326754 -0.492218
1403715358.962142944 -0.92377 0.227291 0.467149 -0.448533 0.669603 -0.330316 -0.491266
1403715359.012142897 -0.91977 0.185553 0.462378 -0.449904 0.669226 -0.333287 -0.488511
1403715359.062143087 -0.915674 0.145458 0.456413 -0.451987 0.669215 -0.334371 -0.485856
1403715359.112143040 -0.910964 0.105798 0.450977 -0.453642 0.668497 -0.334963 -0.484892
1403715359.162142992 -0.90662 0.0712409 0.444687 -0.454537 0.666898 -0.336277 -0.485346
1403715359.212142944 -0.901987 0.0341273 0.439144 -0.454619 0.665459 -0.337503 -0.486392
1403715359.262142897 -0.897283 0.000853604 0.433234 -0.455111 0.663898 -0.337439 -0.488107
1403715359.312143087 -0.891836 -0.0316149 0.42744 -0.456072 0.663076 -0.335671 -0.489543
1403715359.362143040 -0.886421 -0.0628263 0.421557 -0.457369 0.662689 -0.333141 -0.490586
1403715359.412142992 -0.880549 -0.0917936 0.416009 -0.458876 0.661731 -0.329374 -0.493009
1403715359.462142944 -0.8737 -0.118423 0.410606 -0.460454 0.660666 -0.325484 -0.495543
1403715359.512142897 -0.865792 -0.14057 0.405789 -0.461269 0.659653 -0.322696 -0.497951
1403715359.562143087 -0.856577 -0.162652 0.402391 -0.460914 0.658913 -0.321181 -0.500235
1403715359.612143040 -0.84622 -0.186106 0.400312 -0.459907 0.658857 -0.321341 -0.501132
1403715359.662142992 -0.83421 -0.208283 0.398617 -0.458498 0.659781 -0.322135 -0.500698
1403715359.712142944 -0.820453 -0.229401 0.398095 -0.456934 0.661393 -0.323274 -0.499264
1403715359.762142897 -0.805256 -0.24819 0.398151 -0.45568 0.663274 -0.324176 -0.497326
1403715359.812143087 -0.789114 -0.264472 0.398239 -0.453776 0.664393 -0.325882 -0.496457
1403715359.862143040 -0.772222 -0.280608 0.399372 -0.453498 0.665753 -0.325981 -0.494821
1403715359.912142992 -0.754785 -0.294986 0.400429 -0.45285 0.668175 -0.326789 -0.491607
1403715359.962142944 -0.736968 -0.30807 0.401586 -0.451243 0.670873 -0.329105 -0.487851
1403715360.012142897 -0.719125 -0.320939 0.4029 -0.451524 0.672222 -0.328975 -0.485817
1403715360.062143087 -0.701201 -0.33375 0.404485 -0.452262 0.673078 -0.328192 -0.484475
1403715360.112143040 -0.683389 -0.346811 0.406163 -0.45319 0.673365 -0.32748 -0.483689
1403715360.162142992 -0.665939 -0.358715 0.40785 -0.454134 0.673204 -0.326772 -0.483506
1403715360.212142944 -0.648738 -0.370103 0.409777 -0.454755 0.673091 -0.326392 -0.483336
1403715360.262142897 -0.631067 -0.381531 0.412103 -0.45459 0.673495 -0.325984 -0.483205
1403715360.312143087 -0.613213 -0.394173 0.413791 -0.452404 0.674918 -0.326273 -0.483077
1403715360.362143040 -0.595339 -0.406075 0.415865 -0.44745 0.678217 -0.328264 -0.481719
1403715360.412142992 -0.577641 -0.417868 0.418818 -0.440434 0.682667 -0.331065 -0.479979
1403715360.462142944 -0.562583 -0.426236 0.422471 -0.432443 0.68789 -0.333275 -0.478255
1403715360.512142897 -0.549561 -0.433183 0.426039 -0.423592 0.693402 -0.334524 -0.477344
1403715360.562143087 -0.538895 -0.440216 0.429562 -0.415001 0.698685 -0.333809 -0.477687
1403715360.612143040 -0.530075 -0.446657 0.433267 -0.407105 0.703681 -0.330147 -0.479689
1403715360.662142992 -0.525622 -0.447768 0.43787 -0.399694 0.707708 -0.324781 -0.483643
1403715360.712142944 -0.521349 -0.449276 0.442394 -0.39232 0.711823 -0.318202 -0.487997
1403715360.762142897 -0.519043 -0.450165 0.44688 -0.386392 0.715648 -0.308064 -0.493605
1403715360.812143087 -0.516305 -0.45113 0.45108 -0.379815 0.719811 -0.297205 -0.499282
1403715360.862143040 -0.513404 -0.451763 0.45478 -0.372551 0.723837 -0.285939 -0.505474
1403715360.912142992 -0.512733 -0.450456 0.459367 -0.364605 0.727562 -0.275067 -0.511913
1403715360.962142944 -0.511711 -0.449446 0.464504 -0.355804 0.732361 -0.264485 -0.516815
1403715361.012142897 -0.511118 -0.44762 0.469996 -0.346298 0.737141 -0.254833 -0.521307
1403715361.062143087 -0.510138 -0.445548 0.47564 -0.336289 0.742057 -0.245358 -0.525415
1403715361.112143040 -0.509459 -0.443241 0.480924 -0.325598 0.747364 -0.236736 -0.528572
1403715361.162142992 -0.507812 -0.44129 0.486454 -0.314954 0.752534 -0.228101 -0.531476
1403715361.212142944 -0.506048 -0.439396 0.491719 -0.304726 0.757441 -0.218609 -0.534448
1403715361.262142897 -0.505146 -0.439326 0.496784 -0.294145 0.761968 -0.209672 -0.537513
1403715361.312143087 -0.503902 -0.438541 0.502374 -0.284071 0.766463 -0.199981 -0.540227
1403715361.362143040 -0.50294 -0.438752 0.507197 -0.273762 0.770166 -0.190448 -0.543718
1403715361.412142992 -0.501545 -0.439242 0.510652 -0.263191 0.774062 -0.181339 -0.546511
1403715361.462142944 -0.501044 -0.440835 0.513815 -0.252736 0.777565 -0.173416 -0.549039
1403715361.512142897 -0.500204 -0.442084 0.517419 -0.24383 0.780392 -0.166107 -0.551311
1403715361.562143087 -0.498803 -0.444383 0.519424 -0.236392 0.782931 -0.159587 -0.552874
1403715361.612143040 -0.496728 -0.447069 0.521091 -0.231047 0.785022 -0.152489 -0.55417
1403715361.662142992 -0.494411 -0.449616 0.522366 -0.22604 0.786969 -0.147516 -0.554819
1403715361.712142944 -0.491801 -0.452566 0.52204 -0.220251 0.789556 -0.143473 -0.554532
1403715361.762142897 -0.489388 -0.457096 0.5209 -0.213844 0.792933 -0.139668 -0.553192
1403715361.812143087 -0.487209 -0.462378 0.519437 -0.207022 0.796593 -0.135786 -0.551492
1403715361.862143040 -0.48459 -0.468208 0.516545 -0.199464 0.800153 -0.131359 -0.550195
1403715361.912142992 -0.482827 -0.475009 0.513996 -0.191714 0.803256 -0.124979 -0.549914
1403715361.962142944 -0.481198 -0.482877 0.510789 -0.182514 0.805062 -0.119981 -0.551514
1403715362.012142897 -0.480255 -0.491513 0.507823 -0.172681 0.806828 -0.114108 -0.553344
1403715362.062143087 -0.479692 -0.500715 0.504402 -0.163067 0.80843 -0.106832 -0.55537
1403715362.112143040 -0.480152 -0.51084 0.501071 -0.152647 0.80999 -0.0991567 -0.557479
1403715362.162142992 -0.481324 -0.521533 0.497172 -0.142301 0.811945 -0.0901771 -0.558895
1403715362.212142944 -0.483468 -0.532985 0.493372 -0.131242 0.813536 -0.0807283 -0.560729
1403715362.262142897 -0.485736 -0.544432 0.488662 -0.119638 0.814516 -0.0712032 -0.563188
1403715362.312143087 -0.488563 -0.556786 0.483414 -0.107992 0.816083 -0.061082 -0.56446
1403715362.362143040 -0.491822 -0.570169 0.477854 -0.0956883 0.817446 -0.0513724 -0.565673
1403715362.412142992 -0.495956 -0.584859 0.473341 -0.0829883 0.818663 -0.0418212 -0.566706
1403715362.462142944 -0.499587 -0.600135 0.467902 -0.0695829 0.819351 -0.0329412 -0.5681
1403715362.512142897 -0.50421 -0.61704 0.463482 -0.0562106 0.820025 -0.0234181 -0.569079
1403715362.562143087 -0.509064 -0.634487 0.458197 -0.0434404 0.821025 -0.0136288 -0.569073
1403715362.612143040 -0.515347 -0.654334 0.454539 -0.0303048 0.821615 -0.00478923 -0.569217
1403715362.662142992 -0.521709 -0.67441 0.451051 -0.0172846 0.82177 0.00359071 -0.569545
1403715362.712142944 -0.529392 -0.695258 0.448176 -0.00380345 0.821724 0.0108657 -0.56977
1403715362.762142897 -0.537352 -0.717007 0.445584 0.0113754 0.821574 0.0155178 -0.569778
1403715362.812143087 -0.544691 -0.73936 0.442832 0.0277852 0.820921 0.0179416 -0.570083
1403715362.862143040 -0.552825 -0.761732 0.440666 0.0462709 0.819454 0.0166004 -0.571033
1403715362.912142992 -0.56128 -0.787023 0.43902 0.0658925 0.815642 0.0139823 -0.574622
1403715362.962142944 -0.569581 -0.809926 0.438284 0.0828548 0.810996 0.0135432 -0.578996
1403715363.012142897 -0.578887 -0.832586 0.438697 0.0985804 0.806835 0.0134582 -0.582339
1403715363.062143087 -0.587647 -0.856357 0.439122 0.112581 0.803711 0.0152917 -0.584073
1403715363.112143040 -0.596038 -0.879234 0.440176 0.124565 0.80157 0.0189316 -0.584475
1403715363.162142992 -0.60459 -0.899447 0.441905 0.134943 0.801349 0.0237547 -0.582294
1403715363.212142944 -0.612133 -0.920862 0.443643 0.144594 0.800755 0.0298472 -0.580512
1403715363.262142897 -0.618635 -0.938015 0.446147 0.153253 0.800072 0.0366839 -0.578838
1403715363.312143087 -0.626097 -0.952885 0.448775 0.161865 0.799362 0.0427936 -0.577052
1403715363.362143040 -0.633401 -0.964818 0.451931 0.170301 0.798202 0.0495433 -0.575688
1403715363.412142992 -0.638979 -0.970373 0.456529 0.178072 0.796562 0.0561879 -0.574998
1403715363.462142944 -0.644161 -0.97684 0.460849 0.186009 0.794752 0.0639271 -0.57418
1403715363.512142897 -0.648655 -0.978972 0.466254 0.193618 0.793012 0.0720276 -0.573111
1403715363.562143087 -0.652569 -0.977768 0.472195 0.199452 0.79184 0.0828561 -0.571265
1403715363.612143040 -0.653655 -0.972622 0.477986 0.203427 0.790865 0.0958754 -0.569173
1403715363.662142992 -0.654491 -0.966299 0.483967 0.208658 0.789611 0.107295 -0.566979
1403715363.712142944 -0.651902 -0.956128 0.490567 0.214499 0.787537 0.118474 -0.565455
1403715363.762142897 -0.648535 -0.945172 0.496704 0.221715 0.784891 0.128021 -0.56427
1403715363.812143087 -0.646372 -0.934312 0.50237 0.230103 0.781828 0.137417 -0.562951
1403715363.862143040 -0.640033 -0.92146 0.508328 0.240474 0.778467 0.145637 -0.561205
1403715363.912142992 -0.635667 -0.910317 0.513336 0.250527 0.774346 0.155158 -0.559955
1403715363.962142944 -0.630359 -0.898487 0.520184 0.260941 0.769501 0.16619 -0.558712
1403715364.012142897 -0.625062 -0.886913 0.525905 0.272909 0.764704 0.175347 -0.556779
1403715364.062143087 -0.618983 -0.874287 0.53169 0.284275 0.759644 0.185192 -0.554826
1403715364.112143040 -0.612448 -0.862205 0.53707 0.294888 0.75473 0.193113 -0.553292
1403715364.162142992 -0.6048 -0.849513 0.543375 0.304274 0.750208 0.200562 -0.551707
1403715364.212142944 -0.597114 -0.837859 0.549224 0.312405 0.747333 0.206177 -0.548988
1403715364.262142897 -0.589355 -0.827959 0.555568 0.320298 0.744833 0.209577 -0.546544
1403715364.312143087 -0.582227 -0.818371 0.562728 0.327487 0.743272 0.211082 -0.543823
1403715364.362143040 -0.573513 -0.808891 0.568818 0.333369 0.742479 0.210878 -0.541407
1403715364.412142992 -0.56547 -0.799437 0.576379 0.338449 0.741727 0.209808 -0.539699
1403715364.462142944 -0.556535 -0.789363 0.583767 0.34151 0.740785 0.209815 -0.53906
1403715364.512142897 -0.546089 -0.780122 0.590312 0.344133 0.74025 0.208215 -0.538748
1403715364.562143087 -0.535824 -0.770234 0.598421 0.345328 0.739704 0.207433 -0.539035
1403715364.612143040 -0.525743 -0.758645 0.607653 0.345768 0.739788 0.207342 -0.538672
1403715364.662142992 -0.514737 -0.746776 0.617017 0.346304 0.738801 0.208487 -0.539241
1403715364.712142944 -0.502482 -0.734647 0.627087 0.345674 0.737798 0.21323 -0.539162
1403715364.762142897 -0.488617 -0.722887 0.636796 0.344747 0.737716 0.220499 -0.536939
1403715364.812143087 -0.474723 -0.708533 0.646207 0.344262 0.738753 0.227935 -0.532704
1403715364.862143040 -0.460237 -0.693929 0.655288 0.344999 0.739748 0.234712 -0.527881
1403715364.912142992 -0.445454 -0.679653 0.664034 0.347344 0.73996 0.239878 -0.523708
1403715364.962142944 -0.429814 -0.666061 0.672118 0.349914 0.74006 0.245975 -0.519007
1403715365.012142897 -0.413201 -0.651582 0.679779 0.354469 0.738789 0.249078 -0.516239
1403715365.062143087 -0.398791 -0.638794 0.688059 0.358824 0.737814 0.253988 -0.512218
1403715365.112143040 -0.383534 -0.627093 0.696287 0.363561 0.734934 0.258904 -0.510553
1403715365.162142992 -0.369858 -0.616733 0.705354 0.36861 0.730414 0.264436 -0.510584
1403715365.212142944 -0.356184 -0.605789 0.714341 0.373648 0.726202 0.269443 -0.510312
1403715365.262142897 -0.34395 -0.596264 0.723288 0.377799 0.722721 0.274675 -0.509408
1403715365.312143087 -0.333697 -0.587071 0.732285 0.381488 0.719914 0.279171 -0.508187
1403715365.362143040 -0.322762 -0.578637 0.739553 0.385546 0.71704 0.282368 -0.507421
1403715365.412142992 -0.313735 -0.571617 0.746564 0.391004 0.71317 0.285131 -0.507153
1403715365.462142944 -0.304921 -0.564967 0.75327 0.396653 0.709876 0.288871 -0.505267
1403715365.512142897 -0.296675 -0.559424 0.759344 0.4031 0.705454 0.292733 -0.504135
1403715365.562143087 -0.2876 -0.554063 0.764817 0.409982 0.701178 0.29757 -0.501714
1403715365.612143040 -0.278635 -0.548463 0.770697 0.419224 0.695404 0.300616 -0.500295
1403715365.662142992 -0.26895 -0.544039 0.775604 0.429605 0.688464 0.303288 -0.499473
1403715365.712142944 -0.260308 -0.539674 0.780438 0.440484 0.681303 0.306281 -0.497988
1403715365.762142897 -0.25023 -0.536356 0.784331 0.451521 0.673971 0.30976 -0.495923
1403715365.812143087 -0.240805 -0.533155 0.788296 0.461907 0.66729 0.313799 -0.492845
1403715365.862143040 -0.229697 -0.530257 0.792043 0.470553 0.661115 0.318451 -0.489995
1403715365.912142992 -0.217055 -0.527142 0.795367 0.478502 0.65579 0.322534 -0.486772
1403715365.962142944 -0.203588 -0.523032 0.798727 0.485838 0.651075 0.325034 -0.484165
1403715366.012142897 -0.189915 -0.520787 0.801286 0.492711 0.645441 0.326094 -0.48405
1403715366.062143087 -0.174295 -0.518596 0.802875 0.499164 0.640883 0.326223 -0.483406
1403715366.112143040 -0.159172 -0.517955 0.804065 0.505065 0.636109 0.325768 -0.483891
1403715366.162142992 -0.14143 -0.514801 0.805737 0.508423 0.633032 0.32705 -0.483544
1403715366.212142944 -0.122173 -0.511407 0.807417 0.510713 0.630778 0.327966 -0.483456
1403715366.262142897 -0.101684 -0.508606 0.809339 0.512043 0.629151 0.329441 -0.483167
1403715366.312143087 -0.0799199 -0.506433 0.811027 0.512202 0.628946 0.331634 -0.481763
1403715366.362143040 -0.0566718 -0.503039 0.813101 0.511821 0.62915 0.333542 -0.480583
1403715366.412142992 -0.0328737 -0.502439 0.814002 0.511052 0.631321 0.335348 -0.477285
1403715366.462142944 -0.00709076 -0.502386 0.81562 0.50902 0.634146 0.339165 -0.472995
1403715366.512142897 0.0194829 -0.503322 0.816852 0.506801 0.637175 0.342398 -0.468962
1403715366.562143087 0.0461537 -0.50437 0.81673 0.505294 0.639646 0.343689 -0.466271
1403715366.612143040 0.0740654 -0.504866 0.817168 0.504226 0.642547 0.344246 -0.463016
1403715366.662142992 0.101122 -0.505679 0.81571 0.502997 0.645059 0.34435 -0.460778
1403715366.712142944 0.129092 -0.506064 0.815306 0.502063 0.647717 0.343532 -0.458673
1403715366.762142897 0.156817 -0.505893 0.815107 0.50179 0.64994 0.34194 -0.457015
1403715366.812143087 0.18527 -0.504823 0.816204 0.501544 0.652814 0.340253 -0.454439
1403715366.862143040 0.212227 -0.502472 0.81689 0.501119 0.655159 0.338401 -0.452915
1403715366.912142992 0.239342 -0.499085 0.817256 0.500531 0.656679 0.336832 -0.452532
1403715366.962142944 0.26495 -0.496578 0.819403 0.501285 0.657554 0.334144 -0.45242
1403715367.012142897 0.290649 -0.493012 0.820917 0.501224 0.658264 0.332132 -0.452936
1403715367.062143087 0.318553 -0.485368 0.821173 0.501335 0.658474 0.329773 -0.45423
1403715367.112143040 0.339783 -0.480643 0.824028 0.50114 0.659019 0.328426 -0.454631
1403715367.162142992 0.358677 -0.475327 0.826906 0.501155 0.659796 0.326609 -0.454795
1403715367.212142944 0.375987 -0.470422 0.829546 0.499959 0.660341 0.326682 -0.455269
1403715367.262142897 0.392381 -0.463609 0.832842 0.500421 0.660294 0.324363 -0.456484
1403715367.312143087 0.412053 -0.452215 0.835149 0.500223 0.66153 0.322585 -0.456172
1403715367.362143040 0.434408 -0.436505 0.837002 0.500468 0.662643 0.319898 -0.456181
1403715367.412142992 0.456487 -0.419944 0.83876 0.500221 0.663519 0.318047 -0.456472
1403715367.462142944 0.476456 -0.403841 0.840929 0.499644 0.664304 0.31695 -0.456726
1403715367.512142897 0.496622 -0.386782 0.843343 0.499441 0.665543 0.315518 -0.456136
1403715367.562143087 0.519265 -0.368179 0.845495 0.498586 0.666544 0.314577 -0.45626
1403715367.612143040 0.540018 -0.347316 0.84791 0.497638 0.666922 0.31407 -0.45709
1403715367.662142992 0.562404 -0.324662 0.850317 0.496967 0.667216 0.312888 -0.4582
1403715367.712142944 0.581595 -0.300191 0.853519 0.495375 0.667676 0.313487 -0.458845
1403715367.762142897 0.604373 -0.275592 0.856119 0.49424 0.667889 0.313369 -0.459838
1403715367.812143087 0.623914 -0.251499 0.859678 0.492675 0.668357 0.314474 -0.460082
1403715367.862143040 0.645093 -0.226197 0.862782 0.490509 0.668499 0.316668 -0.460686
1403715367.912142992 0.665325 -0.199197 0.866229 0.487579 0.668257 0.320327 -0.461617
1403715367.962142944 0.683708 -0.172019 0.869903 0.485625 0.666239 0.323305 -0.464509
1403715368.012142897 0.706119 -0.144262 0.872238 0.484208 0.664118 0.325476 -0.467498
1403715368.062143087 0.728582 -0.117942 0.874928 0.483527 0.661677 0.326793 -0.470734
1403715368.112143040 0.750229 -0.0908967 0.875874 0.483117 0.659839 0.328006 -0.472887
1403715368.162142992 0.77361 -0.0642802 0.876033 0.483266 0.657994 0.32857 -0.474909
1403715368.212142944 0.796713 -0.0382844 0.876461 0.484094 0.656503 0.328246 -0.476352
1403715368.262142897 0.821373 -0.0127295 0.875954 0.485825 0.654532 0.326453 -0.47853
1403715368.312143087 0.846958 0.0123639 0.875372 0.487873 0.652758 0.324409 -0.480257
1403715368.362143040 0.873148 0.0371583 0.874736 0.49049 0.650031 0.321513 -0.483228
1403715368.412142992 0.899636 0.0614232 0.873228 0.492426 0.647791 0.319487 -0.485605
1403715368.462142944 0.927034 0.0865838 0.872234 0.493537 0.645098 0.318801 -0.488504
1403715368.512142897 0.95561 0.111381 0.871519 0.494046 0.643275 0.319476 -0.48995
1403715368.562143087 0.987137 0.13707 0.871436 0.49303 0.643003 0.322533 -0.489327
1403715368.612143040 1.02104 0.162851 0.871218 0.49103 0.644083 0.327255 -0.486777
1403715368.662142992 1.05693 0.188851 0.870984 0.488926 0.645952 0.331838 -0.483302
1403715368.712142944 1.09409 0.215345 0.869935 0.488031 0.647085 0.334383 -0.480931
1403715368.762142897 1.13381 0.243408 0.869715 0.487057 0.648308 0.337284 -0.478239
1403715368.812143087 1.16967 0.267338 0.868196 0.486299 0.648932 0.339912 -0.476298
1403715368.862143040 1.20512 0.290699 0.866557 0.486838 0.649444 0.340716 -0.474473
1403715368.912142992 1.24295 0.314956 0.865069 0.486516 0.650656 0.340655 -0.473184
1403715368.962142944 1.28168 0.340082 0.863625 0.485683 0.652817 0.338822 -0.472378
1403715369.012142897 1.31793 0.362934 0.861397 0.48433 0.656034 0.335596 -0.471613
1403715369.062143087 1.35322 0.384943 0.859378 0.482085 0.660152 0.331258 -0.471235
1403715369.112143040 1.38804 0.406815 0.857594 0.478282 0.664905 0.326477 -0.471764
1403715369.162142992 1.42183 0.428046 0.856252 0.473038 0.670276 0.321953 -0.472558
1403715369.212142944 1.45506 0.449832 0.855333 0.466944 0.675885 0.316725 -0.474161
1403715369.262142897 1.48855 0.47107 0.855069 0.459095 0.681833 0.312539 -0.476083
1403715369.312143087 1.52484 0.493481 0.855688 0.45114 0.688182 0.30662 -0.478396
1403715369.362143040 1.55701 0.515815 0.855723 0.442305 0.694246 0.300759 -0.481593
1403715369.412142992 1.58517 0.535732 0.855131 0.43288 0.700887 0.294885 -0.484164
1403715369.462142944 1.61314 0.556956 0.855132 0.423437 0.707218 0.288033 -0.487423
1403715369.512142897 1.63961 0.578208 0.855491 0.413614 0.713429 0.281039 -0.490875
1403715369.562143087 1.6664 0.600291 0.856709 0.403588 0.719411 0.273915 -0.494505
1403715369.612143040 1.69262 0.622959 0.858058 0.393227 0.725342 0.266801 -0.498065
1403715369.662142992 1.7184 0.64514 0.857803 0.38314 0.730874 0.26049 -0.501171
1403715369.712142944 1.74203 0.667328 0.859232 0.374298 0.735477 0.255287 -0.503789
1403715369.762142897 1.76559 0.689996 0.860193 0.365856 0.739863 0.251371 -0.505534
1403715369.812143087 1.79018 0.713527 0.860614 0.359166 0.743471 0.247686 -0.506855
1403715369.862143040 1.81055 0.736733 0.861724 0.35291 0.746941 0.246101 -0.506919
1403715369.912142992 1.83404 0.762788 0.861475 0.348002 0.750492 0.244575 -0.505806
1403715369.962142944 1.85361 0.787296 0.861579 0.34446 0.754062 0.243211 -0.503574
1403715370.012142897 1.87316 0.813083 0.860232 0.340708 0.757103 0.243721 -0.501312
1403715370.062143087 1.88889 0.838345 0.859594 0.337163 0.759657 0.245496 -0.498972
1403715370.112143040 1.9042 0.865935 0.858155 0.334121 0.760766 0.247308 -0.498435
1403715370.162142992 1.9155 0.894031 0.858062 0.331018 0.760129 0.249768 -0.500246
1403715370.212142944 1.92965 0.925337 0.857778 0.331546 0.757071 0.248132 -0.505323
1403715370.262142897 1.93637 0.951302 0.858553 0.333285 0.753579 0.246129 -0.510353
1403715370.312143087 1.94262 0.976463 0.85865 0.335288 0.750519 0.24413 -0.514493
1403715370.362143040 1.94962 1.00255 0.85961 0.338567 0.747483 0.2408 -0.518322
1403715370.412142992 1.959 1.02908 0.859515 0.342239 0.744396 0.237348 -0.521931
1403715370.462142944 1.96674 1.05555 0.860823 0.345548 0.742337 0.234662 -0.523895
1403715370.512142897 1.97548 1.0819 0.861679 0.348325 0.740393 0.233008 -0.525543
1403715370.562143087 1.98253 1.10757 0.862402 0.350612 0.739196 0.231691 -0.526289
1403715370.612143040 1.98896 1.13336 0.863603 0.35177 0.737991 0.231863 -0.527131
1403715370.662142992 1.99651 1.1597 0.864508 0.353368 0.737593 0.231357 -0.52684
1403715370.712142944 2.00401 1.18557 0.865505 0.353909 0.737375 0.231976 -0.526511
1403715370.762142897 2.01246 1.21162 0.866596 0.353113 0.737742 0.234381 -0.525466
1403715370.812143087 2.02088 1.23802 0.868101 0.352075 0.738835 0.236877 -0.523503
1403715370.862143040 2.03044 1.26433 0.868551 0.35148 0.740042 0.238962 -0.521245
1403715370.912142992 2.04046 1.29143 0.869421 0.351421 0.740994 0.23981 -0.519541
1403715370.962142944 2.05016 1.31789 0.870446 0.35237 0.742887 0.239663 -0.516252
1403715371.012142897 2.05992 1.3442 0.869275 0.3539 0.745646 0.238461 -0.511764
1403715371.062143087 2.06932 1.37017 0.868128 0.356111 0.749593 0.236572 -0.505301
1403715371.112143040 2.07665 1.39515 0.865427 0.35772 0.753309 0.23536 -0.499166
1403715371.162142992 2.08336 1.42182 0.862767 0.359186 0.756401 0.233805 -0.494143
1403715371.212142944 2.0892 1.45074 0.860507 0.359875 0.759096 0.232968 -0.489887
1403715371.262142897 2.09261 1.48071 0.857839 0.360045 0.760596 0.232733 -0.487541
1403715371.312143087 2.09338 1.51364 0.855212 0.359431 0.761365 0.232848 -0.48674
1403715371.362143040 2.09202 1.54652 0.853551 0.359114 0.761653 0.232774 -0.486559
1403715371.412142992 2.08858 1.57987 0.850503 0.358103 0.76101 0.233365 -0.488023
1403715371.462142944 2.08555 1.61519 0.848477 0.35771 0.758009 0.232931 -0.493162
1403715371.512142897 2.08021 1.65071 0.84648 0.358142 0.753318 0.231651 -0.500583
1403715371.562143087 2.07559 1.68693 0.844309 0.358664 0.748584 0.229453 -0.508265
1403715371.612143040 2.06969 1.72335 0.842712 0.359073 0.744536 0.227522 -0.514749
1403715371.662142992 2.06533 1.7599 0.840559 0.360054 0.740575 0.225052 -0.520828
1403715371.712142944 2.06245 1.79669 0.837467 0.361576 0.737427 0.221599 -0.525697
1403715371.762142897 2.05932 1.83257 0.834043 0.362363 0.735595 0.219431 -0.528625
1403715371.812143087 2.05788 1.8713 0.831572 0.362067 0.734815 0.219049 -0.530068
1403715371.862143040 2.05825 1.91111 0.828234 0.360047 0.737115 0.220661 -0.527575
1403715371.912142992 2.05933 1.95171 0.825 0.35712 0.739761 0.223853 -0.524509
1403715371.962142944 2.05729 1.9885 0.819277 0.353789 0.742159 0.227515 -0.521796
1403715372.012142897 2.05898 2.02991 0.816287 0.351904 0.744193 0.229248 -0.51941
1403715372.062143087 2.05682 2.06932 0.81152 0.349685 0.74434 0.231181 -0.519839
1403715372.112143040 2.05666 2.11192 0.809408 0.348659 0.744088 0.231836 -0.520598
1403715372.162142992 2.05358 2.15064 0.805356 0.347352 0.743727 0.231585 -0.522098
1403715372.212142944 2.05124 2.18884 0.803538 0.346007 0.743395 0.229553 -0.524355
1403715372.262142897 2.04748 2.22587 0.801617 0.342951 0.744219 0.22855 -0.52563
1403715372.312143087 2.04389 2.26067 0.800481 0.339255 0.745525 0.226548 -0.527042
1403715372.362143040 2.04094 2.30238 0.801458 0.334309 0.747648 0.223676 -0.528421
1403715372.412142992 2.03875 2.34415 0.802847 0.327415 0.749831 0.221636 -0.530501
1403715372.462142944 2.03606 2.38644 0.805482 0.321898 0.751841 0.218549 -0.532309
1403715372.512142897 2.03284 2.42804 0.809517 0.316455 0.754023 0.216352 -0.533384
1403715372.562143087 2.03145 2.47124 0.813984 0.311223 0.755248 0.214715 -0.535385
1403715372.612143040 2.02577 2.509 0.820055 0.306966 0.756528 0.212688 -0.536844
1403715372.662142992 2.02238 2.54873 0.825406 0.302958 0.757645 0.21122 -0.538124
1403715372.712142944 2.01709 2.58488 0.831276 0.300365 0.758482 0.209261 -0.539162
1403715372.762142897 2.01355 2.62427 0.835988 0.297773 0.759613 0.208227 -0.539408
1403715372.812143087 2.00979 2.66091 0.840371 0.296054 0.759907 0.206805 -0.540486
1403715372.862143040 2.00579 2.69705 0.84434 0.295194 0.760365 0.205259 -0.540901
1403715372.912142992 2.0022 2.73317 0.847548 0.295142 0.760276 0.203074 -0.541879
1403715372.962142944 1.99753 2.76659 0.851137 0.295768 0.75985 0.200789 -0.542986
1403715373.012142897 1.99363 2.80078 0.854612 0.296557 0.759665 0.198589 -0.543623
1403715373.062143087 1.98975 2.83706 0.858027 0.297371 0.759266 0.196807 -0.544382
1403715373.112143040 1.98639 2.87369 0.86104 0.298144 0.758787 0.195501 -0.545099
1403715373.162142992 1.98364 2.91242 0.86383 0.298782 0.75855 0.194546 -0.545419
1403715373.212142944 1.98106 2.95001 0.866377 0.299299 0.758196 0.194352 -0.545699
1403715373.262142897 1.97938 2.98755 0.868934 0.299406 0.75838 0.195117 -0.54511
1403715373.312143087 1.97713 3.022 0.871299 0.297934 0.758574 0.198648 -0.544371
1403715373.362143040 1.97556 3.05751 0.873362 0.297653 0.75843 0.200276 -0.544128
1403715373.412142992 1.97501 3.08786 0.87578 0.297738 0.758189 0.201575 -0.543938
1403715373.462142944 1.97441 3.12532 0.878331 0.297148 0.758154 0.203068 -0.543754
1403715373.512142897 1.97387 3.1629 0.880476 0.295925 0.758579 0.203684 -0.543598
1403715373.562143087 1.97363 3.20462 0.88355 0.29241 0.759758 0.205175 -0.543293
1403715373.612143040 1.972 3.23976 0.885419 0.286639 0.762317 0.20729 -0.541979
1403715373.662142992 1.97123 3.27789 0.886779 0.279676 0.764838 0.207982 -0.5418
1403715373.712142944 1.9693 3.31256 0.888591 0.270899 0.767716 0.208248 -0.542087
1403715373.762142897 1.96674 3.34688 0.890559 0.262321 0.770662 0.205908 -0.543019
1403715373.812143087 1.96452 3.38401 0.892534 0.25386 0.773445 0.200792 -0.544996
1403715373.862143040 1.96254 3.42005 0.894617 0.245526 0.776453 0.193307 -0.547239
1403715373.912142992 1.95576 3.44896 0.895825 0.236601 0.779499 0.184924 -0.549731
1403715373.962142944 1.94859 3.47568 0.896834 0.22741 0.782341 0.175614 -0.552618
1403715374.012142897 1.94062 3.4988 0.8974 0.217119 0.785527 0.166806 -0.554962
1403715374.062143087 1.93275 3.5215 0.897292 0.206568 0.788498 0.157364 -0.557528
1403715374.112143040 1.92484 3.54195 0.897714 0.195664 0.791231 0.147765 -0.560209
1403715374.162142992 1.91758 3.56184 0.897749 0.18364 0.794273 0.139668 -0.562049
1403715374.212142944 1.91022 3.58568 0.899491 0.172199 0.797268 0.130203 -0.5637
1403715374.262142897 1.90299 3.60673 0.90056 0.160674 0.799865 0.121174 -0.565435
1403715374.312143087 1.89504 3.62646 0.901342 0.14988 0.802897 0.111428 -0.566106
1403715374.362143040 1.88728 3.64232 0.902185 0.138827 0.805803 0.103948 -0.566218
1403715374.412142992 1.88016 3.66097 0.903687 0.129328 0.808951 0.0969512 -0.56522
1403715374.462142944 1.87302 3.67728 0.9046 0.121299 0.811744 0.0912822 -0.563937
1403715374.512142897 1.8641 3.69353 0.905433 0.11485 0.815597 0.0867422 -0.560435
1403715374.562143087 1.85465 3.71031 0.906383 0.109707 0.818454 0.0829524 -0.557868
1403715374.612143040 1.84427 3.72609 0.907499 0.105525 0.821402 0.08054 -0.554686
1403715374.662142992 1.83334 3.74275 0.90807 0.10318 0.823241 0.0780177 -0.552757
1403715374.712142944 1.82155 3.75883 0.908562 0.101021 0.824684 0.0769632 -0.551152
1403715374.762142897 1.80894 3.77516 0.90925 0.0996758 0.825603 0.0767883 -0.550044
1403715374.812143087 1.79624 3.79297 0.909475 0.09881 0.826019 0.0771602 -0.549523
1403715374.862143040 1.78283 3.81121 0.909513 0.0988678 0.825989 0.0776037 -0.549495
1403715374.912142992 1.76856 3.82772 0.909785 0.0985176 0.825405 0.0796643 -0.550141
1403715374.962142944 1.75228 3.84485 0.910511 0.0983617 0.822882 0.0814166 -0.553681
1403715375.012142897 1.73163 3.85667 0.911987 0.0987277 0.820677 0.083042 -0.556638
1403715375.062143087 1.70912 3.86816 0.913663 0.0984855 0.818536 0.0857872 -0.55941
1403715375.112143040 1.68634 3.87971 0.914124 0.0993242 0.817015 0.0876071 -0.561201
1403715375.162142992 1.66157 3.89023 0.914911 0.100845 0.815548 0.088768 -0.562878
1403715375.212142944 1.63603 3.90099 0.915165 0.102729 0.814146 0.089887 -0.564388
1403715375.262142897 1.60994 3.91088 0.914562 0.105195 0.813578 0.0899392 -0.564743
1403715375.312143087 1.58292 3.91936 0.914189 0.107531 0.813216 0.0907621 -0.564694
1403715375.362143040 1.55643 3.92724 0.913127 0.111331 0.812248 0.089583 -0.565538
1403715375.412142992 1.53054 3.9347 0.911108 0.113172 0.812702 0.0917493 -0.564172
1403715375.462142944 1.5035 3.94082 0.909403 0.116457 0.811951 0.0912582 -0.564665
1403715375.512142897 1.47615 3.94662 0.907308 0.118966 0.81199 0.0915064 -0.564044
1403715375.562143087 1.44918 3.95064 0.904156 0.122523 0.811709 0.0906913 -0.563819
1403715375.612143040 1.42314 3.95392 0.900487 0.125291 0.811278 0.0907594 -0.56382
1403715375.662142992 1.39711 3.95533 0.896222 0.127632 0.810451 0.0913045 -0.564395
1403715375.712142944 1.37021 3.95824 0.892908 0.12878 0.809464 0.0927074 -0.565322
1403715375.762142897 1.34408 3.96023 0.88867 0.130016 0.808379 0.0932229 -0.566505
1403715375.812143087 1.31848 3.96075 0.884401 0.130906 0.807491 0.0944486 -0.567364
1403715375.862143040 1.29334 3.95987 0.880507 0.13067 0.806427 0.0967005 -0.568551
1403715375.912142992 1.26811 3.95947 0.8766 0.129719 0.806086 0.0993543 -0.568795
1403715375.962142944 1.24177 3.96004 0.873916 0.129164 0.805063 0.100856 -0.570103
1403715376.012142897 1.21575 3.96016 0.870405 0.128066 0.804414 0.102462 -0.57098
1403715376.062143087 1.19132 3.95782 0.865861 0.128746 0.803646 0.101518 -0.572077
1403715376.112143040 1.16628 3.95675 0.861673 0.12952 0.803054 0.0991838 -0.573141
1403715376.162142992 1.13962 3.95751 0.858299 0.130693 0.802383 0.0961442 -0.574332
1403715376.212142944 1.11252 3.95847 0.854954 0.132214 0.801647 0.0930768 -0.575516
1403715376.262142897 1.09088 3.95503 0.849008 0.133167 0.800808 0.0903193 -0.576901
1403715376.312143087 1.06661 3.95498 0.845191 0.132146 0.797361 0.0905049 -0.581861
1403715376.362143040 1.04309 3.95302 0.841339 0.131065 0.792476 0.0906082 -0.588723
1403715376.412142992 1.01612 3.95505 0.839664 0.128197 0.789382 0.0931132 -0.593103
1403715376.462142944 0.991259 3.95564 0.836231 0.125318 0.790009 0.0960049 -0.592423
1403715376.512142897 0.968184 3.95399 0.831663 0.122902 0.792718 0.0979319 -0.588984
1403715376.562143087 0.949232 3.94819 0.825588 0.120905 0.795951 0.0984529 -0.584936
1403715376.612143040 0.929077 3.94303 0.820001 0.119284 0.798772 0.0988121 -0.581353
1403715376.662142992 0.910091 3.93524 0.813905 0.118143 0.801753 0.0979587 -0.577615
1403715376.712142944 0.891751 3.9244 0.807318 0.117253 0.802768 0.0967892 -0.576582
1403715376.762142897 0.872557 3.91449 0.801614 0.115268 0.803386 0.0970114 -0.576084
1403715376.812143087 0.853375 3.90415 0.795858 0.113662 0.802661 0.0965311 -0.577492
1403715376.862143040 0.834475 3.89415 0.79054 0.112136 0.800939 0.0950393 -0.580423
1403715376.912142992 0.81537 3.88413 0.78519 0.110049 0.797488 0.093793 -0.585752
1403715376.962142944 0.799439 3.87352 0.781445 0.106835 0.793213 0.0938768 -0.592103
1403715377.012142897 0.782727 3.86151 0.775557 0.105657 0.790641 0.0909904 -0.596191
1403715377.062143087 0.766932 3.84812 0.769603 0.1033 0.791247 0.0895596 -0.596017
1403715377.112143040 0.755387 3.83444 0.762183 0.100817 0.794801 0.0879841 -0.591935
1403715377.162142992 0.74694 3.81913 0.755948 0.0977897 0.798136 0.0874906 -0.588015
1403715377.212142944 0.739744 3.80262 0.749966 0.0953847 0.801233 0.0867758 -0.584292
1403715377.262142897 0.734693 3.7845 0.74362 0.0935561 0.803146 0.0851381 -0.582198
1403715377.312143087 0.728467 3.7678 0.738165 0.0925018 0.804356 0.0824819 -0.581078
1403715377.362143040 0.723375 3.75033 0.732447 0.0913716 0.804363 0.080514 -0.581522
1403715377.412142992 0.717108 3.73184 0.727695 0.0908558 0.803426 0.0778667 -0.583256
1403715377.462142944 0.711759 3.71307 0.721953 0.0897381 0.802519 0.076935 -0.5848
1403715377.512142897 0.706834 3.69358 0.716553 0.0890597 0.802111 0.0756029 -0.585638
1403715377.562143087 0.701915 3.67318 0.710565 0.089163 0.802024 0.0740432 -0.58594
1403715377.612143040 0.69789 3.65193 0.704548 0.0889751 0.802454 0.0736313 -0.58543
1403715377.662142992 0.694442 3.63099 0.698196 0.0887994 0.803877 0.0728765 -0.583597
1403715377.712142944 0.69093 3.60976 0.691798 0.0890671 0.805221 0.0722738 -0.581776
1403715377.762142897 0.687242 3.58885 0.685306 0.0890247 0.805666 0.0722023 -0.581174
1403715377.812143087 0.685368 3.56821 0.678792 0.0892583 0.806168 0.0717457 -0.580499
1403715377.862143040 0.683229 3.54727 0.67224 0.0894745 0.806703 0.0714471 -0.579758
1403715377.912142992 0.68089 3.52654 0.664983 0.0894465 0.806826 0.0712984 -0.57961
1403715377.962142944 0.682571 3.50276 0.660271 0.0893169 0.80678 0.0703568 -0.579809
1403715378.012142897 0.68488 3.47777 0.655421 0.0903224 0.806752 0.0680729 -0.579965
1403715378.062143087 0.685599 3.45104 0.650233 0.0917853 0.806216 0.065002 -0.580832
1403715378.112143040 0.686891 3.42488 0.64491 0.09298 0.805914 0.0620574 -0.581383
1403715378.162142992 0.690337 3.39752 0.640776 0.0943137 0.805454 0.0587046 -0.582153
1403715378.212142944 0.693453 3.36839 0.636228 0.0959607 0.804736 0.0555982 -0.583181
1403715378.262142897 0.698098 3.34162 0.63139 0.0975371 0.805688 0.0521934 -0.581919
1403715378.312143087 0.703143 3.31487 0.626332 0.0996915 0.806909 0.0485269 -0.580176
1403715378.362143040 0.708394 3.28987 0.620358 0.101568 0.808728 0.0453558 -0.577569
1403715378.412142992 0.713184 3.26551 0.614245 0.102572 0.81122 0.0439439 -0.573995
1403715378.462142944 0.718593 3.24167 0.60982 0.102399 0.813188 0.0448061 -0.571167
1403715378.512142897 0.724454 3.21819 0.606216 0.100439 0.815254 0.047133 -0.568376
1403715378.562143087 0.729416 3.19595 0.603294 0.0982239 0.816661 0.0507569 -0.566427
1403715378.612143040 0.735095 3.1745 0.600755 0.0966716 0.817688 0.052439 -0.565059
1403715378.662142992 0.74123 3.15338 0.598636 0.0951901 0.819037 0.0541842 -0.563189
1403715378.712142944 0.746217 3.13188 0.597292 0.0942106 0.820463 0.055521 -0.561143
1403715378.762142897 0.751391 3.11173 0.595866 0.0937142 0.821964 0.0559405 -0.558984
1403715378.812143087 0.755688 3.09083 0.595008 0.0937171 0.823979 0.0558508 -0.556018
1403715378.862143040 0.759194 3.07187 0.593879 0.0938435 0.825451 0.0552192 -0.553873
1403715378.912142992 0.761234 3.05134 0.593367 0.0940841 0.826449 0.0548117 -0.552381
1403715378.962142944 0.7625 3.03301 0.592754 0.0942468 0.826877 0.0542826 -0.551766
1403715379.012142897 0.763 3.01433 0.594042 0.0942468 0.826804 0.0539353 -0.551909
1403715379.062143087 0.76145 2.99424 0.596655 0.0935959 0.826607 0.0555018 -0.552159
1403715379.112143040 0.759563 2.97558 0.599248 0.0921495 0.825762 0.0569106 -0.553522
1403715379.162142992 0.757615 2.95678 0.60369 0.0892446 0.824166 0.0608811 -0.555949
1403715379.212142944 0.753907 2.93675 0.609242 0.087052 0.823441 0.0646081 -0.556949
1403715379.262142897 0.749639 2.91834 0.613967 0.0847041 0.822735 0.067981 -0.557952
1403715379.312143087 0.743602 2.89818 0.619703 0.0832741 0.822465 0.0711406 -0.558172
1403715379.362143040 0.737242 2.87743 0.625296 0.0816612 0.82193 0.0739022 -0.558839
1403715379.412142992 0.730285 2.85566 0.630914 0.0805986 0.821969 0.076313 -0.558612
1403715379.462142944 0.722284 2.83297 0.636084 0.079912 0.822691 0.0781842 -0.557387
1403715379.512142897 0.713936 2.81003 0.641296 0.0793449 0.823346 0.0797726 -0.556275
1403715379.562143087 0.703307 2.78726 0.646427 0.079993 0.824268 0.079748 -0.554819
1403715379.612143040 0.692387 2.7635 0.650886 0.0795207 0.825047 0.0805146 -0.553616
1403715379.662142992 0.678879 2.73673 0.655648 0.0801301 0.826621 0.0812473 -0.551068
1403715379.712142944 0.666048 2.71055 0.660956 0.0793575 0.826463 0.0822715 -0.551265
1403715379.762142897 0.653573 2.68508 0.666429 0.0790415 0.826287 0.0825651 -0.55153
1403715379.812143087 0.640189 2.65749 0.67231 0.0781306 0.824733 0.083099 -0.5539
1403715379.862143040 0.624158 2.63051 0.678727 0.0768209 0.822846 0.0845207 -0.556668
1403715379.912142992 0.608092 2.60164 0.685133 0.0756986 0.820405 0.0853448 -0.560287
1403715379.962142944 0.58999 2.57062 0.691032 0.0752605 0.818525 0.0863898 -0.562929
1403715380.012142897 0.57056 2.53901 0.696532 0.0745269 0.817378 0.0879691 -0.564446
1403715380.062143087 0.551936 2.50605 0.701612 0.0752902 0.815518 0.0871677 -0.567154
1403715380.112143040 0.532234 2.47242 0.706589 0.0783913 0.814055 0.0837706 -0.569343
1403715380.162142992 0.513303 2.43682 0.71083 0.0823075 0.812344 0.0789006 -0.571924
1403715380.212142944 0.493992 2.40114 0.715188 0.0846441 0.811354 0.0760575 -0.573373
1403715380.262142897 0.475431 2.36425 0.718464 0.0874861 0.810983 0.072677 -0.573909
1403715380.312143087 0.457008 2.32728 0.721442 0.0897302 0.81118 0.0703387 -0.573575
1403715380.362143040 0.437939 2.28923 0.724528 0.0920018 0.811839 0.0695585 -0.572376
1403715380.412142992 0.42036 2.2516 0.726729 0.0929716 0.81282 0.0700305 -0.570767
1403715380.462142944 0.402023 2.21294 0.729507 0.0928205 0.812985 0.0718607 -0.57033
1403715380.512142897 0.38443 2.17361 0.731867 0.0921619 0.812799 0.0736598 -0.570472
1403715380.562143087 0.369125 2.13657 0.734501 0.091047 0.812913 0.0750246 -0.570311
1403715380.612143040 0.354421 2.0998 0.737973 0.0901427 0.813139 0.0754653 -0.570074
1403715380.662142992 0.33752 2.06131 0.741509 0.0896813 0.813184 0.0758345 -0.570033
1403715380.712142944 0.320719 2.02453 0.745421 0.0892941 0.812861 0.0755907 -0.570587
1403715380.762142897 0.303947 1.98582 0.749263 0.0887663 0.812542 0.0761257 -0.571053
1403715380.812143087 0.289549 1.94838 0.753047 0.0883161 0.812029 0.075847 -0.571888
1403715380.862143040 0.274499 1.9105 0.756743 0.0878801 0.811511 0.0760942 -0.572658
1403715380.912142992 0.259686 1.87125 0.759223 0.0872997 0.811279 0.0770069 -0.572953
1403715380.962142944 0.2448 1.83146 0.762404 0.0869189 0.810941 0.0776183 -0.573406
1403715381.012142897 0.230471 1.79171 0.764976 0.0864116 0.8109 0.0788864 -0.573369
1403715381.062143087 0.217708 1.75231 0.767769 0.0868286 0.810258 0.0794475 -0.574135
1403715381.112143040 0.204062 1.71083 0.770109 0.0887013 0.810139 0.0784748 -0.57415
1403715381.162142992 0.190486 1.66886 0.772166 0.091213 0.809378 0.0773528 -0.574982
1403715381.212142944 0.179504 1.62817 0.774001 0.0935141 0.808535 0.0761457 -0.575958
1403715381.262142897 0.168888 1.58745 0.774795 0.0958037 0.807502 0.0754325 -0.577124
1403715381.312143087 0.159173 1.54683 0.775769 0.0976627 0.806687 0.0751757 -0.577985
1403715381.362143040 0.15111 1.5105 0.775836 0.10048 0.806174 0.0739178 -0.57838
1403715381.412142992 0.143564 1.47297 0.775276 0.103132 0.804964 0.073469 -0.579654
1403715381.462142944 0.137392 1.43644 0.774066 0.105275 0.803996 0.0737867 -0.580572
1403715381.512142897 0.130902 1.40002 0.773917 0.106962 0.801902 0.0746413 -0.583045
1403715381.562143087 0.12464 1.36204 0.772339 0.106284 0.801415 0.0783102 -0.583357
1403715381.612143040 0.120606 1.32699 0.770309 0.106214 0.801484 0.0806152 -0.582961
1403715381.662142992 0.114858 1.28983 0.768253 0.105539 0.802988 0.083588 -0.58059
1403715381.712142944 0.111167 1.25846 0.766064 0.104702 0.805726 0.0857711 -0.576616
1403715381.762142897 0.109178 1.22564 0.762898 0.103717 0.808417 0.087474 -0.572759
1403715381.812143087 0.106978 1.19003 0.760356 0.102829 0.811311 0.0886072 -0.568638
1403715381.862143040 0.105978 1.1567 0.75655 0.102653 0.814429 0.0894478 -0.564062
1403715381.912142992 0.102744 1.11831 0.752695 0.103626 0.816994 0.0917238 -0.559795
1403715381.962142944 0.0992184 1.07936 0.749462 0.106031 0.818735 0.0952908 -0.556192
1403715382.012142897 0.0948561 1.04075 0.747001 0.11103 0.819286 0.097951 -0.553939
1403715382.062143087 0.0893915 1.00455 0.744527 0.117163 0.819397 0.101535 -0.551862
1403715382.112143040 0.082695 0.968066 0.743154 0.12513 0.818638 0.104342 -0.550715
1403715382.162142992 0.074286 0.925118 0.742135 0.134186 0.817105 0.108127 -0.550129
1403715382.212142944 0.0650133 0.888444 0.742406 0.144172 0.815245 0.11158 -0.549672
1403715382.262142897 0.0554178 0.854546 0.742417 0.153649 0.813185 0.116427 -0.549151
1403715382.312143087 0.0437245 0.82244 0.742628 0.163997 0.810865 0.121289 -0.548537
1403715382.362143040 0.032336 0.79092 0.742536 0.173871 0.8083 0.127095 -0.547965
1403715382.412142992 0.0193202 0.759945 0.742324 0.183929 0.805158 0.133597 -0.547762
1403715382.462142944 0.00702659 0.729938 0.741589 0.193397 0.80306 0.138793 -0.546287
1403715382.512142897 -0.00720281 0.699176 0.74073 0.202137 0.800624 0.143528 -0.545473
1403715382.562143087 -0.0217327 0.670908 0.739881 0.210183 0.798684 0.147246 -0.544285
1403715382.612143040 -0.0382873 0.642575 0.738979 0.218316 0.796584 0.15053 -0.543261
1403715382.662142992 -0.0555727 0.615567 0.737794 0.225936 0.794838 0.154961 -0.541454
1403715382.712142944 -0.0745024 0.58724 0.736018 0.234214 0.792525 0.15884 -0.540202
1403715382.762142897 -0.0945938 0.558906 0.734154 0.241536 0.791227 0.16419 -0.537272
1403715382.812143087 -0.115296 0.530106 0.731637 0.24857 0.788712 0.169901 -0.535985
1403715382.862143040 -0.136611 0.503541 0.729457 0.25616 0.786588 0.175004 -0.533887
1403715382.912142992 -0.157913 0.478539 0.727782 0.263271 0.784333 0.180194 -0.532015
1403715382.962142944 -0.180149 0.453934 0.725399 0.271053 0.782194 0.184145 -0.5299
1403715383.012142897 -0.202657 0.428868 0.72288 0.278893 0.779667 0.187701 -0.528304
1403715383.062143087 -0.225708 0.406399 0.72036 0.286481 0.777715 0.189382 -0.526519
1403715383.112143040 -0.250807 0.383458 0.717352 0.29322 0.775821 0.190054 -0.52536
1403715383.162142992 -0.276061 0.36281 0.714692 0.298186 0.774604 0.190651 -0.524143
1403715383.212142944 -0.301751 0.343484 0.711675 0.303325 0.773802 0.189644 -0.522743
1403715383.262142897 -0.328641 0.324863 0.708037 0.30565 0.773273 0.19077 -0.521759
1403715383.312143087 -0.356159 0.306703 0.704574 0.30849 0.772529 0.19007 -0.521446
1403715383.362143040 -0.383793 0.290594 0.701711 0.310703 0.771648 0.188835 -0.521884
1403715383.412142992 -0.412404 0.275417 0.698441 0.31146 0.770834 0.18898 -0.522584
1403715383.462142944 -0.441157 0.261962 0.695229 0.312349 0.769534 0.188992 -0.523964
1403715383.512142897 -0.470997 0.249769 0.692835 0.313841 0.767042 0.19007 -0.52633
1403715383.562143087 -0.501771 0.238028 0.690681 0.315366 0.764567 0.192906 -0.527986
1403715383.612143040 -0.530489 0.227436 0.686717 0.317387 0.761177 0.19722 -0.530075
1403715383.662142992 -0.558587 0.217434 0.683635 0.321314 0.758312 0.201433 -0.530232
1403715383.712142944 -0.587701 0.206412 0.680056 0.326495 0.755145 0.206459 -0.529652
1403715383.762142897 -0.617524 0.195496 0.676684 0.333127 0.751253 0.212289 -0.528752
1403715383.812143087 -0.64574 0.185923 0.671652 0.341122 0.746802 0.218208 -0.527549
1403715383.862143040 -0.674823 0.175126 0.66714 0.350007 0.742691 0.224915 -0.524708
1403715383.912142992 -0.701637 0.168274 0.662209 0.360068 0.737538 0.231898 -0.522123
1403715383.962142944 -0.728498 0.160429 0.658158 0.370062 0.732663 0.240454 -0.518112
1403715384.012142897 -0.751855 0.156082 0.653695 0.380828 0.726686 0.248052 -0.515138
1403715384.062143087 -0.773979 0.152004 0.6503 0.391738 0.721299 0.255721 -0.510761
1403715384.112143040 -0.792338 0.150901 0.646345 0.402655 0.715026 0.263382 -0.507186
1403715384.162142992 -0.809756 0.149966 0.64298 0.413264 0.708637 0.270739 -0.503733
1403715384.212142944 -0.829252 0.14705 0.640468 0.42422 0.702534 0.277396 -0.499535
1403715384.262142897 -0.847802 0.144926 0.638665 0.434981 0.695758 0.283716 -0.496203
1403715384.312143087 -0.866132 0.143065 0.636655 0.445853 0.688716 0.289647 -0.49294
1403715384.362143040 -0.881567 0.142923 0.635125 0.45641 0.68144 0.295808 -0.489721
1403715384.412142992 -0.89897 0.139872 0.633591 0.466105 0.674664 0.302236 -0.486033
1403715384.462142944 -0.912713 0.138839 0.632618 0.476218 0.668071 0.307445 -0.482054
1403715384.512142897 -0.927001 0.137365 0.631241 0.486578 0.661611 0.311866 -0.477757
1403715384.562143087 -0.943392 0.133419 0.630412 0.496325 0.656519 0.316744 -0.471505
1403715384.612143040 -0.957472 0.132447 0.628816 0.506362 0.650371 0.321074 -0.466397
1403715384.662142992 -0.966484 0.133974 0.627508 0.515874 0.644802 0.325644 -0.4605
1403715384.712142944 -0.979185 0.134852 0.626313 0.524333 0.639775 0.331318 -0.453863
1403715384.762142897 -0.991065 0.136992 0.625951 0.533111 0.633364 0.33594 -0.449207
1403715384.812143087 -0.998953 0.142816 0.625301 0.541339 0.627352 0.340788 -0.444122
1403715384.862143040 -1.01008 0.145606 0.625323 0.549142 0.621381 0.345268 -0.439452
1403715384.912142992 -1.01774 0.152272 0.625885 0.555913 0.615149 0.349629 -0.436247
1403715384.962142944 -1.02354 0.160714 0.626407 0.56073 0.60932 0.353976 -0.434755
1403715385.012142897 -1.0317 0.168182 0.627729 0.56383 0.605136 0.358927 -0.432525
1403715385.062143087 -1.03932 0.17632 0.629351 0.566092 0.602209 0.363873 -0.429512
1403715385.112143040 -1.04555 0.185086 0.631611 0.567757 0.599765 0.369442 -0.425967
1403715385.162142992 -1.04852 0.197629 0.635015 0.569929 0.597118 0.374751 -0.42213
1403715385.212142944 -1.04997 0.210602 0.638422 0.572208 0.594371 0.379877 -0.418324
1403715385.262142897 -1.0519 0.222507 0.641148 0.574058 0.592132 0.384092 -0.415103
1403715385.312143087 -1.05523 0.235822 0.644578 0.576418 0.590184 0.386842 -0.412041
1403715385.362143040 -1.0591 0.249967 0.648161 0.578397 0.587956 0.388841 -0.41057
1403715385.412142992 -1.06404 0.265251 0.652046 0.580332 0.586765 0.390086 -0.408356
1403715385.462142944 -1.06703 0.280183 0.655881 0.58193 0.5846 0.390199 -0.409078
1403715385.512142897 -1.07106 0.295145 0.659741 0.583037 0.581918 0.390143 -0.411373
1403715385.562143087 -1.07455 0.310373 0.663732 0.584819 0.578615 0.388611 -0.414937
1403715385.612143040 -1.07686 0.328609 0.669853 0.586973 0.575331 0.385698 -0.419158
1403715385.662142992 -1.07887 0.34602 0.674681 0.589481 0.573328 0.381892 -0.42186
1403715385.712142944 -1.08026 0.363028 0.680325 0.590703 0.571746 0.379132 -0.424777
1403715385.762142897 -1.07991 0.380417 0.685449 0.5906 0.570794 0.378122 -0.427094
1403715385.812143087 -1.07701 0.399093 0.692068 0.590138 0.569266 0.37761 -0.430214
1403715385.862143040 -1.07642 0.416402 0.698817 0.588946 0.56835 0.378516 -0.432259
1403715385.912142992 -1.07334 0.433489 0.706003 0.586528 0.567687 0.381149 -0.434099
1403715385.962142944 -1.06889 0.45139 0.714196 0.582382 0.568096 0.386785 -0.434162
1403715386.012142897 -1.06242 0.468927 0.721948 0.578341 0.569268 0.392464 -0.432929
1403715386.062143087 -1.05392 0.485485 0.729244 0.57527 0.570657 0.396752 -0.43128
1403715386.112143040 -1.04447 0.501674 0.736696 0.57308 0.57196 0.399916 -0.429544
1403715386.162142992 -1.03372 0.5161 0.742557 0.571874 0.573275 0.401896 -0.427547
1403715386.212142944 -1.02234 0.530051 0.748121 0.571451 0.574796 0.402932 -0.425087
1403715386.262142897 -1.01155 0.543585 0.753023 0.572174 0.575624 0.402803 -0.423112
1403715386.312143087 -0.999047 0.55648 0.7559 0.573154 0.575411 0.402086 -0.422757
1403715386.362143040 -0.986886 0.568355 0.758857 0.573332 0.574551 0.402546 -0.423248
1403715386.412142992 -0.974415 0.579273 0.760866 0.572979 0.573076 0.403745 -0.424581
1403715386.462142944 -0.961552 0.590236 0.763236 0.572696 0.571597 0.404874 -0.425879
1403715386.512142897 -0.948262 0.600442 0.764302 0.572304 0.569783 0.405873 -0.427881
1403715386.562143087 -0.934873 0.608035 0.765949 0.573243 0.567578 0.40475 -0.430611
1403715386.612143040 -0.922791 0.614128 0.766159 0.574001 0.566022 0.404266 -0.4321
1403715386.662142992 -0.908918 0.619399 0.765567 0.575286 0.563074 0.402552 -0.435828
1403715386.712142944 -0.894427 0.622391 0.764468 0.576708 0.561358 0.400278 -0.43825
1403715386.762142897 -0.879646 0.624435 0.763487 0.578849 0.560413 0.397259 -0.439382
1403715386.812143087 -0.862441 0.624859 0.761524 0.583007 0.56052 0.390655 -0.439669
1403715386.862143040 -0.84574 0.624224 0.759072 0.587017 0.560229 0.384389 -0.440227
1403715386.912142992 -0.826462 0.624079 0.755718 0.590721 0.559897 0.378877 -0.440472
1403715386.962142944 -0.805459 0.622622 0.752638 0.593461 0.56002 0.374532 -0.44035
1403715387.012142897 -0.782669 0.62126 0.748864 0.595421 0.560379 0.371703 -0.439644
1403715387.062143087 -0.756663 0.6192 0.745693 0.595802 0.56173 0.370999 -0.437993
1403715387.112143040 -0.729011 0.61797 0.741918 0.594359 0.563839 0.372955 -0.435576
1403715387.162142992 -0.698952 0.616911 0.736951 0.592413 0.566503 0.375883 -0.432242
1403715387.212142944 -0.668086 0.61767 0.732604 0.589533 0.569609 0.379782 -0.428674
1403715387.262142897 -0.635569 0.617311 0.7281 0.587571 0.57187 0.382263 -0.426146
1403715387.312143087 -0.601664 0.617249 0.723021 0.585118 0.573755 0.385088 -0.424441
1403715387.362143040 -0.566486 0.617731 0.718102 0.583004 0.575493 0.386943 -0.423308
1403715387.412142992 -0.528702 0.61894 0.713776 0.581068 0.57744 0.388216 -0.422151
1403715387.462142944 -0.493126 0.617329 0.707172 0.57986 0.57896 0.388743 -0.421244
1403715387.512142897 -0.456194 0.615366 0.702099 0.579618 0.581535 0.387753 -0.418936
1403715387.562143087 -0.419396 0.61362 0.697806 0.579889 0.583449 0.386172 -0.417356
1403715387.612143040 -0.382866 0.612749 0.696196 0.58126 0.585174 0.382861 -0.416085
1403715387.662142992 -0.345354 0.610709 0.696675 0.582041 0.587111 0.380226 -0.414678
1403715387.712142944 -0.30751 0.609565 0.700798 0.581961 0.589344 0.378272 -0.413408
1403715387.762142897 -0.270326 0.611562 0.709258 0.581991 0.591417 0.376086 -0.412399
1403715387.812143087 -0.229676 0.611647 0.719214 0.581382 0.593022 0.374342 -0.412539
1403715387.862143040 -0.190781 0.615849 0.731953 0.581189 0.59449 0.372452 -0.412408
1403715387.912142992 -0.150216 0.620551 0.743616 0.580637 0.595687 0.370756 -0.412987
1403715387.962142944 -0.10953 0.627515 0.752791 0.5799 0.596778 0.369688 -0.413404
1403715388.012142897 -0.0690525 0.634161 0.758469 0.579085 0.597266 0.369024 -0.414433
1403715388.062143087 -0.0278959 0.640627 0.760712 0.577565 0.598248 0.369333 -0.414864
1403715388.112143040 0.0123834 0.648587 0.759804 0.576172 0.5984 0.370034 -0.415954
1403715388.162142992 0.053724 0.658182 0.755271 0.574531 0.598618 0.370765 -0.417257
1403715388.212142944 0.0935675 0.668845 0.747204 0.572273 0.598468 0.372751 -0.418804
1403715388.262142897 0.131688 0.681614 0.736901 0.569949 0.598066 0.375065 -0.420478
1403715388.312143087 0.170126 0.695113 0.725762 0.567898 0.597991 0.377131 -0.42151
1403715388.362143040 0.208086 0.707623 0.713192 0.565719 0.597852 0.379685 -0.422344
1403715388.412142992 0.247355 0.720216 0.701231 0.564599 0.597851 0.380583 -0.423035
1403715388.462142944 0.286697 0.733582 0.688843 0.562974 0.598154 0.382531 -0.423016
1403715388.512142897 0.326583 0.747008 0.67659 0.562687 0.598443 0.382791 -0.422752
1403715388.562143087 0.367764 0.759506 0.664072 0.562483 0.597934 0.382454 -0.424048
1403715388.612143040 0.404012 0.77339 0.651859 0.562334 0.597623 0.382823 -0.424351
1403715388.662142992 0.442382 0.787202 0.640106 0.561854 0.597447 0.383179 -0.424913
1403715388.712142944 0.483004 0.800799 0.629351 0.561249 0.597186 0.383553 -0.425742
1403715388.762142897 0.522156 0.814314 0.619126 0.560751 0.597374 0.384126 -0.425617
1403715388.812143087 0.56257 0.828017 0.608657 0.560371 0.597439 0.383999 -0.426141
1403715388.862143040 0.601091 0.842607 0.59992 0.559718 0.597972 0.384205 -0.426066
1403715388.912142992 0.64135 0.857415 0.593328 0.558231 0.598813 0.385561 -0.425611
1403715388.962142944 0.680224 0.871744 0.588197 0.557147 0.599133 0.386012 -0.426172
1403715389.012142897 0.718246 0.887319 0.585961 0.55619 0.599767 0.386548 -0.426044
1403715389.062143087 0.756858 0.902551 0.5871 0.555051 0.600094 0.386982 -0.426674
1403715389.112143040 0.794771 0.917078 0.591443 0.553981 0.601015 0.38752 -0.426279
1403715389.162142992 0.835299 0.932208 0.598371 0.552662 0.602263 0.387918 -0.425868
1403715389.212142944 0.877429 0.945978 0.605409 0.551084 0.603224 0.388685 -0.425853
1403715389.262142897 0.918772 0.959195 0.612406 0.549197 0.604739 0.389942 -0.424993
1403715389.312143087 0.956059 0.972629 0.619789 0.547865 0.605899 0.390641 -0.424417
1403715389.362143040 0.996362 0.984871 0.625839 0.546391 0.60711 0.391128 -0.424139
1403715389.412142992 1.03092 0.998629 0.632649 0.545164 0.608208 0.391821 -0.423504
1403715389.462142944 1.06898 1.01139 0.637858 0.544583 0.608967 0.391431 -0.423521
1403715389.512142897 1.10417 1.02486 0.643161 0.544379 0.609284 0.390585 -0.424107
1403715389.562143087 1.13618 1.0373 0.648056 0.544826 0.60879 0.389367 -0.425362
1403715389.612143040 1.17144 1.04998 0.652101 0.545081 0.608031 0.387006 -0.428264
1403715389.662142992 1.20372 1.06331 0.656362 0.544647 0.608469 0.384121 -0.430785
1403715389.712142944 1.23586 1.076 0.659765 0.543225 0.609652 0.380942 -0.433722
1403715389.762142897 1.26669 1.08937 0.663297 0.541072 0.611869 0.377232 -0.436525
1403715389.812143087 1.29644 1.10183 0.666296 0.537694 0.614812 0.37348 -0.439778
1403715389.862143040 1.3273 1.11306 0.668073 0.534159 0.619048 0.368567 -0.442281
1403715389.912142992 1.35626 1.12434 0.66915 0.53008 0.624636 0.363406 -0.443601
1403715389.962142944 1.38502 1.13562 0.669608 0.525907 0.630658 0.357938 -0.44449
1403715390.012142897 1.41229 1.14796 0.669553 0.521301 0.637791 0.352318 -0.444229
1403715390.062143087 1.43794 1.15915 0.668087 0.516249 0.64488 0.346899 -0.444159
1403715390.112143040 1.46535 1.17234 0.667188 0.510532 0.651994 0.341639 -0.444459
1403715390.162142992 1.49241 1.1869 0.66554 0.503922 0.659298 0.337045 -0.444735
1403715390.212142944 1.51902 1.20219 0.663229 0.496738 0.666332 0.332652 -0.44564
1403715390.262142897 1.54354 1.21908 0.660623 0.489453 0.673823 0.328079 -0.445827
1403715390.312143087 1.56885 1.23833 0.657106 0.480929 0.679663 0.324692 -0.44871
1403715390.362143040 1.59223 1.25865 0.654582 0.472646 0.685508 0.320739 -0.451453
1403715390.412142992 1.61288 1.27905 0.652103 0.463504 0.691428 0.3181 -0.453766
1403715390.462142944 1.63525 1.3017 0.649665 0.453299 0.697553 0.316125 -0.456075
1403715390.512142897 1.65531 1.3248 0.64754 0.443603 0.703368 0.313498 -0.458486
1403715390.562143087 1.67348 1.34859 0.645109 0.43324 0.708809 0.311557 -0.46133
1403715390.612143040 1.69144 1.3739 0.643237 0.422761 0.71377 0.309532 -0.464754
1403715390.662142992 1.70715 1.40049 0.640487 0.413826 0.718255 0.305546 -0.468507
1403715390.712142944 1.72313 1.42803 0.638239 0.406795 0.722027 0.298782 -0.473207
1403715390.762142897 1.733 1.45406 0.636178 0.402258 0.724905 0.289347 -0.478518
1403715390.812143087 1.744 1.47864 0.633291 0.397697 0.728058 0.281357 -0.482293
1403715390.862143040 1.74933 1.50203 0.630773 0.394668 0.730509 0.274374 -0.485091
1403715390.912142992 1.75597 1.52717 0.627788 0.391462 0.733009 0.269566 -0.48661
1403715390.962142944 1.76132 1.55484 0.625504 0.389569 0.735073 0.264581 -0.487751
1403715391.012142897 1.76702 1.58338 0.622769 0.387906 0.737017 0.259897 -0.48866
1403715391.062143087 1.77085 1.61302 0.620577 0.385949 0.738934 0.254594 -0.490105
1403715391.112143040 1.77425 1.64419 0.617965 0.383589 0.740916 0.248809 -0.491932
1403715391.162142992 1.77525 1.67615 0.616017 0.381044 0.742101 0.242387 -0.495318
1403715391.212142944 1.7778 1.7093 0.61327 0.377747 0.743386 0.236916 -0.498553
1403715391.262142897 1.77905 1.74469 0.611577 0.374772 0.743474 0.232303 -0.502819
1403715391.312143087 1.77921 1.78072 0.610485 0.372138 0.743467 0.229108 -0.506241
1403715391.362143040 1.77984 1.81914 0.609386 0.369337 0.743871 0.227329 -0.508496
1403715391.412142992 1.77928 1.85753 0.607897 0.366934 0.744428 0.226458 -0.509807
1403715391.462142944 1.77901 1.89867 0.60632 0.365842 0.745233 0.224894 -0.510107
1403715391.512142897 1.77818 1.93905 0.604319 0.364842 0.74591 0.22451 -0.510003
1403715391.562143087 1.77803 1.98186 0.601686 0.364349 0.745839 0.222842 -0.51119
1403715391.612143040 1.77764 2.02504 0.599517 0.364404 0.745827 0.218787 -0.512917
1403715391.662142992 1.77757 2.06815 0.598605 0.363222 0.74583 0.21573 -0.515042
1403715391.712142944 1.77842 2.11291 0.599136 0.360256 0.746344 0.213733 -0.517208
1403715391.762142897 1.77877 2.16037 0.603582 0.356071 0.747355 0.211514 -0.519553
1403715391.812143087 1.78275 2.209 0.611612 0.34969 0.749419 0.211509 -0.520914
1403715391.862143040 1.7832 2.25984 0.621979 0.341783 0.752655 0.211773 -0.52139
1403715391.912142992 1.78234 2.30949 0.635439 0.334533 0.755898 0.21125 -0.521611
1403715391.962142944 1.77805 2.35721 0.650305 0.328445 0.759398 0.210395 -0.520742
1403715392.012142897 1.77552 2.40696 0.664716 0.324451 0.763485 0.208297 -0.518106
1403715392.062143087 1.77209 2.45697 0.678799 0.320936 0.766457 0.206351 -0.516685
1403715392.112143040 1.76917 2.50801 0.692407 0.319036 0.768622 0.203984 -0.515584
1403715392.162142992 1.76631 2.55975 0.705614 0.316818 0.770275 0.202515 -0.515064
1403715392.212142944 1.76393 2.61513 0.719057 0.314164 0.771169 0.200202 -0.516254
1403715392.262142897 1.76268 2.67436 0.731992 0.309872 0.771718 0.198334 -0.518743
1403715392.312143087 1.75686 2.72484 0.743921 0.304791 0.771989 0.19558 -0.522383
1403715392.362143040 1.75103 2.77586 0.755575 0.297149 0.771285 0.193883 -0.528424
1403715392.412142992 1.74381 2.82421 0.76813 0.288866 0.76859 0.191627 -0.537685
1403715392.462142944 1.73582 2.87502 0.781933 0.279138 0.765291 0.189787 -0.548081
1403715392.512142897 1.72533 2.91891 0.796108 0.268488 0.763923 0.18813 -0.555826
1403715392.562143087 1.7173 2.96684 0.808239 0.258687 0.764759 0.184316 -0.560582
1403715392.612143040 1.70952 3.01344 0.819384 0.249227 0.767916 0.179678 -0.562055
1403715392.662142992 1.70331 3.05851 0.828204 0.239533 0.770027 0.174492 -0.565009
1403715392.712142944 1.69769 3.10226 0.83718 0.229989 0.771885 0.168975 -0.568108
1403715392.762142897 1.69214 3.14266 0.845708 0.220532 0.77468 0.163111 -0.569763
1403715392.812143087 1.68628 3.17899 0.852245 0.211025 0.779681 0.156935 -0.568276
1403715392.862143040 1.68213 3.21798 0.857999 0.202053 0.785653 0.14952 -0.565303
1403715392.912142992 1.67833 3.25618 0.86357 0.192278 0.791065 0.142452 -0.562986
1403715392.962142944 1.67533 3.29477 0.868687 0.181675 0.796512 0.135771 -0.560472
1403715393.012142897 1.67252 3.33346 0.873051 0.170737 0.80075 0.128844 -0.559507
1403715393.062143087 1.66891 3.36865 0.878391 0.160506 0.80419 0.120891 -0.559375
1403715393.112143040 1.66526 3.40451 0.882942 0.148413 0.80708 0.114521 -0.559894
1403715393.162142992 1.66067 3.43796 0.887851 0.134803 0.809292 0.109777 -0.561091
1403715393.212142944 1.65512 3.47129 0.892925 0.120493 0.811076 0.104996 -0.562684
1403715393.262142897 1.64837 3.5025 0.897743 0.106701 0.811708 0.0990365 -0.56563
1403715393.312143087 1.64118 3.5327 0.902312 0.0924152 0.811963 0.0926012 -0.568859
1403715393.362143040 1.63355 3.55945 0.906239 0.0783691 0.812349 0.0856507 -0.571499
1403715393.412142992 1.62506 3.58238 0.910139 0.0637176 0.812895 0.0793747 -0.573447
1403715393.462142944 1.61521 3.6029 0.913744 0.0490726 0.813426 0.0732154 -0.574952
1403715393.512142897 1.60556 3.62455 0.916171 0.034849 0.813177 0.0663192 -0.577175
1403715393.562143087 1.59378 3.63831 0.918261 0.0202688 0.812952 0.0600757 -0.578869
1403715393.612143040 1.58347 3.65696 0.918433 0.00632336 0.812665 0.0513449 -0.58043
1403715393.662142992 1.574 3.67313 0.919724 -0.00531151 0.812822 0.0395809 -0.581142
1403715393.712142944 1.56545 3.6867 0.920054 -0.0159945 0.813922 0.0263148 -0.580157
1403715393.762142897 1.55772 3.69749 0.921124 -0.0259628 0.815378 0.0124448 -0.578212
1403715393.812143087 1.55191 3.7086 0.920953 -0.0366286 0.816899 -0.00049942 -0.575617
1403715393.862143040 1.54702 3.7199 0.919493 -0.0468386 0.81799 -0.013787 -0.573157
1403715393.912142992 1.54325 3.72985 0.918267 -0.0589689 0.81818 -0.0237758 -0.571435
1403715393.962142944 1.54052 3.73928 0.91714 -0.069623 0.818344 -0.0353828 -0.569398
1403715394.012142897 1.53808 3.74629 0.916597 -0.0804674 0.817487 -0.0463741 -0.56841
1403715394.062143087 1.53588 3.75364 0.916499 -0.0919583 0.816207 -0.0566849 -0.567571
1403715394.112143040 1.53212 3.75818 0.91495 -0.104145 0.814948 -0.0665002 -0.566209
1403715394.162142992 1.52662 3.76254 0.914077 -0.117885 0.812807 -0.0749111 -0.565541
1403715394.212142944 1.52083 3.76647 0.914341 -0.131384 0.810905 -0.0843793 -0.56396
1403715394.262142897 1.51615 3.76942 0.914092 -0.145304 0.808596 -0.0935137 -0.562418
1403715394.312143087 1.51096 3.77215 0.91344 -0.158485 0.80535 -0.103871 -0.561697
1403715394.362143040 1.50766 3.77524 0.91148 -0.17333 0.800807 -0.112355 -0.562176
1403715394.412142992 1.50342 3.77616 0.910054 -0.187783 0.796057 -0.121181 -0.562446
1403715394.462142944 1.50155 3.77752 0.910116 -0.20243 0.790377 -0.12923 -0.563583
1403715394.512142897 1.49977 3.78009 0.90991 -0.217257 0.784795 -0.137436 -0.563922
1403715394.562143087 1.5012 3.7845 0.909163 -0.231959 0.779629 -0.146703 -0.562896
1403715394.612143040 1.49887 3.78503 0.908785 -0.245405 0.775069 -0.157358 -0.56061
1403715394.662142992 1.50037 3.7852 0.909606 -0.258627 0.771045 -0.168631 -0.556925
1403715394.712142944 1.50404 3.78529 0.909127 -0.272181 0.767251 -0.179638 -0.552244
1403715394.762142897 1.50702 3.7828 0.908808 -0.285839 0.764165 -0.190209 -0.546048
1403715394.812143087 1.51179 3.7789 0.906911 -0.299666 0.760699 -0.200554 -0.539736
1403715394.862143040 1.51788 3.77642 0.905496 -0.314364 0.756435 -0.210996 -0.533351
1403715394.912142992 1.52011 3.77112 0.903831 -0.329612 0.751606 -0.221427 -0.526702
1403715394.962142944 1.52565 3.76551 0.901249 -0.344861 0.745806 -0.231946 -0.520621
1403715395.012142897 1.53377 3.76116 0.897685 -0.360726 0.739278 -0.241485 -0.514811
1403715395.062143087 1.53981 3.75469 0.896005 -0.376243 0.732251 -0.251748 -0.508796
1403715395.112143040 1.54663 3.7486 0.893811 -0.391126 0.724755 -0.262026 -0.503083
1403715395.162142992 1.55423 3.74198 0.890299 -0.405534 0.717275 -0.271333 -0.497431
1403715395.212142944 1.56186 3.73517 0.887027 -0.418341 0.710881 -0.281128 -0.490517
1403715395.262142897 1.571 3.72773 0.882485 -0.430885 0.703523 -0.289501 -0.485368
1403715395.312143087 1.58132 3.71995 0.878584 -0.442918 0.696156 -0.296944 -0.480639
1403715395.362143040 1.59041 3.71147 0.874056 -0.453957 0.689332 -0.303931 -0.475785
1403715395.412142992 1.59928 3.70252 0.86812 -0.464174 0.682828 -0.310949 -0.470742
1403715395.462142944 1.60866 3.69376 0.864101 -0.473769 0.677239 -0.317368 -0.464939
1403715395.512142897 1.61698 3.68374 0.857393 -0.482344 0.671419 -0.324236 -0.459796
1403715395.562143087 1.62623 3.67265 0.850952 -0.490459 0.665835 -0.330689 -0.454707
1403715395.612143040 1.63494 3.66104 0.843145 -0.497106 0.6607 -0.337486 -0.44996
1403715395.662142992 1.643 3.64931 0.83564 -0.504393 0.654986 -0.34303 -0.445996
1403715395.712142944 1.65188 3.63744 0.827679 -0.512303 0.64957 -0.34677 -0.44199
1403715395.762142897 1.66156 3.62514 0.818294 -0.519301 0.64343 -0.351308 -0.439211
1403715395.812143087 1.67364 3.61338 0.807919 -0.526105 0.637542 -0.354242 -0.43734
1403715395.862143040 1.6841 3.60204 0.798911 -0.530596 0.633722 -0.35915 -0.433446
1403715395.912142992 1.69701 3.59128 0.787384 -0.53349 0.631025 -0.36363 -0.430079
1403715395.962142944 1.70892 3.57866 0.776375 -0.534443 0.629914 -0.368675 -0.426213
1403715396.012142897 1.71925 3.56515 0.767081 -0.534161 0.629734 -0.374213 -0.421987
1403715396.062143087 1.7307 3.55107 0.757969 -0.531822 0.630635 -0.380302 -0.418134
1403715396.112143040 1.73856 3.53628 0.749412 -0.529375 0.631556 -0.385233 -0.415324
1403715396.162142992 1.74409 3.52045 0.741265 -0.526489 0.632178 -0.389391 -0.414168
1403715396.212142944 1.75153 3.50388 0.734349 -0.524653 0.632508 -0.390815 -0.414653
1403715396.262142897 1.75625 3.48712 0.728248 -0.524174 0.631673 -0.389794 -0.417483
1403715396.312143087 1.7622 3.46969 0.722251 -0.525494 0.63025 -0.385813 -0.421651
1403715396.362143040 1.76664 3.45248 0.717197 -0.527246 0.627808 -0.38137 -0.427112
1403715396.412142992 1.76575 3.43828 0.711934 -0.528617 0.625916 -0.378709 -0.430549
1403715396.462142944 1.76763 3.42179 0.706771 -0.530825 0.624315 -0.374552 -0.433782
1403715396.512142897 1.76739 3.40677 0.700996 -0.533181 0.621666 -0.372604 -0.436366
1403715396.562143087 1.7676 3.3919 0.695675 -0.535172 0.619003 -0.372672 -0.437654
1403715396.612143040 1.76918 3.3762 0.690285 -0.53826 0.616015 -0.37281 -0.437967
1403715396.662142992 1.76907 3.36308 0.68359 -0.541216 0.611949 -0.375439 -0.437777
1403715396.712142944 1.77294 3.34767 0.6771 -0.544163 0.608744 -0.378053 -0.43634
1403715396.762142897 1.77604 3.3338 0.669805 -0.547075 0.607004 -0.380799 -0.432721
1403715396.812143087 1.77988 3.31849 0.661828 -0.5495 0.605871 -0.383664 -0.428687
1403715396.862143040 1.7841 3.30386 0.653941 -0.552616 0.605098 -0.385115 -0.424452
1403715396.912142992 1.78938 3.28845 0.645994 -0.555578 0.604676 -0.385988 -0.420373
1403715396.962142944 1.79341 3.27514 0.636503 -0.559942 0.60497 -0.384426 -0.415564
1403715397.012142897 1.79523 3.2633 0.625748 -0.563309 0.606035 -0.383588 -0.4102
1403715397.062143087 1.79848 3.24856 0.615239 -0.566848 0.606838 -0.381766 -0.405815
1403715397.112143040 1.80034 3.23454 0.603744 -0.568942 0.607654 -0.381504 -0.401891
1403715397.162142992 1.80316 3.2177 0.592668 -0.569805 0.609031 -0.382447 -0.397666
1403715397.212142944 1.80488 3.20086 0.581634 -0.569113 0.61095 -0.385326 -0.392904
1403715397.262142897 1.80813 3.18067 0.570723 -0.567445 0.613476 -0.388838 -0.387891
1403715397.312143087 1.80919 3.16069 0.560152 -0.564787 0.615268 -0.393372 -0.384343
1403715397.362143040 1.81061 3.13696 0.550528 -0.562541 0.616816 -0.396828 -0.381594
1403715397.412142992 1.81053 3.11203 0.540899 -0.560969 0.617871 -0.399103 -0.379824
1403715397.462142944 1.80966 3.0857 0.531894 -0.560159 0.618778 -0.400586 -0.377978
1403715397.512142897 1.80734 3.05784 0.523639 -0.559818 0.619207 -0.401063 -0.377274
1403715397.562143087 1.80241 3.02998 0.515185 -0.558911 0.618872 -0.402858 -0.377255
1403715397.612143040 1.79816 2.99879 0.507368 -0.557727 0.618363 -0.404551 -0.378029
1403715397.662142992 1.79209 2.96516 0.501394 -0.556662 0.616695 -0.405968 -0.380794
1403715397.712142944 1.78288 2.93236 0.49447 -0.555037 0.613765 -0.408522 -0.385145
1403715397.762142897 1.77315 2.8976 0.491124 -0.554335 0.611228 -0.409176 -0.389471
1403715397.812143087 1.75917 2.86558 0.489438 -0.553303 0.608976 -0.41056 -0.392993
1403715397.862143040 1.74614 2.83079 0.485412 -0.552751 0.606999 -0.410828 -0.396534
1403715397.912142992 1.73183 2.79542 0.483318 -0.552859 0.604622 -0.409894 -0.400956
1403715397.962142944 1.71573 2.76159 0.482297 -0.551835 0.600987 -0.410721 -0.406942
1403715398.012142897 1.69853 2.72903 0.480872 -0.55058 0.597122 -0.411562 -0.413429
1403715398.062143087 1.681 2.699 0.479207 -0.549131 0.593428 -0.412758 -0.419439
1403715398.112143040 1.66413 2.66904 0.477553 -0.547774 0.590583 -0.413585 -0.424386
1403715398.162142992 1.64632 2.64307 0.473471 -0.546506 0.587987 -0.414387 -0.428819
1403715398.212142944 1.6294 2.61625 0.470054 -0.546138 0.587079 -0.413674 -0.431213
1403715398.262142897 1.61178 2.59466 0.464835 -0.546121 0.587449 -0.412532 -0.431825
1403715398.312143087 1.59539 2.57332 0.459088 -0.546909 0.588451 -0.409779 -0.432084
1403715398.362143040 1.57976 2.55495 0.453106 -0.547389 0.589382 -0.407299 -0.432554
1403715398.412142992 1.56374 2.53762 0.446853 -0.546504 0.591251 -0.406908 -0.431488
1403715398.462142944 1.54902 2.52537 0.439718 -0.547136 0.591983 -0.404013 -0.432403
1403715398.512142897 1.53502 2.51063 0.433756 -0.547358 0.592817 -0.401486 -0.433332
1403715398.562143087 1.52083 2.49752 0.427116 -0.547431 0.592807 -0.399569 -0.435021
1403715398.612143040 1.50794 2.48155 0.421496 -0.546012 0.592046 -0.399509 -0.437888
1403715398.662142992 1.49571 2.46712 0.417247 -0.545338 0.590058 -0.398322 -0.442467
1403715398.712142944 1.48424 2.45306 0.412695 -0.545084 0.586747 -0.396657 -0.448636
1403715398.762142897 1.4738 2.44171 0.409359 -0.545133 0.583494 -0.394499 -0.454681
1403715398.812143087 1.46479 2.43154 0.406612 -0.545487 0.581091 -0.392315 -0.459202
1403715398.862143040 1.45756 2.42278 0.403627 -0.546069 0.579266 -0.39035 -0.462479
1403715398.912142992 1.45184 2.41437 0.401166 -0.546429 0.578093 -0.389114 -0.464558
1403715398.962142944 1.44754 2.40743 0.398821 -0.546495 0.577706 -0.389137 -0.464943
1403715399.012142897 1.44604 2.40239 0.396596 -0.546553 0.576958 -0.389127 -0.465811
1403715399.062143087 1.44586 2.39839 0.39413 -0.546541 0.577445 -0.389931 -0.464548
1403715399.112143040 1.44862 2.39508 0.391757 -0.546827 0.579063 -0.39059 -0.461634
1403715399.162142992 1.45307 2.39294 0.388172 -0.546118 0.580725 -0.392803 -0.458497
1403715399.212142944 1.45819 2.39195 0.385405 -0.546031 0.58158 -0.394494 -0.456058
1403715399.262142897 1.46568 2.39336 0.383488 -0.545453 0.581979 -0.396368 -0.454614
1403715399.312143087 1.47379 2.39434 0.380581 -0.546706 0.582565 -0.395448 -0.453157
1403715399.362143040 1.48443 2.39919 0.379057 -0.54851 0.583645 -0.393322 -0.451436
1403715399.412142992 1.495 2.40552 0.375913 -0.551256 0.58486 -0.390489 -0.44897
1403715399.462142944 1.50826 2.4146 0.37381 -0.553471 0.58542 -0.38787 -0.447784
1403715399.512142897 1.52211 2.42405 0.372659 -0.555493 0.58519 -0.384865 -0.448172
1403715399.562143087 1.53749 2.43334 0.371514 -0.558153 0.587879 -0.380698 -0.444898
1403715399.612143040 1.55442 2.444 0.369156 -0.559454 0.593641 -0.378215 -0.437669
1403715399.662142992 1.57302 2.455 0.367507 -0.560464 0.599203 -0.37563 -0.430973
1403715399.712142944 1.59254 2.46598 0.366377 -0.561071 0.604233 -0.373323 -0.425126
1403715399.762142897 1.61252 2.47592 0.365149 -0.561454 0.607838 -0.371153 -0.421365
1403715399.812143087 1.63317 2.48498 0.365044 -0.561403 0.610639 -0.369484 -0.418842
1403715399.862143040 1.65451 2.49416 0.367128 -0.561668 0.612452 -0.367822 -0.4173
1403715399.912142992 1.67625 2.50179 0.370037 -0.561943 0.613973 -0.365883 -0.416398
1403715399.962142944 1.69848 2.50776 0.372468 -0.561701 0.615505 -0.363218 -0.416797
1403715400.012142897 1.72086 2.51297 0.376632 -0.560402 0.616959 -0.36026 -0.418956
1403715400.062143087 1.74311 2.51601 0.380334 -0.557888 0.618289 -0.357804 -0.42244
1403715400.112143040 1.76555 2.51867 0.386899 -0.554727 0.62012 -0.3547 -0.426518
1403715400.162142992 1.78784 2.51993 0.393064 -0.550307 0.623299 -0.351525 -0.430221
1403715400.212142944 1.81145 2.51857 0.397422 -0.54556 0.626396 -0.347282 -0.435187
1403715400.262142897 1.8356 2.51609 0.402421 -0.542104 0.629225 -0.339935 -0.441184
1403715400.312143087 1.86062 2.51215 0.406802 -0.537344 0.633078 -0.333156 -0.446633
1403715400.362143040 1.88635 2.50726 0.411985 -0.53196 0.637274 -0.325965 -0.452379
1403715400.412142992 1.91292 2.50148 0.416922 -0.525554 0.642959 -0.319057 -0.456726
1403715400.462142944 1.94131 2.49451 0.420839 -0.516694 0.649688 -0.314775 -0.460271
1403715400.512142897 1.97071 2.48578 0.425265 -0.506704 0.657789 -0.310688 -0.462641
1403715400.562143087 2.0016 2.47556 0.427737 -0.496143 0.666392 -0.306334 -0.464675
1403715400.612143040 2.03287 2.46382 0.430047 -0.48428 0.675713 -0.302291 -0.466374
1403715400.662142992 2.06513 2.45074 0.431206 -0.47244 0.685382 -0.296843 -0.467906
1403715400.712142944 2.09739 2.43702 0.432555 -0.460195 0.694668 -0.290911 -0.470136
1403715400.762142897 2.13018 2.42237 0.432933 -0.44733 0.704058 -0.285465 -0.471919
1403715400.812143087 2.16327 2.40586 0.432682 -0.433104 0.712908 -0.281544 -0.474254
1403715400.862143040 2.19456 2.38839 0.433308 -0.418541 0.721456 -0.278102 -0.476428
1403715400.912142992 2.22522 2.37001 0.432705 -0.406143 0.729832 -0.274032 -0.476759
1403715400.962142944 2.25623 2.35034 0.430413 -0.395054 0.737212 -0.270742 -0.476602
1403715401.012142897 2.28559 2.32962 0.42884 -0.385443 0.743865 -0.267414 -0.476013
1403715401.062143087 2.31443 2.30787 0.42707 -0.378798 0.749145 -0.262664 -0.475711
1403715401.112143040 2.34248 2.28476 0.425687 -0.372956 0.752779 -0.259159 -0.476513
1403715401.162142992 2.3675 2.26036 0.42582 -0.369352 0.755707 -0.25397 -0.477479
1403715401.212142944 2.39119 2.23532 0.426187 -0.367603 0.757286 -0.248593 -0.479152
1403715401.262142897 2.41414 2.20803 0.427497 -0.367128 0.758217 -0.243054 -0.480883
1403715401.312143087 2.43703 2.17897 0.428775 -0.366469 0.758726 -0.238402 -0.482909
1403715401.362143040 2.45606 2.14944 0.431221 -0.364754 0.758361 -0.237248 -0.485341
1403715401.412142992 2.47567 2.11687 0.434313 -0.363119 0.757591 -0.236937 -0.487915
1403715401.462142944 2.49272 2.08385 0.438059 -0.361872 0.756487 -0.237055 -0.490492
1403715401.512142897 2.50871 2.04843 0.442561 -0.359938 0.755167 -0.238744 -0.493122
1403715401.562143087 2.52403 2.01214 0.447414 -0.35744 0.754381 -0.241355 -0.494868
1403715401.612143040 2.53667 1.97482 0.45347 -0.354184 0.7525 -0.24566 -0.497944
1403715401.662142992 2.54902 1.93584 0.459682 -0.351068 0.751236 -0.248377 -0.500705
1403715401.712142944 2.55881 1.89796 0.466136 -0.344206 0.750368 -0.254206 -0.503834
1403715401.762142897 2.56807 1.85874 0.471872 -0.33584 0.750912 -0.259587 -0.505922
1403715401.812143087 2.57617 1.8209 0.477442 -0.329891 0.75121 -0.260893 -0.508714
1403715401.862143040 2.58337 1.78393 0.482913 -0.324619 0.752011 -0.260676 -0.511029
1403715401.912142992 2.58819 1.74971 0.487882 -0.323443 0.751928 -0.257525 -0.513488
1403715401.962142944 2.59169 1.71685 0.49204 -0.324525 0.751044 -0.252675 -0.5165
1403715402.012142897 2.59455 1.68482 0.495916 -0.326436 0.749899 -0.247943 -0.519245
1403715402.062143087 2.59573 1.6545 0.499897 -0.328807 0.748922 -0.244091 -0.520982
1403715402.112143040 2.59563 1.62359 0.503792 -0.329801 0.746026 -0.243393 -0.524821
1403715402.162142992 2.59507 1.59394 0.508206 -0.329302 0.740621 -0.244565 -0.532193
1403715402.212142944 2.59365 1.56605 0.512448 -0.327638 0.737037 -0.245499 -0.537735
1403715402.262142897 2.59273 1.53872 0.516273 -0.325636 0.735407 -0.245173 -0.54132
1403715402.312143087 2.59501 1.51098 0.519096 -0.32529 0.736308 -0.240693 -0.542313
1403715402.362143040 2.59704 1.48426 0.520221 -0.324976 0.738877 -0.233488 -0.542158
1403715402.412142992 2.59995 1.45751 0.52172 -0.322989 0.741104 -0.225708 -0.543598
1403715402.462142944 2.60332 1.43314 0.522042 -0.320034 0.742814 -0.216833 -0.546616
1403715402.512142897 2.60733 1.40869 0.522135 -0.316967 0.742651 -0.208046 -0.552014
1403715402.562143087 2.61401 1.3834 0.523002 -0.313547 0.743253 -0.201754 -0.55548
1403715402.612143040 2.62094 1.35914 0.523468 -0.309926 0.742394 -0.197332 -0.56023
1403715402.662142992 2.63038 1.33459 0.523824 -0.306842 0.742288 -0.193218 -0.563491
1403715402.712142944 2.64176 1.30986 0.524624 -0.303195 0.742795 -0.191326 -0.56544
1403715402.762142897 2.65516 1.28494 0.524189 -0.297522 0.747219 -0.19291 -0.562076
1403715402.812143087 2.66978 1.26036 0.523025 -0.29176 0.751488 -0.195719 -0.558423
1403715402.862143040 2.68542 1.23512 0.521849 -0.286498 0.755747 -0.198798 -0.554296
1403715402.912142992 2.70205 1.21035 0.520486 -0.281322 0.76016 -0.201912 -0.549769
1403715402.962142944 2.7181 1.1861 0.518076 -0.277072 0.765128 -0.203851 -0.544293
1403715403.012142897 2.73427 1.16315 0.515923 -0.273033 0.770662 -0.206437 -0.53751
1403715403.062143087 2.7503 1.14075 0.514083 -0.271037 0.776238 -0.206151 -0.530561
1403715403.112143040 2.76563 1.11801 0.513096 -0.269034 0.781171 -0.20644 -0.52419
1403715403.162142992 2.77968 1.0958 0.512487 -0.267979 0.785196 -0.206246 -0.518764
1403715403.212142944 2.79184 1.07393 0.512591 -0.266842 0.787793 -0.206408 -0.515338
1403715403.262142897 2.80231 1.05203 0.513301 -0.268482 0.789113 -0.203992 -0.513425
1403715403.312143087 2.81179 1.02963 0.514595 -0.270456 0.788949 -0.201537 -0.513611
1403715403.362143040 2.81914 1.00728 0.516819 -0.271716 0.788157 -0.198813 -0.51522
1403715403.412142992 2.82553 0.984583 0.519726 -0.271715 0.787403 -0.196052 -0.517428
1403715403.462142944 2.82971 0.961699 0.523156 -0.270302 0.787022 -0.192943 -0.51991
1403715403.512142897 2.83126 0.939541 0.526586 -0.266803 0.787004 -0.189665 -0.522942
1403715403.562143087 2.83135 0.917957 0.529303 -0.26138 0.787993 -0.186659 -0.525268
1403715403.612143040 2.83025 0.89708 0.531328 -0.255396 0.790343 -0.182165 -0.526257
1403715403.662142992 2.82729 0.87774 0.533059 -0.248682 0.793015 -0.177186 -0.527152
1403715403.712142944 2.82115 0.858829 0.534211 -0.240764 0.797176 -0.172126 -0.526227
1403715403.762142897 2.81401 0.838341 0.535188 -0.23116 0.801787 -0.167787 -0.524928
1403715403.812143087 2.80627 0.816767 0.53617 -0.220782 0.805702 -0.163614 -0.524719
1403715403.862143040 2.79703 0.7942 0.538074 -0.210323 0.808999 -0.158762 -0.525433
1403715403.912142992 2.78579 0.771727 0.539875 -0.200185 0.812009 -0.153121 -0.526424
1403715403.962142944 2.7737 0.748799 0.542427 -0.189925 0.814559 -0.147399 -0.527917
1403715404.012142897 2.76 0.725563 0.544928 -0.180682 0.816154 -0.140641 -0.530535
1403715404.062143087 2.74354 0.702437 0.548856 -0.171045 0.816277 -0.133445 -0.535376
1403715404.112143040 2.72491 0.68012 0.552746 -0.162639 0.815975 -0.125095 -0.540448
1403715404.162142992 2.70505 0.65849 0.557187 -0.156043 0.814744 -0.114106 -0.546646
1403715404.212142944 2.68439 0.637664 0.561419 -0.149385 0.813949 -0.10402 -0.55168
1403715404.262142897 2.66319 0.615905 0.564824 -0.144457 0.812646 -0.0940098 -0.556687
1403715404.312143087 2.64137 0.593805 0.567624 -0.140584 0.812133 -0.0845097 -0.559942
1403715404.362143040 2.62024 0.56934 0.569977 -0.136427 0.812235 -0.0784024 -0.561707
1403715404.412142992 2.59917 0.54343 0.572721 -0.133419 0.81202 -0.0723958 -0.563544
1403715404.462142944 2.57817 0.516821 0.57576 -0.130084 0.811452 -0.0686914 -0.565602
1403715404.512142897 2.55694 0.490075 0.576942 -0.128354 0.810588 -0.0648733 -0.567683
1403715404.562143087 2.53651 0.461679 0.577955 -0.126476 0.809879 -0.0623968 -0.569391
1403715404.612143040 2.51741 0.432196 0.578001 -0.124214 0.809163 -0.0615776 -0.570994
1403715404.662142992 2.49773 0.40006 0.577684 -0.120431 0.808853 -0.0644887 -0.571922
1403715404.712142944 2.47831 0.368522 0.576333 -0.117277 0.808345 -0.067189 -0.572984
1403715404.762142897 2.45961 0.336474 0.574829 -0.113426 0.807649 -0.0713772 -0.574232
1403715404.812143087 2.44083 0.304366 0.572468 -0.109865 0.808122 -0.0734236 -0.574002
1403715404.862143040 2.42172 0.273219 0.569369 -0.105451 0.808717 -0.0736741 -0.573959
1403715404.912142992 2.40272 0.242987 0.564877 -0.100029 0.808588 -0.0731953 -0.575172
1403715404.962142944 2.38367 0.212964 0.559912 -0.0928806 0.808307 -0.0724449 -0.576858
1403715405.012142897 2.3651 0.183049 0.555124 -0.0842297 0.807896 -0.0709294 -0.578946
1403715405.062143087 2.34662 0.153584 0.550266 -0.0738636 0.80782 -0.0687947 -0.580723
1403715405.112143040 2.33022 0.123942 0.546323 -0.0614261 0.808325 -0.0670518 -0.581671
1403715405.162142992 2.31371 0.093933 0.542149 -0.0481071 0.809813 -0.0628508 -0.581324
1403715405.212142944 2.30172 0.0725033 0.536909 -0.0341546 0.811315 -0.0578782 -0.580734
1403715405.262142897 2.28874 0.0503427 0.531576 -0.0195604 0.812729 -0.0513826 -0.580042
1403715405.312143087 2.27672 0.0251589 0.528572 -0.00605071 0.814249 -0.0425336 -0.578924
1403715405.362143040 2.26519 0.00376485 0.524834 0.0071762 0.81536 -0.0330481 -0.577966
1403715405.412142992 2.25094 -0.0237162 0.523801 0.0197523 0.817 -0.0221189 -0.575875
1403715405.462142944 2.23783 -0.043775 0.52068 0.0330841 0.818252 -0.0125091 -0.573771
1403715405.512142897 2.22446 -0.063089 0.517428 0.0465736 0.818846 -0.00275246 -0.572114
1403715405.562143087 2.21174 -0.0810677 0.513616 0.0598111 0.819131 0.00747578 -0.57043
1403715405.612143040 2.19817 -0.102566 0.509478 0.0713775 0.81941 0.0202302 -0.568386
1403715405.662142992 2.18317 -0.122895 0.504556 0.0821068 0.820274 0.0338523 -0.565034
1403715405.712142944 2.16805 -0.142415 0.500213 0.0928965 0.820926 0.0459995 -0.561547
1403715405.762142897 2.15276 -0.161781 0.49604 0.103388 0.821107 0.0579832 -0.558329
1403715405.812143087 2.13739 -0.178894 0.491862 0.114659 0.821433 0.0681354 -0.55449
1403715405.862143040 2.12106 -0.195768 0.488334 0.12566 0.821326 0.0781357 -0.550933
1403715405.912142992 2.10399 -0.211296 0.484062 0.138352 0.819429 0.086444 -0.549475
1403715405.962142944 2.08544 -0.225874 0.47933 0.150969 0.815835 0.0948851 -0.550107
1403715406.012142897 2.06503 -0.241938 0.474206 0.163339 0.811121 0.104379 -0.551822
1403715406.062143087 2.04317 -0.257786 0.468829 0.176649 0.806181 0.113102 -0.553241
1403715406.112143040 2.02038 -0.27416 0.462739 0.189223 0.801663 0.122592 -0.553626
1403715406.162142992 1.9969 -0.291255 0.455193 0.202508 0.797152 0.131212 -0.553464
1403715406.212142944 1.97319 -0.308255 0.447115 0.215829 0.792829 0.13942 -0.552631
1403715406.262142897 1.9494 -0.32492 0.437992 0.228509 0.788964 0.148208 -0.550776
1403715406.312143087 1.92558 -0.34126 0.428595 0.241261 0.785335 0.155985 -0.548371
1403715406.362143040 1.90249 -0.355246 0.417831 0.254804 0.782038 0.161923 -0.545226
1403715406.412142992 1.87941 -0.367442 0.406788 0.268131 0.778901 0.167642 -0.541586
1403715406.462142944 1.85601 -0.377246 0.395046 0.281984 0.775308 0.171872 -0.538371
1403715406.512142897 1.83348 -0.384205 0.383654 0.294417 0.77216 0.177074 -0.534539
1403715406.562143087 1.81091 -0.391334 0.371966 0.30688 0.768417 0.182499 -0.531088
1403715406.612143040 1.78869 -0.39963 0.360919 0.318753 0.764099 0.188489 -0.528225
1403715406.662142992 1.76692 -0.408537 0.349989 0.329738 0.759566 0.195119 -0.525604
1403715406.712142944 1.74488 -0.417193 0.339007 0.340226 0.754811 0.202081 -0.523134
1403715406.762142897 1.72321 -0.425354 0.328029 0.349637 0.749848 0.210937 -0.520564
1403715406.812143087 1.70221 -0.432607 0.317675 0.359052 0.744576 0.219635 -0.51812
1403715406.862143040 1.68012 -0.440987 0.308234 0.368269 0.739392 0.228946 -0.515035
1403715406.912142992 1.65986 -0.446662 0.29874 0.377204 0.73449 0.237489 -0.511704
1403715406.962142944 1.63939 -0.451402 0.289617 0.385923 0.729219 0.246529 -0.508455
1403715407.012142897 1.62037 -0.458565 0.282654 0.395236 0.724241 0.253954 -0.504748
1403715407.062143087 1.60076 -0.464162 0.274007 0.405159 0.719053 0.260295 -0.501054
1403715407.112143040 1.58402 -0.465137 0.265883 0.415102 0.714381 0.265719 -0.496732
1403715407.162142992 1.56857 -0.465285 0.25812 0.424344 0.710709 0.27026 -0.491716
1403715407.212142944 1.55438 -0.460667 0.250712 0.432959 0.708975 0.273228 -0.485022
1403715407.262142897 1.54036 -0.452966 0.243673 0.440719 0.708085 0.274793 -0.478406
1403715407.312143087 1.52467 -0.446069 0.237729 0.446607 0.708522 0.276615 -0.471193
1403715407.362143040 1.50847 -0.435741 0.232698 0.45122 0.708265 0.278132 -0.466265
1403715407.412142992 1.49235 -0.42032 0.22834 0.454142 0.707637 0.279979 -0.463267
1403715407.462142944 1.47925 -0.398144 0.226024 0.455558 0.706033 0.281965 -0.46312
1403715407.512142897 1.4667 -0.374746 0.224652 0.45575 0.705267 0.284406 -0.462605
1403715407.562143087 1.45032 -0.353562 0.222476 0.456203 0.703543 0.285721 -0.463972
1403715407.612143040 1.43514 -0.329174 0.221423 0.455071 0.702359 0.288305 -0.465277
1403715407.662142992 1.41815 -0.305008 0.221301 0.452314 0.701821 0.292486 -0.466166
1403715407.712142944 1.40241 -0.279166 0.224552 0.447274 0.701835 0.298705 -0.467063
1403715407.762142897 1.385 -0.251878 0.225806 0.442785 0.702144 0.303118 -0.468033
1403715407.812143087 1.36744 -0.223553 0.226556 0.439213 0.702978 0.305468 -0.468618
1403715407.862143040 1.35122 -0.194117 0.228242 0.436222 0.703632 0.306979 -0.469443
1403715407.912142992 1.33231 -0.165312 0.228811 0.43539 0.703141 0.30554 -0.471882
1403715407.962142944 1.3105 -0.138157 0.231308 0.435059 0.703379 0.304784 -0.472322
1403715408.012142897 1.28617 -0.111531 0.234761 0.436083 0.701655 0.302533 -0.47538
1403715408.062143087 1.26047 -0.086037 0.239911 0.436576 0.701335 0.30095 -0.476403
1403715408.112143040 1.23351 -0.0610494 0.248256 0.43698 0.700364 0.299543 -0.478343
1403715408.162142992 1.20706 -0.0353939 0.260692 0.437406 0.699415 0.298241 -0.480153
1403715408.212142944 1.18501 -0.00794406 0.276824 0.437639 0.698087 0.297539 -0.482304
1403715408.262142897 1.16161 0.0193684 0.293018 0.437304 0.697668 0.297233 -0.483402
1403715408.312143087 1.13953 0.0470879 0.308302 0.437572 0.697178 0.296061 -0.484585
1403715408.362143040 1.1172 0.0749092 0.321411 0.437267 0.696413 0.295637 -0.486215
1403715408.412142992 1.09407 0.102825 0.331738 0.435675 0.695334 0.295369 -0.489342
1403715408.462142944 1.07032 0.130048 0.337963 0.432289 0.694644 0.295501 -0.49323
1403715408.512142897 1.04906 0.157107 0.340986 0.427531 0.693961 0.294485 -0.498912
1403715408.562143087 1.02754 0.183256 0.340758 0.421317 0.694578 0.293488 -0.503902
1403715408.612143040 1.00553 0.207216 0.336009 0.413991 0.694703 0.291888 -0.510687
1403715408.662142992 0.984445 0.230745 0.331097 0.404517 0.696721 0.290925 -0.516051
1403715408.712142944 0.964236 0.252673 0.326206 0.395086 0.69917 0.287896 -0.521713
1403715408.762142897 0.943352 0.272234 0.321278 0.385609 0.702496 0.283016 -0.526979
1403715408.812143087 0.924862 0.290758 0.316043 0.375031 0.706686 0.277498 -0.531922
1403715408.862143040 0.908032 0.306905 0.311275 0.364917 0.711543 0.269897 -0.536375
1403715408.912142992 0.892088 0.320989 0.308363 0.353964 0.716847 0.26208 -0.540512
1403715408.962142944 0.875608 0.333174 0.305876 0.342218 0.7227 0.254077 -0.544092
1403715409.012142897 0.860123 0.344263 0.306449 0.330187 0.727878 0.245261 -0.54865
1403715409.062143087 0.846568 0.353421 0.308428 0.31791 0.733713 0.236448 -0.551988
1403715409.112143040 0.835625 0.360931 0.312482 0.306799 0.738633 0.226009 -0.556072
1403715409.162142992 0.823303 0.368114 0.31362 0.297015 0.742837 0.215129 -0.560085
1403715409.212142944 0.812141 0.375561 0.315941 0.28828 0.747401 0.205413 -0.56222
1403715409.262142897 0.80574 0.380113 0.327317 0.281829 0.752206 0.19741 -0.561949
1403715409.312143087 0.798759 0.385094 0.334018 0.275941 0.755553 0.189972 -0.562945
1403715409.362143040 0.793947 0.38875 0.341409 0.270232 0.758252 0.184575 -0.56388
1403715409.412142992 0.789166 0.39201 0.347507 0.264769 0.760255 0.181194 -0.564871
1403715409.462142944 0.785045 0.395626 0.354033 0.259466 0.761714 0.180271 -0.565661
1403715409.512142897 0.779946 0.398814 0.362789 0.254024 0.76279 0.182041 -0.566114
1403715409.562143087 0.775181 0.404031 0.372912 0.250704 0.764773 0.185208 -0.563886
1403715409.612143040 0.771574 0.408323 0.383965 0.251968 0.767003 0.185364 -0.560231
1403715409.662142992 0.768437 0.410815 0.394385 0.253877 0.768963 0.185112 -0.556754
1403715409.712142944 0.765681 0.412817 0.404353 0.256758 0.771655 0.184192 -0.551993
1403715409.762142897 0.762921 0.41573 0.415224 0.26008 0.77447 0.18363 -0.546657
1403715409.812143087 0.759553 0.417514 0.425464 0.263106 0.777213 0.183388 -0.541373
1403715409.862143040 0.756028 0.418643 0.435503 0.266295 0.779175 0.183852 -0.536816
1403715409.912142992 0.753291 0.421306 0.445089 0.270052 0.781651 0.183001 -0.531605
1403715409.962142944 0.748562 0.423626 0.454861 0.272524 0.783672 0.183491 -0.527182
1403715410.012142897 0.744422 0.427206 0.46599 0.275963 0.784593 0.183511 -0.524006
1403715410.062143087 0.738357 0.431506 0.477094 0.278242 0.78442 0.184453 -0.522727
1403715410.112143040 0.730469 0.436428 0.488903 0.279314 0.782597 0.186889 -0.524021
1403715410.162142992 0.722893 0.442133 0.500877 0.279299 0.779556 0.190467 -0.527263
1403715410.212142944 0.713433 0.45031 0.511553 0.280418 0.776306 0.193267 -0.530437
1403715410.262142897 0.704063 0.457395 0.517855 0.280556 0.773248 0.195715 -0.533922
1403715410.312143087 0.694478 0.464417 0.521103 0.280526 0.770921 0.197919 -0.536483
1403715410.362143040 0.685207 0.472253 0.522692 0.280574 0.769312 0.199455 -0.538197
1403715410.412142992 0.675915 0.480278 0.522136 0.2801 0.768623 0.201242 -0.538762
1403715410.462142944 0.666622 0.488616 0.52113 0.279171 0.768854 0.203181 -0.538186
1403715410.512142897 0.657098 0.497093 0.520965 0.277249 0.769806 0.206185 -0.536674
1403715410.562143087 0.646917 0.504665 0.52015 0.275261 0.770159 0.208719 -0.536211
1403715410.612143040 0.63548 0.512214 0.520015 0.274059 0.771027 0.209452 -0.535293
1403715410.662142992 0.622177 0.518369 0.519505 0.273106 0.771116 0.210069 -0.53541
1403715410.712142944 0.607817 0.5238 0.518618 0.273279 0.77059 0.208932 -0.536524
1403715410.762142897 0.592649 0.528223 0.517581 0.272429 0.768286 0.208458 -0.54043
1403715410.812143087 0.577493 0.531914 0.517102 0.27164 0.764077 0.207582 -0.54709
1403715410.862143040 0.56322 0.535311 0.516517 0.269379 0.760736 0.208007 -0.552675
1403715410.912142992 0.549502 0.53725 0.515582 0.268562 0.758626 0.205841 -0.556768
1403715410.962142944 0.536516 0.538357 0.514238 0.267122 0.759245 0.20463 -0.557063
1403715411.012142897 0.524259 0.538125 0.511389 0.26702 0.761331 0.201008 -0.555582
1403715411.062143087 0.513337 0.536826 0.50749 0.266809 0.763599 0.197493 -0.553828
1403715411.112143040 0.50312 0.534847 0.503891 0.266517 0.766334 0.19415 -0.551368
1403715411.162142992 0.492687 0.532408 0.500559 0.267182 0.768179 0.189622 -0.550053
1403715411.212142944 0.483473 0.529197 0.496715 0.268443 0.768806 0.184673 -0.550247
1403715411.262142897 0.47446 0.525797 0.493818 0.269047 0.769199 0.180712 -0.550717
1403715411.312143087 0.465649 0.522701 0.491952 0.269295 0.76832 0.177825 -0.552759
1403715411.362143040 0.457846 0.519625 0.490132 0.268792 0.766378 0.17599 -0.556276
1403715411.412142992 0.450751 0.517248 0.489133 0.26855 0.763749 0.173985 -0.560622
1403715411.462142944 0.444446 0.514756 0.487895 0.267771 0.760952 0.172851 -0.565131
1403715411.512142897 0.438889 0.512306 0.486933 0.266212 0.760057 0.173237 -0.566951
1403715411.562143087 0.434186 0.509798 0.48589 0.264745 0.76148 0.173314 -0.565703
1403715411.612143040 0.429278 0.506524 0.484816 0.263298 0.763594 0.174211 -0.563249
1403715411.662142992 0.42714 0.502949 0.482817 0.261926 0.766183 0.174621 -0.560238
1403715411.712142944 0.426949 0.499213 0.47982 0.260687 0.767947 0.175048 -0.558264
1403715411.762142897 0.427379 0.495059 0.476335 0.259324 0.769506 0.17547 -0.556616
1403715411.812143087 0.428864 0.491342 0.472689 0.257996 0.769972 0.176109 -0.556386
1403715411.862143040 0.429855 0.488252 0.470623 0.257311 0.770902 0.175811 -0.55551
1403715411.912142992 0.432011 0.484981 0.467622 0.256864 0.771131 0.175405 -0.555528
1403715411.962142944 0.434209 0.481753 0.465255 0.256976 0.771242 0.174195 -0.555702
1403715412.012142897 0.437311 0.478572 0.461974 0.256992 0.771507 0.173336 -0.555595
1403715412.062143087 0.440264 0.47513 0.458692 0.257359 0.771897 0.172494 -0.555146
1403715412.112143040 0.444112 0.471681 0.455035 0.257556 0.772035 0.171853 -0.555062
1403715412.162142992 0.44814 0.468163 0.451944 0.257553 0.773243 0.171864 -0.553376
1403715412.212142944 0.452409 0.464555 0.448917 0.257555 0.774046 0.171579 -0.552339
1403715412.262142897 0.456255 0.460059 0.445581 0.257475 0.77461 0.172032 -0.551445
1403715412.312143087 0.460756 0.455918 0.442016 0.257584 0.775087 0.172034 -0.550722
1403715412.362143040 0.464741 0.451047 0.438719 0.257985 0.775551 0.172158 -0.549842
1403715412.412142992 0.469092 0.446837 0.435765 0.258445 0.775934 0.171797 -0.549198
1403715412.462142944 0.473277 0.442133 0.43291 0.25941 0.776703 0.171012 -0.547899
1403715412.512142897 0.477637 0.437792 0.430509 0.26 0.777582 0.170561 -0.546512
1403715412.562143087 0.482187 0.433489 0.427576 0.260548 0.778318 0.170157 -0.545328
1403715412.612143040 0.485734 0.429048 0.425779 0.260403 0.779023 0.171071 -0.544104
1403715412.662142992 0.48957 0.425504 0.424622 0.260442 0.779536 0.171099 -0.54334
1403715412.712142944 0.492859 0.422253 0.423882 0.260335 0.780909 0.171342 -0.541339
1403715412.762142897 0.496359 0.419257 0.422525 0.260179 0.781444 0.171733 -0.540518
1403715412.812143087 0.499667 0.416474 0.42161 0.260165 0.782188 0.171825 -0.539418
1403715412.862143040 0.502524 0.41325 0.419803 0.260056 0.78265 0.171896 -0.538779
1403715412.912142992 0.505084 0.41063 0.418719 0.259876 0.782785 0.172339 -0.538528
1403715412.962142944 0.507045 0.408001 0.417699 0.259878 0.782107 0.172833 -0.539352
1403715413.012142897 0.508876 0.405871 0.416493 0.259319 0.780934 0.174008 -0.54094
1403715413.062143087 0.510089 0.404126 0.413647 0.258773 0.78019 0.175277 -0.541865
1403715413.112143040 0.511345 0.40309 0.408072 0.258217 0.779493 0.176077 -0.542874
1403715413.162142992 0.512691 0.402489 0.400978 0.257877 0.778704 0.176426 -0.544052
1403715413.212142944 0.514117 0.401649 0.390425 0.25714 0.778171 0.177133 -0.544934
1403715413.262142897 0.514313 0.401365 0.376986 0.257287 0.777448 0.176694 -0.546038
1403715413.312143087 0.514111 0.399564 0.362285 0.258797 0.776312 0.174832 -0.547538
1403715413.362143040 0.513812 0.396992 0.345968 0.260817 0.774894 0.171943 -0.549499
1403715413.412142992 0.515828 0.39554 0.329269 0.262702 0.773628 0.16907 -0.551273
1403715413.462142944 0.516546 0.395684 0.315168 0.264431 0.772859 0.166283 -0.552372
1403715413.512142897 0.518104 0.395243 0.302058 0.265067 0.772194 0.165098 -0.553352
1403715413.562143087 0.520712 0.395017 0.290365 0.264654 0.772335 0.165482 -0.553238
1403715413.612143040 0.52456 0.393929 0.27989 0.263685 0.772231 0.167166 -0.55334
1403715413.662142992 0.528845 0.394409 0.271001 0.261967 0.772253 0.169485 -0.55342
1403715413.712142944 0.53415 0.394987 0.262209 0.259836 0.772242 0.172244 -0.553587
1403715413.762142897 0.539646 0.395632 0.253269 0.258342 0.772978 0.174224 -0.55264
1403715413.812143087 0.54517 0.395734 0.243187 0.257548 0.773877 0.175243 -0.551428
1403715413.862143040 0.550366 0.395872 0.231242 0.25684 0.774716 0.17625 -0.550258
1403715413.912142992 0.554993 0.395368 0.218734 0.255998 0.774689 0.177254 -0.550367
1403715413.962142944 0.559961 0.395376 0.206474 0.254356 0.774614 0.178903 -0.5507
1403715414.012142897 0.56517 0.394757 0.195116 0.253783 0.774879 0.179553 -0.550379
1403715414.062143087 0.570933 0.392687 0.18537 0.253786 0.775414 0.179023 -0.549797
1403715414.112143040 0.576193 0.389823 0.179312 0.253952 0.776948 0.178838 -0.54761
1403715414.162142992 0.580167 0.386583 0.177751 0.255046 0.779403 0.177621 -0.543997
1403715414.212142944 0.584829 0.383087 0.179366 0.256557 0.782935 0.17616 -0.538665
1403715414.262142897 0.586986 0.379521 0.184742 0.257874 0.785944 0.174865 -0.534056
1403715414.312143087 0.588239 0.376096 0.190998 0.259211 0.78882 0.173732 -0.529519
1403715414.362143040 0.588972 0.37312 0.19611 0.259452 0.791119 0.173918 -0.525898
1403715414.412142992 0.588284 0.370539 0.199698 0.258908 0.791786 0.174601 -0.524934
1403715414.462142944 0.584571 0.368695 0.203215 0.258343 0.791625 0.175572 -0.525132
1403715414.512142897 0.579841 0.366972 0.204113 0.257503 0.790734 0.176958 -0.52642
1403715414.562143087 0.573466 0.365325 0.204842 0.256488 0.788785 0.178538 -0.529298
1403715414.612143040 0.566495 0.363563 0.20463 0.255331 0.786526 0.180301 -0.532612
1403715414.662142992 0.558661 0.362188 0.202264 0.255772 0.784408 0.179941 -0.535635
1403715414.712142944 0.550629 0.360801 0.197769 0.256843 0.781733 0.17916 -0.539285
1403715414.762142897 0.542165 0.35964 0.191878 0.258903 0.779332 0.176808 -0.54254
1403715414.812143087 0.534028 0.358372 0.184322 0.261994 0.777457 0.173347 -0.544859
1403715414.862143040 0.525564 0.357397 0.175927 0.266239 0.77519 0.168644 -0.5475
1403715414.912142992 0.517982 0.356507 0.16667 0.270693 0.772642 0.163794 -0.550383
1403715414.962142944 0.51105 0.3561 0.156677 0.274676 0.770755 0.159641 -0.552272
1403715415.012142897 0.505888 0.357337 0.146772 0.278315 0.768814 0.155931 -0.554212
1403715415.062143087 0.501009 0.359753 0.136264 0.281043 0.767345 0.15352 -0.555543
1403715415.112143040 0.496422 0.362974 0.125717 0.283333 0.766169 0.152338 -0.556328
1403715415.162142992 0.49399 0.367245 0.115339 0.285076 0.765388 0.151612 -0.55671
1403715415.212142944 0.492208 0.372431 0.105634 0.285706 0.76441 0.152757 -0.557417
1403715415.262142897 0.491131 0.378971 0.0961137 0.285477 0.764288 0.154251 -0.557292
1403715415.312143087 0.491178 0.38752 0.0881353 0.281402 0.765432 0.161463 -0.555748
1403715415.362143040 0.491061 0.396044 0.0813452 0.277786 0.7671 0.16847 -0.553182
1403715415.412142992 0.490448 0.404522 0.075945 0.273928 0.767993 0.176834 -0.551253
1403715415.462142944 0.4902 0.413436 0.0713283 0.270376 0.770304 0.184129 -0.54738
1403715415.512142897 0.490566 0.421954 0.0679723 0.267303 0.770743 0.190198 -0.546195
1403715415.562143087 0.490343 0.429947 0.0649809 0.266002 0.771291 0.193038 -0.545059
1403715415.612143040 0.488943 0.43815 0.0606915 0.264702 0.771008 0.195864 -0.545084
1403715415.662142992 0.487605 0.44542 0.0540813 0.264282 0.770874 0.197935 -0.54473
1403715415.712142944 0.486059 0.451833 0.0445597 0.26482 0.771209 0.198195 -0.543899
1403715415.762142897 0.485714 0.45729 0.0409802 0.265588 0.771961 0.196798 -0.542964
1403715415.812143087 0.483308 0.462494 0.0445966 0.264305 0.771839 0.198133 -0.543277
1403715415.862143040 0.480525 0.46672 0.0470054 0.263446 0.770822 0.198957 -0.544836
1403715415.912142992 0.47691 0.469886 0.0473312 0.263852 0.76928 0.198746 -0.546892
1403715415.962142944 0.473951 0.472703 0.0447158 0.262931 0.76975 0.198974 -0.546591
1403715416.012142897 0.472269 0.477944 0.0436376 0.261812 0.771965 0.198715 -0.544092
1403715416.062143087 0.471959 0.485062 0.0448832 0.261237 0.771887 0.200097 -0.543973
1403715416.112143040 0.469734 0.49085 0.0446928 0.261529 0.771499 0.200257 -0.544324
1403715416.162142992 0.468495 0.496564 0.0442796 0.261457 0.7712 0.199719 -0.54498
1403715416.212142944 0.469648 0.502591 0.0435848 0.262158 0.771879 0.198388 -0.544167
1403715416.262142897 0.46962 0.508728 0.042789 0.262334 0.772555 0.197097 -0.543592
1403715416.312143087 0.469597 0.515284 0.0423979 0.262296 0.772728 0.196498 -0.543582
1403715416.362143040 0.470682 0.521973 0.0424091 0.262037 0.773229 0.196103 -0.543137
1403715416.412142992 0.471488 0.528259 0.0418977 0.261986 0.773423 0.195671 -0.54304
1403715416.462142944 0.47243 0.534389 0.0417656 0.261808 0.773885 0.195298 -0.542603
1403715416.512142897 0.472184 0.53998 0.041575 0.261678 0.773834 0.19525 -0.542756
1403715416.562143087 0.472229 0.54603 0.04162 0.261016 0.773657 0.195433 -0.54326
1403715416.612143040 0.472012 0.552261 0.0416952 0.260909 0.774194 0.195115 -0.542661
1403715416.662142992 0.471649 0.558165 0.0415912 0.260945 0.774278 0.194624 -0.5427
1403715416.712142944 0.471519 0.563582 0.0414234 0.260668 0.774464 0.194582 -0.542582
1403715416.762142897 0.470887 0.568751 0.0414237 0.260462 0.774686 0.194517 -0.542388
1403715416.812143087 0.470018 0.573442 0.0415267 0.260201 0.7745 0.194793 -0.54268
1403715416.862143040 0.468968 0.578019 0.0417978 0.260086 0.774868 0.194676 -0.54225
1403715416.912142992 0.467837 0.582896 0.0421309 0.260129 0.775097 0.194654 -0.541911
1403715416.962142944 0.466604 0.58785 0.0425129 0.25986 0.775048 0.194875 -0.542031
1403715417.012142897 0.465584 0.593208 0.0427252 0.25978 0.774945 0.19473 -0.542268
1403715417.062143087 0.464841 0.599001 0.0430714 0.259555 0.77508 0.194723 -0.542186
1403715417.112143040 0.463914 0.605706 0.0435075 0.259594 0.775331 0.194288 -0.541964
1403715417.162142992 0.463308 0.611674 0.0442174 0.259476 0.775427 0.194106 -0.541948
1403715417.212142944 0.462799 0.617643 0.0448486 0.259264 0.77535 0.194027 -0.542188
1403715417.262142897 0.462606 0.624025 0.0454452 0.259089 0.775448 0.193728 -0.542238
1403715417.312143087 0.462556 0.630479 0.0460525 0.258919 0.775438 0.193551 -0.542398
1403715417.362143040 0.462596 0.636924 0.0465828 0.258785 0.775636 0.193164 -0.542316
1403715417.412142992 0.461511 0.642459 0.0475369 0.258689 0.775695 0.193161 -0.542279
1403715417.462142944 0.460576 0.647677 0.0484964 0.258536 0.775703 0.193082 -0.542368
1403715417.512142897 0.459655 0.652781 0.0494572 0.258353 0.775697 0.193075 -0.542467
1403715417.562143087 0.458672 0.657998 0.0505615 0.258252 0.77574 0.193087 -0.54245
1403715417.612143040 0.462454 0.664512 0.0492624 0.2579 0.775797 0.192535 -0.542731
1403715417.662142992 0.46257 0.665724 0.0496355 0.25762 0.775797 0.192802 -0.542769
1403715417.712142944 0.462902 0.668803 0.0500649 0.257396 0.775709 0.192824 -0.542994
1403715417.762142897 0.463186 0.673414 0.0505956 0.25716 0.775718 0.192765 -0.543113
1403715417.812143087 0.463341 0.679166 0.0511591 0.25705 0.775816 0.192531 -0.543109
1403715417.862143040 0.463145 0.685085 0.0518806 0.256917 0.775903 0.192368 -0.543106
1403715417.912142992 0.462654 0.691314 0.0526929 0.256794 0.775997 0.192154 -0.543104
1403715417.962142944 0.462671 0.697267 0.0533904 0.256641 0.776012 0.191914 -0.54324
1403715418.012142897 0.462845 0.703833 0.0540535 0.256516 0.776052 0.191617 -0.543346
1403715418.062143087 0.463162 0.710367 0.0546748 0.256372 0.776167 0.19134 -0.543348
1403715418.112143040 0.463649 0.717162 0.0551215 0.256256 0.776261 0.191045 -0.543372
1403715418.162142992 0.464308 0.723679 0.0554908 0.256101 0.776303 0.190768 -0.543483
1403715418.212142944 0.464937 0.729832 0.055909 0.255935 0.776335 0.190575 -0.543583
1403715418.262142897 0.465307 0.736313 0.0563412 0.255802 0.776343 0.19038 -0.543702
1403715418.312143087 0.465298 0.743486 0.0569222 0.255723 0.776456 0.190091 -0.54368
1403715418.362143040 0.464894 0.750815 0.0576884 0.255629 0.776563 0.189848 -0.543655
1403715418.412142992 0.464533 0.758287 0.0583731 0.255546 0.776614 0.189604 -0.543707
1403715418.462142944 0.464509 0.765735 0.0588787 0.255415 0.776687 0.189367 -0.543747
1403715418.512142897 0.464982 0.773482 0.0591425 0.255297 0.776758 0.189048 -0.543812
1403715418.562143087 0.465531 0.78169 0.0592018 0.255209 0.776824 0.18871 -0.543877
1403715418.612143040 0.465562 0.789696 0.059506 0.255209 0.776866 0.188418 -0.543917
1403715418.662142992 0.46526 0.797787 0.0599224 0.255031 0.776918 0.188212 -0.543999
1403715418.712142944 0.464377 0.80625 0.0606976 0.254902 0.777074 0.187984 -0.543915
