# Supplementary material for: A fast and high precision multi-robot environment modeling based on M-BFSI: Bidirectional filtering and scene identification method
Source: iScience. 2024 Apr 10;27(5):109721. doi: 10.1016/j.isci.2024.109721 (PMC11068629; doi:10.1016/j.isci.2024.109721)
Supplement: Document S1. Data S1 and S2 [file mmc1.zip › Data/Data S2:multi-robots,related to Figure13-15/Data S2-1:point cloud map, related to Figure15/merge.pcd]

# .PCD v0.7 - Point Cloud Data file format
VERSION 0.7
FIELDS x y z
SIZE 4 4 4
TYPE F F F
COUNT 1 1 1
WIDTH 20877
HEIGHT 1
VIEWPOINT 0 0 0 1 0 0 0
POINTS 20877
DATA ascii
-9.8806076 -5.3803167 -48.393524
-7.5150852 -5.581389 -53.404991
-11.763652 -7.5217047 -52.745972
-10.745768 -6.7070088 -53.277134
-10.812274 -6.5998797 -53.272232
-11.256773 3.2404647 -48.437271
-7.0763245 -4.5544024 -51.002846
-9.2771006 -8.3008442 -55.254684
-11.017389 -6.0826092 -46.809189
-11.597935 3.2280188 -48.244076
-7.7386284 -5.5255566 -53.104771
-11.303641 2.1489551 -48.333954
-9.9665689 -5.3690777 -48.273289
-8.5880136 -8.679307 -56.382355
-10.594016 -5.2589569 -51.518936
-8.8478384 -5.4705915 -49.633072
-7.4220276 -4.4125366 -50.507282
-9.2908382 -5.3342285 -49.079262
-11.489136 3.2989979 -48.410606
-10.518804 -3.73772 -52.242249
-10.81899 3.7204943 -48.609848
-10.808385 3.8153381 -48.544128
-10.35883 -5.3139334 -51.852482
-6.5768013 4.2988515 -49.121635
-10.27449 -6.5245085 -55.270161
-1.6690903 0.057197809 -53.511986
-6.116066 4.4553833 -49.544884
-9.0629263 -6.1706977 -57.443378
-7.583252 -5.5876551 -53.274761
-7.4640942 -3.6987505 -50.573765
-2.1005363 2.5012522 -53.665565
-8.0110874 -3.3488851 -49.781994
-10.487329 -5.2904391 -51.627144
-6.4031696 -3.146662 -51.559772
-10.493141 -5.2835317 -51.643078
-10.972125 -6.5883374 -52.997314
-11.657881 -6.5287805 -50.233429
-1.8900375 -5.5071793 -53.522945
-9.3978195 -4.0051503 -53.733414
-9.0533428 -7.0101738 -48.181465
-11.993734 2.1960452 -48.88652
-11.489543 3.2433648 -47.962372
-11.88131 2.0959921 -48.768997
-11.831269 2.1838467 -48.979317
-11.098055 2.2305973 -48.550186
-10.440416 1.2693584 -54.037216
-11.4136 2.1219866 -48.134453
-10.385817 1.1917608 -54.087456
-10.96738 0.41940117 -48.393837
-11.456172 1.0512345 -48.511913
-11.196718 1.0429139 -48.517143
-10.838419 1.1235092 -49.330582
-11.651602 -0.0030930042 -48.262077
-11.355767 0.96823025 -48.646683
-11.895454 2.1913383 -48.985863
-10.594337 -8.1048279 -54.779858
-10.542916 1.9988666 -48.934311
-10.530694 0.3866396 -48.886818
-10.46267 0.46509242 -49.009674
-12.041514 1.2220342 -48.407322
-11.987146 1.2378695 -48.466248
-10.80882 0.3705982 -48.504532
-9.7875233 2.0190172 -54.293671
-10.695227 0.22274148 -46.552269
-10.915791 1.035284 -49.070335
-10.688046 0.37341499 -48.644939
-11.263161 0.97451949 -48.731857
-6.3438454 -0.32469404 -50.460777
-6.3899269 2.0061622 -46.412586
-6.2125874 4.1352973 -46.919834
-9.0720043 -0.035592556 -50.073112
-6.2712822 -5.4503279 -49.029503
-4.5819759 0.55518341 -48.412552
-10.160535 0.40694332 -49.396957
-6.7066174 -0.51823008 -50.701004
-7.057703 -2.2445321 -50.955708
-8.9969683 -0.0068893433 -50.233231
-7.2398911 -0.33207548 -50.612076
-6.0548286 -5.5048532 -49.246132
-8.978653 -4.6689429 -51.362526
-7.1385307 -2.5389628 -50.847733
-7.1297703 -3.5353811 -50.925407
-6.8059597 0.89880109 -50.711906
-8.241169 -0.2727958 -45.80809
-6.723753 -0.54100025 -50.604202
-6.903326 0.85122252 -50.621933
-11.952497 1.2773731 -48.406166
-5.7187366 4.5419188 -49.803246
-6.9897919 -0.54666197 -50.225639
-5.3267784 0.95419312 -52.607597
-11.789402 1.3786116 -48.667519
-11.649421 1.3351107 -48.882607
-7.1652851 -2.61759 -50.908211
-6.9431763 0.90104866 -50.562717
-6.5475311 -0.54502809 -50.796921
-5.2147408 2.3592837 -54.126793
-7.128397 -2.2386141 -50.858009
-7.0816307 -2.1288457 -50.93615
-6.7578068 -2.1794534 -50.63871
-7.4382229 -3.7581642 -50.390533
-10.225306 1.3106422 -54.408257
-8.721364 -7.6119313 -49.867424
-6.266077 2.1060054 -46.189251
-6.4257736 -4.529211 -51.541386
-2.9579544 1.3668683 -49.824127
-7.1123753 -0.30455816 -50.030663
-8.4518309 0.16454089 -49.958469
-7.8169289 -0.68797833 -49.407463
-10.008348 0.73523045 -50.238644
-12.930968 -0.41153514 -46.581387
-10.878209 3.7147279 -48.502377
-3.4208145 0.74526787 -52.473526
-7.4558411 -0.3811084 -49.443138
-1.8276482 0.056962848 -53.32267
-2.4270897 2.3870807 -53.496002
-5.9602051 3.5536704 -46.399651
-6.6097507 -5.3699875 -48.647659
-11.400598 0.86782289 -48.177612
-9.0853443 -0.11151063 -50.718246
-10.836716 0.14493561 -49.509132
-7.2133064 -0.014918447 -50.069069
-7.0207024 -2.9694698 -50.813171
-5.0051575 1.035826 -45.244728
-6.4976215 1.9987297 -46.047813
-6.8865871 -2.8304877 -50.922512
-6.9574528 -0.48957014 -50.202919
-5.7515965 -5.2336121 -46.577923
-5.9789734 1.6985159 -46.896233
-6.5842628 3.9411211 -46.520962
-2.1226864 -5.3572125 -53.050728
-2.308794 0.038679719 -52.931702
-6.663805 3.9363441 -46.48978
-0.16947556 -1.7487627 -52.833641
-0.26849747 6.0876436 -53.960106
-7.0218029 -3.7582417 -50.782356
-11.98403 2.0293462 -49.116501
-7.0588913 -3.5094342 -50.728882
-4.160759 2.7226639 -56.725361
-6.349865 0.19639814 -54.362621
-10.91454 0.6174252 -49.033112
-5.8221893 -6.5218344 -45.759403
-6.2824974 -0.62033165 -52.01445
-3.5771866 1.7031987 -49.473148
-11.13484 1.0138879 -48.56974
-10.172578 -5.3051405 -48.031548
-8.102438 0.0050704479 -51.058952
-6.5461559 -3.8439746 -51.547714
-6.6056099 3.9012394 -46.494102
-10.774053 1.9661901 -48.589554
-10.167412 -3.7499361 -52.452999
-8.2222099 -5.6328549 -50.336575
-11.622865 1.4067957 -47.947166
-8.5994263 -5.5396805 -49.923477
-7.2218056 -0.21170199 -50.710434
-5.9680309 -2.9318304 -48.052086
-6.618391 3.7902527 -46.387096
-6.5463142 0.88872647 -45.892708
-5.8495426 -6.9042778 -45.834923
-5.7470779 1.033658 -46.478142
-6.613142 1.4599679 -44.943207
4.3960457 1.3474286 -51.539795
-0.20706749 -1.8220763 -52.729603
-1.7280579 -8.5865469 -51.183609
-2.5633507 -5.3510966 -49.458199
3.8264484 -2.1697292 -50.197556
-1.7060661 -5.5296407 -53.62178
-1.9255371 -3.5640888 -53.367661
-0.62264061 2.5723796 -54.769653
3.1494484 -6.9751897 -51.757736
-6.5163116 1.9236519 -46.385757
-2.6998653 -5.3479013 -49.442291
2.9091053 1.1890609 -50.424614
-5.8218365 -0.50847232 -51.550335
-10.204295 0.87927151 -43.46772
-2.434145 1.9089179 -50.541458
-7.002142 0.29767013 -50.681465
-6.8851509 -2.4408553 -51.215595
-10.285207 -5.2595859 -47.885292
-6.7260208 0.28359044 -46.730446
3.8755131 2.4627118 -51.791035
4.3738613 1.3789263 -51.438545
1.5491142 -1.6450468 -52.530201
-4.2116737 -7.0084677 -46.987823
2.8246727 2.0983768 -50.355659
4.1179218 2.197948 -51.018059
-6.8517838 -4.3102751 -50.98037
1.5608425 -1.6265067 -52.555927
0.28658676 -5.6068769 -53.313362
-2.5782585 -5.5590487 -49.388622
-1.5768223 -5.5289636 -53.710567
-10.325124 1.9423771 -53.476894
0.22801399 -5.5559683 -53.319313
-7.55583 -0.72693223 -50.577126
1.3466358 6.5996785 -55.401218
-0.21647453 -1.7824301 -52.809761
-8.068655 0.079165578 -51.199631
-5.5179005 0.18484437 -50.335869
-2.8173256 3.1903543 -52.900513
-7.2617435 -0.029114127 -49.614521
-5.0257416 -0.4273051 -52.512794
-6.3756371 0.075033545 -50.692848
-6.8496895 0.020641804 -50.141266
-8.9799366 -0.26395464 -48.944534
-7.4292564 -0.075389504 -50.900883
-6.7148056 -2.8967667 -51.415287
-5.5883865 1.200896 -52.754326
-5.3406029 -5.3694239 -46.947502
-5.8753586 -6.2643051 -45.504387
-6.0471935 -6.3702526 -45.500893
-1.9093189 -3.2763791 -53.414436
1.1048241 -2.0732751 -48.33073
2.5150032 -2.1216011 -49.108719
1.5438137 0.083307505 -50.870613
-1.59342 -8.6353378 -51.236015
3.9218712 -7.1500006 -52.36845
-1.8472462 0.042308688 -53.214149
-0.85256386 -5.5639119 -55.008675
6.0307693 2.0342693 -47.173145
7.1352806 -1.9314785 -47.521248
6.6553764 -2.2917514 -47.231125
-5.6819229 0.27105749 -47.779507
4.8664207 -1.7447926 -50.8325
-5.7727299 -5.0188856 -45.406437
-0.17984772 -1.8072399 -52.823784
7.1271496 -2.2092009 -47.479656
3.6642284 -1.1234348 -47.593773
8.8564835 -2.6606951 -50.342503
3.9925594 1.2686021 -50.40918
3.0303421 1.917639 -49.317188
2.9763012 -0.95350009 -47.166874
6.5247002 1.1294963 -47.315189
-5.7768764 -5.2289743 -46.595924
5.6837006 0.067693233 -46.756489
9.0322342 2.2571952 -48.37146
-4.2811852 1.3201382 -48.461647
0.75203896 -5.2382569 -51.954758
8.4874268 -2.5485158 -49.560654
-5.9067497 -6.8937559 -45.792961
8.4573898 -3.9812877 -49.48465
3.4717274 -8.6888103 -48.950672
8.1186104 -9.5541916 -47.982807
4.201828 0.78044033 -51.341972
1.7193985 -7.3188667 -49.795719
11.015499 -10.370169 -50.423534
9.9860458 -8.5249348 -50.945206
7.521471 -7.2748594 -47.206703
9.161972 1.2232919 -48.354637
3.6583786 0.94635224 -50.809837
5.7272797 1.5667632 -42.218403
-6.4594383 -4.5293841 -51.553391
3.3285275 -3.5779099 -52.257847
4.9915829 1.2266202 -51.415741
1.1484528 -1.6278381 -52.147545
-0.69762421 -3.5190818 -53.4776
-5.1952782 3.8276577 -46.98513
-6.2146568 -5.467258 -49.093105
5.2008896 0.92470908 -50.741344
8.0546913 -7.2672582 -47.396927
4.5005665 0.88347054 -51.549507
7.8774261 -9.5800419 -50.700714
-6.6096325 1.0244343 -51.587616
5.093895 -10.823076 -52.166954
8.7981606 -8.1678038 -50.249496
0.2361393 -5.1252379 -51.56955
7.2889271 -9.1931572 -53.430378
-1.8672714 -3.618243 -53.051777
8.1800842 -7.0140266 -49.725266
-6.8597393 -6.5628715 -45.012589
-6.3470516 0.90861821 -45.927292
-7.3585529 -0.36775458 -50.463028
-6.3014679 0.91597033 -46.058781
-3.2894058 -5.2143278 -49.203041
-8.1328793 -4.6390705 -43.595314
7.7530613 -7.0513062 -49.572651
8.2136116 -9.4901152 -46.710938
9.1400032 -10.91297 -49.342987
6.5733929 -9.7248383 -51.317944
4.4292717 -8.2326374 -51.720989
7.2319088 2.12797 -47.503395
4.7788105 1.1653709 -51.308197
8.1699638 -7.3619218 -47.470322
4.1480122 -3.7404697 -52.941833
-5.673048 2.1317081 -45.963909
6.7100716 -9.7848186 -49.240887
4.168972 2.3341088 -48.404995
10.313217 -12.250299 -51.930542
8.9917183 -7.3372188 -50.203224
5.9336681 -1.7801003 -46.92865
-1.9768085 -2.2431493 -53.343281
-6.7471485 0.28597128 -46.759758
-3.4183483 -3.0983801 -49.697426
-4.4612961 -5.2926121 -49.190323
-0.83654213 -7.2860904 -45.840271
-2.2074165 0.89537477 -53.692543
-3.2253971 -5.3147106 -50.391361
-2.8463573 1.801543 -50.132133
5.4677162 -9.2368736 -50.202354
8.2325706 -7.5757022 -49.455864
10.066479 -10.8032 -51.135017
4.2422981 -1.9292368 -48.596611
9.0853348 -10.889654 -49.308762
-7.2588501 -4.9900484 -49.412743
7.6813068 -9.5665808 -50.646175
0.50761223 6.3932405 -54.699829
-13.391941 1.2041752 -40.870132
-2.5480862 2.3202279 -53.092678
-6.7747192 -4.3974113 -51.088104
-3.7515545 3.0584335 -51.861565
-4.8092613 2.2486918 -46.549744
-7.6958733 -0.19612956 -50.357666
4.47509 -1.8050379 -50.595341
9.8812027 -5.1174717 -50.59288
1.2979202 6.6175723 -55.355225
-7.7488079 -0.40001261 -50.33297
3.8976345 -1.9351712 -47.871948
-2.5412769 -2.9582982 -48.287701
9.6052399 -11.087933 -49.64447
5.1576557 2.5435281 -50.409039
-1.9738426 -0.93298829 -53.276646
-6.4387493 0.21291256 -46.429867
-3.3482704 1.3648276 -49.443157
-6.1228123 -0.16815865 -47.921638
-5.578867 -5.2794142 -46.74749
-3.2318954 1.4980896 -48.29306
-6.6454124 1.5485234 -44.761879
-5.977232 -2.9904151 -48.546749
14.118889 0.15393138 -40.663437
-6.4680862 0.95676637 -46.580784
10.724163 -10.355654 -50.468102
0.8166523 -5.2626705 -52.006027
4.3798237 1.4086506 -51.30703
-1.9489803 0.85380626 -53.48674
4.2517719 2.3886776 -51.38089
4.9132938 -0.98070341 -48.271629
4.554882 -1.9200561 -48.847771
3.3932858 1.1136971 -52.490982
-6.5277634 -2.20244 -50.89603
-0.58631325 -0.4175036 -38.869911
4.4123974 -3.3186264 -53.068192
0.50956726 -5.1959724 -51.803745
-6.0757618 0.99480844 -45.761444
-1.2563648 -6.468575 -47.450722
7.117527 1.7570038 -42.505428
6.8639622 0.84884286 -43.057869
9.1291161 -8.1348705 -50.333298
8.2534523 -9.6927357 -50.899727
9.1987381 -2.3325615 -43.594658
9.4578247 -9.8951588 -47.111012
8.7136154 -7.102798 -46.404621
9.4668617 -11.063938 -49.67318
3.1297455 0.12341619 -52.076607
9.9850731 -7.9137726 -48.478802
6.5415802 -2.2272387 -47.344681
-5.6672974 1.5778155 -45.65826
9.215271 -10.946098 -49.405159
12.398022 0.26468253 -48.72057
-0.44716644 -3.2202549 -50.596443
13.421688 0.35382104 -49.252922
10.220383 -10.177389 -50.140411
5.2813091 0.94131041 -50.843517
3.3215904 0.42666006 -52.118668
18.242023 -8.0144482 -45.002827
-7.1420364 -4.8506255 -43.945396
9.3688965 -7.232728 -44.154251
8.04562 0.28605568 -43.093384
11.369152 -0.077532053 -45.296516
9.5029831 -7.8797202 -49.235413
7.3711166 3.8697448 -42.763687
9.0734634 -8.6431961 -44.441208
10.139118 4.3681049 -43.67487
-2.0616627 1.3698244 -45.526577
8.1707954 0.28412294 -43.157543
9.0349846 -8.7514687 -44.437927
8.4243813 4.0277758 -43.120354
7.6635571 0.26009834 -43.003544
14.225655 1.7231126 -48.427277
15.101311 -10.428324 -49.505695
5.4285793 -1.8264346 -48.999058
12.794487 0.69460583 -39.434593
9.0100632 -10.503717 -50.442776
12.869568 -9.935648 -48.360161
7.0204735 0.85256362 -42.994175
7.7882919 0.85966659 -43.23576
11.665813 -8.1687412 -51.067036
7.3482838 2.7532773 -49.705238
9.5710754 -8.9919405 -44.700119
11.809052 -1.6706165 -46.817459
13.322647 -2.0287657 -44.61726
8.2072525 0.43128181 -43.730652
12.932934 -0.032153845 -45.950817
5.2314167 1.6702285 -42.082321
15.144897 1.7698526 -51.250076
16.685852 -6.8638635 -41.268585
12.64603 1.2055185 -38.952045
13.093033 1.8827441 -39.420094
15.512218 2.4292312 -46.317165
7.9546776 3.5133157 -43.211136
-11.02784 0.89281201 -31.82122
-6.5140171 0.76651025 -42.355591
7.2453251 -2.0778248 -47.485783
4.0265465 -0.89802277 -48.581657
12.524071 -0.35391676 -43.920563
12.608452 0.76656914 -39.308445
12.797764 0.70558691 -39.396206
9.9729156 -7.3231773 -41.998104
13.437317 3.4012203 -39.329361
13.210381 1.5524399 -39.967926
24.491863 1.9148076 -36.5369
13.57357 0.11569738 -40.405155
2.4670143 1.3451984 -41.638336
-4.3823299 0.16110492 -38.892815
14.828609 4.3326383 -40.247967
13.202435 1.5403452 -39.87286
-3.5805359 -0.80054641 -36.870567
7.4049873 0.39358473 -43.458546
8.2129898 1.8421817 -43.678539
12.96685 -2.0211506 -44.538868
11.605347 -0.075746298 -45.39777
13.545189 -0.49479806 -44.657211
7.219202 0.84014702 -43.116325
9.1032372 2.0980313 -47.767273
14.759285 1.6789892 -42.797974
13.020142 -8.0755854 -45.621727
10.981415 -1.8507191 -42.785194
15.83596 1.7649267 -49.054096
5.5163555 -9.2793741 -50.19331
11.95863 1.8299036 -39.173546
8.6750145 -2.8451014 -41.570789
7.3657837 0.28939378 -42.87056
12.60828 -2.4419401 -44.678337
10.491604 -11.225922 -50.71077
11.062962 2.5969143 -49.336548
10.581303 2.3275349 -48.583794
16.034992 1.8189979 -49.165863
8.4824638 -4.5686903 -46.119576
7.8260059 2.0831883 -43.040802
6.7798061 1.4562285 -42.267212
7.6492119 -6.8542213 -45.923618
-8.8804932 1.100611 -31.449932
-10.520024 1.1502531 -31.850353
10.575985 -4.1508622 -40.82494
21.198135 -7.4916892 -47.137398
4.0518475 0.30093658 -46.040108
0.2725563 -6.3999958 -46.419636
6.8484402 0.33063519 -47.381985
10.076519 -8.5614138 -43.578453
7.1914978 1.2899632 -42.899487
12.875362 -0.041775346 -45.927662
9.3016205 -6.5125489 -50.340897
10.149212 2.0030923 -48.513752
5.6983795 1.1363919 -42.383247
12.802879 -8.6029491 -52.051785
13.136234 -0.48047113 -44.54454
13.910748 -10.13039 -48.859829
14.032444 -2.476238 -47.877556
13.037411 4.1863227 -40.203377
11.213268 -5.5286765 -41.5578
14.472366 1.4957995 -38.669342
9.256031 -7.2598524 -46.594498
12.618401 -2.9700251 -42.970932
14.829998 0.19057035 -40.877895
12.663918 3.3068633 -39.184029
13.444149 0.094606638 -46.178196
13.022343 1.1914382 -38.988735
117.42527 -0.082138896 4.9894676
-6.4575691 -5.4548926 -32.827457
60.368103 1.0192525 -34.886086
10.221226 -8.5653839 -43.623798
9.5635223 1.5704122 -43.317078
13.717525 -3.3137112 -47.508308
16.088638 -7.8660698 -47.544708
12.887753 2.0144806 -39.140347
12.835987 0.80393767 -39.344246
7.366539 -9.4508038 -46.210789
14.561371 1.9401426 -39.143421
13.678436 -1.9790407 -44.692657
20.958405 2.1747246 -44.521591
18.364388 0.62168765 -42.921791
13.866749 -3.0456905 -43.683632
20.482822 1.7268214 -44.396046
17.917519 -6.925312 -45.836864
16.516518 2.0869336 -43.355408
7.1769161 3.3829255 -42.99984
8.0820999 -6.1278043 -40.751701
11.083595 -5.4476328 -41.494717
6.225153 0.98207426 -43.00988
18.202854 -8.1852951 -48.364883
12.644741 -2.9392624 -46.87738
10.556564 -7.4218726 -42.115028
-8.5751057 1.8026197 -31.754967
-12.852673 0.61903524 -32.099747
23.732456 -0.045685649 -44.991405
22.264786 0.51160383 -37.013054
23.183701 -0.58817482 -45.043941
10.232452 0.19066322 -47.780216
15.214325 1.2272077 -48.808933
11.193283 -10.507538 -50.091125
14.656548 1.6112223 -42.303589
20.482906 3.2996459 -44.079735
18.166115 -7.1618381 -47.258091
13.482517 -3.035145 -43.452976
13.885216 0.18089712 -42.518276
27.185463 -7.1801167 -42.315361
15.851097 -7.0715213 -41.494881
15.631622 -7.935493 -47.419945
11.74662 -1.8652108 -43.926849
13.011673 1.8589749 -38.910252
17.456085 -7.8560071 -46.872925
16.822903 -6.6863842 -45.329315
19.430679 -12.146389 -42.827984
20.137569 -7.3874412 -48.027901
18.330055 2.0833473 -43.610802
7.4584579 1.4426641 -43.622215
22.930721 -1.7248055 -45.024158
17.712875 0.67289138 -43.652882
-9.274333 0.60697103 -31.295311
21.414951 -2.83109 -37.120239
24.369022 -3.2514591 -45.461128
12.464725 2.1508555 -48.342117
29.903465 -9.8852043 -43.081318
30.032814 -7.3113589 -42.760525
7.012785 2.0418723 -42.427044
7.5315914 4.1297121 -46.251862
30.808834 -7.2864799 -42.908138
22.267853 1.1905572 -37.008961
-3.3237572 1.4381542 -30.344557
7.883934 0.99260068 -43.239639
12.865864 5.2205334 -48.827187
-7.5839672 1.4310963 -31.310499
30.4081 -9.9286995 -43.171005
11.472294 0.13918102 -39.464149
9.0078735 1.6193159 -44.377419
-12.909655 0.50946164 -32.06263
21.295208 1.9950116 -37.14283
12.675068 -0.57959986 -44.315926
34.268154 -6.6495795 -40.068748
12.910763 -3.0995438 -42.158195
28.006721 -2.2742031 -36.739727
15.73941 -6.522881 -44.377655
32.737083 -14.282887 -48.616646
26.27689 -0.44483137 -46.265472
30.843197 -9.5294647 -41.934803
24.477608 2.0431497 -36.513424
33.274128 -7.6925378 -38.764263
32.207657 0.21580684 -36.964493
27.050678 -6.1087751 -38.106888
31.382877 -9.6742134 -41.926918
12.384033 -2.2647011 -42.185326
22.912384 2.2502291 -44.7104
15.765526 -6.9967074 -41.426941
18.982891 -12.029579 -42.705284
24.612427 -14.735239 -43.749092
20.496735 -8.5417042 -45.179321
13.106194 -10.962933 -41.122971
16.271572 1.3333685 -49.166405
37.648743 -6.8580418 -42.611668
14.034008 -2.0963068 -43.631962
17.48217 -3.3407445 -43.889336
27.107529 -2.239326 -36.616982
42.980911 -11.623865 -41.344742
17.002911 0.9631803 -42.910786
38.985195 -9.4017582 -39.904877
26.775173 -12.931717 -46.913895
32.416611 -10.852385 -41.309296
7.5103321 1.301393 -42.801304
17.143333 -7.6688218 -44.6409
17.211063 -6.6927838 -45.403233
11.886913 -5.9868445 -40.716721
9.3125114 3.4840822 -39.060802
17.710842 0.71907568 -43.583965
28.453941 -14.074938 -35.058098
12.441185 0.45841265 -39.7784
40.61911 -13.216738 -38.85762
8.5625496 -8.1523628 -44.168568
22.113918 -6.0474691 -26.728905
22.623241 -2.684617 -45.865616
7.7714748 1.4662755 -43.043732
27.035606 -10.297131 -44.438335
29.885277 -16.976763 -34.39109
29.280144 -14.395452 -35.277946
33.690746 -14.620478 -33.413925
34.739708 -16.589977 -33.273495
29.267765 -5.8240433 -39.857811
14.494759 -11.297266 -41.330006
18.009911 -8.6212845 -42.288475
8.1219139 1.360085 -43.017265
9.5705528 -5.4603462 -41.199814
16.413368 2.414453 -49.172249
17.715405 1.0976238 -43.068996
30.873386 -17.259804 -34.412533
7.0307522 1.6472199 -42.223534
37.779785 -6.8889394 -42.578907
22.666584 0.51795149 -37.037674
36.244263 -6.8199496 -42.282314
-13.779427 -1.4218044 -31.889565
13.843266 0.29690409 -39.988461
28.670311 -0.51386571 -36.699036
37.789604 -10.639397 -40.581726
17.712242 -6.0735002 -41.36692
5.543972 0.79661775 -42.41478
13.906662 -4.5693636 -37.583714
23.494534 -2.1915498 -45.143867
22.659973 1.1300433 -37.023022
30.224327 -14.638939 -35.347321
15.080006 0.22860038 -41.254036
9.8506927 -8.392931 -43.476139
12.384037 -2.3269958 -43.44112
23.346188 -7.9290352 -42.861755
9.0046768 1.1572084 -38.983135
71.80233 -0.75417727 -0.68883324
29.362495 -10.843472 -45.148048
22.109375 1.5572236 -36.293728
13.33868 4.0689316 -39.834114
30.481533 -10.132463 -41.759041
31.723976 -11.064386 -36.472549
30.514851 -9.58535 -41.519005
27.692951 -11.474272 -14.503174
40.298691 -9.5589352 -43.221123
32.05629 -9.7841454 -42.028908
17.879723 -2.0512218 -45.040329
20.103928 -7.0886211 -45.87513
10.025295 -7.3625178 -42.06356
17.475315 -7.6726027 -44.679642
10.964855 -7.5522761 -44.783779
38.109432 -15.34129 -10.170902
30.713497 -10.262001 -43.33791
16.524071 -0.59969532 -42.749702
44.651878 -11.947514 -41.558743
54.842499 -12.837458 -42.106724
33.980717 4.2616854 -35.531921
29.290512 -14.351988 -35.158295
25.730759 -5.9709878 -37.928925
37.633846 -17.796082 -33.306534
33.242661 1.8997495 -34.952534
41.64315 -13.346996 -33.73497
32.17173 -10.416624 -43.61219
31.394085 1.7373445 -34.709965
29.961308 -6.2256279 -38.566708
39.102009 1.9401026 -37.271954
44.214279 -11.390791 -43.36742
39.811428 -9.5359497 -39.965794
32.770679 -6.8797512 -39.75597
31.78244 -7.1290193 -39.398418
63.053154 -2.3292031 -36.751629
39.088272 -10.641834 -40.564228
34.26989 -12.15995 -33.599194
29.267021 -13.373919 -34.938339
12.028934 -0.6546368 -44.038925
13.396111 0.55388498 -40.00605
8.6057816 -7.049077 -41.571022
49.518906 -12.084545 -42.035599
39.238125 -13.261585 -33.697514
22.013218 -1.3024936 -36.975662
41.459129 -11.780293 -34.727467
17.508133 -7.6725631 -44.689163
34.489124 -9.783926 -44.316139
22.720032 -6.2039566 -24.659336
21.055969 -0.31586874 -46.404026
32.493214 -14.139944 -33.41312
32.745651 -15.080893 -33.622681
10.229904 -8.5631742 -43.630123
12.879272 0.21172726 -44.650738
24.813324 -1.3124913 -37.295601
42.996445 0.46220517 -36.270687
36.571865 -6.6546431 -40.838421
23.748737 2.2315462 -40.811985
41.741531 -9.8093643 -40.279594
32.974247 1.527601 -36.869091
24.270649 -2.2589586 -46.346558
28.309933 -10.059685 -44.134354
16.484528 -7.3511844 -44.356781
14.066326 -5.3836474 -40.806118
33.6017 -10.868526 -38.098217
29.884121 -13.512505 -36.027451
28.972458 -5.6984239 -41.494297
34.798721 3.7240047 -35.01086
35.965206 0.51857042 -37.255348
23.531353 -1.6006812 -45.138931
22.07502 -0.18577433 -46.683865
46.733147 -14.213312 -39.42511
35.01989 -6.739656 -41.967125
30.372295 -10.109621 -43.22583
22.26453 -1.3125995 -36.992443
26.221321 2.955327 -34.574448
71.06385 -11.407314 1.5319672
10.89576 1.4835193 -39.36541
28.686501 -7.6205211 -40.656769
56.741127 -17.220102 -31.677763
13.690571 -1.8526663 -42.632092
13.997433 -0.43100715 -44.945004
21.824909 -9.4330387 -43.55714
15.263317 -2.5019591 -43.930157
35.068295 -10.085873 -34.882603
62.198174 -4.9090633 -2.0591335
69.757942 0.52131987 0.72801971
30.297508 -10.060585 -41.75803
61.547974 7.3346391 -1.5494213
56.588531 -16.13987 -31.903152
29.940079 -14.835569 -35.387966
52.694908 0.57787275 -34.660313
39.225227 4.6780353 -35.728363
52.414246 -18.029655 -32.888138
51.963333 0.81698823 -34.572365
25.234142 -2.1919565 -36.349644
49.876022 -6.2442002 -36.193375
62.204338 -3.4351926 -25.588434
33.984398 -14.607849 -33.395561
30.259861 -7.240077 -38.384018
35.803402 -11.707052 -38.287979
43.517647 7.9384351 -37.883179
24.588924 -2.2337065 -36.509403
33.108227 1.8825269 -34.949909
56.775116 -6.3212242 -36.59465
33.098553 -5.7950449 -35.116825
32.090858 0.58499622 -35.180008
57.720001 0.29083395 -30.845058
81.021423 -3.1612635 -33.017124
36.543644 -10.265635 -35.012543
68.713028 -16.047844 -28.927694
83.813843 -3.078402 -33.110302
61.401489 4.6990166 -30.345766
58.601135 0.34364438 -30.628023
55.873688 -15.215702 -31.414312
36.167114 -12.501787 -33.657566
54.180244 -1.9682395 -36.193409
33.832893 0.79173684 -35.085037
24.721897 -4.9325066 -36.839996
61.58799 -2.3387864 -36.639084
35.521564 -6.8800454 -40.787914
51.402321 1.1330976 -34.69833
18.145924 1.0985825 -43.18383
62.047905 -13.099798 -34.968311
50.992393 1.0533001 -34.643085
55.807877 -2.0474637 -36.305649
52.873848 4.400826 -34.474457
56.453644 -9.0221195 -34.904629
12.994305 0.83892989 -39.381531
34.620716 3.7117004 -35.002766
41.609871 -9.994051 -43.315487
32.238953 -10.413927 -35.982216
59.63578 0.83240581 -1.8045406
50.793167 -5.7511024 -36.241371
20.485321 1.8665538 -37.048561
37.996624 -13.034557 -45.816238
62.958954 -6.448885 -36.802906
50.216881 -11.238403 -34.574234
141.58398 -13.525681 0.043590546
90.288696 -0.64405137 6.4504509
69.881165 -10.310892 2.743576
29.101368 -3.0890529 -37.255779
49.320923 -14.325983 -33.187515
21.941925 0.49271345 -36.95871
63.417809 -5.3143082 -1.2861633
64.713821 -5.483366 -0.83862114
90.273865 -14.507341 5.1481094
76.363129 -17.810289 -29.393869
71.385582 -10.730057 2.7698784
66.348053 -5.39221 -0.22320747
64.280899 -6.1835938 -1.1443882
72.185013 -11.552639 2.0900803
75.469627 -11.905035 3.638195
66.48262 -13.932133 -2.0180836
87.446297 -11.325403 6.6392937
12.699989 1.9023309 -39.671558
21.040409 -1.3043386 -36.833733
67.905945 -9.8295574 -31.790871
67.785599 -15.834419 -29.295248
51.766876 0.69448733 -34.577286
80.614967 -16.788679 -27.839008
23.477108 1.9158762 -36.314892
33.722324 -7.8969803 -39.043571
33.035378 -7.1175351 -39.597351
22.442989 0.52041435 -37.064472
24.691917 -0.93670362 -36.294289
29.867256 -13.657181 -11.534029
71.764282 -8.8772449 6.5003624
76.52018 -13.864244 9.7506447
31.08902 -10.790941 -36.592041
86.429642 -10.847906 6.430378
57.386192 -2.7663808 -36.465099
71.020172 -11.385616 1.4661522
71.540482 13.591721 3.2450485
62.276253 -6.9530573 -34.574974
67.922394 0.7332077 1.5962029
71.164429 13.499582 3.1337128
34.032711 0.72291875 -35.23951
63.624916 0.50298619 -1.1685467
35.24651 4.3475232 -35.524952
89.640259 2.4187741 6.3346443
89.170845 0.85188723 5.3423157
73.026878 -11.54064 -33.504333
78.096771 -13.939787 8.2807961
77.91391 -15.472336 -27.714975
76.513985 -17.952833 -29.597017
78.243507 -15.460899 -27.665794
63.19516 -2.2012749 -36.699974
117.51933 -13.310083 12.640789
96.969246 -1.2778368 6.9177208
21.076477 1.9075563 -37.157131
123.47793 -13.363173 13.918472
95.960297 -16.667896 -21.593292
30.594311 -8.552166 -42.976494
32.160057 -8.2691507 -41.968956
61.035355 -1.5126514 -37.318592
67.59156 -7.8821626 -21.585287
77.940987 -7.6755152 -34.482216
99.228233 -16.911184 -20.772247
68.267715 -2.6869152 -32.960094
31.086979 -9.9737644 -43.363258
21.980343 -1.2956798 -36.957664
36.681801 -1.2570846 -38.02137
24.801086 2.0115216 -36.58276
47.331543 1.1904452 -37.263412
59.565414 -4.0802975 7.2227669
51.780579 -14.792252 -33.25526
58.081116 0.45755458 4.4929237
59.222862 0.67103577 -0.80900764
96.976723 -1.1953325 6.8543205
117.13491 -13.127975 12.261852
63.398972 -6.3954468 -1.3154373
72.122765 -9.0477552 6.73106
78.385391 -3.0021219 -33.000389
85.083 -13.839375 3.2429581
39.982887 -10.736937 -42.614094
50.554306 1.704345 -34.224812
70.113113 -10.709909 2.0397568
69.45768 2.1974742 -32.610691
97.489952 -12.926104 -23.402855
60.613655 4.5884013 -30.272345
96.338631 -10.452909 6.5526733
58.694557 4.5762577 -30.478233
122.64625 -9.719841 6.2595825
33.247509 -10.668304 -36.253708
22.074482 0.44434762 -37.031708
22.982559 2.2713943 -37.512161
33.881481 3.1693087 -6.4047718
41.346916 -11.786665 -42.798698
34.455544 -13.835888 -11.422222
31.256878 -7.4132261 -38.576496
29.46257 -10.014912 -40.532787
33.207409 0.50853682 -8.4997387
33.615112 0.51849771 -8.1305676
52.704689 -14.98035 -33.272327
30.32856 -10.531374 -36.543388
57.270943 -15.716169 -31.367222
35.765747 1.8668056 -37.479389
57.363342 -10.578808 -31.630739
36.919071 -2.3952134 -36.799431
60.015923 -9.0015411 -34.999287
66.500038 -8.7938633 8.3434029
32.88987 -10.533768 -36.139221
67.269234 -9.5871372 8.1566811
58.630959 -7.2580233 4.685524
68.781494 -10.25803 2.1752052
69.871513 -8.3549538 -35.275902
78.4972 0.59963846 3.553894
96.979126 0.75438786 5.0399513
93.698051 -11.567869 9.9044838
68.220474 0.71178102 -32.451935
68.497856 -8.2564602 -35.170414
35.316605 2.1764104 -34.55595
64.913902 -12.592182 -31.406418
100.75346 -16.11071 -20.482992
103.88905 -15.536257 -6.0122375
124.56406 -10.422741 6.7811508
70.615036 0.81694531 -32.498508
58.78273 -1.9423506 -31.852999
128.04123 -11.920839 5.6977348
131.54498 -10.776846 8.824131
124.58987 -1.8860917 4.5972595
125.64651 -11.283054 2.4975624
140.41418 -14.288929 6.5746689
21.515079 -1.2771124 -36.847233
30.248558 -6.4955835 -36.246544
42.697983 -0.027858019 -37.95829
33.010361 -11.140675 -35.691711
38.225197 2.1427505 -37.807182
58.783775 0.55036497 3.6767807
21.704857 -1.3120583 -36.924438
59.666893 0.37663603 5.5458603
57.583374 0.23124361 4.6301422
75.797768 -13.043713 1.1485672
58.781189 -3.2937617 -37.811897
70.450661 -10.319204 3.6749382
90.194153 -0.61055893 6.4442787
76.594757 -9.1498146 5.2635994
62.443413 2.3829458 -32.976246
74.893204 -3.532258 2.0523224
69.03479 -16.829409 -28.600355
118.69509 -1.5277945 3.7554245
137.74594 -14.107491 6.0153732
122.85172 -4.3426704 3.1960411
130.88577 -14.212572 16.852169
129.75769 1.4961281 -1.0015297
120.56402 -1.7256383 4.2088089
90.756111 -15.394129 5.1082993
57.9161 0.70978379 -1.7538319
30.334469 -10.565905 -36.522705
58.630226 0.72110653 -1.4282627
68.866936 8.5312405 1.8821449
79.333237 -11.532352 9.1742821
40.975967 -2.5480127 -38.082829
34.003017 0.91019869 -35.031406
41.61171 -7.8225183 -36.010834
39.574394 1.6115129 -38.09882
34.193542 1.4152625 -35.017082
70.226906 0.55286098 0.92076111
57.526611 -4.3393087 4.512455
51.915794 2.1442831 -34.535816
56.351799 1.8751283 -29.471863
71.317413 -10.384832 3.9291115
71.198135 13.552313 3.0015793
66.189049 0.7143631 -30.257158
126.75066 -3.6554563 8.9422455
123.7971 -3.6316743 8.1075134
127.35096 -11.088497 9.0309944
126.22944 -3.8967326 8.3836479
97.536346 -15.416281 -21.114891
115.80036 -0.64383799 2.2790909
92.300888 -0.25772178 5.1162148
122.9304 1.1364326 6.2783051
120.96894 1.4642425 2.3182182
139.02591 -14.271212 5.6319466
144.23602 15.237242 15.623684
135.164 -8.5510464 10.629951
28.499798 -3.1486697 -36.802433
29.057682 -3.2057812 -36.906567
31.974834 -12.950802 -12.739241
34.38414 3.2460923 -6.0306797
34.891556 -8.4751358 -35.049976
37.944683 -2.4961572 -36.954529
12.966625 1.7137837 -26.590654
45.979553 -0.49076843 -37.159779
51.154823 -14.605381 -33.283398
71.972374 -0.90641677 -35.299385
68.089249 -9.6968098 7.2127876
72.590324 -16.4228 -28.610394
71.637321 12.816561 4.5704689
33.034187 -8.210474 -34.6982
67.350563 -9.6374722 6.7888641
51.904182 1.1474597 -34.823025
32.62719 0.37838852 -8.9956799
63.919189 0.73309064 5.9873085
45.652771 -1.566424 -37.242432
51.736824 -1.3159826 -36.491154
33.671806 0.35270476 -7.3499546
64.657677 -8.6173477 7.5292053
52.365166 -11.03167 -34.649193
48.712929 1.8642523 -34.259636
42.001564 7.7154984 -37.724838
37.031452 -10.33252 -35.126915
58.709602 0.54332495 4.8240662
83.103485 0.55316901 2.6343842
78.260445 -11.129759 10.126514
55.409569 0.87857008 -29.96426
71.579643 0.54627085 1.574646
60.413696 -6.0849404 -2.6289101
92.658806 -15.080267 -26.167973
122.90125 1.4213464 3.0225372
128.67245 0.87786889 3.1890678
143.58401 -14.809923 6.4513817
138.73746 -13.017982 -1.260437
144.25327 -10.192785 0.18050003
125.90549 -6.4572625 -1.4911804
145.54883 -7.7830429 18.730831
123.35564 -4.8552299 -1.6611176
123.6522 -4.4682784 3.4478378
122.43993 -2.7555587 -2.4405499
133.76053 -0.84491271 9.0993576
33.16267 0.42900157 -7.7183781
59.331856 -3.2139616 -37.900795
32.152702 1.3538954 -34.857887
53.344513 4.4364796 -34.550694
32.934238 0.62058043 -8.7759705
57.553276 -12.130159 -34.785915
52.13549 0.52424121 -34.596188
56.526604 12.206717 -1.4207535
57.580231 0.45271349 3.4811211
61.963791 -11.227392 -31.782293
64.843971 0.97951984 1.0293503
57.251602 -2.345067 -35.92083
66.118011 -9.068367 7.2189293
59.675713 -6.1359768 -2.9274197
66.623405 -8.7368145 8.1806526
61.817261 -13.731182 2.5098267
60.590759 -6.8714643 -34.585964
75.923828 -11.18121 5.8985443
88.133125 -10.989233 7.7099686
32.632961 0.71723676 -8.5628433
58.927917 -10.764059 -31.672373
90.181442 -0.66194063 6.3258209
127.90318 -0.59151924 7.8635139
108.73028 -10.873718 -19.615025
76.554825 -3.2111807 2.8186951
140.40182 -18.268795 -3.8374405
129.75757 -5.9787021 -0.26502228
75.819016 -10.524363 2.2543716
51.36338 -11.33704 3.8803406
54.574379 -1.8457513 5.0490036
60.641998 -10.349855 -37.367912
58.798973 -8.9258404 -35.103424
58.612808 -7.3356948 4.7820702
59.301247 -10.648062 5.1637459
56.028618 0.96632123 -29.925665
71.847824 -10.3979 4.2646828
77.905075 -3.1331239 -32.908905
34.777115 -8.4559383 -35.044994
52.358658 -14.288097 -33.563362
79.671974 -16.710279 -28.168884
62.288208 -5.1594477 -1.849823
57.988548 0.21766448 -34.573204
64.522926 -8.4253998 4.1646347
61.611504 -1.212698 -37.751682
80.576622 3.0097804 -32.82645
72.016769 1.133111 -32.643463
55.892235 -1.8284384 6.0381279
58.193352 -7.40242 4.4853554
73.738388 1.1126933 -32.631523
73.596184 -12.288748 0.93544769
76.271568 3.9725213 -26.661858
67.302048 3.4505415 -27.170328
60.089996 -1.4820342 -37.262981
74.039955 0.081778646 -27.041437
66.592896 3.3851519 -27.228132
75.467873 0.97594237 -26.753849
90.260315 -4.090425 -23.231258
96.062767 -9.0494423 -24.123426
81.062317 -1.4274526 -32.307636
99.789345 -9.7820168 -19.923931
120.65527 -2.2548635 -2.7816219
119.43906 -8.8402481 -1.6620731
135.90979 -10.185801 -1.6283894
53.481453 2.1964614 -34.795128
55.825996 -3.8487153 5.9132347
55.642204 -9.2910519 5.4008484
50.658104 -12.079199 3.4477768
63.776917 -6.7977805 -36.500984
48.212723 -10.460623 -34.130894
65.839355 -8.8356533 8.042511
57.193604 2.0500739 -29.428638
60.035797 -0.6585809 6.7970123
61.736008 -10.001509 7.3228989
102.66552 -4.6879559 14.604889
78.546951 0.57834196 3.4346123
96.033699 -4.1996918 8.422348
62.159691 1.7213378 -29.370567
55.614059 -4.0582981 5.5597191
100.03111 -9.2869539 -23.967922
55.666969 0.63140774 -4.0569458
134.45251 0.48435521 16.740608
79.313828 1.7917471 -24.674324
99.198044 -9.2792902 -23.994226
91.319344 -4.5955858 -23.203648
134.88272 -9.7478485 -4.5610542
113.04641 -3.2533875 -2.7148418
78.977882 2.1378596 -26.693783
55.449829 -1.7355227 5.7590218
74.483299 1.295109 -32.839924
73.926125 -14.625027 -29.633554
58.438354 -10.481167 4.6184464
54.673157 -6.6669688 6.7738838
72.828407 2.3683767 -35.447701
71.129654 -1.0747977 -35.283493
72.919556 0.69299746 2.4030609
94.724648 -4.1904821 8.1126747
92.516663 -3.5614619 -23.080559
90.99192 8.525856 -22.569782
91.329742 3.8886709 -21.944691
100.34925 -16.921322 -20.586517
68.667442 12.125841 2.9965134
102.73322 -12.429111 11.09782
63.766434 5.1657557 -30.537224
109.41875 -2.3794079 -21.115788
119.34509 -1.0321262 2.3978729
105.46322 -10.390944 -19.500521
128.9519 -6.6806817 9.1628799
70.42366 13.350121 2.5696754
56.025276 3.5370822 -29.865622
60.760246 -15.64537 -31.006596
55.753113 -8.9974747 5.8836975
56.126793 1.8818874 -29.467312
55.670883 -4.1653352 5.4883003
75.155602 -11.786198 -30.327785
104.43336 0.21185231 -20.983023
76.192894 -15.268066 0.61075974
60.175797 -4.9049125 -3.0195179
63.824654 -8.5186996 4.0260086
96.008888 2.0970633 -22.031055
58.353539 -10.400827 4.5780144
97.315231 0.81495237 10.554092
105.42301 -9.1206856 -20.955688
103.28251 0.21669459 -20.906427
105.26102 0.25656331 -21.151196
113.43002 2.3684931 -18.757462
137.69247 -12.554607 -12.328342
138.29483 -12.498589 -12.177561
142.47784 -13.253368 -0.82321739
117.33857 -2.39798 2.0795021
139.60501 -12.615641 -11.977993
116.99357 -9.2097855 -2.6775551
143.51364 16.00551 14.649513
140.37183 -4.3883963 14.894283
62.278458 -8.0705414 2.5755196
63.184364 0.92664599 5.2421875
70.806885 -10.147009 2.1094704
72.948685 3.5165143 -26.528603
57.624992 4.4645491 -30.497927
60.954102 0.81783962 -1.1471405
88.876427 -11.083115 8.1713181
57.828812 -7.4602742 4.2653122
54.715744 -6.6236634 6.7400055
55.461533 -9.3711376 5.2037277
71.333221 -10.049324 2.4433174
70.471031 -12.404856 7.5179062
72.553886 -11.821535 -30.357569
96.822868 -8.9894009 -24.204765
57.986481 -4.3130937 4.7983055
126.51655 -12.776428 -17.271793
73.906364 -0.049954414 -27.471439
112.69733 -0.66880184 -17.551289
90.068054 2.5332713 6.512764
102.34022 -0.51629388 -17.93346
114.72359 -0.68492115 -17.352905
117.12197 0.79364824 -17.319843
133.70303 -18.102859 -9.5519714
119.76569 0.81467557 -17.256638
142.25854 -5.0243554 22.883205
136.67386 -7.7697744 -11.72027
141.59659 -14.232538 -3.8324738
79.949455 0.027540565 -18.897495
119.1621 4.2503057 -17.022215
93.633392 0.79042625 -22.431999
72.314888 3.580965 -26.479652
68.87085 -10.036678 2.2522736
59.605537 -6.130754 -2.9539948
76.344635 -17.965492 -29.656546
79.878212 -2.2896519 -31.741543
77.147583 -10.204905 -30.522137
73.518326 3.6180482 -26.501221
74.760155 2.2013874 -26.247265
57.342308 1.4797599 -29.593987
55.676636 -6.6872506 7.5327263
99.783714 -14.936857 -20.36747
118.5913 -1.0167539 -16.050903
127.89449 -17.297871 -11.793489
85.734985 -6.1898108 -24.981766
55.897858 -9.0069504 5.9616394
148.34442 -16.950996 5.5921249
119.43919 -2.1427257 13.102394
131.12814 -7.7725272 -12.348654
125.22663 -9.8722839 -1.054636
68.482002 -11.773645 6.4051628
71.138756 -13.17494 9.0481491
90.993301 -6.9491086 -32.307095
88.926056 -4.6858664 -23.417606
71.423546 -10.016584 2.4958229
70.719803 -13.081856 8.7512245
70.26432 0.62817836 1.067276
58.663254 -7.5685568 4.8589554
85.475471 -2.4216659 -32.10508
73.452141 -13.485842 8.0040474
61.237259 0.9125073 -1.2531509
76.227463 -9.994278 -30.463081
74.482498 1.1173773 -26.641884
80.487564 -1.4152417 -32.194786
77.050568 -7.2049465 -31.458796
79.328545 -2.2939248 -31.72897
73.965523 -14.734001 -29.602045
44.669434 1.1188605 -10.008179
78.58168 -15.654945 -27.677319
93.006126 -3.9883413 8.8685265
100.95029 -2.1688619 14.035835
66.103462 -9.6112556 7.4350014
102.20395 -15.08387 7.8068199
91.178307 0.52365041 3.0676689
119.52621 4.1101751 -16.999199
139.55994 -3.3732243 -8.8181152
127.81147 3.9933605 -9.2905178
131.36438 0.57175255 -8.929636
148.77753 -10.555937 19.975723
143.16492 0.91206264 17.634727
81.652954 1.9821842 -30.481295
58.365417 -5.8105712 -3.7579422
96.480179 1.1633317 -22.402908
76.178543 -9.3867006 -31.998539
83.180534 1.9859228 -30.645601
61.455963 -4.8463564 -2.5882092
81.082764 0.20791459 -26.431774
113.36369 -15.565008 -18.129154
83.12706 -0.51310396 -29.381567
94.94133 3.8517747 -22.235804
117.43864 -14.197107 -19.278067
90.096146 -0.65988415 6.4552498
79.289116 -17.351715 -28.136305
90.146553 -0.61139494 6.4250793
121.59064 4.0990949 -16.782703
93.370247 -6.5552278 5.770462
93.421814 -6.5165644 5.7295532
141.69415 -14.381868 -2.2053394
132.71445 1.600647 -10.060095
138.22427 -10.281153 -1.6894951
57.451942 0.44100022 3.4131851
86.411057 2.8329482 -31.68457
74.233307 3.8928409 -26.599873
51.4842 1.7613163 -18.10425
68.92276 -12.128559 6.6818771
115.11799 -0.76196945 -17.295755
74.725426 -0.033867121 -27.604925
67.100136 -10.933706 6.9332466
70.622841 -11.307344 1.3205719
62.780739 0.90107775 -0.85552216
131.09082 2.1667612 -9.8845596
101.61736 3.889256 9.4088058
129.81967 -3.3285952 -6.3989563
133.12057 -8.131093 -2.045311
144.88538 -3.3306 14.447815
120.88609 0.37036538 4.8282661
71.258492 -12.557535 7.411171
71.501556 -11.557739 1.7195091
75.571648 -7.0675664 -27.716284
71.560059 -11.567278 1.7793999
62.25473 -4.9424124 -1.9950943
79.440964 -10.932587 -27.163433
83.531128 1.9832687 -30.75337
75.07637 2.2387922 -26.255466
81.077461 1.6278999 -25.131813
74.123573 1.0450439 -26.642935
46.320953 1.6430228 -19.312492
51.54541 1.7383652 -18.117558
80.157639 1.5692022 -25.040997
59.608223 -6.0862064 -2.9402885
94.358009 0.65822816 -22.427896
90.934471 -0.6675626 6.9165268
105.23063 1.7963412 -19.30444
66.422348 -9.1046047 7.9257812
100.36102 -3.4239562 -21.443432
147.60849 -14.813194 3.6966362
132.09818 -2.6940379 -9.2690468
147.90973 -10.464836 19.58918
145.55728 -8.9864759 16.919777
106.44334 -8.3011894 1.977829
75.285172 3.7197814 -26.567762
74.518074 -0.072918057 -27.450596
72.287994 -11.404055 3.5455437
82.434219 -8.7176085 -26.803463
82.262024 0.37943065 -26.364328
76.132904 -7.1657043 -27.807877
113.22167 -12.878241 -19.90789
59.666695 -4.8020697 -2.8374004
78.089935 0.34605467 -25.910627
100.01838 -14.929945 -20.411779
99.028809 1.7921867 -21.72546
98.965904 -6.0104728 16.421391
93.162384 -6.1528835 -26.336512
73.576805 0.76904249 2.9242249
94.603432 0.44909453 4.3896408
80.424232 0.38801897 -26.162745
131.2428 -7.1719484 -12.284966
98.486473 -13.084961 10.331181
131.0994 -2.4731841 -7.6872482
119.7754 -0.1135484 -16.05929
134.70911 -8.5770731 -1.7765522
129.88123 0.29717803 -3.8348217
128.71487 0.16643167 -4.0206585
62.251076 0.85751295 -1.0503616
71.290527 -6.2717643 3.2203979
70.208321 -10.439857 2.9670067
79.952919 -11.030153 4.8353424
70.122818 1.4290926 0.86093903
104.99006 -2.517977 -21.431805
74.087326 -12.478222 1.156929
99.203079 -7.6866484 -25.448322
61.329689 0.7940402 -1.6979122
90.136719 2.5304761 6.5853348
79.090881 0.65147257 3.8659019
106.10694 -0.012010574 17.917507
93.302322 -6.5417585 5.7388344
95.242973 0.82436109 4.891983
108.34905 -15.078995 11.002651
89.80262 -0.30356729 1.8050461
108.19509 0.33494616 -21.11537
142.36319 -9.8904076 -18.44989
109.77877 -12.987804 -19.78323
123.74009 -2.962285 16.724087
113.969 -7.7362809 -20.140816
97.165398 -9.3085279 -27.244661
97.196388 -8.8581467 -24.487804
70.476204 0.66862249 1.2369766
96.075851 -6.5174837 -26.496483
77.16288 -9.9419975 3.3516464
98.964241 -9.1952801 -24.334255
90.656181 -4.7325211 -23.484238
97.399155 -15.020784 -22.530605
87.836899 -4.3390546 -23.116676
97.998367 -5.8811002 15.654816
88.605492 2.6721673 5.8828011
99.44194 -3.3409553 -21.593246
89.257645 -1.2051046 11.802448
98.54866 -9.1439228 -24.397121
88.857002 -1.2317947 11.571228
89.951874 -1.2183514 12.289375
102.29797 4.7079401 -20.577969
89.264793 -1.2161403 11.900295
74.646164 -12.656849 1.5111122
94.041245 -6.6217084 6.1243935
90.253822 2.3598378 -23.548931
98.839561 0.2249521 -20.991291
113.74831 -11.894693 -17.698282
132.25043 -10.549223 -15.44165
142.83511 1.7097211 -10.390846
127.87142 3.8763185 -9.2965965
136.31165 -2.9271679 -8.7508736
146.27234 -8.0697174 18.918224
137.86441 -11.579929 12.427696
150.95392 -17.220055 3.7810097
135.83212 -9.9527016 -3.1250458
130.77979 -3.3178144 -6.4338093
118.77079 -2.4420948 -4.0815182
121.42196 1.501018 -2.2966537
106.60857 -2.596276 -21.639885
89.245209 -11.378664 10.172657
70.569511 0.69539165 1.2834129
95.516388 -4.2657003 8.6441917
96.086182 3.9101629 -22.245481
90.737274 -4.6221972 -23.301579
95.667809 0.93106651 9.3370972
78.948059 -10.445248 4.4042892
102.47429 -11.622978 9.3707542
96.74778 -1.1004 6.5506401
115.30323 -13.612961 15.356983
92.801643 -3.9594152 8.8445168
94.489212 -8.8374023 5.7346382
100.88425 -3.1524148 -20.607487
126.04859 -13.184135 -17.229473
139.28397 -12.515032 -12.275309
89.852165 2.2336633 -23.305016
144.43997 -13.781328 -0.47080994
97.35508 3.4417577 6.932354
149.30759 -10.563208 20.032112
118.16329 0.13735497 14.673111
129.44852 3.4735651 -3.6047363
128.25827 -5.1383562 -1.7581329
140.84015 -14.095865 -4.5698586
119.82424 -9.104496 -1.9662495
129.79715 -4.2827988 -3.4692039
91.226562 -1.3538555 6.8924294
91.094299 2.3276429 -24.022888
101.17133 1.5816646 -19.460178
101.34053 0.26209986 -21.39296
95.557907 0.89435101 5.1077194
108.98978 -7.2712078 -19.989658
133.70312 -16.476847 -15.103422
91.282318 -11.054285 9.8021698
98.55722 3.6912613 8.1099396
91.455261 -3.4165537 -23.052839
99.724426 -2.6873608 -20.68433
97.267509 -10.592054 6.9357834
96.698029 3.4494743 6.9700623
96.883705 -6.7751923 7.37994
96.55761 -14.794662 -22.339832
90.612831 -3.3902507 -22.975075
72.94339 -11.483034 1.402523
78.527008 0.64957595 3.5195885
82.335701 -4.48417 7.2590561
98.184593 -15.215084 -22.463758
95.571068 -9.0727386 -26.985483
77.935349 -10.129374 3.855793
89.784912 2.3190231 6.288063
138.84818 -12.35396 -12.399912
125.14028 -3.8072526 17.423897
90.100693 -10.802458 9.0696945
123.17222 -8.2420378 -13.194435
102.30497 4.6587973 -20.635235
145.99332 -14.059212 22.602276
146.44113 0.2466079 19.149475
120.51794 -3.2173488 -2.2851276
95.485214 0.56849098 -22.659042
78.533005 0.65260196 3.5126839
89.374115 -1.259223 11.815002
89.017151 -1.1238245 12.097591
89.641548 -1.2444504 12.070358
89.84301 2.2575288 -23.956532
88.122467 0.45080233 11.946056
95.014915 -3.3476529 9.2346687
88.756721 -4.7053261 -23.463951
94.826874 0.35152841 4.4635048
95.151665 1.1574941 -22.384647
106.61161 -10.886621 -20.133385
98.0858 -1.1497405 7.3410492
108.43604 -11.139059 -20.092716
102.96927 -10.33774 -21.058382
122.34592 -9.1849689 -15.729153
109.80856 -4.6346674 13.494492
124.50455 1.7030487 -15.932957
135.85724 -9.2722092 -13.793159
102.26417 -1.8231227 17.767513
144.09918 -12.760717 13.861412
149.27643 -18.095572 1.5006027
143.61029 -12.617741 13.95092
123.75195 -10.970379 5.5248985
105.23914 -6.7255845 -19.803761
154.25644 -17.78344 5.0870094
142.90192 -4.7191687 16.894798
120.55457 -0.56352901 6.7111664
116.079 0.035931945 -16.001169
131.48376 1.7638633 -10.079153
133.76422 -9.5064716 -4.5548096
125.6957 -3.5845513 -1.3625126
95.824249 2.0683949 -21.884594
91.922836 -10.02713 14.035049
97.563477 -6.7482848 -21.862473
94.963684 3.6740751 -22.271988
119.34673 1.147579 -17.065645
96.543716 -1.0557992 6.3459549
114.5994 -0.017342329 -16.127457
118.17652 0.93289423 -17.113283
125.4752 -17.513058 -7.1805801
110.84362 -2.1499307 -17.438755
118.27068 -15.25618 -17.24732
117.55346 1.0523469 -17.115108
106.66155 -1.2828232 -17.906769
123.32456 -16.544262 -11.302122
139.13382 -4.1472635 21.026817
88.45018 -10.976898 4.9080315
89.629677 -11.05777 5.5588493
131.79993 -2.4739799 -7.6466064
140.22168 -13.765753 2.0072174
131.96933 -12.674635 -3.4422932
134.6752 -12.549793 -6.1264362
144.2951 -8.909215 16.473259
93.456879 -12.439646 7.9196663
98.589722 -13.096096 7.1207466
118.97974 -7.4234176 -2.6771069
121.12026 4.268261 5.2696648
103.55433 4.7862053 -20.699009
140.80725 4.3551512 10.260822
108.30807 -1.2669029 -17.924263
94.669876 0.60806584 14.906162
94.703835 -14.974909 4.1933937
109.94207 2.146282 -19.370386
92.746796 -1.420036 10.262207
95.177605 0.59893823 15.286263
103.34051 2.1479599 -20.08149
88.948647 -6.7148285 1.5100937
104.09228 2.4918075 -20.16111
82.661781 -4.50634 7.4012489
92.952217 -1.475263 10.345402
91.401642 -9.9592171 13.654121
90.589294 -0.65812999 6.8375015
102.94153 2.2303908 -20.035347
97.52169 -1.4889158 13.933243
99.410454 -10.276716 7.0667381
144.00595 1.7319114 -10.392063
87.585793 -5.3939548 2.0208778
128.31732 0.40362978 -9.4382191
89.710114 -8.3615665 5.0072556
95.221024 -4.2609301 8.5484734
122.0391 -2.1561217 14.018841
150.12448 -10.951389 19.472046
122.13783 7.0140157 -1.3898563
122.52598 0.038096428 14.251602
143.01242 1.6958356 -10.369049
72.762764 -6.9093494 -5.08354
93.503922 -1.5300205 10.78643
97.042648 -4.4976134 9.8937263
94.863777 0.57121634 15.104446
112.00295 -2.6206989 -17.574047
117.00692 0.13042188 -16.188742
136.93179 -9.4609623 -13.702585
138.01862 -11.953005 -12.630829
94.628525 -1.4296227 8.5104332
132.48312 -12.876875 -3.4796219
125.8825 1.7466793 -8.9482422
97.77224 3.6297507 7.7875977
131.85358 -3.9289086 20.41349
129.33673 3.4756484 -3.6296825
137.15317 -2.8687134 -8.5686092
136.05484 -7.972702 -2.1224098
135.64288 -4.7087278 -2.2886829
125.28744 -11.170555 2.2317505
121.08997 -3.3883076 -2.1678028
123.1272 1.2260261 8.6801033
136.92651 -4.537611 15.0243
120.15363 -2.6596274 -0.93605614
144.77533 -9.0076542 16.560482
120.07426 0.85931277 -0.72968674
123.07186 0.65632915 -0.41193771
121.81452 4.0899158 5.8671188
123.92245 0.095951676 9.026062
79.828743 1.9517565 -11.983521
90.607231 -0.52568889 6.6985626
95.052612 0.32834864 4.554493
99.334328 0.17816305 10.615788
126.1563 -17.271955 -11.32815
131.12866 -12.614933 -3.6470547
95.773834 -4.7686853 5.4580841
96.168144 1.0853167 4.6771431
93.249641 -5.9812922 4.9142876
127.42329 1.0231302 -9.7405376
138.41968 -3.3507371 -8.8752117
129.14603 0.10418832 -4.1540184
120.13046 0.96215606 -17.182266
141.68051 -9.8355465 -4.2937622
135.78168 -8.0477009 -2.0572586
138.13934 -0.92778927 17.770046
117.62975 1.3095264 -2.1352768
139.93115 -2.1879148 19.147705
128.76666 -3.0213342 -6.7568531
119.29534 0.65197182 -17.412788
130.94366 -7.5937176 9.5308952
126.49798 -14.592653 19.892624
118.55709 -4.5282097 17.109726
93.822334 -6.5938745 6.0866241
96.044922 1.093756 4.5769463
113.82728 -8.8122025 -17.17663
134.13931 -17.039738 -5.0724201
126.5619 -17.39402 -11.487703
140.5444 -14.391472 21.006241
125.77445 -9.9464397 -1.0576839
128.08282 -5.4927225 -2.9168301
129.45865 -14.80934 -16.637394
136.11526 -13.318312 5.6267357
142.11725 -12.428207 13.445168
126.22167 -17.227104 -8.3525047
140.52896 -13.14864 -5.2717457
123.25019 -9.5070724 -1.2688103
119.66261 0.91549349 -1.7442913
127.85426 6.940557 1.3201599
122.21505 -2.0357149 13.929691
121.95051 0.26200223 13.790249
122.48594 4.5187287 3.4383888
120.49412 -0.81395167 -1.7210541
121.45731 0.91748095 -1.2661743
119.50942 0.77687454 0.04145813
95.236473 0.91408587 4.8385239
118.54864 1.2026696 -17.002655
96.592674 3.3112855 6.4311295
129.62048 -14.476131 -16.973795
97.508301 3.619781 7.6401787
112.23928 -2.6133018 -17.588291
132.6582 1.7340164 -12.62619
135.99313 -11.982571 -11.587299
124.08297 -7.8028674 18.157707
130.43066 -14.744539 -16.980476
135.0383 -9.3128338 -13.668844
133.33087 -10.870678 -12.938707
121.63688 -1.7798864 13.486263
130.18777 1.6800039 -12.620955
123.9826 -4.7265377 -1.3303509
141.90085 4.8619552 17.975857
145.03006 -0.92292207 20.835781
124.95884 6.6533551 2.5895691
140.97592 -13.241503 -5.4626904
118.54661 1.7443714 -15.458757
120.60972 -1.6950389 -1.758873
139.97858 -13.975603 -5.045639
118.5144 2.056916 -16.619316
121.05555 0.94980001 4.5335274
120.20989 -0.0090961456 -1.7318935
121.09905 -2.7789547 0.17099762
118.07537 1.9026003 -15.799988
116.98473 -12.278759 17.806866
96.058701 0.88106155 4.8976364
118.87627 3.724225 -16.920666
139.83969 -9.529789 -18.126831
126.45748 -13.448597 -16.931808
119.94184 -10.022699 16.285172
118.30302 -4.5688515 16.977085
117.9752 -4.5558739 16.83456
128.0473 -15.2304 -7.9678707
99.586739 0.10688436 10.83131
144.59518 -14.852716 23.470181
123.84966 0.66200709 13.19141
143.18118 -14.841406 22.595886
134.08301 -13.030701 -3.2009602
136.56729 -17.094503 -9.8964462
128.45541 -6.828876 -12.338781
139.2048 -10.352831 -2.9033813
135.3212 -9.3933649 20.70879
124.15272 6.6069226 2.4044762
126.43368 -17.222385 -8.568819
118.32316 -3.7628059 16.806438
122.41142 3.6105795 1.8713646
121.93969 -4.0800009 -1.4329853
118.68401 -1.2527084 4.0665398
144.0498 -5.2305613 18.482338
118.51661 -3.7091353 16.896404
120.53571 -10.166737 16.545124
116.49181 -2.0628736 18.105064
116.09061 -2.0120246 17.803097
120.04441 -10.03426 16.318256
128.4548 -9.7119656 -12.471066
128.64868 -9.7667885 -12.421976
116.6934 -12.191679 17.71339
126.53777 -14.755795 20.044037
123.99566 -1.1529233 18.137383
133.02844 0.49290419 -7.4208298
125.99726 -3.4784794 14.370068
131.27063 -3.8135045 -6.0120487
125.20046 0.24655497 18.971001
124.51128 -1.1269779 18.478886
125.77274 1.6845152 -8.7247295
125.28822 -1.038105 18.917053
121.24085 -10.303776 17.21994
118.82185 4.0358295 4.4445229
129.2634 3.8979383 -3.9208126
121.16531 -3.4043121 -2.2102299
125.48426 0.40671039 19.173569
130.56021 -5.5050387 -2.6887074
120.46049 -0.63947898 6.5686684
141.28589 -14.206554 -4.1759815
120.61375 -2.5741565 3.0715752
118.59367 -3.7639034 16.925152
130.2901 -9.8943272 -12.54215
142.39108 -0.8047291 19.727264
131.314 0.4486835 -7.3527679
119.77561 -3.6762683 -4.1412868
126.10542 0.65670347 17.979458
116.50986 -11.484543 17.553993
129.52109 -9.9510651 9.3691597
130.42822 -2.4751637 -7.7723541
146.4328 -0.51022196 -8.8802719
124.86266 -8.7201977 18.161339
126.28478 -6.758369 8.1038971
128.22861 -7.3850355 -2.765316
120.72997 -0.57434261 -3.6237793
133.75357 0.031299829 -7.1085854
127.47814 1.2845531 -3.912817
134.34503 -7.6070638 12.224907
125.44143 1.0080385 -11.424404
120.92913 -3.8817813 0.93387985
120.19459 0.95682025 -0.75200653
123.0127 -4.3071246 3.2057419
119.93009 0.55447078 4.6084061
122.91766 -5.1563468 3.0043869
121.64878 -2.0670495 -2.4085541
128.02435 -5.1492777 -1.822855
119.798 -2.8045406 0.78436661
122.32006 -4.2271452 3.0393028
117.59097 0.61639857 18.918236
121.89922 -10.407354 17.369579
120.49105 0.77699947 17.624104
124.81121 -1.1496075 18.705219
128.17447 0.37151515 -9.4368343
124.65371 -8.9217739 18.176785
121.30602 0.75148988 18.321339
118.29372 -3.7819183 16.788197
128.08347 1.9736238 -10.524044
125.66816 -9.978056 -1.2047176
118.79288 -4.4604173 17.353477
134.17123 -12.903572 -3.7648354
116.27091 0.70122266 18.190102
138.2713 -10.257271 23.00296
122.18885 0.30411744 12.835857
126.90894 1.4633825 -9.3486404
136.54532 -9.4534893 -13.663216
132.18307 -12.437103 -3.8240833
133.60468 -2.1931486 -6.636364
124.55337 -8.0334349 18.557491
123.77277 -4.6165233 -1.2763424
127.02758 -3.3800194 14.825901
122.78699 -5.1842022 2.9412651
120.98647 -3.6491973 -1.1277027
140.69348 -2.5120013 18.991493
115.03593 -1.9384907 17.18972
145.60925 -13.80097 21.924633
120.70501 -2.0303333 5.0572281
139.27255 -0.73844397 18.370453
122.58312 -1.2431272 5.3165016
130.38208 -3.4761744 -6.2843647
123.16103 -5.2220249 3.0705261
120.43642 -2.6290889 -1.7675114
120.1536 -1.7011905 -1.7453651
120.85046 -2.4819036 3.4878311
121.28692 2.589468 1.5245819
119.3409 0.75510859 0.9270401
118.16636 -2.7074852 0.31944656
120.78124 2.5773892 -1.4583206
126.69192 -14.63728 20.022057
128.09518 4.0344911 -9.3483219
120.13757 -8.0180817 18.034191
128.89658 -10.470274 18.666824
120.84745 -1.7394507 12.998039
126.80198 -6.2215214 -7.5578976
121.53536 -10.408533 17.317509
141.65887 -10.406881 -4.5637321
121.76812 -10.453453 17.429783
128.35236 -9.6376896 8.8635483
133.38348 -3.1045961 -6.8265743
138.93356 0.77184772 18.467983
119.20257 4.1005712 2.3947411
120.56379 -2.4893889 -1.844677
128.5896 0.62003231 -3.7946014
135.97736 2.2189448 -13.243309
125.92628 -2.8380194 8.3688469
125.2282 -2.9057305 8.0608788
121.36567 -2.7840838 -0.86980247
126.87684 1.8487453 -9.0462704
139.32443 0.68529201 18.501934
132.86429 0.58952093 -7.514679
122.17611 -0.44396353 -3.2803822
119.2136 -1.2226356 4.3185349
150.3985 -14.238369 20.542393
145.19016 -15.020817 23.771812
122.10856 -3.3938127 3.5297966
121.82861 -2.8930893 1.3497963
118.44691 -7.7621212 16.883965
143.56943 -2.4542334 20.467804
119.96125 0.73271394 1.0390396
124.40035 -9.2983618 2.4214935
119.59867 -1.8947915 0.77696228
131.36212 -2.4257312 -8.1604156
120.90975 0.87939429 17.075039
129.20715 0.12185681 -4.206234
126.87693 1.9755356 -9.2019043
121.11558 -2.4244177 -1.8235645
130.83365 -1.2727671 -4.0424442
121.05459 -1.5684191 -1.7818851
120.68801 -0.67864513 -1.7638073
131.80188 -0.66585582 -7.509346
123.91514 1.3064992 9.1114845
123.27372 -0.81926399 -3.221611
122.33628 -3.1978335 -3.4368114
126.64516 1.5637064 -3.4078674
142.61197 5.0477304 18.169472
130.7984 -2.5027401 -6.8751011
130.90598 -1.3794376 -4.0729218
129.95874 -3.99226 10.121117
119.28126 0.037446141 4.6618729
122.57006 -3.4622588 3.6794205
129.79608 -3.0134172 20.140812
122.4181 -0.92654014 14.120728
119.81298 1.4788933 1.7527504
124.78349 -6.0046887 7.6175308
119.44875 1.429342 1.6911354
135.64572 -7.7835426 -3.3679905
120.46629 1.6360044 -2.2890663
121.22475 1.074935 4.087635
119.95745 -1.8944547 0.94374084
119.648 -2.7989123 0.76329422
121.34856 -1.0329609 1.2967644
119.12511 -2.7177985 -0.28929329
140.07443 -14.31505 -2.5734024
123.11672 -3.6240692 -3.8574104
121.58878 -3.4489312 -2.2136459
127.14584 -3.3544402 14.864765
121.40377 0.23510873 13.353588
128.06082 -10.218025 18.056454
135.83954 -14.794058 22.088394
128.04355 0.71821952 -3.7147141
128.7326 0.76816249 -3.7050858
130.38925 -1.3080642 -4.0261421
132.26279 -0.6757952 -7.5650692
134.71915 -2.0804238 -7.0068645
126.83004 0.60412169 14.94281
138.36444 1.5454059 -7.7435436
138.5033 -8.0203705 -3.3566628
132.68912 -12.104378 -4.0502987
136.34036 -7.4769568 -7.723238
125.88772 -9.0504084 8.1062164
122.79801 -5.2265358 2.8965759
149.19052 -10.541027 20.059711
138.46497 1.7713578 -7.8728828
128.60172 1.2326617 -3.9087181
148.89615 -14.869188 24.852509
129.36185 -10.556808 19.027569
120.11347 -2.7962461 -0.020103455
132.50711 0.5470047 -7.5161552
149.77679 -9.3941393 22.979977
122.35583 1.2759149 7.5732269
125.21467 -8.6993828 -0.29817009
120.57851 -2.6804562 1.0894623
120.25419 -2.7070036 -0.89239502
128.07208 -4.2182932 -3.8506126
121.86591 -0.043467879 1.558567
118.88667 -1.3639715 -0.62273788
121.90925 -1.9835624 -2.2830505
139.6442 -14.732241 22.42144
122.14036 -3.4216709 3.5121536
119.92051 1.5108356 1.728447
119.80627 0.88077998 3.6098938
120.81023 -2.0185895 5.1154022
119.40476 4.1548905 2.4410286
117.6545 0.73121524 2.8988647
129.54156 -7.246676 -0.86889839
146.10529 -4.9314804 23.921288
122.217 0.071276546 12.841969
119.9203 0.77353859 1.8694267
128.34537 -8.3061256 -0.83755493
120.58862 -2.7429514 -0.83737946
125.08091 -8.6830111 -0.32575417
147.91449 -14.723145 24.086216
129.12082 0.12934351 -4.169445
143.22418 -15.115847 22.472622
120.02416 -1.9362828 2.7662239
122.48278 -1.8491454 12.981365
126.93459 2.0900617 -9.6572266
121.92924 -1.3456182 3.2376785
119.87965 3.3271103 -1.6111088
121.88703 -2.0054893 -2.2922421
140.0762 1.9432204 -8.064846
122.38949 -2.9922342 2.994503
119.73469 -1.9145561 2.5862007
145.40363 -9.0803986 22.569954
131.97726 -0.61582935 -7.5291977
119.86787 1.5288272 1.6841087
119.11683 0.81272936 3.3837242
135.01761 -7.5754867 -1.110466
120.36393 -1.4329512 2.5947227
122.58227 -1.9752767 -3.1450291
147.46307 -8.8676376 21.758297
124.922 -3.4604793 -3.0358124
135.63721 -9.5080433 20.5219
130.9653 -2.5070047 -6.887352
131.05365 -2.3997962 -8.1463852
125.15174 -8.6553459 -0.33653259
125.1166 -9.8279648 -1.3053455
128.47284 3.2325926 -3.6388741
122.52137 -3.1880136 12.996426
128.0361 -6.6144466 -6.0201626
122.91529 0.19356346 13.419868
123.0662 0.56962633 13.577614
135.03061 -9.4188309 20.113155
135.45575 -12.029921 20.186447
123.09345 -2.0109532 -3.1310902
136.38953 -7.6155767 -3.4837971
125.91157 -3.0498843 8.5060043
120.624 -2.4323795 3.3943481
120.41053 -2.8375819 -0.19825172
120.90368 -0.64048034 -1.7865601
147.17523 -13.043646 22.616619
123.43476 -4.2705216 3.3450508
120.27218 1.0446568 -0.85801315
120.3513 0.77820301 -1.7567272
120.34693 1.0644495 -1.447506
119.98307 -1.2488093 2.5693779
119.15426 0.8236711 0.9774971
127.6735 0.40908504 14.396469
121.30944 -3.6828294 -1.0099068
120.60265 -1.5378568 -1.8538818
121.82207 -6.0078878 13.40559
120.17695 0.75791192 2.0026512
120.74866 0.26790082 -1.7727299
122.97486 1.2769778 8.7431259
128.1373 -6.656673 -5.9983654
123.43317 0.57687736 13.798485
123.76875 -9.115118 5.9213295
128.03146 -3.2382581 14.535198
123.41799 -8.9839573 5.7648888
128.56604 0.73406768 -3.7295094
120.81579 2.4923506 -1.6322098
128.28748 -3.2448614 14.661388
119.34849 1.3811078 5.6726952
133.08206 0.56413579 -7.6046944
119.29511 -1.5624301 5.3865585
119.13714 -1.232636 4.3183479
120.47599 -2.1031737 3.962841
120.4026 -2.4095056 3.2980537
127.23898 0.53850627 15.103012
131.44244 -1.2348075 -4.0502682
120.8769 -1.5156727 -1.8423691
118.67722 4.0342908 4.3495331
124.62734 -3.5888259 -3.9819794
139.24121 -14.608419 22.335541
120.1339 1.0095103 -0.5948391
121.5312 1.053211 5.7069511
136.69186 -9.5106955 -2.5801716
120.67899 0.72003865 1.3623505
126.8424 0.29409862 13.811047
120.2546 1.5498295 3.7306519
119.86269 -0.044746518 2.3338356
120.77634 0.24367261 -1.7494354
119.8345 1.4778323 3.5486031
120.73823 1.7482188 -2.2529087
119.99697 -1.1141443 2.3771515
119.64968 -0.045808077 1.0272675
129.71097 4.0115523 -3.9512157
149.09229 -14.405027 23.985973
120.72251 -1.5506142 -1.8019962
121.90194 -1.3806608 3.0094719
120.98783 -1.8561797 1.262043
128.85931 3.791584 -3.904604
119.505 1.4755061 3.462635
123.01508 -2.5236425 6.04282
121.67213 -3.4814548 -2.2711983
120.94946 -1.4834666 -1.8542461
131.92148 1.4493439 -5.8099861
124.14405 -4.6441793 -1.1459923
120.49137 1.718596 -2.2614193
119.09748 0.023147941 4.5696297
128.8493 -7.0194712 -0.91526794
128.84048 -2.156472 15.096451
119.27262 -1.5607963 5.3737411
127.14608 -1.9649208 13.858479
130.17181 -7.5333252 -1.6613064
120.66656 -2.9062488 0.18576813
148.46582 -14.656185 24.571182
120.98112 -0.60495377 -1.8003101
145.83676 -4.5739708 23.478348
122.99653 -2.5311401 6.0545998
131.72171 1.1139469 -5.7845993
120.42136 -1.8802851 5.1658897
118.44567 -1.7098187 3.6965637
119.71752 0.09664309 -1.7802944
135.08646 -9.9170513 21.094021
120.67307 -3.8236554 0.94461823
119.44642 0.8888433 0.73508072
120.34277 -2.6207154 1.0523567
120.10891 -2.899436 0.63322067
120.78474 -2.8059602 -0.72060585
119.79119 0.94682741 0.24024963
147.2966 -13.074409 22.727074
130.23471 -7.4606228 -0.82141495
122.46371 -2.0389967 3.7335014
141.87506 -2.6654136 19.923981
119.8823 0.91836405 0.24575806
118.60621 -1.3706796 3.8133125
120.04279 0.92527699 0.043704987
119.65098 -0.0052645206 1.0461769
120.77706 -2.788528 -0.70783424
121.47158 -2.2162812 2.924839
131.63327 1.0866027 -5.8294773
119.66598 -0.39296782 2.3400269
127.86008 -8.8109341 -1.3611813
119.21029 -1.6907102 4.195755
120.87154 1.8265507 -2.2317905
120.19924 0.67027545 4.7777634
131.55249 -1.9922686 -5.1181259
127.56388 -3.2242296 14.186066
114.7396 0.20994246 -2.0335617
121.12125 -2.3681793 -1.8816566
120.14344 1.0578725 -0.92521477
131.34009 1.8168721 -5.5751934
120.5653 1.1348767 -1.7623062
122.12385 1.1477458 7.9677734
130.19519 -7.4561849 -1.3781033
119.25788 1.1460609 3.577095
137.40372 -11.231014 21.17519
120.0691 1.0358641 -0.92718124
122.85207 1.2515862 8.6008034
127.64138 1.2131755 -3.9401169
127.47153 1.0380597 14.567295
129.457 0.17537534 -4.2050724
143.9437 -10.401857 22.100555
129.89572 -7.4148865 -1.4460907
119.79734 0.084084749 0.18458557
120.31261 -2.6102269 1.0569458
119.58657 0.91893482 0.75248718
119.81643 0.52634573 0.33244324
121.0967 -2.2038221 2.624939
127.59876 0.39324021 14.338558
121.15943 -1.9860853 -1.3689556
134.54871 -2.3656297 -6.8796673
134.72757 -11.79324 19.678291
120.70303 0.79521441 -1.7824631
121.23295 -1.8632121 -1.8498917
130.22726 -7.4877968 -4.2018604
120.0467 0.083799005 -0.071006775
120.3296 -0.17871952 6.7511292
123.63639 -4.4534903 2.7389984
119.8111 -1.4241337 2.4123268
119.52674 0.020491242 1.0392036
119.69689 0.90842915 1.139431
121.70658 -2.5249262 3.1009178
121.45238 -2.5196686 2.9998703
119.6422 0.59812593 1.0962143
121.30407 -3.7065976 -0.71413803
120.41987 1.0947165 -1.7690887
120.9351 -1.4963123 -1.8297977
121.03226 -0.62776071 -1.7772713
126.28062 -2.1559477 13.114143
123.26379 -4.4871378 3.1072502
118.64838 -2.1459146 0.049278259
123.00329 -3.1115646 -4.0873566
120.62383 0.25576937 -1.4514542
141.9082 -14.440187 21.37775
123.28738 -4.254806 2.447628
119.52659 0.94704008 -0.16248131
130.04379 -4.037714 -2.9605598
120.41227 -2.8437333 -0.23901749
119.49931 -1.8921657 2.4847755
119.34461 0.87359953 1.0547981
119.67173 0.56274915 1.1135139
135.58032 -9.1829405 -2.6458187
123.24612 -4.5171118 3.42239
120.16007 -2.9351931 0.97853851
141.07907 -7.6998334 18.077442
120.19942 1.0115819 -0.57658386
121.29115 -3.9111252 1.5114517
120.856 -2.7896526 -0.73367691
148.40402 -14.146767 23.622009
119.32075 1.457298 1.4975853
145.40289 -4.5007448 23.16785
119.85944 0.79476905 1.8192482
120.51865 -0.25577903 -1.0505486
119.65235 0.89995551 0.78649139
119.95312 -2.910737 0.92730713
120.87565 0.71616006 -1.2903023
121.0937 -0.058551431 -1.7631683
120.91512 -2.722507 -1.575737
120.65057 -0.078738213 -1.7650394
120.57252 0.79152513 -1.7339649
120.75556 -2.7701716 -1.0194836
120.05373 0.9661696 -0.014450073
119.4127 -0.30567241 0.96554565
119.13291 -1.3404298 4.0501556
122.42272 -3.6775999 4.2365341
123.21383 -3.1916077 -3.5773964
122.97449 -3.1987088 -3.5398293
128.40625 -7.1049862 -6.1381226
132.01294 -2.1028841 -7.6502037
122.06211 -3.4067526 3.4648132
123.92904 -4.7176161 3.5507011
119.81608 -2.9095557 0.90795898
128.94223 -6.9005194 -0.86278534
121.93481 -2.8699119 3.6059952
134.73703 -3.3175764 -7.1016846
119.15765 -0.060092092 2.0668831
119.19665 -0.76448941 4.3515625
120.71456 -2.775207 -1.0584946
122.03487 -3.4100227 3.4625778
120.55593 0.2400533 -1.7710743
132.57935 -0.32735574 -6.9514027
128.09799 0.31078017 14.682159
134.36478 -2.2984376 -6.8066654
121.59753 -2.5433931 3.0619469
121.88654 -1.9476832 -3.0948048
120.79278 -2.4410326 2.8077927
119.23235 -1.1305419 2.0462494
138.08884 -2.5267131 19.386211
121.15795 -2.7677922 -1.5417385
119.4587 -1.9026018 2.4830017
119.49157 1.5980091 0.27540588
119.7347 0.34757566 1.5537109
120.10195 -1.0969601 2.0675087
119.88538 -1.6318253 1.480587
120.21122 0.34632719 1.7047348
122.13346 -4.1318846 2.2419167
120.32714 -2.8584349 0.097358704
120.18412 1.0342937 -1.7017841
120.83256 -1.8428761 -1.8508587
119.5154 -2.0277257 0.86858368
119.4674 -0.29531121 0.99118042
121.44257 -0.6555264 -0.50263214
119.02569 -1.2243909 4.2695808
119.78254 0.0979563 0.18877029
119.60148 0.044301748 1.0672188
119.95809 0.15275931 -0.65878487
109.97529 -0.90127909 -2.2519379
120.03831 0.1289711 -0.1081295
120.17661 -0.29603386 -0.21420479
120.37688 -1.1009926 -1.1176224
121.20765 -1.5892835 -0.59698296
119.78905 0.55000782 -0.22751236
120.05315 -1.1011559 -0.17723846
119.98585 -0.73715848 -0.16658211
120.02248 -1.2201602 0.24988937
119.76833 -1.6943132 0.97891617
120.13491 -2.0788505 1.0507469
119.01038 -1.0129209 4.2148361
119.93932 -2.0609124 0.99989319
119.70663 -2.064822 0.13756561
120.73583 0.714571 2.6569939
119.91364 -1.7319105 0.99509811
120.3137 -2.0726008 1.0942726
119.81312 -0.30697179 1.0729408
118.61315 -0.88549376 0.73116684
116.49781 1.872983 -3.9709282
120.27061 -2.9481401 1.0186501
119.13987 0.049310565 4.6237183
130.44855 -7.6252003 -1.6775551
119.93764 0.64004588 2.3260498
120.44265 1.1262128 -1.4218197
141.27863 3.11759 -8.5778065
119.82771 -0.83950686 1.0475006
123.10244 -4.1147766 3.5847664
121.15067 -2.2332318 2.6074028
120.88247 0.82246161 -1.7299309
120.2797 -0.86547011 1.1447449
119.9063 -1.1754869 1.0261421
118.54711 -0.03398931 4.2703667
119.72456 -1.9013448 2.5644188
119.84715 -1.1028275 1.9734802
119.79012 -0.91224211 2.2676201
119.89251 0.1629771 2.3581276
134.06927 -10.911436 13.046886
120.64915 -3.4218469 1.541584
119.3381 -0.39084196 0.49470901
128.48538 -7.6908932 -3.1821404
120.29639 -1.2571965 0.64687347
129.59241 -9.3363762 10.645359
120.79417 -1.0773356 -1.4104156
120.01028 -2.5668969 0.97304916
120.30376 0.64156389 -1.0168076
120.82285 -2.8286209 -0.69098854
120.22538 -1.6089247 -0.19277191
119.56763 -0.32802093 1.0246353
120.3265 -0.25924826 -0.53321266
115.34663 0.73070383 -0.64730263
120.10033 -2.8965571 0.58155823
120.41207 -0.96959215 3.6710358
121.35322 -2.8773379 2.6296349
120.0324 -0.79134095 0.74659729
120.77134 1.3874648 -2.257616
120.28173 -1.8519626 5.0687904
119.95243 -2.8816009 0.58641052
120.13335 -0.84293276 0.79626846
120.61655 0.61758351 -1.2971783
138.47537 2.1510515 -7.9957428
120.91901 -2.9234262 0.2417984
120.71978 -1.091727 -1.3752213
119.90221 -1.1804633 1.0367393
119.51247 -1.7233393 0.88825226
131.48865 -8.0947075 -2.6193657
120.5839 -0.087250471 -1.8041191
120.05418 0.048037052 0.84966278
119.8319 -0.36404788 -0.30095673
119.49696 0.83114624 0.77528763
120.71772 0.19709158 -1.7151184
120.07533 -1.6285142 0.13560486
121.10702 -1.8547819 -1.8748074
112.29533 -0.55756307 -1.5589008
120.35857 0.63704419 -0.46476746
119.78303 -0.34752893 0.25773621
120.51315 -1.9631879 -1.1459656
120.79034 -0.66231358 -0.92554665
119.99137 0.13072419 -0.6824913
119.82085 -0.80353844 -0.15715408
120.72883 -2.0331864 -0.57781029
120.47865 0.26148522 -1.8070946
121.55431 -3.7398932 -0.70730019
120.81892 -2.3495891 -1.1242313
120.44303 -1.1371446 -0.55999947
134.96844 -4.3261867 -6.0137844
120.2824 -2.0849319 0.25516129
119.99023 1.7094679 1.5399742
119.78782 -1.1135478 0.093467712
128.98141 -5.8260078 -4.4222374
118.58331 1.2901092 1.3018341
120.59644 -1.796204 -1.8261356
119.9591 1.0263484 -0.59402275
119.62946 0.95266414 0.22573853
120.56536 -0.97807467 -1.8658981
119.57085 -0.74827111 2.1873055
128.27075 3.1774359 -3.6325188
120.00228 0.19032693 2.4190903
122.93548 -3.2114727 -3.5050831
121.50074 -3.4486566 -2.2478867
119.93742 -1.7146407 1.020813
120.05445 -1.1846105 -0.5915184
120.39242 -2.0662766 -0.28310013
119.67855 0.56591487 1.1106834
119.40759 -0.024002075 0.99372864
120.03025 0.54048967 2.4817238
122.89407 -5.2837591 2.906353
132.52689 -1.6773806 -7.1537971
120.54781 -1.6326835 -0.070941925
143.37076 1.8471441 -10.516764
120.05752 -1.6450431 1.5037842
120.76083 -2.8814449 -0.1519165
127.99189 0.72476292 -9.6212234
121.63514 -1.8684964 -2.2625198
132.73297 -1.6805911 -7.1473885
128.87366 0.39799142 -9.602562
127.3576 3.3302956 -9.6537285
121.83356 -1.3133115 0.76161194
126.99825 2.1468155 -9.5517235
120.36918 0.20411086 -0.93780899
128.39685 0.35437012 -9.4372978
125.11694 1.8753309 -2.9719639
127.33627 -8.1004162 -1.0896568
120.60691 -2.7662833 -1.095665
128.966 1.2819998 -4.0380383
111.02213 -1.1402907 -1.9643211
119.62106 -0.8333388 0.99422073
120.2093 -2.4670639 -0.24153328
121.46296 -3.6894331 -0.96403313
128.86615 -0.55156755 1.8972168
121.07287 -2.0200543 -1.0818577
119.76754 -0.38147974 0.2645607
131.62869 -6.4579215 -3.4513454
121.49256 -2.7641354 -1.54846
139.74963 -9.548522 -4.4003906
140.69113 -9.3851347 -3.606411
115.58976 -0.88385385 -0.98060989
144.79507 -0.38755155 -16.745556
127.45947 1.427114 -9.5452919
132.68039 0.52841973 -7.491581
137.21118 -7.9831853 -3.777422
116.98771 -3.3647771 -2.5187855
120.94706 -1.9653966 -1.4234409
132.02811 -2.900516 -7.8808174
132.56894 -6.6524677 -2.7619286
131.11453 -2.4339037 -8.0783043
128.95032 -3.031841 -2.8026791
135.73022 -9.23456 -2.713932
126.18008 -7.0250344 -3.1607208
143.63818 1.8553488 -10.566917
141.95035 1.6948233 -10.263819
132.22198 -6.6364703 -2.7342529
126.04446 1.335618 -10.177675
120.75886 -1.9201478 -0.67164421
133.70325 1.8287697 -13.015718
141.76822 1.6867919 -10.17729
120.49299 0.60980844 -1.0347939
137.06036 0.28138232 -12.377096
136.84433 2.0124607 -9.0221481
134.15872 -7.0004606 -7.4504795
132.2189 1.7657542 -12.590998
133.64102 -6.9417958 -3.5581932
135.08038 1.8518825 -11.328327
128.13159 1.6272657 -10.584404
127.60915 3.3876681 -9.6766033
127.89959 1.1043603 -9.9883747
132.87653 1.6527336 -12.684702
129.39328 -5.1786065 -2.5206108
120.77392 -0.59223878 -1.019371
121.6325 -3.486109 -2.2715473
120.64582 -0.19399929 -1.3695889
131.78418 -0.27865708 -7.9207268
129.90741 -6.0182881 -6.9361267
133.09958 -0.32376111 -7.1570683
139.04218 -9.394062 -4.3352642
136.13757 -8.6630077 -4.244936
120.81561 -2.7835751 -1.0406933
132.01022 1.4448662 -5.8386402
122.96966 -3.1382504 -4.0792503
121.39664 -2.7761335 -1.5260487
120.55906 -0.21815717 -1.0509491
120.55704 -1.6016914 -0.97249985
128.72299 4.2103329 -9.4778385
137.31534 -8.5762758 -4.0973339
144.41846 -0.38253939 -16.537794
127.67518 1.0894334 -10.001547
134.47574 -3.3917649 -7.0917053
133.28128 2.3174019 -12.797831
132.84552 1.6197827 -12.611431
130.10889 -4.7938457 -2.6231976
136.90652 -9.5699902 -2.4340496
139.87979 2.7261953 -19.197412
143.79196 1.8723888 -10.588856
128.70123 1.1510444 -10.201584
144.55206 0.95362234 -21.329535
142.71985 -8.7770205 -13.875231
124.48365 -4.1673613 -1.1343002
120.74972 -1.9778931 -1.1176548
128.10709 1.1831627 -3.9929161
140.06039 -10.465019 -2.077137
119.74465 -0.71444362 -1.8746605
127.74412 1.146517 -3.9822521
127.03864 1.4157224 -9.4070263
134.61887 1.7511125 -19.87265
137.99039 -0.16398835 -7.6663456
128.81729 1.726279 -10.7901
141.91663 -0.36462629 -15.803261
136.49203 -9.8828659 -8.4193916
145.1488 3.5692444 -10.766321
139.9762 0.71880651 -19.271187
123.23551 -3.1980102 -4.1106472
138.08646 2.1174614 -7.9106941
129.01376 1.8334033 -4.0690498
122.43592 -0.48496449 -3.304821
122.53927 -1.8592896 -3.0940857
136.83511 -9.385582 -3.6482983
130.41321 -6.8823771 -4.073658
141.28793 2.9453926 -19.904926
123.54887 -2.0119307 -3.1110821
141.83337 -3.2771106 -11.434309
130.40631 -1.4787545 -4.6195545
131.91794 0.27059579 -5.8495483
127.14976 2.197439 -9.5019627
128.25357 -0.14832449 -4.26861
149.14264 0.9017427 -18.778769
131.24298 -0.28192747 -7.8497124
141.91843 -2.7602735 -21.662313
127.84412 1.8302979 -3.9535313
135.24524 -4.2634201 -6.1405163
137.93958 2.1183009 -9.1673565
146.62192 1.8104174 -12.549149
127.69317 -4.5685749 -7.3683853
127.1395 -5.1579361 -8.7295113
133.24484 -8.4202518 -12.402054
121.83216 -0.50434577 -3.3354454
135.99625 -9.2571526 -2.7741718
129.19571 -0.079674006 -4.2887745
142.79922 -1.377508 -11.177542
128.04062 -5.3390846 -8.9466515
131.81033 -0.29488695 -7.9255791
121.64416 -0.52268207 -3.3234615
134.06546 -8.5432835 -13.987873
127.60001 0.63770819 -3.7469196
135.54303 -8.6434736 -16.164005
143.18015 -4.3686113 -13.075333
126.93502 -6.0571494 -8.7657967
124.49358 -3.335463 -3.6047897
120.91586 -5.1649914 -16.05809
119.57586 -4.8462214 -14.93837
119.54404 -4.8450384 -14.926874
132.47763 -7.2350059 -10.13118
132.69153 -6.2996902 -10.163363
140.93527 -2.473649 -15.400095
129.9408 1.7785077 -14.411718
140.16675 0.3808496 -19.392529
139.77783 -0.092719555 -21.843399
127.72855 1.7579756 -3.5058746
134.9306 -3.6461751 -10.97666
142.65564 -2.938046 -22.16721
139.88907 -6.9609728 -15.855246
122.31916 -1.4498862 -3.3227978
140.30374 0.83412457 -19.464384
140.7977 -3.1822119 -11.167543
140.65485 -8.148838 -13.352285
127.78315 1.1834328 -3.9722633
144.78433 -2.5519621 -16.640898
127.87206 0.31627321 -10.548616
129.67255 2.1386881 -3.2688332
142.0246 -4.2568474 -12.781775
139.55548 0.62058878 -19.051104
128.73636 -5.848856 -4.2091198
128.2366 -6.2898335 -9.0999985
133.742 -3.3049884 -7.000248
140.39139 -4.5516853 -17.766544
140.15854 -3.8419719 -15.287565
139.09015 -8.372551 -19.035734
121.19756 -0.53304911 -3.298914
138.95627 -9.8968887 -18.916431
142.50937 -2.824935 -21.901474
142.04135 -1.3060285 -10.997227
122.70263 -0.54367769 -3.1215115
129.0332 0.81608462 -3.6807175
147.63275 -0.28131354 -17.736961
134.62888 2.4099054 -13.412079
128.32394 -6.6381001 -6.0281658
128.0332 -6.5839176 -5.9884682
133.89703 -1.9710991 -6.8944149
129.79965 -7.0997462 -6.207613
129.32025 -3.0458827 -2.4927444
121.93903 -1.4198571 -3.3552914
127.2169 1.8735101 -3.8558846
122.4743 -1.4484919 -3.3283329
141.85602 -0.13575625 -10.611885
129.2048 -3.9147089 -3.0056591
133.16837 -0.46184266 -8.917881
135.20395 1.8177261 -8.7789707
130.97116 0.80500007 -8.7601452
118.77622 3.5050588 -16.429972
134.51187 -7.3526983 -11.604618
132.94321 -6.6817441 -3.4120083
132.41714 -4.0683923 -5.3572254
129.96033 -5.7847571 -10.315863
118.72974 3.4901309 -16.393589
125.58538 1.8904545 -9.585928
120.90072 1.170753 -2.2403316
129.50162 -3.0527558 -2.8013859
130.93002 -0.39691377 -8.4578934
127.26836 -6.0927682 -8.8439331
134.67407 2.0069904 -14.323805
134.37946 -5.6111622 -2.3032265
139.026 -6.3130622 -18.517536
129.18201 -4.729888 -2.5420971
131.41534 2.0886414 -12.523829
124.30733 1.8482225 -15.166378
133.06506 -8.3244896 -13.539246
130.23923 -5.2589045 -12.329041
133.20523 -8.1680937 -13.592314
144.18347 -9.2679482 -23.392063
143.22897 -4.2112522 -24.388079
135.68375 -5.6412621 -18.817883
142.31067 -2.5340471 -15.804041
137.07474 -9.9534626 -18.723904
145.5752 -4.5248132 -23.763014
141.29004 -4.0686369 -23.297415
136.97864 2.0559416 -21.058353
125.83633 -3.5141106 -3.0407791
132.5574 -1.6809212 -7.0743427
143.94772 -4.3167944 -24.785318
139.02261 -6.0358682 -2.2839489
143.37564 -10.767569 -24.570992
128.56766 2.1503689 -10.540115
130.1268 0.3728013 -14.335125
147.26529 0.85628748 -18.143051
142.97412 0.55343604 -20.05098
138.9021 -10.755138 -3.7699509
133.75723 -7.7066531 -4.026228
135.72586 -2.1466978 -13.556086
137.13855 -0.48391163 -20.385433
136.33542 2.3424733 -7.9544506
122.72779 -1.9031255 -2.7604485
130.08176 -7.3454652 -5.282135
132.61737 0.370924 -5.949894
137.39206 -10.297995 -4.6090755
123.95744 -2.5239615 -3.5863438
143.36011 3.4096398 -10.425869
134.36389 -7.0118814 -2.7622166
120.35586 -3.4906812 -16.49334
122.40716 -2.5342548 -18.168394
143.77191 -6.790308 -22.9207
131.8511 -0.0089936256 -10.890547
118.60993 1.1190515 -16.50782
123.42495 -6.626543 -16.984961
129.56015 -0.090314984 -4.3346329
120.57597 1.1376004 -2.2531223
128.12784 0.13416564 -4.0483646
132.97266 -6.6575537 -3.4073429
133.9678 -4.2260294 -5.8203869
132.81439 -6.7083421 -3.4543552
137.48422 -7.6624227 -12.436218
138.15857 -10.226168 -19.276081
136.63516 -10.197966 -17.114977
138.03839 -9.7022953 -18.527119
138.40912 -7.7581372 -18.10511
138.81537 2.5759416 -18.686947
138.60571 -1.3364087 -20.897366
121.61343 -1.2473496 -2.2276268
125.25892 1.9303617 -15.193274
121.77135 0.70096374 -3.2780018
131.16092 -0.08442235 -9.9123821
131.45969 -1.5036831 -4.6937447
130.79395 -7.7060504 -12.697559
138.36014 -0.15537918 -7.7345314
129.6553 -5.1364803 -1.7616787
121.22211 -1.4134547 -2.2521267
124.31699 -6.7458768 -18.141769
124.07911 -6.2001171 -16.771145
123.02186 -1.9805322 -19.108891
120.44884 -1.4546261 -16.430727
127.99787 5.3592291 -18.862083
126.10531 -6.4923677 -20.280857
127.61224 -2.6914091 -22.536371
121.66927 -0.21165967 -3.3161964
125.93052 -0.59001052 -18.760319
125.723 0.44033575 -18.652088
125.14532 2.9334202 -15.224997
124.57619 1.9789538 -15.904381
120.87698 -1.3875583 -2.2776814
124.69971 1.9491167 -16.000454
124.85647 1.5053284 -15.553949
125.93739 -3.8107803 -17.537766
118.5015 1.1181166 -16.43251
119.08082 0.50317192 -16.955006
126.45249 4.8822227 -17.722969
122.2927 -1.6073362 -20.39452
119.1215 0.59963775 -16.937595
120.70086 -1.917623 -18.273842
130.78918 -0.31885052 -7.7765656
142.83917 3.3213634 -10.326391
124.77297 -6.8095913 -18.376534
127.81989 3.026422 -21.936205
130.77344 -5.9174013 -20.636576
137.53284 -6.2168255 -18.291222
135.45944 1.9294107 -20.191645
134.78867 2.0629032 -14.294847
122.55531 -0.54924619 -3.1415672
123.3307 -2.0662978 -3.1944485
127.04803 1.4562118 -9.4101582
116.74482 1.8902164 -3.9582291
118.34978 1.4922452 -16.318729
116.41479 1.8879499 -4.0044823
118.73751 2.3326602 -16.665911
118.71712 0.53192472 -16.990183
117.7607 2.0342727 -15.303585
118.7692 2.0496337 -16.399101
118.13294 2.046175 -15.46052
123.2687 -1.9813212 -20.301182
120.68395 -4.6524653 -16.857643
128.14282 0.11434639 -4.3610153
123.36266 -4.5367403 -15.871613
127.07569 1.1240444 -21.795153
127.64674 2.4581971 -22.233513
119.13929 1.8429425 -15.822926
133.57791 -9.3495579 -15.757685
126.38103 1.5239165 -21.321993
122.87455 -1.9924223 -18.974697
126.17281 -3.6091397 -18.748217
126.83625 1.0498722 -21.178051
119.05096 0.37820208 -14.4482
127.04546 0.50903749 -19.483877
125.41071 -6.1821961 -16.729248
125.04478 -0.64208531 -18.113495
118.77908 1.6232667 -15.42152
127.15304 1.4328501 -21.488651
124.49216 0.46683669 -16.748423
132.68701 -6.250762 -10.125816
125.91875 -0.68475544 -18.807352
126.52586 4.941875 -17.810904
125.1347 1.9610565 -15.344355
127.50518 5.2545853 -18.554592
140.56198 -4.0204196 -22.987057
123.82534 1.3766944 -14.97315
126.63882 0.61988115 -18.219677
126.97066 -5.5286865 -4.0417652
139.64807 -9.4978571 -18.173008
139.27292 -0.49668431 -19.103882
137.0502 -0.64097577 -18.118746
137.32306 -6.1937628 -18.345406
131.32993 -0.04641211 -5.2794476
141.02451 1.1351099 -14.742317
134.40308 3.3169289 -12.346663
137.14709 -0.64040625 -18.195831
116.24306 1.7962909 -3.9357033
135.84027 -0.47481263 -9.4222527
137.89572 -6.0263724 -18.04817
134.17181 -1.9851549 -6.9555683
134.84396 -0.2520746 -7.2047596
132.82776 0.33635592 -5.9454136
127.79931 1.8340416 -21.720713
124.29882 -2.6418834 -19.814571
118.14649 2.0792468 -15.96797
118.35065 3.3752904 -16.212532
125.20719 2.3990278 -15.985823
121.64013 -2.5062737 -18.093685
126.52627 -8.2810631 -18.143108
122.2086 -0.18287456 -20.356007
118.64288 1.5034091 -16.495586
132.88986 0.84443974 -19.033779
124.51925 0.65181708 -16.314407
122.06297 -1.9601469 -19.284096
131.83176 -6.1179862 -21.351177
128.03299 3.4709649 -9.8123531
120.2459 1.7552969 -17.853983
133.11987 -3.6139925 -21.860142
135.06302 -10.548 -21.873924
134.44934 0.44674873 -21.326523
134.09656 0.28745627 -20.795658
136.19827 -0.85180795 -22.033211
122.1685 -1.6154439 -20.299633
129.06509 -8.0428944 -25.612152
127.71848 2.6430945 -21.895084
121.94837 -0.25449049 -20.123755
127.09977 2.1514609 -21.356108
124.67913 0.6543324 -16.447845
119.24987 -6.5336914 -17.370796
125.75907 -8.2139931 -17.610744
121.36924 0.29751575 -20.696404
123.17001 -6.2680507 -17.131531
120.10033 -3.5755312 -16.184946
125.49708 2.3947244 -15.614561
131.78711 -6.7651906 -10.818594
133.24228 -3.5861101 -21.884514
127.60606 1.8522804 -17.151495
134.38626 1.4353371 -21.662485
135.80655 -0.96937865 -22.026711
134.36914 0.38932669 -19.337337
134.63806 0.506598 -21.60216
133.18338 -4.1655254 -15.584824
134.97464 0.47973776 -21.702763
127.27912 3.3773556 -9.7115307
138.62195 -8.8843842 -18.474274
139.62561 -0.22498727 -21.769966
141.39719 -11.628241 -18.917152
137.83463 -9.1881847 -17.305088
133.7413 -3.6123486 -22.146885
139.96997 3.7141013 -26.752781
135.21786 0.96090436 -20.195271
131.95242 0.03001976 -10.874775
126.43206 -9.0096626 -18.08013
125.36259 1.3643954 -16.298574
126.39606 1.9334145 -9.1034489
124.54745 -6.8208575 -18.339714
127.67373 -3.7827659 -19.883106
119.35325 -6.549336 -17.428085
128.52356 0.37202811 -9.5234413
127.28419 0.498353 -19.720287
116.92837 1.1996145 -14.802963
124.67484 -6.8116722 -16.471287
126.83901 -0.707169 -19.560715
136.10214 2.054563 -21.171589
135.70395 1.0781505 -20.9674
121.42175 -4.3645592 -15.897243
135.48297 -0.9300397 -21.736622
132.70898 -9.3335152 -13.362408
135.01553 -0.89255732 -21.389355
124.71569 0.44464898 -16.963453
118.11451 1.879214 -15.546284
140.58389 -4.0531173 -22.865299
126.47843 -8.0927258 -18.032476
119.016 -6.1499524 -17.406582
121.68302 -1.8964957 -18.780506
123.78179 -6.2782245 -22.274502
127.02552 -3.7103605 -19.31942
127.84898 -1.5222424 -22.675377
140.51419 -9.8689976 -18.374569
128.14059 4.101747 -9.2942982
120.20037 -5.5032034 -19.441177
132.79367 2.7663789 -22.347393
130.71283 -0.0062718391 -14.959183
136.80927 2.2878675 -17.806576
132.40552 -3.4138641 -21.175053
133.97626 1.6101429 -19.614208
136.70688 -3.5934319 -14.136131
132.17059 -9.7086201 -21.171787
139.9017 -12.603081 -18.479589
121.64945 -1.9460704 -19.228649
133.41547 -3.0554898 -22.656561
128.03827 1.5457516 -9.6682758
131.92496 2.1561091 -12.748415
136.40454 -9.1078987 -14.862843
131.37012 2.1502807 -12.539131
137.97586 -5.3786674 -18.011955
130.9299 2.6881809 -22.662567
139.23245 2.6866207 -18.934896
141.19943 -1.56818 -19.060675
138.63608 -6.1713848 -18.363426
145.01584 -5.7947993 -20.835503
142.04016 -6.4296713 -21.858141
125.84199 1.6864097 -9.7334976
142.56104 -4.3027325 -22.252905
138.54263 -7.6790462 -12.70956
133.00742 -0.71052402 -16.478296
125.40882 1.5755386 -15.717659
114.18038 -2.0974925 -16.136063
118.57569 -5.9785008 -17.019112
119.84528 -4.90763 -15.287207
115.24172 -4.8028736 -15.919323
113.88752 -0.99676752 -16.090237
114.19326 -1.83489 -16.141106
114.176 -3.5341072 -16.194607
120.56188 -5.0823498 -15.786564
114.49778 -3.7852201 -16.197754
115.87328 -0.78327847 -16.750423
119.97428 -1.8521984 -17.501369
127.97004 -6.9076586 -18.422344
117.58475 0.94467163 -15.489658
114.46818 -4.9296703 -16.462223
116.4105 -5.1850491 -16.963097
114.7606 -0.24643791 -15.773716
116.37438 -3.7263305 -16.949009
126.84248 -6.5951886 -17.658167
119.09571 3.5968876 -16.705997
118.8762 1.5766096 -16.481741
118.93812 2.2582722 -15.944014
128.05865 1.7415757 -22.630127
139.76324 -1.3506801 -21.593815
141.23511 -2.5396101 -21.141911
119.67257 -6.6785011 -17.720737
138.17941 -9.1665707 -17.46125
128.12268 -8.6026478 -18.930696
142.29041 -10.573109 -24.07563
139.31509 -8.289505 -19.178604
121.31605 -2.4998691 -17.815456
141.73233 -2.8320718 -21.607552
141.97122 -6.4118295 -21.979691
143.79968 -4.5820494 -22.98122
117.98823 1.7071872 -14.950552
142.42563 -0.69600719 -22.41724
145.21378 -7.2241764 -23.760303
118.67867 2.1742704 -15.758568
137.76736 -4.7962189 -17.66806
129.57016 0.67840934 -21.290146
145.80307 -9.1796265 -24.605192
136.87387 0.79405713 -17.984253
139.32751 -12.090183 -20.30455
136.53925 -9.7793312 -18.531534
125.32589 2.2774417 -15.797115
142.17627 -2.9579849 -21.974796
147.05313 -5.1317606 -27.024498
118.74438 1.1246355 -16.433559
114.25346 -3.3920798 -16.157017
125.96868 -0.57904327 -19.203209
116.01791 -1.7537572 -16.903843
122.13375 -0.13306355 -20.563999
120.99917 0.31703734 -20.395885
133.00803 0.86362886 -26.318132
126.3243 -7.2761273 -17.592262
109.40273 0.92555857 -11.246201
134.61105 -2.7573342 -23.419281
126.96561 -8.4499321 -23.683601
132.0282 -4.2147503 -21.078892
124.25852 2.9045091 -15.378801
119.15842 0.56941414 -17.744087
138.21594 -8.8969002 -23.536301
121.6688 2.6811409 -19.602497
126.45232 1.9627588 -21.174541
125.12551 1.7552719 -15.212223
148.57404 -0.51294804 -25.802389
118.47894 1.4312465 -16.201406
125.37299 -6.0847259 -16.778927
137.90439 -4.243988 -22.246567
139.78558 -0.89363039 -22.271061
124.5725 2.2918534 -15.688759
107.75282 1.7635288 -11.584101
110.90792 -3.6082261 -17.451641
108.73098 2.0955675 -14.961184
110.52691 -3.5079145 -17.762774
112.07978 -2.3191671 -22.46839
115.83456 -4.330544 -16.724495
114.06138 -2.9965968 -16.049898
118.30463 1.0266519 -16.059572
115.22303 -4.8095865 -15.863569
120.74949 -4.7258577 -16.921776
116.10522 -0.80293119 -17.033987
118.76746 -6.0538034 -17.093725
119.2602 -0.022730827 -17.677357
122.6811 -5.3964906 -15.890108
113.52872 -5.4300318 -16.825617
113.31289 -2.659884 -18.729549
114.38696 -4.358736 -16.371426
111.78059 -2.5927339 -17.019554
113.2586 -2.3943913 -17.287846
113.61268 -3.4570673 -16.983906
113.54845 -4.0274401 -16.849054
113.6182 -2.3221445 -17.416622
112.30251 -3.745342 -17.003201
113.48911 -2.4857223 -17.320038
113.54624 -1.9091963 -16.751492
114.30668 -0.016248584 -17.345507
113.80506 1.8990409 -17.329252
113.57566 -3.4897814 -16.892548
114.15371 2.0075953 -17.784714
113.85513 -0.078126907 -16.632118
117.49706 4.0619969 -22.629528
116.18626 -4.9796429 -16.668369
130.7529 2.4925756 -21.13298
120.17292 -3.4733744 -16.316303
128.89694 2.2526231 -22.579119
119.59592 -5.170166 -18.370947
130.48972 0.74814749 -24.447601
143.36337 -2.6646755 -22.58046
121.51055 -2.3728721 -18.682499
127.0743 1.8428037 -16.589338
140.20383 0.08289969 -18.288408
142.47577 1.0579305 -17.303669
109.08678 2.1078787 -16.547239
112.06066 -2.3303108 -16.964249
113.74744 2.5958338 -17.236885
114.95768 2.3048091 -17.668232
112.24372 -3.7371862 -16.920797
113.52039 -4.9346504 -16.871571
113.89849 2.6681108 -17.4533
114.42616 0.45617175 -17.662472
113.62601 -1.075294 -18.687309
113.98234 1.9373429 -17.540169
114.89469 0.067045927 -16.06831
113.09449 -2.4244084 -16.804638
121.8178 1.4964852 -24.49971
122.67371 1.5671375 -25.437447
115.78678 1.5835404 -14.921286
132.5535 2.209563 -21.238131
128.99484 -1.6294147 -23.628342
118.05219 1.7694471 -15.872147
119.32131 -6.4498959 -17.86676
124.40684 -6.9721303 -17.5341
140.45438 -0.50240779 -19.630688
124.22108 -1.7017409 -19.953922
131.57541 2.7822413 -23.073782
138.97668 -8.4322519 -18.920929
125.86071 -8.2402124 -18.549244
127.27502 0.1407609 -22.596836
144.36789 -4.3636103 -23.186947
144.86526 -0.62007076 -23.96534
137.80191 -5.4276786 -17.934925
114.81692 0.060249925 -15.963833
112.49491 -2.24404 -25.838558
113.18136 -2.4030964 -16.945276
114.16361 2.0033948 -17.723774
113.53118 -5.4333372 -16.785854
113.40476 -2.4719782 -17.244789
110.85404 -2.3058829 -17.615417
111.53669 -2.5992651 -17.367125
114.45106 -4.1272469 -16.444176
112.26066 0.17983115 -22.584597
112.43313 -4.7090588 -17.12804
112.288 -2.6143122 -17.251259
110.94524 -2.3226514 -17.746265
113.96976 -4.6846371 -16.916357
112.11381 -3.2770624 -17.040733
114.18711 2.1126161 -16.803352
112.62366 -4.5927286 -17.255125
111.47884 -2.5252237 -17.38052
113.83497 -4.8457727 -17.079651
111.85041 2.1317377 -20.214451
115.01017 1.9925692 -17.808132
121.10983 -5.0094614 -15.803507
114.52181 -3.3273003 -16.416616
117.98513 1.8722689 -16.269787
122.38171 -6.5567679 -18.229816
121.95573 -6.0388041 -16.383358
120.80418 -5.0015616 -15.484556
114.43443 -0.1212002 -15.626598
116.16035 -0.82140601 -17.062695
122.17387 -2.6734414 -16.841291
114.18232 -3.1019063 -16.050076
117.58927 1.2957158 -15.568779
125.87977 0.35297191 -20.800694
118.23959 1.0234675 -16.081186
132.87793 -0.94707149 -20.205662
117.85163 0.84339809 -14.448048
130.19083 2.3998604 -20.688919
124.37441 -5.7984858 -17.940334
122.06908 -1.5389075 -20.18869
119.25558 -6.4298134 -17.787598
127.09695 2.2091625 -21.15852
127.87283 -5.4128966 -18.907459
129.48669 1.6368976 -19.234222
114.20341 -4.2081971 -16.340899
111.32172 -3.4924607 -17.506237
114.4396 -5.6290112 -16.606411
110.29827 -4.1237884 -17.825851
114.10743 -0.091151237 -17.255648
116.08248 -2.547441 -16.759407
113.47283 -4.6604338 -16.870897
112.13047 -2.3517175 -22.499596
113.91813 -1.2322404 -17.824505
117.31295 2.1210399 -21.811958
111.49114 -2.6971722 -17.612572
114.01778 -1.0078028 -16.21612
110.27129 -4.3319945 -17.793594
117.43389 2.9412971 -34.018253
114.27579 0.45549464 -18.255089
114.24187 0.088002205 -18.183773
113.17579 2.7029796 -23.028069
114.66468 0.49947929 -18.070312
109.59817 1.8881464 -18.756512
109.19663 2.6382189 -19.150473
109.20646 1.7051501 -17.808714
114.16341 -2.2523046 -16.182907
114.01704 -3.580121 -16.291267
112.514 -2.4473627 -17.683105
113.81882 -5.5963092 -17.207489
117.79498 0.41135788 -16.493963
112.38851 1.9309888 -22.622019
119.22378 0.54424739 -17.771555
114.35906 0.35858858 -17.593498
113.24245 1.8253491 -25.184402
114.15116 -2.5959771 -16.076172
117.61361 2.0639491 -16.888226
118.1016 2.0407937 -15.908606
127.1495 0.4866643 -21.782684
114.93264 2.3053305 -17.718792
126.4831 0.23610187 -22.124256
116.0638 -6.446137 -16.788822
115.20489 -6.3235831 -17.297745
114.18795 -2.3509965 -16.152798
114.06304 -3.2569275 -16.055378
118.80177 1.3506088 -16.847321
126.28565 5.0080733 -17.907948
118.29063 0.46973157 -16.562078
113.86483 -2.5202754 -16.246489
113.7534 -1.9049659 -16.941246
111.39954 -4.618288 -17.283451
108.23789 -2.7958615 -17.861353
108.15414 -1.2809665 -17.557598
112.79073 -3.2992108 -16.952442
108.22366 -4.4889765 -17.686783
108.2477 -1.3284012 -17.829229
108.46198 -3.2158575 -17.899343
112.46072 -4.4899178 -16.609859
108.21673 -1.3601582 -17.836166
113.87437 -1.9317909 -17.211605
114.34368 -5.5886731 -16.480999
110.46766 -4.9336691 -17.933968
111.19213 -2.3763571 -19.430439
116.4468 -3.5343962 -17.034233
114.07323 -1.9277896 -17.368168
114.03716 1.8688958 -16.947184
110.43717 -3.3547342 -17.792299
119.79417 0.23480034 -19.264441
112.53249 -4.7414808 -17.31739
113.70481 -1.0046673 -18.8232
114.22517 -3.8997319 -16.102108
121.41956 -3.7702157 -17.238779
112.34756 2.3172178 -25.595131
121.70484 -1.9048709 -19.075377
110.01841 -4.9065509 -18.009449
110.3467 -5.3264318 -18.07579
112.66505 -5.6491637 -17.261295
114.52244 -5.1202507 -16.73851
121.60682 0.27575135 -18.800699
117.68317 3.9641609 -28.384323
113.73394 3.2534599 -24.781612
115.21308 2.3876603 -18.023983
111.42023 -4.6328044 -17.326986
111.89707 -0.66839778 -19.503756
122.75924 -1.4944293 -20.887295
111.05671 -2.2909584 -20.207666
112.07568 -3.883919 -16.665092
112.55648 -3.3526847 -16.410271
114.48344 -3.7837379 -16.19384
118.80643 1.7905359 -16.355038
121.79293 -0.14362812 -19.991455
110.52337 -3.8458631 -18.015053
111.55938 -4.1039715 -17.683914
112.59725 -3.269361 -16.696095
112.78407 -3.4624176 -16.150555
107.55344 -1.6227647 -18.581535
111.86272 -3.3449903 -17.067169
108.27926 -3.63083 -17.835823
110.33103 -5.5829268 -18.08503
111.30758 -3.491179 -17.464823
111.37327 -3.9748702 -17.608624
108.14962 -1.7050436 -17.336113
108.99682 1.8808351 -19.12775
107.68212 -2.0917344 -17.360867
107.52496 -1.5813484 -18.629665
110.80579 -3.5451603 -17.13966
108.36111 -1.6916692 -17.756245
107.21412 -1.4704093 -20.414293
116.6394 1.846777 -20.860832
108.9813 1.8072643 -18.795822
116.48722 -1.8915892 -17.324986
112.66601 2.3242564 -25.229111
114.29795 -4.8653879 -16.306824
115.06432 0.19239008 -18.00872
116.33619 -1.8960646 -17.145214
112.65965 -3.275034 -16.775015
111.38749 -3.3321319 -17.210827
113.35217 -4.8958659 -16.626873
113.24899 -3.5670209 -16.717543
112.84278 -5.9212837 -17.696789
107.90461 -4.2192955 -19.694977
112.55108 -3.6712651 -17.240932
108.9721 1.8904085 -19.16164
108.18978 -2.7732854 -17.710781
111.93012 -4.4202552 -18.612663
108.87096 1.9636593 -19.798737
109.31808 1.739712 -18.12244
110.47253 0.1899668 -24.063478
109.58515 0.54253745 -11.614897
114.1274 0.011003852 -17.206345
112.54554 -4.7300024 -17.276562
111.31351 -5.6982059 -17.686211
114.02595 -4.0117855 -16.005501
112.3207 2.2831066 -25.506662
113.86303 -5.6255789 -16.949823
114.00298 -2.7968688 -16.333714
114.47941 -5.3370409 -16.125549
111.59882 -5.4822912 -17.688122
110.88648 -3.3930535 -17.609131
115.03042 -5.4206257 -17.136517
111.20148 -2.5377131 -16.955627
112.61115 -3.8266048 -16.970665
114.18221 -3.6014483 -16.503218
116.27155 -4.5583706 -16.957216
113.98548 -4.907558 -16.080177
108.46909 -2.7568593 -18.513191
108.21917 -4.4456596 -17.634073
110.2521 1.4239156 -24.337542
114.98118 0.69274354 -19.318657
114.24155 -2.2543669 -16.325607
111.35706 -3.9527228 -17.579823
106.87577 -4.4467907 -23.380014
109.49892 -1.8281624 -19.58353
107.36408 -3.7672553 -20.622959
108.2284 -3.9576621 -17.765263
109.9437 2.2061577 -20.530804
106.88018 -4.4105644 -23.303446
108.29528 -3.6794131 -17.85091
109.75246 -1.8134667 -19.794361
108.59505 -0.48529303 -20.323603
107.44209 -1.5556564 -18.537424
108.32114 -3.9084804 -17.9569
111.91726 2.5689511 -21.789982
111.41947 -4.3921785 -17.294872
110.74157 0.25691271 -24.803764
110.34393 -5.0332427 -17.993565
111.45959 -4.4110193 -17.342442
110.6645 -4.5640182 -18.627228
107.5205 -1.2387389 -18.546011
112.49261 -5.4936738 -17.245872
109.14532 2.6830502 -19.648319
110.30044 1.4179671 -24.369009
110.53799 -5.2433953 -18.067766
116.20621 2.3036768 -19.121401
112.69155 2.9676676 -21.599371
112.0868 0.45777225 -26.35783
111.52279 -5.4392204 -17.545013
114.05657 1.7380197 -16.51107
114.44227 2.0450952 -18.71796
111.78089 -3.2922912 -16.964045
110.07696 -4.6607714 -18.069645
114.82513 1.9939544 -17.555099
114.17988 -0.99245411 -16.411213
114.05796 -5.4062605 -16.29541
113.6861 -0.88785005 -16.460928
112.47231 -4.4618297 -17.201843
112.29287 -5.1493244 -16.976187
115.55468 4.3193936 -30.206842
113.53445 -3.4924045 -15.72422
113.48304 -4.2520027 -15.104752
109.95097 -5.4171615 -18.057304
103.85381 -1.2937976 -5.0417957
114.5949 -0.61562228 -15.600973
108.75515 2.1467152 -19.635212
110.11414 1.8524623 -24.065594
109.28316 -2.4211755 -19.081051
110.47706 -3.3673692 -17.9055
110.34472 -5.3197002 -18.066063
113.36031 3.4514203 -21.580704
111.50387 -3.5065043 -17.367247
113.99883 -0.0011929274 -16.975166
114.35253 -4.6999454 -16.222103
119.15961 6.1199894 -31.437471
114.32772 -4.2671938 -16.550802
114.20718 -4.1788673 -15.990376
114.27659 -5.5046859 -16.536928
119.85302 2.4004498 -19.732779
113.68758 -2.3462496 -17.505062
114.3355 -3.4467514 -16.536949
114.51092 0.43712354 -17.747532
114.43676 -4.6499367 -16.471275
107.34895 -4.8375545 -20.443661
113.99755 -5.8445883 -17.337715
108.6272 -4.2996769 -18.108669
107.43092 -2.4166057 -19.743832
112.34602 2.1816156 -24.874912
113.61697 1.8569772 -26.066498
113.77055 2.9105964 -22.235405
112.80433 0.631428 -25.38555
114.16094 -3.2004404 -16.018703
118.47982 -6.1834278 -20.562078
111.30308 -3.4991171 -17.469151
112.30865 -3.7431026 -17.00108
112.80296 -4.1242981 -17.134537
111.21558 -2.4709697 -17.365444
110.34476 -4.5119715 -17.813309
108.54929 -2.5100806 -18.04129
109.99537 -3.1898873 -18.003933
112.58915 -5.6250501 -17.259228
112.75643 -5.695775 -17.438751
110.43551 -3.3459845 -17.783554
111.47858 -5.4250469 -17.485151
112.14274 -2.3751078 -17.055424
112.48968 -3.9224434 -16.949444
111.89266 -2.6066256 -17.140497
111.68324 -2.8247988 -17.424717
113.42262 -3.9941573 -16.718979
109.47686 -4.6206074 -16.708191
113.807 -5.3397093 -16.928825
107.23786 -3.1169486 -27.021626
112.09068 -2.7661767 -17.074718
111.60235 -2.6932201 -17.315693
111.50646 -3.0236824 -17.20903
107.75048 -2.4772048 -19.189884
108.64674 -5.2768068 -18.435068
107.29989 -2.8676748 -27.090141
116.63386 1.6982141 -20.943893
105.65031 -5.3584061 -20.541611
108.16471 -0.62041605 -10.109409
104.90061 -5.2857714 -21.128654
108.90548 1.3899195 -16.267727
108.3261 -1.7025325 -17.67815
108.25631 -4.4736013 -17.777868
107.75932 -4.0715809 -19.605835
110.06948 -5.6761222 -17.650763
107.21777 -5.2430964 -21.869623
106.56974 -6.0583415 -21.067154
109.1582 2.6289396 -19.122877
116.80782 0.19342303 -17.85545
110.41422 -2.5884328 -17.780472
110.27746 -3.1453693 -17.213192
110.25979 -3.7761195 -17.947582
104.66886 -5.0720625 -20.302635
110.70329 -3.394218 -19.513226
108.94114 1.8922732 -19.146246
108.6224 2.1194086 -19.43116
108.46038 0.166834 -25.631317
108.32822 -3.7595005 -17.975698
115.11938 -3.9868898 -17.018589
104.7481 -5.1412487 -20.51807
107.33096 -4.8505774 -20.483257
112.42629 -4.9509411 -16.549114
107.07426 0.13778365 -25.352596
106.88917 -4.046052 -23.807789
109.167 2.585207 -18.976229
109.98028 -4.2178173 -17.95418
114.71142 1.9913733 -18.985813
108.17043 -1.7384914 -17.609501
108.79111 -4.4578943 -18.572355
113.48983 -4.1438704 -16.981009
110.12559 -4.4013581 -18.083609
112.23798 -3.9268529 -16.913891
114.33195 -1.7400433 -16.388365
110.14639 -4.4193306 -18.113411
111.20068 -2.7535625 -17.314631
113.54205 -4.9712954 -16.627121
107.86839 -3.3037348 -19.534483
102.88672 3.2434287 -19.489174
107.83546 -4.9146786 -20.060217
102.73061 3.2773566 -19.612709
102.97379 0.2721628 -19.89999
102.94166 0.88156557 -19.552357
101.95884 -2.7472577 -22.908592
102.63927 1.5752857 -19.436615
103.31322 2.0142508 -19.210026
107.31181 -4.824894 -20.368036
102.67229 0.4116652 -20.33411
107.60722 -1.3026369 -18.663132
102.74889 1.148243 -21.262554
103.01715 1.8501518 -19.04398
102.4855 0.40930915 -19.558197
102.94246 0.84958696 -19.599251
103.09032 1.0849481 -18.511524
103.14311 1.8366597 -19.092968
102.61177 0.41107249 -20.143724
107.27912 -2.5223215 -20.751606
107.75219 -1.3682002 -17.436819
102.74762 0.9544425 -19.72908
113.73614 -4.5505972 -17.140942
101.84792 -0.42460811 -24.275805
106.59921 2.7371445 -23.457504
106.55337 0.25312984 -26.483265
110.46798 -3.8312061 -17.915508
102.35372 -0.025116086 -20.736511
107.47285 1.7827067 -23.493254
102.50843 0.50051689 -20.180639
110.18975 -3.9220772 -18.065109
103.53138 2.0534821 -19.529694
102.54312 -2.3262861 -23.681015
107.28938 -3.987468 -27.046619
110.07218 -1.9520572 -20.539385
110.34032 1.1215591 -24.278542
102.62941 3.1814489 -19.407475
110.12435 1.8713305 -24.053194
107.6202 2.2010257 -20.366579
107.05827 2.2814953 -27.839495
103.31291 1.8520405 -18.616598
106.39954 0.40092921 -25.822857
103.28782 1.5559576 -19.007286
102.53336 -2.2918847 -22.899883
102.99003 0.061537862 -23.258602
106.68581 1.9463344 -23.839264
102.75964 1.685102 -19.066162
102.62901 1.4063559 -19.420959
108.50491 -4.9288282 -18.110302
112.76637 -4.589108 -17.572737
106.43533 1.7912285 -25.120342
106.54482 -0.58604836 -27.382298
106.7801 0.60162067 -27.11911
103.07928 -0.068320274 -21.606056
103.1759 2.364857 -26.12948
113.3568 1.9112437 -17.497765
107.17007 1.9987595 -23.795986
106.72144 1.3402522 -23.132584
107.32298 -3.9282479 -26.98802
105.27108 -5.6578674 -20.647739
113.54681 -3.4002852 -16.878479
101.95293 -2.6755838 -22.102951
106.37087 -4.8558512 -23.097307
102.64046 1.6098316 -19.399858
103.73573 1.6619911 -19.500895
112.55462 -4.4899378 -17.318346
114.11872 -0.97848874 -18.228653
113.456 -3.3921983 -16.989632
103.7009 -3.3454154 -25.290154
101.86128 -0.43678582 -24.279591
113.41769 1.8778522 -17.337006
106.49006 0.44584179 -26.365425
102.09274 -1.90798 -24.107298
111.49308 -4.9222527 -17.465595
102.89558 3.2382073 -19.503483
110.5362 0.20538425 -24.207907
114.25117 -0.92132562 -18.370935
103.41766 1.7061255 -18.965714
110.21833 1.3782482 -24.194664
112.69746 0.57247233 -25.168053
102.70797 3.3032966 -19.718653
106.96719 1.0104396 -27.893866
107.38647 -2.5114894 -21.020464
102.92102 -0.13927293 -22.810184
108.53353 -1.5242827 -26.067667
111.35851 -5.4373512 -17.74017
106.73478 1.3599813 -23.625793
102.61388 1.5093672 -19.615927
103.03163 1.229959 -19.395657
105.93255 -0.191697 -27.903717
107.31396 -5.0025911 -22.503334
108.55227 -5.446909 -18.196896
105.69199 0.22959864 -25.820406
107.68291 -2.1987076 -17.383183
103.00834 -2.9915686 -27.095764
106.6742 -1.5217998 -28.183968
106.52193 0.34184408 -25.039482
110.3847 -2.3336337 -17.927364
113.7194 -5.1658649 -17.059025
112.65279 -5.2112145 -17.109829
107.73495 1.3399019 -15.481718
106.67149 -1.5276959 -28.326767
111.47662 -4.176754 -17.399406
106.71096 -1.1447086 -27.690918
103.14981 1.3443766 -19.287426
107.84464 -3.5591044 -19.59457
106.6126 -1.3556675 -27.405363
108.56702 -5.2219944 -18.235806
103.71669 -3.4818692 -26.529739
107.37873 -3.3183143 -27.086037
111.41113 -4.5517321 -17.699818
106.69071 -1.4004592 -27.774637
107.08624 2.2568314 -28.407806
107.74532 -3.5052798 -19.312794
107.07905 2.0437918 -23.846867
108.32352 0.25320029 -26.187241
113.05268 -4.1607275 -17.978537
102.09021 -1.869212 -23.328014
113.48884 -3.1543531 -16.931705
106.20504 0.25475192 -27.551231
111.48879 -4.9264178 -17.477673
110.78378 -2.8454227 -17.790415
105.7391 -2.5840459 -31.314037
110.45615 -3.8333216 -17.8902
110.34841 -3.8384459 -18.185257
106.58167 -4.3669434 -22.52194
107.03031 0.2709527 -27.535719
106.09444 -2.5551217 -31.980198
107.26533 2.0160172 -24.068041
106.54127 -1.3957844 -28.218586
106.84493 0.83088493 -27.142305
110.1177 1.8515246 -24.045624
110.12278 -3.659709 -17.920727
111.21282 -3.5599315 -17.164795
110.14291 -3.4464664 -17.874725
101.41028 -2.2360442 -23.29723
109.06075 2.3105702 -20.459431
110.3475 -5.5786705 -18.085665
101.46929 -2.2605171 -23.645796
106.92379 1.1562679 -23.196926
101.83209 -4.5263577 -20.621653
101.43753 0.027737021 -24.245365
103.74785 -5.6864243 -20.877651
100.88833 -5.1087809 -20.169516
101.4706 -2.2394986 -23.27655
102.55643 -2.2854414 -22.852472
101.95623 0.64742899 -24.058113
103.00797 -0.069750309 -20.763813
106.48675 4.7347217 -25.277004
101.90773 -0.4823457 -23.450642
101.84474 -2.7015715 -23.170158
107.31413 -2.4930449 -20.825939
100.86972 -5.0940981 -20.178917
107.49793 -2.5456448 -21.425407
108.00198 -1.0920441 -17.715948
102.54497 0.36527693 -18.801111
102.56958 -2.2947531 -22.81102
101.51161 -2.2480934 -23.297989
102.61052 0.45263958 -20.187561
103.0729 -2.7751486 -24.844997
102.9713 0.83469677 -19.681244
102.50952 -2.3015127 -22.71118
105.00419 -5.6302819 -20.46566
101.89513 -2.2331443 -23.082361
111.1403 -5.0215235 -17.580841
110.34769 -3.6884017 -17.942881
110.01199 -3.2128158 -18.157711
102.91722 0.87475085 -19.455166
103.0827 1.9450748 -19.284245
102.63776 0.39776897 -20.053329
108.32516 -3.1279683 -17.823849
105.66273 -5.4879208 -20.653751
101.44324 0.0205549 -24.233353
107.27404 -3.9689374 -26.928867
103.01675 -2.8185058 -25.131775
106.87493 -4.0255451 -23.555925
106.15281 -2.4768736 -31.733208
103.02934 -2.5860887 -25.501125
107.25875 -3.9960546 -27.050877
102.93287 2.0066154 -19.470268
106.32131 0.30399251 -28.067135
103.17217 1.2119718 -19.1322
107.17312 2.1177912 -19.308985
103.32193 1.2143939 -17.915964
103.06165 0.23617458 -20.580883
103.2211 1.9549668 -18.868086
106.76308 2.8111115 -26.961876
110.45216 -3.9384384 -17.57588
106.06527 0.20331526 -26.827293
106.62931 4.9392819 -25.819908
106.84768 -4.3408928 -23.085135
105.64474 -2.3167517 -29.600851
105.80091 -5.3656373 -20.864136
111.37865 -5.7305708 -17.785862
106.22846 0.18760931 -26.554132
109.68394 -3.8914986 -18.546621
110.07915 -4.6443191 -18.070911
108.15882 -4.2207298 -17.610231
110.59431 -2.4684064 -16.993618
110.16186 -3.3932114 -17.854931
106.94077 1.1076486 -24.250572
104.16889 -0.7487992 -28.546446
107.21262 -5.1290426 -21.863167
110.35691 -5.3166809 -18.072809
110.92374 -2.854142 -17.530594
112.04314 -3.3200459 -16.971437
111.4683 -3.490478 -17.435984
106.03196 0.20588624 -27.446081
107.25488 -5.2699547 -21.892139
107.73705 -4.059371 -19.058325
111.63131 -2.4416733 -16.558577
110.23193 -3.4007988 -18.054836
112.35569 -3.6143098 -16.969751
110.24906 -2.5293422 -17.421839
110.12901 -4.9999523 -18.067688
101.59821 -2.3714504 -23.258881
106.60755 1.5892513 -23.918468
107.80686 -4.0247669 -18.029432
108.79523 -1.2356859 -26.519659
107.17751 -5.1335649 -21.82188
102.31719 -1.9210908 -24.703917
113.04229 1.9861572 -17.958942
106.77879 -3.9296062 -23.191168
102.48208 0.47840595 -20.139227
106.57746 2.0551207 -23.804766
102.50652 3.4940996 -19.974962
101.89776 -0.44290268 -24.274916
101.73519 -5.1711903 -20.486832
108.75347 2.1671026 -19.745163
106.90142 1.1184318 -23.185335
106.77546 2.0751462 -24.219133
108.07948 -3.2240529 -22.543098
101.39166 0.048501134 -24.196255
109.67384 1.9177554 -18.854301
109.4327 -5.2268009 -25.749861
108.64382 -1.4613762 -26.287161
108.4779 -4.6304235 -18.103748
103.24934 -0.046445251 -22.051027
100.46196 -4.4781446 -21.067719
108.63906 -1.3833466 -26.269068
106.28912 0.26637042 -24.62043
101.65193 -2.7265315 -23.167294
110.12518 -5.6687307 -18.088177
112.08172 -3.3433459 -17.010479
101.85609 -4.5157385 -20.597666
110.34464 1.0108674 -24.213194
101.57865 -2.3559978 -23.457405
105.86721 0.03953135 -28.352903
102.57843 0.94981551 -19.303753
110.10056 -2.5371644 -17.451374
105.81817 -0.073828936 -28.050037
102.50349 0.56393266 -19.927315
107.07375 -4.3833313 -23.300835
112.26162 1.8728211 -22.474445
106.949 -4.3138223 -22.644997
109.98833 -4.6198883 -17.907597
110.88605 -2.6329226 -17.894451
106.65243 0.4030602 -26.025536
110.7763 -2.8094931 -17.239624
109.10317 1.8735955 -19.009588
110.49056 -4.9430008 -17.928951
102.86903 0.67356825 -19.550463
110.29444 -2.3638167 -17.822916
112.67623 0.65149617 -25.161152
111.03614 -3.6656206 -17.54781
98.802589 1.4168515 -27.38541
98.626053 0.96919465 -27.55031
102.59512 0.58600664 -19.59201
100.45065 -4.5142088 -20.969795
101.15629 2.0903163 -23.899597
108.30604 -1.1131079 -18.434891
107.62679 -3.7668931 -21.393551
109.93691 -3.1254895 -18.692081
102.85597 -0.11551011 -20.218857
102.47755 3.4811687 -19.828909
103.3169 1.6270638 -18.978848
100.8769 -5.130609 -20.295603
103.31127 1.6627409 -18.997112
109.13209 2.5852127 -18.968077
109.59756 2.5717044 -18.618654
107.36648 -4.8610659 -20.506502
107.92751 -4.6224246 -19.648441
103.52715 1.5333741 -18.986063
107.26328 -5.3111215 -21.853424
103.188 -0.0360533 -22.022556
109.10404 1.8952296 -19.064528
109.84007 2.6383862 -18.909912
103.18993 1.3172913 -19.946014
107.62679 -6.3346429 -20.71983
100.2277 2.2919853 -34.951641
110.10473 -3.8897281 -17.93182
108.72472 -2.692276 -18.082392
104.9535 -5.4722967 -20.656157
105.60606 -1.8703939 -29.943682
102.75304 -5.3240805 -20.431847
103.98818 -5.8970757 -20.904854
103.45942 1.9877195 -19.466101
111.41929 -5.3068533 -17.68293
111.47361 -5.0795288 -17.685028
111.56789 -3.6422215 -17.328472
106.65615 2.1500719 -27.483067
112.00135 2.5427704 -21.669209
108.25442 -4.4741945 -17.714397
111.32777 -4.9711633 -17.366545
98.942253 1.9333115 -27.728193
101.00484 1.5782926 -20.791458
106.10676 0.124125 -25.797482
98.160881 2.337115 -28.820734
98.759315 2.0066037 -27.252176
112.05003 -2.1729758 -22.371151
100.28841 0.20117152 -34.532009
98.97377 1.8951669 -27.234325
101.44617 -2.2528138 -23.252281
101.67588 -2.6729374 -23.065931
112.04908 -2.1559653 -22.406605
107.50961 -2.4313731 -19.901665
98.422569 -4.0422544 -29.188377
98.243225 2.2195773 -28.18771
98.876823 2.0852692 -27.808386
108.96069 -4.5449877 -25.978645
106.85041 2.1870985 -27.051529
102.54275 3.4808407 -19.728848
102.2153 -1.8623797 -23.147474
98.376785 -2.6449733 -29.68996
98.390312 -3.1419954 -29.76852
111.46761 1.915705 -19.410599
98.863983 1.3863208 -26.161087
98.474388 -4.0739717 -30.180862
108.13422 -4.4491806 -17.471333
107.73215 -3.1357939 -21.714901
116.06547 4.9618969 -27.463772
107.61961 -2.4948804 -32.458794
99.411095 0.47958589 -26.715866
108.09507 -1.7069514 -17.41235
106.79786 -4.4748797 -23.261959
104.69173 -5.1465812 -20.449526
98.195999 2.3518598 -28.667227
106.64602 1.4300551 -23.76193
98.829575 2.7500167 -27.283642
109.86443 2.6901889 -19.069899
102.87589 3.2196808 -19.454227
113.43665 1.8949227 -25.611868
98.819199 1.4140944 -27.187765
107.96545 -4.1137705 -18.32914
107.20925 -1.3942661 -20.529865
107.20727 2.0773451 -23.878397
99.025688 -2.736105 -30.925774
109.92927 -1.0574224 -21.381733
107.35603 -4.8767495 -20.528423
107.38161 1.6590953 -24.683445
103.67213 1.5104597 -19.486776
109.79292 -4.6042113 -19.031139
102.39746 -5.2328186 -20.308798
113.56995 2.2398593 -25.404991
98.962456 1.9492171 -27.672949
110.26582 -2.1911764 -18.364937
106.72318 1.7223725 -24.5476
111.06675 -2.939837 -17.617193
110.18745 -5.0043092 -18.291862
108.8737 -4.4934759 -25.826899
109.19411 -5.070713 -26.254457
104.14956 -5.8689241 -20.801746
106.90961 2.2427289 -27.112644
98.887199 2.7001834 -27.335098
101.79797 1.7140813 -28.08399
99.126427 -2.5629065 -29.61795
99.856766 2.0524952 -22.416286
104.12055 -5.9860849 -20.927729
108.36811 -1.2807914 -17.835617
107.94291 -2.8693395 -18.414845
98.389763 -4.0010033 -29.336124
97.947876 1.8195324 -21.853197
98.062286 -5.7125082 -25.915836
106.87875 2.2209752 -27.098648
101.23629 -5.3093719 -20.906654
102.56127 -2.2699778 -22.867046
106.57337 0.29906476 -25.830944
97.716644 -6.4815884 -26.272943
106.72536 -3.9553766 -23.126793
109.38801 -1.00183 -20.634426
98.430573 -2.526159 -29.925192
98.428467 -3.3391612 -29.914942
98.106262 0.26545846 -22.307789
102.04408 0.62701964 -24.16555
108.70078 1.9175837 -19.129093
107.88876 -4.5608559 -18.202877
109.908 -3.5208087 -18.048943
110.08065 -4.9135399 -18.155697
108.69381 0.24975014 -26.379564
106.64414 -6.1772146 -21.34309
116.00549 4.84307 -26.936775
109.40571 -2.7670267 -19.197115
110.26633 1.3868203 -24.245718
112.36192 2.3694932 -25.516588
98.191093 -3.7909291 -25.3717
107.66138 -2.0950866 -17.336269
102.5828 3.613368 -19.836666
98.057045 -5.7575302 -25.919432
100.98405 -5.0136633 -20.266138
100.19633 -5.4227161 -21.669462
97.87632 1.8413115 -21.811066
97.444756 1.8385324 -21.805016
102.05346 -1.8960437 -24.04155
98.196968 3.9948325 -22.892368
102.69591 -2.3210909 -23.450657
97.248192 1.9617264 -21.869099
97.471741 0.87078285 -22.296337
108.9128 -1.0815923 -20.088297
109.56463 -5.3779755 -25.957766
108.66125 -4.8494849 -25.143744
97.823784 -5.4435482 -22.579578
109.20451 2.6192217 -19.10149
109.44918 -4.7144103 -25.251957
107.20625 -3.9143915 -26.84396
100.35561 2.1104951 -24.273193
107.34731 -4.8672667 -20.521694
109.40038 -5.2541051 -25.665215
108.70444 -0.44484854 -20.440271
106.59904 0.19049418 -23.698736
105.9603 4.5457187 -24.116407
109.04229 -1.3841302 -26.314871
98.354446 -3.9945145 -29.159775
107.87585 -3.8345585 -18.257042
109.86428 -4.0854549 -18.99622
103.08724 1.2811143 -19.505598
103.02101 1.3562198 -19.427158
102.9532 0.83827138 -19.557209
103.89346 2.0446029 -19.522198
103.07297 0.3807745 -19.647911
102.91792 0.85196042 -19.586727
107.75198 -2.1127539 -17.450096
97.225708 1.9605126 -21.82761
109.8274 -7.8289442 -25.376923
96.601006 -0.21885717 -33.237545
98.195892 0.14214945 -30.144787
109.69326 -4.7635565 -25.852638
97.300461 1.6327021 -21.7131
96.336517 0.11934996 -28.899492
97.721046 -5.6467657 -23.403202
108.3758 1.9142661 -19.656727
103.51281 1.6270509 -19.016008
102.11326 -1.1228299 -36.723446
97.456215 1.7781892 -22.297888
102.94397 1.3165467 -19.161139
108.76501 -4.4786506 -25.601509
109.83886 -4.4049263 -25.770098
97.430916 3.1508422 -22.186729
98.704453 -5.7413082 -22.218681
108.15395 -1.2843958 -17.533398
98.171501 0.13481641 -30.023926
98.361237 -3.9751017 -28.878712
100.59819 -4.6437674 -34.866039
106.46432 -4.3701444 -22.56979
99.266708 -0.035460949 -22.364494
97.448174 3.1062016 -21.994125
97.745728 -5.7013097 -23.512127
103.14668 -5.6045251 -20.959965
102.93492 2.0295117 -19.750288
108.07267 -4.0277395 -21.55831
106.44111 -1.2601454 -27.398117
97.773361 1.7928069 -22.645601
97.33593 1.8867316 -21.615795
107.40461 -5.3945007 -21.998379
101.50144 -2.2427399 -23.258926
97.386292 1.8710527 -21.613609
97.605881 0.8596673 -22.302361
98.282837 0.24483418 -25.495602
107.43621 -1.514143 -20.052612
106.78155 0.27770424 -26.256876
103.51184 1.5964882 -19.001841
106.79017 0.34682786 -24.58338
107.63004 -2.5449104 -21.325558
101.42751 -2.2531943 -23.157543
97.27626 1.9503798 -21.85437
108.17817 -4.2179394 -24.304798
109.66155 -4.7476354 -25.859938
97.713181 -5.7405043 -23.872953
100.55502 -5.2532902 -21.029415
100.30669 -3.4822514 -20.879951
106.65501 0.29792237 -26.825539
107.04929 0.86565876 -24.010269
107.91743 -5.595582 -20.109493
108.04203 -5.6096292 -18.351328
101.79716 -4.6183605 -20.432419
101.96295 -0.50280344 -24.413155
117.93635 -7.8852205 -27.676414
102.64643 1.6624455 -19.413837
97.843346 2.0020721 -21.870041
107.72689 -1.6552508 -19.603683
110.30529 -3.0724909 -25.894474
107.74534 -1.3559189 -21.362274
99.341202 0.032441854 -22.368675
110.18395 -4.7210689 -26.027241
107.92399 -4.9092283 -19.798622
106.76957 -3.6538501 -24.007111
100.2776 -3.0737786 -22.180958
98.877167 1.9308112 -19.018263
101.16801 -5.1877136 -20.516827
98.770706 1.4268928 -27.087421
104.19886 1.1067841 -28.262302
107.16068 -1.3540429 -20.490162
101.18063 -5.1873064 -20.570923
108.6135 -0.90436649 -20.628784
106.94645 0.80322266 -23.708298
106.58137 0.18473244 -24.28042
109.94811 -4.7498703 -24.422241
107.24049 -1.3842171 -20.563875
104.91424 1.9102118 -29.512054
102.73648 1.2404368 -19.03521
97.219032 1.2648554 -21.994316
98.318527 -2.3848953 -28.908598
98.395874 0.31433296 -23.780146
112.28529 0.22671759 -22.603107
97.41153 3.1721368 -22.274979
106.15359 -4.6331172 -22.108101
102.69163 3.7578139 -20.190899
107.61584 -1.2556257 -18.599953
105.15066 -5.6134377 -20.540424
98.182854 -6.4117866 -28.939148
97.982521 -5.1264992 -23.044594
104.8971 -5.4309769 -20.493843
107.90635 -3.5877995 -18.306307
99.389526 -5.1914072 -20.663128
102.87112 1.998251 -19.199127
100.29919 -4.9960251 -20.127214
107.92913 -5.0526643 -18.208088
103.01275 1.3532631 -19.74367
104.1919 1.9318514 -27.34985
107.31525 1.7133205 -23.113747
97.451271 1.784148 -22.321365
97.989395 0.49912691 -22.335798
106.85012 -4.5346475 -23.351692
98.779541 1.3725893 -27.019445
107.26646 -2.5352454 -19.786362
101.14944 -5.1384373 -20.50701
106.76014 0.31803119 -24.583755
101.07858 1.6553814 -27.26099
104.99351 -5.2734451 -20.661608
97.814857 1.9557841 -21.707413
103.06131 -0.16806936 -21.659206
108.84049 -0.42388892 -20.63192
101.86823 -2.631022 -21.634838
96.401886 -0.030303836 -28.821886
107.55717 -4.582716 -24.40443
97.498383 3.1005111 -21.943058
107.50855 -3.779434 -20.757145
102.29585 -0.21895981 -23.842834
97.922546 1.3038461 -21.696594
104.92046 -0.96001047 -22.113968
108.41421 -4.1421351 -26.458225
104.14397 1.5261366 -27.788956
107.0398 0.10232222 -26.791931
107.87954 -5.3058276 -20.012188
97.997841 0.45931482 -22.462238
95.991837 2.2113011 -29.063276
101.91952 -0.46153653 -24.307919
107.37283 -4.8653164 -20.513073
99.701332 2.209775 -27.103325
107.06098 -3.8293548 -24.326408
99.734436 2.2906661 -27.754169
107.10006 -3.9253261 -26.600494
100.59986 -4.6840096 -35.03931
97.577492 3.184659 -22.195318
102.8753 0.88228893 -19.490076
102.01529 -5.1737823 -20.427425
106.71883 0.19927871 -26.210327
103.18395 1.1983886 -19.178009
107.52605 -3.7217886 -20.714626
112.83831 2.2750728 -25.471746
105.46427 -1.5932269 -27.629871
110.27891 -4.5074425 -25.146408
94.109924 -4.9355526 -23.219444
98.665672 -5.9727154 -22.55961
109.95554 1.8390741 -23.851864
93.479355 -7.9184651 -30.942904
97.764793 1.8339472 -15.141209
103.1803 1.1976237 -19.147778
110.40816 -4.5267639 -25.27187
109.97262 -3.4655316 -25.344494
98.124908 3.8106136 -22.507809
98.43309 -2.6991129 -30.36409
97.625549 1.6034503 -21.452881
106.91505 2.0712941 -23.434582
110.52785 -3.6670973 -26.031603
98.078842 3.7704492 -22.39484
98.216797 -0.80282134 -30.310642
98.37236 0.23553622 -22.656702
102.61359 0.78470254 -25.604683
94.861374 1.658457 -23.698814
98.370605 0.23822868 -22.700359
102.46419 -0.19389236 -24.160748
106.14295 -1.3871658 -27.163389
98.00573 0.29108846 -29.853231
110.52493 -3.5160625 -26.206202
96.034683 -7.2216916 -30.293055
109.0754 -1.5900974 -25.884003
108.63056 -1.4881938 -26.185507
105.1096 -0.89871019 -22.38483
107.45248 2.0950089 -20.186941
104.83581 -5.1014481 -20.876684
103.54237 1.7816906 -26.057373
99.280243 0.064445376 -23.411079
103.12195 1.6051824 -19.669136
101.99435 -5.2326689 -20.814232
103.08318 1.1895432 -19.260838
105.40339 2.4986424 -29.691666
110.234 -4.818243 -24.842407
109.15711 -2.9493196 -26.045048
94.972214 -5.6743364 -24.459803
102.85086 3.2391481 -19.411064
102.59052 1.6714797 -19.309702
94.068878 -3.2557046 -23.160276
110.30811 -3.5193884 -25.701397
106.47134 0.874017 -22.962942
93.897926 -4.0559778 -23.252171
98.395851 0.20534122 -22.724026
110.30477 -4.8424726 -24.924572
94.993469 -5.7033873 -24.540951
98.346725 0.18275213 -30.97785
110.28693 -4.8417482 -24.898561
101.85724 -2.2318673 -23.048168
94.078484 -3.2721775 -23.19125
98.461182 -2.6355567 -30.300634
95.008682 -5.7036419 -24.516129
110.40017 -3.5776892 -25.80703
103.20057 1.6594305 -18.891556
98.898514 1.9227355 -19.077581
100.31629 -3.5234823 -20.876307
106.94042 -0.86770463 -28.077528
106.18978 0.63493991 -22.765762
110.34827 -3.7255216 -25.958736
100.4778 -3.2463183 -25.100418
94.012863 -4.8172822 -23.304647
105.19343 -0.9795081 -22.558266
108.38705 -4.975318 -23.750751
97.589943 3.2080011 -22.370422
100.20658 2.1203239 -23.615028
97.249023 1.2249987 -22.139847
109.94779 3.2509284 -23.899782
96.291595 1.795897 -28.757214
94.62484 2.0431435 -24.126404
102.74404 3.6801734 -20.155439
102.74365 1.5516911 -19.195065
97.612366 1.8242402 -14.637833
107.54273 -2.9864841 -25.010509
109.19068 -3.1348157 -26.449238
101.03342 -5.194963 -20.595892
97.850754 1.7115412 -21.495481
102.85876 1.6521373 -19.204285
100.23291 -5.3213258 -21.461462
105.15609 -2.3193817 -28.560616
97.809319 3.5598874 -22.368866
106.67776 2.2628267 -28.15428
106.46569 -3.8399036 -26.704517
102.96584 -1.235973 -30.262526
105.45094 -1.6234746 -27.502399
105.15816 1.8680162 -28.403011
97.487015 0.88101149 -22.390198
93.045204 -3.3856874 -23.424564
97.699562 1.7397149 -22.057194
97.732674 1.8290217 -15.109488
93.338005 -4.4632673 -23.417858
101.02557 -5.2157474 -20.588985
102.07108 -0.19192374 -23.54855
102.49534 0.32196188 -20.239048
102.81062 2.0136225 -19.709724
102.60005 0.33800352 -20.351278
94.082375 -4.9087992 -23.26716
93.281303 -4.5049 -23.389969
102.16861 -0.25027192 -23.626953
94.083542 -3.3373427 -23.268555
101.76062 -2.6665473 -23.084862
97.431419 0.76082516 -21.479885
105.69582 0.10179663 -24.365276
110.44717 -1.2695085 -26.256821
96.271774 1.83917 -28.750065
99.691498 -5.3381491 -21.320738
106.68464 0.86961699 -23.492842
93.95726 -3.541893 -23.181627
109.48057 -4.0653448 -26.262135
104.36803 2.0377564 -27.661947
102.20383 -1.0564166 -37.032196
102.47414 1.4791896 -19.209789
97.281792 1.5767469 -21.680824
97.722557 1.8832121 -21.705818
106.92304 1.1719291 -23.159534
103.86779 2.2144277 -27.737204
108.87667 -3.0105474 -26.779436
106.75268 2.2217753 -28.056492
106.65163 2.3577549 -28.933903
103.36919 0.78862858 -15.149527
97.7117 1.7930074 -15.015965
96.539452 0.0019520521 -30.726484
101.16879 -3.4077723 -26.149006
98.125397 0.53895426 -29.687675
92.779869 -3.6644855 -23.491198
102.04922 -1.9150105 -24.045166
102.59464 0.86092424 -19.155329
93.434128 -3.686965 -23.336422
98.217293 -0.85958117 -29.856615
102.16121 -3.0501461 -20.65674
101.45686 -0.24223173 -24.255135
93.063446 -4.4693155 -23.506824
93.670769 -4.2505131 -23.298256
102.09684 0.62290359 -24.021425
102.00175 -1.9058273 -23.907776
99.754959 -2.6458578 -25.08625
93.403786 -4.304183 -23.376717
99.399033 2.0048285 -20.775955
102.65133 3.7332597 -20.072166
98.054474 3.655973 -22.37438
108.69149 -1.4949323 -26.368835
98.579414 -6.675209 -26.617813
106.15458 -3.7012477 -26.481869
97.210434 1.8812318 -28.858006
101.50655 -2.2251801 -23.378124
95.687263 2.013572 -27.277599
106.85485 -1.9851568 -26.289715
93.533058 3.021132 -28.914026
110.0516 -1.4795394 -25.716003
93.969093 -3.4971619 -23.16374
97.64402 0.90196466 -22.036066
102.72092 0.91386271 -19.554127
106.77482 0.09962976 -26.112635
98.012192 0.17757785 -22.143515
102.50046 0.45360041 -19.874187
106.69393 -1.2806835 -27.69136
105.34371 2.260241 -28.100426
104.09772 2.7853918 -27.791775
93.415146 -4.7363715 -23.403675
102.20351 0.023841143 -23.718197
98.462753 -5.3076372 -22.749557
101.79041 -0.42653918 -24.139996
107.38604 0.10933495 -28.220242
92.154366 -4.12184 -23.702675
101.72153 -2.921618 -25.534988
98.793678 0.032985687 -22.598141
92.800804 -3.6838491 -23.534801
92.546692 -3.881048 -23.583805
101.62684 -2.7309823 -23.107479
97.64669 1.7245743 -21.927155
92.818634 -4.4875374 -23.571468
103.09072 -1.4080955 -30.404036
103.75864 -1.1800286 -32.396297
100.63642 -3.2315173 -25.25705
98.160843 -5.7926474 -26.243317
92.573914 -3.9145644 -23.641689
106.75918 -1.2375457 -26.113594
108.13363 -3.9291084 -26.309618
93.321716 -4.5188866 -23.432066
99.590324 0.094913721 -23.462132
98.01619 1.4266224 -26.786697
93.282501 -4.4791498 -23.292503
92.35257 -4.5137095 -23.676979
93.444252 -4.0987868 -23.321529
92.806435 -3.8860753 -23.55497
92.269852 -5.4099054 -23.877304
98.151031 1.4066644 -27.591162
93.742973 -4.0769596 -23.378395
106.04725 -1.4766536 -27.401073
98.198242 -0.51970565 -31.401493
93.331856 -4.4460297 -23.395355
101.64317 -2.3404346 -23.418896
105.0563 1.9745278 -28.257492
93.922539 -4.4719181 -23.255301
99.244965 -5.743804 -22.527977
97.654259 0.91849113 -22.16856
97.693565 1.9282863 -21.812851
101.9735 -4.7584324 -20.786343
106.77517 -1.2914333 -27.775787
102.49359 -2.2680607 -22.797239
91.620628 -3.2988 -23.755318
91.287346 -5.3884211 -24.080143
91.072731 -0.39600563 -23.934364
91.134415 1.6493371 -24.285789
91.318031 -5.3706827 -24.036774
97.77124 1.7235153 -21.698174
92.781235 -3.3641973 -23.489723
93.899292 -3.8610601 -23.220478
103.02944 -1.4181097 -30.284657
91.132767 -2.6409352 -23.921795
94.55761 1.9914279 -23.811214
92.035652 -4.5528145 -23.778965
91.130043 -2.5122128 -24.035316
91.154198 -4.8001442 -23.989296
100.94392 -3.3355389 -25.692657
92.61525 -4.2747941 -23.585176
91.735146 -4.8209963 -23.715981
91.35257 -5.4417753 -24.169889
94.84362 -5.5843678 -23.865011
91.063713 0.85831547 -24.019989
97.26458 1.8572156 -26.954493
91.043007 -0.39587951 -24.294952
91.774231 -3.5848169 -23.663254
102.75101 0.81856847 -25.565039
107.37074 1.0600357 -28.743732
97.951088 1.493048 -27.045074
97.64502 0.87397218 -28.579056
98.005775 2.087539 -27.815464
106.68055 -0.19531715 -28.193932
92.26284 -5.3916941 -23.863586
92.809082 -4.2758584 -23.562134
93.658981 2.1006243 -24.162102
93.892014 -3.6603031 -23.157707
92.280258 -5.7238541 -23.909294
96.78138 -6.5696979 -27.56164
100.2775 -5.330369 -21.49831
103.71362 -5.649961 -20.862171
106.26539 -1.1203394 -27.970726
92.002831 -4.5569372 -23.744431
91.632683 -3.2963748 -23.790424
103.89117 2.6535425 -27.207602
93.392052 -4.5834761 -23.28223
97.753159 1.7213271 -21.669315
98.171387 -7.1465397 -29.38743
91.670876 -4.9828544 -23.907753
98.223381 0.62982345 -22.768599
98.235641 1.9677353 -29.915045
93.518608 -3.3145292 -23.26577
91.125908 -2.6343603 -23.92008
89.875389 -7.7025576 -31.640772
97.810806 1.2346113 -21.625862
91.068497 0.87296128 -23.90757
98.080284 1.3804078 -27.437031
91.674171 -4.9792929 -23.894825
97.66317 2.022311 -26.515026
101.94662 -1.9130738 -23.875774
89.690041 -1.7593917 -31.047152
89.771301 -4.8918142 -31.053226
91.427986 2.0006042 -24.758385
97.806702 2.0992756 -27.011847
89.717194 -1.7320366 -31.238991
91.122528 1.5526543 -23.666759
101.90205 -1.9094021 -23.804993
97.71315 2.0165565 -26.816593
106.29063 2.1888392 -27.57073
91.085487 -0.35399973 -24.770918
99.121895 0.22203231 -26.871593
98.44706 -6.8918557 -29.675306
101.37837 -2.2754622 -23.154947
98.352654 0.19752955 -23.229095
92.029602 -4.5312605 -23.717249
89.398117 1.7441144 -31.655392
89.692299 -1.7345657 -31.173944
97.968147 1.3656628 -27.155184
97.258774 1.503231 -21.576466
97.929634 1.3090734 -21.762924
98.345039 0.7165134 -26.856903
98.124519 1.4043207 -27.458038
91.553528 1.9534492 -24.595367
91.730042 -3.3824868 -23.853848
97.171127 1.2256866 -21.844725
92.452477 -3.3538795 -23.537781
98.548599 -5.3747482 -23.673384
103.65564 -1.2767541 -31.853746
108.38056 -3.0789542 -26.697792
97.946617 3.6178865 -22.232922
98.718201 -0.0079938173 -21.983318
101.93961 -2.0734785 -23.189415
104.09032 2.5590162 -27.731794
106.53663 -1.2847061 -27.458084
102.05622 -5.2193804 -20.53598
97.431252 -6.3406849 -25.672798
94.399277 1.8945346 -23.343678
98.509323 1.3975973 -26.822699
92.800133 -4.2690458 -23.538897
88.341408 -3.2245612 -31.19586
98.043922 1.3534846 -27.40844
98.05088 -5.1463766 -25.581614
88.351089 -2.9908023 -31.426344
88.403404 -6.2714086 -31.343479
89.394363 1.7205858 -31.570667
98.365486 -7.1571479 -30.183987
88.28019 -0.1459111 -31.15564
92.531624 -3.6830709 -23.545309
98.130043 1.3160737 -29.24984
100.55374 -5.248229 -21.034481
101.52107 -2.420682 -23.1408
90.03508 1.8356817 -25.295654
97.957848 -5.776094 -23.243633
93.699638 -3.8781857 -23.33667
89.941879 -6.0141635 -38.79847
106.94244 -1.3291736 -28.03784
97.752342 1.9981399 -26.857655
92.814751 -3.3835313 -23.585552
98.127831 0.6220789 -29.913412
98.066612 1.6217737 -29.045866
94.045303 -3.32758 -23.18152
94.294327 1.983012 -23.452568
89.393448 1.6338632 -30.453306
92.814713 2.0986054 -24.489635
93.675552 -3.8753448 -23.303207
91.770515 -4.8458066 -23.848549
100.52924 -4.6859789 -21.070202
106.43238 2.806314 -27.667545
93.434303 -3.6961246 -23.322477
93.079575 -4.4589195 -23.518679
97.698273 3.1796689 -22.197155
97.86776 3.4966044 -22.174498
97.992447 3.6433682 -22.281902
103.06923 -1.4678721 -30.386063
91.721657 -3.5514579 -23.774084
91.14592 1.5689042 -23.973095
98.058105 0.58586931 -29.697111
92.289352 -4.5154848 -23.640228
97.598579 0.86080623 -22.234303
90.970657 -0.33285904 -25.817965
98.116791 2.0160785 -29.312916
91.032806 -1.8028902 -30.542805
97.305283 1.6091416 -21.749691
97.63546 -2.5222688 -24.746405
87.295654 1.3550701 -29.136379
87.787529 1.5928662 -28.786104
87.328651 1.4030793 -29.134104
98.361519 -5.9746904 -24.008724
92.589111 -4.0837059 -23.672701
99.153587 -5.6626525 -24.630768
101.31271 -2.2004476 -25.292793
91.096046 -1.7622235 -30.750576
101.59785 -1.5882392 -25.529762
87.821976 -6.4191093 -28.932293
97.882347 3.6026964 -22.150064
91.042107 1.2719541 -25.341946
90.983101 -1.7715714 -30.156904
101.17987 -2.1881948 -25.150166
97.387436 1.2667844 -22.369854
87.356209 3.471344 -29.992111
98.266624 1.4075322 -26.390339
87.474823 0.97845197 -29.107981
98.523827 0.7161212 -27.265577
88.041885 0.4791832 -30.982059
87.59082 0.19412625 -30.05266
101.63344 -0.44763386 -23.963108
90.912056 -1.6901754 -29.151161
96.696632 -6.2738442 -26.221714
97.193375 1.8034005 -22.122965
91.884254 1.9808655 -30.789232
89.110909 -5.8702211 -30.93927
97.895485 0.54487109 -26.128811
98.967979 1.7455781 -27.495092
89.667557 -1.7924886 -31.141775
89.745857 -4.9161596 -31.177845
89.481216 -3.284595 -32.75359
89.05191 -6.0929317 -30.450712
91.727005 -3.5514956 -23.669525
94.354347 1.9560888 -23.600672
106.63457 2.8055959 -27.889626
102.06915 -0.60999733 -24.215534
94.478836 -5.7915726 -23.342819
93.9095 -4.2419271 -23.212925
102.97191 0.90102649 -26.730255
87.709175 1.5631073 -28.556942
101.479 -2.2543488 -25.504768
94.988197 -7.5635891 -29.328897
87.315392 1.7000713 -29.483795
93.252617 -4.3272991 -23.579872
97.596245 -2.5359335 -24.656559
98.611191 -5.4067898 -23.750675
91.326324 1.5986011 -29.877043
97.84227 1.8133245 -26.964006
87.627098 1.0747094 -30.432367
105.27665 0.87105203 -26.566154
91.211823 -2.6554461 -18.606291
87.276604 1.6483226 -29.484411
88.306847 -0.19173992 -31.180271
98.392433 -6.0049462 -24.065302
86.951797 0.38467634 -36.271935
87.810356 0.66953349 -29.282175
97.739761 1.7833607 -21.649006
91.145782 -4.7111621 -30.468683
87.268768 -5.2022266 -28.517712
87.62252 1.4710629 -29.158888
87.915131 1.6092865 -29.470579
87.474403 1.2903197 -28.640184
91.031319 -4.6556115 -29.997051
102.24911 -1.3190151 -29.177969
87.87233 1.2374835 -30.046894
88.049492 1.028728 -29.814972
88.464462 -5.7293525 -30.519154
88.416306 -6.1532841 -30.453558
87.541466 1.1636441 -30.636314
92.006561 -3.3929281 -23.691813
92.125565 -3.8948493 -23.659744
87.37162 3.4657149 -29.93214
91.043777 -4.9879427 -31.405775
89.812592 -4.8139153 -31.190069
88.231865 -6.7355204 -30.519917
98.19825 -6.4073548 -25.73119
93.355331 1.9725718 -23.541256
91.04879 1.0450988 -24.025917
98.544586 1.0785172 -27.59096
92.266365 -5.4140987 -23.870625
91.067261 -1.6819646 -24.36742
92.161324 -4.1173987 -23.698845
92.830742 -4.5313516 -23.588531
99.866699 -0.0003169775 -23.301363
97.827477 0.56902575 -22.430637
103.70165 2.2856505 -27.142149
92.514977 -3.8843148 -23.612854
97.280106 1.2649691 -22.28866
94.240334 1.5516529 -22.729469
97.906792 1.3622882 -27.113419
98.032623 0.47421145 -22.33
87.802498 1.224041 -29.126186
91.190384 -4.7844629 -30.83872
97.395912 1.7585936 -21.829842
97.330574 1.8507543 -26.127722
87.785347 2.156625 -36.082752
87.61097 1.9898281 -32.756592
92.302773 -3.3687017 -23.575422
98.220978 1.7211118 -21.931572
88.377853 -6.1366954 -30.813215
89.041115 -6.3639441 -31.206318
92.788795 -3.8669264 -23.489241
98.262993 -6.672256 -29.62258
92.931175 -4.7429667 -23.531994
90.994576 -1.1762073 -25.126057
92.527779 -3.878654 -23.613842
92.427368 -3.2388787 -22.365137
97.804359 0.92061234 -22.373848
87.148071 1.4598801 -29.011246
91.990524 -3.3751631 -23.631544
92.122353 -3.9181955 -23.71966
92.807961 -3.8700085 -23.531322
97.998611 -2.615324 -25.265596
91.057625 0.81138682 -24.445742
91.493408 2.0563581 -24.952763
94.804222 1.8844254 -24.072708
91.002899 -1.6083546 -24.067648
92.166847 -4.1067801 -23.679897
98.504463 -4.6376395 -31.513554
98.086456 0.29340518 -22.868042
98.022049 0.33545804 -22.777782
91.62339 -8.6750259 -41.808022
93.347527 -3.7277541 -23.427477
92.139679 -4.1151361 -23.700951
88.214783 -3.409111 -37.691654
88.025307 2.7598624 -39.965775
90.427818 0.94410777 -24.099609
87.164154 -1.5793421 -10.463446
87.209389 -1.5250381 -10.244061
94.027222 -4.8308187 -23.301334
96.076271 -5.0702429 -36.616314
91.721954 -5.4804487 -24.022429
92.132774 -4.7744594 -23.735386
97.221809 -5.033493 -22.944813
97.852264 -6.577909 -26.886644
93.699455 -3.374305 -23.261829
93.812675 -3.669461 -23.261322
86.332817 -4.9626327 -35.337254
92.143906 0.23112857 -34.805443
86.761093 0.96787763 -42.815624
86.56765 0.62048841 -37.864708
92.921028 2.4305348 -31.984966
91.635544 -5.7420959 -37.343948
88.504654 -6.8813667 -36.009777
87.918526 -7.2824831 -38.264622
92.101524 -4.5273871 -23.682693
97.985542 3.6153836 -22.305786
91.032524 -5.4983001 -35.535141
91.790031 -4.8133492 -23.859291
96.619644 -4.9611669 -22.247519
93.831833 -3.3141108 -23.15473
97.110771 1.4953725 -22.401192
91.074951 -5.4908266 -35.585857
92.616692 -3.3521581 -23.555838
92.100845 -4.5981956 -23.894951
87.454147 -3.6041043 -36.101643
89.296234 -1.1405354 -35.913761
91.039116 -1.7999382 -35.421314
93.935448 -4.24506 -23.208988
99.945923 -7.3971419 -29.147205
88.770805 -7.4793115 -38.060135
93.665573 -4.8057852 -23.477474
86.937752 -1.4036969 -9.8924828
92.258041 -3.8911245 -23.656944
93.513626 -4.277554 -23.252449
89.386696 -5.7405591 -36.395744
92.768646 -4.5502529 -23.545378
101.77972 0.34477913 -28.887594
98.210777 -0.070213318 -25.334717
92.262054 -7.0532265 -43.989532
93.21257 -3.3639541 -23.373005
87.050606 2.4744449 -34.137928
92.149178 0.2530241 -33.979202
92.760956 -4.4563704 -23.583145
97.864388 0.88227344 -23.004272
87.432938 0.20528603 -35.779114
93.210228 -5.5572376 -23.858528
88.479927 -7.6638579 -36.839043
93.819687 2.3129349 -25.037008
93.207809 -4.2991495 -23.447969
97.962463 -6.8054705 -27.901131
92.542419 -3.0871255 -21.599812
83.900002 1.9189153 -25.877501
84.308701 0.84225488 -26.110605
84.499748 1.3798194 -26.042686
84.42926 1.5613849 -25.873077
84.451874 1.5432498 -25.972387
84.326645 0.84916472 -26.213827
94.849579 3.0407567 -28.380535
92.751381 -4.0665674 -23.552984
87.604301 -7.743113 -37.645477
91.163704 -1.7394207 -35.684753
94.294884 1.7959659 -23.308796
91.330833 1.9720156 -24.155931
91.834045 -4.7309179 -23.892292
87.919365 -3.5203676 -36.634548
91.655708 -3.5173464 -23.635166
91.693581 -4.9775281 -23.907421
89.467094 -5.0687733 -36.314739
91.316521 -5.7637358 -24.195032
90.613419 -2.7696199 -19.704071
83.41468 2.0526202 -26.379694
83.478493 1.610486 -25.676424
83.645317 0.2651875 -26.922449
83.694527 1.4616675 -25.532028
84.397095 1.4244106 -25.748951
83.734383 0.19612491 -27.237486
84.177734 0.18038177 -27.578434
84.333069 0.84617043 -26.077568
94.281151 -5.0034976 -23.542656
83.757835 0.19024467 -27.281193
83.410782 2.150872 -26.869646
83.481926 1.5896161 -25.771812
84.186768 0.16195905 -27.542799
84.301956 0.41992354 -27.217489
83.661125 0.28403091 -27.177044
94.831856 -2.1758575 -23.568592
84.75769 -1.5688366 -28.577778
83.767883 3.013588 -26.586241
84.055458 0.90441203 -26.603512
84.187019 0.16621125 -27.169508
84.1754 3.4105539 -26.468506
83.88456 0.24471378 -27.852673
84.501495 2.1562798 -27.184099
84.274986 0.74271584 -25.584724
84.132042 2.0153742 -25.869745
83.72216 -0.23965859 -28.076904
84.561333 2.0852757 -26.771429
83.737427 -0.24375844 -28.164103
84.065582 -0.077199817 -27.946625
84.353012 0.79892135 -25.863052
84.521767 2.0755243 -26.831427
84.469284 1.4655411 -25.865486
84.297142 0.36103427 -27.231102
94.213745 -4.5742006 -23.767029
84.157555 2.045491 -26.153233
92.895027 -4.0995111 -23.437275
96.23539 4.1959496 -33.306995
93.229286 -4.459198 -23.441391
93.656288 -3.8838637 -23.324478
86.338928 0.41175985 -22.551197
89.035789 1.6703904 -21.422882
91.644981 2.4997005 -31.894335
94.892509 -2.1648259 -23.683578
86.31208 -5.9137201 -30.600792
91.04631 1.5694878 -23.506763
91.453224 2.3590703 -31.17128
84.054672 0.94202781 -26.493614
86.385979 4.6720786 -32.802368
83.775009 2.0813551 -26.139782
86.968353 1.6187642 -32.635887
83.757759 -0.22945011 -28.104813
86.47197 2.1423347 -32.623672
85.388931 -7.1185274 -31.509623
92.1129 -4.2855167 -23.721052
91.91581 -4.647788 -23.918892
91.75988 2.2555153 -33.410648
86.706474 1.6242619 -32.451954
84.271294 1.6752603 -25.828606
84.188477 3.4267206 -26.518688
83.443237 -6.0988369 -29.943306
84.191132 1.3258624 -26.346157
86.333878 -4.5298243 -31.116579
93.499466 -2.161062 -34.164791
94.983582 1.9396021 -24.374197
83.752449 3.0088081 -26.51206
93.442596 -4.089334 -23.352089
87.949593 1.3667488 -16.667633
83.943123 0.62866998 -26.299149
83.503151 1.4431517 -25.226097
83.597488 2.0015602 -26.031315
86.619392 2.5680428 -33.095005
86.228218 -7.2180934 -31.875055
84.00927 3.2737389 -26.357956
87.446045 1.5941436 -33.006393
86.770836 1.9033494 -30.126471
92.700317 2.7724376 -27.793346
86.134979 2.1339037 -31.279884
92.181602 -4.1411419 -23.750797
84.055061 0.88723612 -26.476683
84.353081 1.472744 -26.078047
84.149803 -0.054004908 -28.190449
88.935318 -8.9045591 -42.694885
90.887093 -5.5818982 -35.394798
92.351479 -4.4914527 -23.643181
93.283913 -4.3409748 -23.66448
94.558998 -4.1569862 -29.960938
92.782928 -4.4687576 -23.577951
84.180542 1.4254363 -26.264448
84.004684 0.39850688 -26.869694
83.470207 1.5558453 -25.65567
83.717216 0.27692425 -26.754641
83.779373 3.7608509 -26.557499
91.647484 2.4670677 -32.325882
83.815514 1.6727667 -25.755831
91.742615 -4.8434792 -23.826591
91.711082 2.310977 -32.08503
91.4981 0.26334465 -34.131485
86.372559 -6.104826 -31.307089
88.532669 2.3512502 -34.3755
86.524788 2.154078 -32.47665
99.001335 -4.7277422 -28.211863
86.668365 3.4180865 -33.069748
91.718521 0.24205887 -33.908855
83.889481 0.62507486 -26.705288
91.166069 2.2070751 -33.192215
87.470093 1.6500883 -33.029263
90.917595 -1.7580929 -35.062164
93.085922 -1.673496 -34.601391
86.461067 4.9515753 -33.852867
92.734657 -3.6547313 -34.923496
86.658386 3.3551607 -32.900181
92.465408 -0.63406134 -35.588066
91.412605 0.78947377 -33.665611
87.070282 2.6045651 -36.080677
85.167618 0.10462439 -32.087669
86.626625 1.6546121 -32.15818
90.927399 -1.6823362 -35.068958
91.724747 -5.9650583 -26.533739
83.676544 0.29004586 -26.839405
83.739075 0.56749177 -23.890057
91.199089 2.2226808 -33.10273
90.12735 -6.2420025 -41.288918
88.584328 -7.433825 -37.778248
87.807739 1.3567421 -16.01671
88.55452 1.5328813 -19.4259
92.939323 -3.9252925 -23.740656
83.734489 1.1835709 -25.250378
83.995323 1.9032848 -25.963827
98.000366 3.8844972 -31.713821
92.675369 2.2744603 -32.757492
93.028587 -1.6423622 -34.468346
86.046494 0.047519922 -28.613316
91.564789 -4.3166809 -23.661558
92.886116 -3.4782431 -35.158073
90.963516 -1.2334858 -35.205349
89.114914 -1.7277294 -35.161652
92.875175 -7.2735672 -35.171082
92.521057 2.5245962 -34.067181
87.016731 2.5251966 -33.127792
89.148643 -8.9873638 -35.284966
92.770401 0.4471662 -34.751232
92.671997 -3.4033325 -34.447922
89.518509 -5.6731548 -35.690105
91.005157 -5.4694624 -35.400791
99.528442 -3.0095742 -28.854259
92.71859 -3.255487 -34.904343
91.615952 -0.85784698 -32.487301
91.573433 2.4461045 -32.076153
91.103554 2.1181471 -33.375965
92.632568 0.47268367 -34.477409
89.571571 -1.6544576 -36.447838
86.821724 1.4584959 -34.643665
87.848122 0.12687385 -36.479015
95.821869 2.3673723 -24.924362
93.047882 -1.3823732 -34.547585
93.902222 -4.250411 -23.249264
85.339584 -7.015645 -31.304773
84.317329 3.073668 -25.336863
91.358009 0.24837244 -34.008896
92.708344 -0.89115942 -34.735996
87.949257 -3.3832917 -36.423847
92.515724 -7.1321702 -34.553875
91.315971 0.20991516 -34.189564
86.507561 2.4503942 -32.528839
87.589577 2.0773079 -33.517223
86.453728 4.8778067 -33.625572
91.199684 -5.3569012 -23.935493
88.381844 1.4731305 -18.745527
84.114433 -6.5069227 -30.944124
82.314156 -2.5624073 -30.388571
82.307785 -2.5995915 -30.216665
84.388947 0.18643785 -28.296326
84.0839 0.36026287 -26.763401
83.865303 1.2049515 -25.889013
92.367073 -6.7292724 -33.37532
87.337959 0.29585993 -35.715775
87.158913 1.2853243 -32.912655
88.832787 2.5302882 -35.411072
91.331696 -5.7452173 -24.183197
89.628601 -1.8420643 -36.427784
92.780655 -7.2420144 -35.017323
87.039421 0.3706615 -36.221725
92.853905 -7.2613997 -35.09671
89.101067 -1.7675747 -35.166039
85.468567 -0.30014789 -24.754833
93.007957 -1.3071916 -34.467319
84.117073 1.2888136 -25.678562
92.485825 -3.5207415 -33.892727
91.568703 0.46320748 -34.106327
92.076981 -4.4716549 -23.694637
87.87841 -7.4139872 -38.140606
91.95694 -5.6417203 -24.144646
87.743523 1.21561 -16.015383
86.683861 1.6344745 -32.606735
83.721062 1.6767263 -25.736038
93.621254 -2.0746565 -34.506275
84.350052 1.1043763 -24.476479
84.076607 -0.032304049 -28.901539
82.813629 -0.18412888 -31.769403
83.523689 -5.8986588 -29.032219
91.235664 1.67398 -23.978134
92.687912 -1.1442361 -34.594112
83.585861 2.5219584 -25.738319
90.910347 -6.8203478 -33.45879
92.777809 -1.0136852 -34.843678
86.417282 1.8822939 -32.519238
87.237167 3.1598754 -33.253002
89.274498 -8.8268642 -35.515347
92.751396 0.46478128 -34.640491
98.471046 1.9498112 -28.082088
93.02066 2.5766683 -34.427574
87.497581 2.1501951 -33.238766
92.555214 2.5490026 -34.200146
92.891762 -1.2548246 -34.204636
91.329498 0.23571336 -33.989109
91.588585 -4.3125143 -44.750805
91.497658 -3.1578345 -22.049234
86.941002 0.31430745 -14.949829
84.585846 2.1648242 -26.9767
83.709671 1.6949339 -25.687887
84.008919 1.2956712 -25.8405
83.411148 0.65710044 -24.67841
89.19928 -1.1543411 -35.628742
93.033882 2.5890222 -34.106976
92.528816 -4.5414228 -23.598999
81.880905 0.67550755 -32.045868
87.105797 1.787966 -33.19165
90.901909 -5.7912321 -36.026783
83.806236 -0.20880508 -28.295305
89.459053 -5.5509782 -35.948757
83.779213 3.6080422 -26.344578
92.882629 -1.7644285 -34.269581
86.830681 2.2969782 -32.085915
91.589722 2.4711952 -31.84811
93.615974 -1.977816 -34.550083
87.973198 2.7424674 -36.38953
95.609535 2.1797502 -25.40374
86.279007 -7.0957251 -32.146931
92.9636 -4.3249788 -23.794889
89.593201 -5.6951213 -36.733055
91.911797 0.50107837 -35.15379
89.156204 -5.5982056 -35.452427
92.098648 -3.9082763 -23.590384
92.217003 1.4724193 -21.58292
83.992592 -0.13687956 -27.491455
93.098808 2.1979303 -24.719818
84.177429 3.4027314 -26.509995
81.986038 -3.8551655 -27.649139
86.519264 0.73002052 -29.075346
82.012451 -3.8193295 -27.516022
84.068985 1.0286648 -24.648621
85.444122 0.34901083 -35.930592
82.13414 -3.7813053 -26.296188
81.673332 -5.4467721 -27.832903
81.601326 -2.4113097 -30.641827
93.511238 2.5312767 -33.788609
91.380142 2.4154396 -32.957977
82.155373 0.025466204 -31.567492
87.308212 1.3604374 -32.803406
82.204056 0.027315736 -31.524366
94.056915 -8.1711149 -35.027908
81.724541 -3.2546496 -28.854805
86.475441 -5.8891835 -31.456163
94.162865 -8.1804905 -35.17852
87.477684 -7.3256049 -35.247402
81.559639 -2.4792848 -30.64768
82.127991 -1.9941753 -32.005878
82.313515 -2.6213837 -30.298779
91.576599 -3.9611518 -23.264011
93.314278 -4.5556927 -36.40501
89.82933 -6.4761524 -32.05592
82.073822 -0.509956 -32.17942
83.716667 1.5863497 -25.167999
81.635445 -5.4503574 -27.788067
81.628326 -5.4684916 -27.79438
83.634727 2.0106106 -26.00914
85.384613 0.30571651 -35.828415
81.915993 -5.6339726 -27.664816
86.451675 -6.2829537 -31.761318
91.214706 1.6141214 -24.464539
81.701515 -4.297102 -26.990747
86.067619 -7.075017 -31.288992
93.569069 -1.9217904 -34.531181
92.473938 -0.78312588 -33.876659
83.329582 -0.27282786 -29.223452
93.751503 -5.2168512 -34.732552
81.405403 0.65542197 -32.248604
91.080315 2.1237381 -33.15419
83.725601 3.6944709 -26.425934
93.451294 -6.4312577 -32.980888
81.408142 0.73559546 -32.705246
83.774284 3.5116749 -25.805029
93.556732 -4.1419401 -23.597012
93.7295 -4.2649012 -23.465887
84.299805 3.1808643 -25.71101
84.11235 1.3029702 -25.702946
84.147758 1.4165995 -26.313335
83.716019 3.6794548 -26.114899
83.727112 3.6402006 -25.994045
84.051918 -0.20163333 -26.857243
84.205994 3.419735 -26.382696
93.486923 -1.886409 -34.418316
91.292427 2.2752097 -33.180363
83.327034 -0.31173134 -28.497732
90.58503 1.4369321 -26.912626
92.060486 2.0628369 -24.206285
93.513947 -1.4741782 -34.046932
81.369812 -0.45876348 -32.156467
85.248878 0.072390079 -31.629272
86.728622 2.3265128 -32.400093
83.867065 3.0888815 -24.350994
81.294502 -0.42709529 -32.877438
91.395889 2.4231448 -32.972507
81.272369 0.79596758 -33.168339
82.360596 -2.6165009 -30.286924
81.689888 -3.2295432 -28.841534
89.350433 2.118257 -31.291414
82.030983 -2.1598861 -32.586372
86.549171 0.52449536 -35.758511
81.052406 -2.5121355 -30.798313
81.074608 0.0566957 -32.010918
91.013031 -9.2782631 -35.456818
91.736649 3.1554427 -38.340034
86.839165 1.0834594 -32.420574
81.601753 -2.4376526 -30.642202
91.742256 -3.4109981 -34.900112
81.419067 0.71876788 -32.042046
92.07621 -4.3094864 -23.733471
89.294212 -9.298481 -35.740227
82.049248 -3.7973804 -28.460802
92.543266 -5.4867892 -24.387663
84.770645 -0.6809895 -13.975574
89.414597 1.9259512 -22.215923
93.511116 2.5386629 -33.661156
85.876732 0.1985656 -31.883041
84.571388 0.13431287 -33.297127
92.325836 0.21025014 -34.88176
92.334175 -4.5556369 -23.698601
83.867722 0.67380071 -27.486395
84.760086 -0.1457119 -28.785971
82.253967 -2.5590997 -30.250645
88.916985 0.28114974 -34.722954
86.882942 -4.8175116 -31.223095
92.267403 -3.4012761 -23.771976
87.404221 -3.2585866 -35.853321
87.406998 1.6402462 -32.937832
93.571106 3.1669879 -34.264919
81.07756 0.083271861 -31.366879
93.508438 -1.315776 -34.164398
88.368294 1.5446615 -37.327171
83.902237 1.8140817 -25.36289
91.285141 -9.2299938 -36.611298
88.499893 1.5480051 -18.992134
84.407837 -6.3141241 -28.557341
90.232582 2.4242153 -33.797577
91.004555 -1.5089781 -35.350338
90.200768 -8.4595299 -40.915867
86.003479 -2.3441827 -43.985916
92.541176 -3.8916776 -23.636776
88.463066 -8.3455276 -40.28418
83.128937 -0.068140745 -28.519915
89.544304 -5.9929094 -30.015934
81.115883 -3.2050428 -29.14323
91.800629 2.0528188 -25.757603
80.099716 -5.4038148 -27.99453
81.142441 -3.2166624 -29.228287
91.886497 -6.0544362 -26.818108
80.655876 -4.7963667 -27.014259
83.225822 0.031272769 -28.477257
81.15271 -2.6819808 -30.650398
83.507912 0.64197683 -37.106052
81.033371 0.023822546 -31.24262
91.75219 2.1397264 -25.966637
82.032974 -2.0980756 -32.917152
93.730789 -1.4174446 -34.633347
87.410713 2.7536144 -34.703655
89.511299 -7.9323211 -38.809204
89.507019 -5.7888827 -36.113853
88.791405 -3.1792769 -32.60725
86.658142 2.2797682 -31.871332
86.95121 0.70526481 -38.414581
82.069122 -2.1543717 -32.465199
81.693916 -2.128758 -32.197285
90.436287 2.1557455 -31.935442
91.080978 -5.4815149 -35.585239
91.276428 0.68273807 -33.64859
92.723976 2.4918156 -26.192726
92.350098 -4.303627 -23.701479
92.061119 2.2178905 -27.88089
86.915703 -5.0049386 -31.57066
83.450539 0.10377586 -27.235134
83.117424 0.057563543 -30.254719
82.079834 -0.15001559 -31.336119
87.57531 1.7988451 -33.79356
86.996788 -4.7921925 -31.645336
80.077042 -5.3859901 -28.165499
81.200813 -2.6899285 -30.744646
83.712921 0.82475162 -25.81753
84.085762 4.0215144 -27.188578
86.942978 -4.6270323 -31.686024
83.704788 0.86573339 -26.071012
84.599846 3.1600537 -26.227997
82.243546 1.939852 -38.034645
91.065834 -3.3748002 -34.434071
86.510765 0.49965405 -35.519547
90.732552 1.679198 -22.604698
91.801666 2.7509017 -32.160973
81.991997 2.56636 -38.173862
93.570358 2.5114279 -34.277531
93.554504 0.13498139 -33.779835
81.216644 -2.6582756 -30.702276
87.352074 -4.6279993 -35.86203
81.551826 -2.1291723 -31.760164
91.185219 1.7555366 -24.800251
91.667488 2.0930402 -26.319809
92.443527 2.2146826 -25.127872
81.551102 -2.1127701 -31.126902
82.171913 2.5070825 -37.442715
82.120476 -0.099132657 -31.4147
91.923012 -6.068594 -26.853979
85.869995 -2.6775718 -43.378365
89.303009 -1.3038294 -35.290405
87.088394 0.62873816 -35.798447
90.232498 -6.502337 -32.225609
80.511551 0.027106047 -30.632313
94.196121 -7.9202561 -35.099274
90.375122 -5.3594131 -34.218769
88.370216 -3.2970057 -33.88092
90.11705 -5.9891582 -39.253544
82.070663 -0.42940295 -32.053391
77.494904 -3.4697063 -40.726036
81.673035 -4.4554167 -27.292816
82.129478 -0.22427046 -31.454559
87.144562 -4.4509168 -34.551422
81.637497 -2.0834963 -30.764568
92.315849 2.3425498 -29.060411
76.704185 -2.9480169 -39.667625
83.801865 1.3765013 -25.811611
86.468468 0.18920076 -33.582672
76.817757 -2.8885641 -38.299622
86.983047 1.5550957 -29.263964
81.799469 2.4045362 -37.514702
77.229103 0.89332891 -38.073925
81.764984 3.3361492 -37.049091
82.440933 2.4723282 -31.428148
83.89624 1.2468152 -26.103054
78.355728 4.2371697 -28.340536
81.5242 -2.1128471 -31.421631
78.614937 0.23439133 -28.424738
81.386314 0.5611589 -31.344259
84.416382 3.4660773 -26.547029
81.053101 -2.5299096 -30.72496
78.026199 1.6861792 -28.053429
83.402077 1.7756872 -26.606255
78.297005 3.9580584 -27.840658
83.828857 1.1688507 -25.495436
78.039284 1.7644706 -27.235508
82.002563 -2.0711277 -31.235432
78.301842 3.9799442 -27.859222
79.985603 4.5289607 -30.845028
82.165764 -0.10942841 -32.232685
83.784935 1.0622299 -24.964973
80.562836 -3.2406909 -29.18788
90.553459 -6.935667 -34.769543
88.060318 0.3576442 -36.051212
81.080879 0.32887483 -32.170872
83.832413 1.6101437 -26.26631
87.105751 -8.1217346 -32.509655
91.704887 -7.0584865 -34.95462
82.165512 2.5487132 -37.047695
90.898941 -1.8066828 -35.04464
92.073593 -6.1247687 -27.140713
82.069809 -6.3578501 -28.18479
86.978928 -6.1243043 -32.016018
83.822533 4.0940814 -27.155489
82.273819 1.8860066 -38.071743
81.390038 -0.46997786 -31.895683
81.830261 3.3609381 -37.236229
78.588661 0.3152256 -28.334496
76.685089 -2.9563985 -39.442074
81.546127 2.4049969 -38.409954
92.700005 2.3779368 -34.01833
89.492828 -1.8056931 -35.989197
80.110466 -5.4025545 -27.867895
94.178604 -2.0017407 -35.316574
81.575661 -2.5015352 -30.615114
88.076691 0.28225017 -34.226883
91.620934 2.2867174 -33.186512
81.590065 -2.5221176 -30.560308
92.442253 2.3534713 -29.588306
79.249489 2.9137731 -42.535053
93.387726 -9.0991774 -35.42482
89.053558 -1.3913374 -35.240982
74.406029 -7.1064315 -37.507336
78.105881 1.6465726 -27.599516
78.306023 0.59041977 -28.013199
87.22953 1.8950338 -32.359486
74.173721 -6.6804457 -37.636253
87.334427 -1.2215301 -35.886719
74.669365 -1.498593 -37.043686
74.396088 -8.0952148 -37.740311
84.513359 3.5513039 -26.82272
79.372459 2.2206714 -28.033842
74.744156 -7.8341393 -37.136913
81.102005 0.073905468 -31.813076
76.62529 0.38937664 -38.018021
84.008507 1.0005796 -26.567194
79.522728 -0.86716121 -40.516365
88.500092 -6.5268574 -32.487347
83.382706 1.7718797 -26.768747
77.957329 0.55355978 -28.600529
75.04174 -6.4014659 -36.997429
79.390221 2.212096 -27.994215
87.251068 -4.5739608 -35.34169
74.263313 -5.6405563 -37.634022
75.122414 -5.5860548 -36.875671
75.034706 -6.311686 -37.098351
87.377098 -4.5756741 -35.861633
74.748634 -1.0419047 -37.017921
76.904305 -4.3746753 -37.789757
84.672554 3.7012477 -27.371058
78.614471 0.3174541 -28.384527
76.617851 0.38246298 -38.068085
75.02626 -5.5609708 -36.654419
87.413994 -4.6009741 -35.978172
76.297272 -7.5245957 -34.523827
76.874199 -2.8240871 -38.081413
76.856094 -4.4253721 -38.640564
77.81514 1.948302 -27.210957
81.41494 -0.45794785 -31.88014
76.933739 -3.4431074 -37.956963
77.097649 -7.4155846 -36.990036
82.17971 2.3743429 -37.305855
74.641075 -5.2258425 -37.267258
79.539398 -0.011533856 -29.074326
87.499886 -6.8765831 -32.921196
83.229126 1.5608802 -26.472733
76.577614 0.3102777 -37.835911
74.691437 -1.0176185 -36.930511
81.748535 -2.1444864 -31.693209
76.947815 -2.680428 -37.63596
75.093712 -6.3710079 -36.558033
89.289062 -4.940104 -35.678364
84.141846 -7.3075686 -30.442362
82.884323 -6.267437 -29.790464
83.832825 4.1693234 -27.29739
80.066154 4.3306069 -30.159224
81.517159 -2.0934172 -31.456736
74.524956 -7.0598378 -36.96735
78.774872 -0.21864426 -29.183214
77.752731 1.9788079 -26.89784
84.149475 4.1579704 -27.401003
74.308258 -5.2367115 -37.327881
74.719505 -1.4798938 -37.057907
81.406326 -0.46397758 -31.954599
74.256569 -5.1866579 -37.293884
74.90374 -6.1294193 -36.69342
77.688995 -6.559947 -32.911385
75.077705 -5.6366701 -36.796009
79.015038 1.2342255 -29.003233
77.420242 2.0906835 -27.208691
93.457993 0.12385488 -33.524357
86.955757 -7.2805424 -34.401909
81.816307 0.63013816 -32.123165
81.90345 2.2728343 -37.676517
92.137344 -0.67405659 -34.394508
78.594101 0.64836216 -41.630749
88.243591 -6.7945337 -34.889992
84.000069 1.973475 -25.948406
72.448738 -5.5579309 -37.943298
78.729797 -0.22046733 -29.079742
73.626556 -5.9656572 -37.737656
75.612549 2.0156598 -34.349178
72.746964 -6.6300359 -37.916386
80.651794 -6.2059579 -27.542109
72.813225 -6.5821433 -37.650295
77.582924 2.1804867 -27.250534
77.63002 1.7570074 -26.65139
80.567978 -3.2636352 -29.384264
72.402443 -5.3338795 -37.889561
83.913437 0.28096533 -27.95138
84.466141 1.2142251 -28.066666
80.731415 -6.0500798 -27.47982
74.724922 -1.0942638 -36.968788
86.526146 -7.0869493 -33.164867
75.128067 -7.8979912 -37.04953
81.04612 -0.20963275 -31.342569
74.841362 -1.1551749 -36.408649
74.94751 -5.6487122 -37.438412
74.435982 -7.1619306 -36.865738
80.672569 -3.3063574 -29.732853
78.493538 0.077715874 -33.409382
77.448067 2.0820251 -27.085012
77.708008 1.3884776 -27.336477
77.789864 0.86376643 -27.973114
77.701195 1.8008666 -26.925669
74.701027 -1.2435298 -36.887161
86.989922 -6.4013777 -31.790361
84.210922 0.12151349 -28.392969
74.948296 -5.3712721 -37.082123
93.053665 2.5772433 -34.439358
74.635124 -1.3194429 -37.058807
82.057312 -6.18082 -27.826736
79.951385 -4.3689575 -27.923737
76.910896 -4.3161087 -38.065525
79.837357 -1.9889193 -40.470806
83.720963 0.21962667 -27.36178
89.419121 -1.689909 -36.245285
89.829407 -7.3754311 -36.151936
91.351898 1.056459 -34.072506
87.043289 -6.3476596 -32.012852
94.145317 -2.0798731 -36.364376
78.6745 0.17259586 -27.986856
74.570206 -3.4608157 -37.185207
72.965187 -8.0069675 -38.074814
75.633759 0.50411201 -37.972546
87.376244 -4.5844679 -35.922153
91.111809 -9.384531 -35.646481
82.040665 1.8547702 -37.134518
87.002213 -4.567709 -31.756971
89.677994 -3.375783 -34.447109
81.600388 -2.5073476 -30.584679
76.642342 0.42693639 -37.846004
79.846092 0.67098498 -30.648174
77.808975 3.6165257 -28.058794
81.795883 -3.3419347 -29.567074
72.95311 -7.7203722 -38.081207
84.51738 0.96441627 -26.94561
76.784691 -6.0077453 -33.398209
71.900871 -7.7149539 -38.230377
77.738449 2.0108342 -27.159031
71.52935 0.37808895 -38.460197
81.132446 -0.2310282 -31.411129
75.590004 1.9716914 -34.285408
80.111107 -5.6693959 -28.262657
76.855522 -2.82897 -37.594048
76.601173 0.31052125 -37.873463
76.656944 -5.8259325 -34.315414
82.066681 1.8938918 -37.341526
75.792641 2.1369565 -34.975723
81.144157 -0.16218948 -31.520016
78.728851 -0.2106427 -29.22002
74.752258 -1.2031749 -36.914383
76.946968 -3.5254555 -37.975777
78.522202 0.39263999 -28.357489
82.029259 0.020665884 -31.014565
81.769287 -5.4332647 -27.928261
84.083748 4.1227179 -27.189548
79.701912 2.2439225 -29.614281
75.044266 -7.9861097 -37.223572
74.418602 -7.1622715 -37.560204
90.224823 2.6995244 -35.545074
83.515579 0.13036394 -27.764965
88.945358 0.33998966 -35.274834
78.062553 1.8122821 -27.177784
92.024162 -0.55214453 -34.366108
77.958504 -6.77946 -29.806854
74.591896 -5.5492954 -37.357079
81.517685 -0.43514001 -32.024067
76.809502 -4.3119564 -36.426613
88.416786 -5.2493749 -33.66803
76.190598 1.8118148 -33.78458
77.767944 0.96880627 -27.922573
77.979103 1.7784133 -19.526829
77.750305 0.45022798 -34.996689
72.95195 -7.7345567 -38.056698
78.344002 3.9758115 -27.862144
80.580376 -3.2586293 -29.316357
78.749931 -0.23054278 -29.24103
76.598976 1.60127 -29.807636
77.940346 3.6221085 -27.822998
84.698807 0.93486381 -27.305876
81.160271 -0.41776955 -32.156685
76.143463 2.4140286 -34.272835
84.249535 1.9046159 -26.454172
81.861099 0.62316179 -31.849049
90.152878 2.8129616 -35.823662
81.765495 -2.1347952 -31.782879
71.89566 -7.7117763 -38.263409
78.23819 4.0686789 -27.775532
91.529953 2.662509 -34.987789
73.633026 -5.9693656 -37.729038
71.882996 2.2538462 -38.729519
74.806488 -6.0663795 -36.665005
72.916222 -7.7472715 -37.999733
72.472832 -5.399632 -37.768055
74.025734 -5.1549911 -37.110477
74.325333 -4.9994392 -37.704449
72.730804 -6.6170812 -37.908386
80.156494 -5.6520743 -28.364307
72.443878 -6.9925919 -38.070576
89.745644 -5.7507811 -35.984127
74.43676 -5.433671 -37.148201
83.765846 1.5821092 -26.089527
74.645508 -7.8596897 -36.850475
76.88308 -3.2586906 -37.273617
78.062416 1.8126733 -27.162304
91.541267 1.6518641 -34.215649
93.514534 1.7201316 -34.421112
74.523369 -4.1598029 -37.232918
79.733269 -0.54454732 -40.364235
91.763931 2.5440927 -32.22184
90.461365 0.32814133 -34.408966
83.783775 1.2618444 -26.218937
81.577957 -5.5289145 -27.742912
90.31572 0.36398315 -35.252254
71.156647 -2.3128948 -38.286491
84.682816 2.233927 -27.183084
76.503578 2.3901689 -34.042511
78.362907 0.6696012 -28.122568
80.642334 -4.7478867 -26.97546
70.810928 2.5769353 -38.287766
72.41024 -6.9804397 -38.073826
82.096703 0.28365278 -31.423725
81.045639 -6.3078794 -27.826317
77.605232 1.5467272 -26.982746
74.747887 -7.9126987 -37.166508
80.772232 -4.8805342 -27.323221
76.966545 1.7685876 -27.500242
84.198158 0.85780287 -26.32476
85.46019 1.9356265 -32.160183
82.192261 -6.3637152 -28.297455
70.785782 2.5762596 -38.32119
76.663643 1.7335296 -34.604454
76.439796 2.1891968 -33.685036
76.566193 1.7047548 -34.258377
77.753273 0.93225884 -27.83313
71.559647 0.27407455 -38.442474
78.047028 0.40626121 -35.851181
76.708328 1.895443 -35.370605
71.427208 2.5717907 -38.25066
81.864418 0.70180392 -31.989738
77.060364 1.6917582 -37.028015
76.462257 2.1283743 -33.74855
72.48381 -6.9333286 -37.882103
89.347031 0.35193646 -35.169563
81.556747 -0.4219203 -32.099361
77.920486 1.3469515 -27.564316
73.618088 -6.6663127 -37.814072
71.91716 -7.7246079 -38.189873
75.761009 2.0731084 -34.968246
76.831833 1.5638945 -27.565487
74.536301 -3.8023174 -37.211575
73.627907 -5.7360754 -37.719574
71.30587 2.5662541 -38.112583
82.25309 2.5855713 -37.439274
77.827698 2.0141582 -27.260876
81.569183 -2.1209989 -31.186201
81.802124 -2.1427789 -31.914957
85.40213 -1.121492 -30.243572
77.610519 5.1486754 -35.138233
77.522171 -7.4292259 -33.771374
76.673141 1.7441971 -34.890343
78.290482 1.9390404 -21.159901
76.943947 1.7653899 -27.565029
84.492149 0.23779047 -29.116503
77.456039 -7.3844767 -33.567127
85.560867 -1.1449809 -30.500198
85.160797 -1.3876418 -30.937216
80.584442 -3.2574186 -29.282267
77.982788 1.5666623 -27.943745
76.142433 2.4178538 -34.172611
86.249565 -1.1747825 -31.701328
82.521721 -2.6382766 -30.692562
81.915512 0.73214984 -31.972361
78.100243 1.6815567 -27.137241
70.334633 2.2063367 -37.746056
87.750526 -1.4003013 -35.961426
71.855728 -7.6839032 -38.226967
71.404137 -8.2070179 -38.806786
71.878815 2.2890587 -38.687878
71.864441 -7.9971633 -38.324787
77.797951 1.2449741 -27.083464
71.348946 0.29545677 -38.152836
71.446159 0.2690351 -38.209343
77.171822 2.1643705 -27.705378
87.369606 -4.430583 -35.684525
77.724922 2.008518 -27.053118
72.910149 -6.1466484 -37.876686
74.71109 -1.5358216 -37.08609
88.300674 -3.3658943 -35.080006
74.344795 -5.9843688 -37.348297
74.276321 -6.7442384 -37.078636
81.56839 -3.1386151 -30.594725
73.337814 -5.9556198 -37.745586
82.627159 0.051358342 -31.412807
74.617538 -3.0895739 -37.246323
81.349403 -0.1952312 -27.110312
81.307564 -3.2559204 -29.585514
86.848061 -7.2249985 -33.634338
77.760979 0.47681069 -35.300831
81.265953 -3.2606697 -29.51619
76.620346 1.7018051 -34.126236
80.149574 -4.235961 -40.974976
70.132111 -7.2182178 -38.78389
87.417656 0.11780965 -35.771339
76.707848 -8.2749424 -37.823902
86.695503 -7.1851945 -33.425781
66.798744 -5.5099058 -38.972485
68.194229 -5.4907808 -38.776756
70.128517 0.3935231 -38.241405
80.572128 -3.266283 -29.349524
77.574913 4.9963465 -34.936188
81.070534 -2.5148091 -30.731884
76.124084 2.4325085 -34.192314
78.094505 1.4840872 -28.269791
76.806442 -5.7827291 -33.728809
86.960785 -7.2963791 -33.860809
68.347328 -5.435895 -39.077778
81.052689 -2.5463407 -30.665176
87.598534 -1.46245 -35.978344
70.087555 0.42673612 -38.234997
70.075012 -7.2018147 -38.636909
87.860924 2.0503507 -35.345837
70.057602 0.4803462 -38.367615
86.664406 0.92502832 -35.433296
81.111351 1.7873468 -34.339481
70.688286 2.4017282 -38.047165
87.533539 -2.4336987 -35.965725
76.514763 0.24756145 -37.898884
86.786232 0.99343586 -35.668655
80.707581 -0.11735713 -30.554794
70.084045 2.5563197 -38.26033
77.709648 0.9758718 -27.873407
81.519905 -2.108624 -31.724951
78.005707 1.0198357 -27.891996
69.376312 -4.3234529 -38.879082
68.344894 -1.5341231 -38.581268
70.123421 0.37941158 -38.250294
68.395447 2.6036544 -38.786415
76.533051 1.6768169 -33.78056
78.058929 0.42682719 -28.740015
87.244751 2.7293696 -36.272682
71.170555 -2.3078063 -38.306751
77.650299 2.2097368 -27.312284
68.324875 -1.0236508 -38.526749
85.592773 -1.9802694 -32.383892
73.027367 -6.6667948 -37.938683
68.2967 -1.5407439 -38.45784
74.637009 -3.1927533 -37.282154
78.364296 0.66965103 -28.239017
87.239563 0.91333771 -36.294121
76.190453 1.4122179 -34.348209
70.747032 2.5073538 -38.303734
72.939323 -7.7870088 -38.103352
79.771904 0.11127639 -30.018007
70.02211 2.5444131 -38.199383
78.020065 1.4408278 -27.611835
71.523041 -8.2582798 -38.584587
72.082291 0.64982939 -38.597885
72.532288 -5.5973802 -37.883041
90.895241 0.43331265 -36.278004
88.037086 -3.451637 -35.549858
76.651978 -2.8260646 -31.646009
89.31971 2.8790402 -38.615898
69.366318 -4.3057079 -38.843224
87.638863 2.8226161 -36.875832
86.39183 2.2026737 -33.66003
71.348625 0.38412905 -38.356895
66.753334 -5.4842663 -38.91193
66.381531 -1.7603887 -38.659874
81.467407 0.43375421 -32.232029
70.896957 2.5334077 -38.068417
66.51181 -4.8725562 -39.197502
76.723679 -8.0646286 -38.172562
70.06102 2.5618143 -38.268791
81.816986 0.71112132 -32.809273
76.632057 -7.9896474 -38.032322
77.568146 4.895052 -34.783096
66.760422 -5.5722198 -39.052662
86.831055 0.91977382 -35.717384
81.811745 0.7031126 -31.866623
80.878258 -2.0608172 -31.077942
78.105881 0.46317935 -35.759007
76.941467 -4.5287428 -33.819809
74.406471 -7.1458888 -37.632309
70.111877 0.37357879 -38.216652
78.24118 3.9464564 -27.693058
78.181564 1.8350818 -28.363134
77.901764 1.3982389 -27.649538
76.849525 1.453975 -34.470753
81.53244 -2.0768256 -32.486809
68.331116 -5.3426151 -39.02187
76.106712 -8.2812309 -38.002525
67.794113 2.6160226 -38.950096
78.249519 -0.064717174 -28.679165
76.361145 2.2491591 -33.785892
73.098099 -8.0308323 -37.984543
76.035736 -8.2821045 -37.902523
74.611214 -7.8148022 -37.005527
78.168861 0.98158741 -27.442846
72.501106 0.34623635 -38.702034
78.308296 0.36078954 -27.829327
83.348419 3.9805975 -39.811104
82.736954 1.581039 -40.144241
66.497108 -1.8080428 -38.625961
76.773514 -8.279191 -37.900414
76.016518 2.5198216 -34.31152
80.381035 -6.3200269 -28.725683
80.291603 -6.5816994 -29.41864
78.439468 0.52530003 -28.114357
77.114861 -7.4929028 -34.133732
65.868423 -7.866786 -39.635704
69.059746 -4.5252237 -38.962208
76.377785 1.2800598 -33.78548
69.383041 -4.3386202 -38.876469
77.931419 3.643311 -27.863981
77.794235 0.91482401 -36.594887
81.283669 -2.7176082 -30.827328
77.867844 3.5645108 -27.62689
78.170647 3.6603923 -27.940382
71.356789 0.7502389 -38.229374
77.086037 0.71806622 -34.681484
66.428764 -5.0882158 -40.53244
76.678108 -5.6444879 -33.088837
76.665115 -8.108882 -38.392078
78.088104 1.0256519 -28.151817
79.920494 -2.1378417 -40.561272
79.761436 0.59002781 -39.418568
78.028488 0.97275615 -28.053638
68.249084 -1.5854516 -38.412857
74.635933 -6.1317863 -37.092037
80.234077 -4.2655644 -41.20916
76.632454 0.39313543 -37.809139
74.278389 -8.0105686 -37.375431
68.368019 2.5892301 -38.800808
77.250374 2.2448616 -27.890125
71.172279 -1.4733924 -38.214745
68.294556 -0.97924262 -38.65987
75.076447 0.35716939 -38.253677
78.631714 1.1084661 -28.265156
76.850342 -5.8501 -33.783115
82.402603 -2.6093025 -30.623907
68.095604 -1.8119894 -38.459942
82.745796 -2.6385422 -31.114054
74.284164 2.6090188 -38.300682
78.228119 0.41180086 -28.136431
73.283195 2.6505489 -37.916306
75.182968 1.6409683 -38.114677
75.209511 2.5514445 -38.108086
78.325989 0.029806972 -29.132812
78.038383 1.4279542 -27.743307
77.051826 2.1339128 -27.504847
87.760422 2.6211052 -36.61731
77.613686 5.0344372 -34.968288
81.320442 0.75691938 -31.573639
78.171806 0.42777443 -28.793947
77.655968 5.052063 -34.981899
81.671227 0.34725308 -31.92729
77.056099 1.1642358 -37.090992
81.637428 -2.5462406 -30.769718
70.073746 -7.1025443 -38.339504
64.726418 0.28890359 -38.980354
64.721176 -3.4080319 -39.509491
87.28022 0.98730898 -36.257725
64.748756 -7.2587962 -39.575428
70.493073 -5.9631033 -38.26754
80.146545 -6.7990499 -29.418707
64.643867 -8.2188072 -39.728264
81.994743 0.78668118 -32.021576
64.560211 2.5912085 -39.681206
83.815559 0.11472726 -40.375145
81.78299 -2.5470939 -30.96629
82.056046 0.80245948 -32.075367
77.652649 2.209564 -27.356344
78.05014 0.30273831 -28.522652
64.858475 -7.2656517 -39.332375
79.5494 -6.3153796 -28.393051
70.31218 2.8071909 -40.27845
81.688972 -2.5350859 -30.835108
81.663521 -2.1238451 -31.659092
64.985275 -6.8170972 -39.085621
77.824821 2.5431256 -29.230076
81.704002 -0.46841466 -32.51878
66.418381 -1.6929692 -38.757095
79.079277 -0.15349853 -30.055714
76.368011 1.7275567 -33.842899
76.903358 -7.6298513 -38.064976
81.131516 -2.0759873 -30.755827
74.352097 -9.0845528 -37.985203
74.2957 0.97254848 -44.602978
74.58358 -6.4060426 -37.453022
86.549553 3.3692198 -35.050049
79.800224 -4.3385568 -41.309933
77.529709 3.0008192 -26.955065
64.374222 -2.2768917 -40.673607
73.493317 2.6303911 -37.254097
72.295357 -7.1060891 -38.048542
65.571159 -8.1834812 -39.565674
77.640633 -7.4728336 -33.956268
64.873589 -6.8636065 -39.023235
72.329636 -5.2589412 -37.557117
77.166489 1.9219649 -27.667067
81.845955 -0.39656341 -32.579124
81.622765 -2.1359632 -31.968828
76.471977 -7.6585956 -34.828747
77.724854 0.57700586 -35.08247
81.91581 -0.4226284 -32.023258
64.541702 -3.4082775 -40.430782
81.648308 -2.494 -30.733988
65.068016 2.1024582 -36.614754
65.101089 2.6386676 -39.681107
77.752342 2.1563714 -28.010441
64.205399 -4.7790327 -41.750858
77.088837 0.79365611 -34.607349
64.593086 -8.3492069 -40.168491
64.768341 0.22173905 -39.139065
71.670822 -7.9843636 -38.215649
78.273865 0.25445759 -28.16156
71.387589 -8.0618076 -38.652008
64.806625 0.25646913 -39.183804
81.971481 -2.1853104 -32.582115
64.60199 -8.1518364 -39.810329
70.068039 2.5574465 -38.264835
63.97625 -2.4522502 -42.782536
79.548737 -4.20261 -41.740307
76.461395 1.6155312 -35.818382
79.122032 0.36784339 -28.632442
80.312202 -5.8029699 -28.645153
77.340416 0.90955091 -27.775042
77.918045 1.4391327 -27.617184
67.659943 1.9040494 -26.214453
77.561089 1.005053 -28.444897
71.462654 0.73149872 -38.109818
71.281982 0.74157953 -38.217918
67.712563 -8.8386402 -38.829594
76.785904 -4.7142067 -33.113777
72.805115 0.46440387 -38.179253
79.12487 -0.7172175 -39.029053
65.65934 -7.775146 -39.517303
76.933395 -7.7588072 -38.176933
73.157219 -8.058774 -38.050213
66.461792 -1.6130444 -38.865582
66.629913 -5.3604836 -38.518074
76.844284 0.57815099 -33.73164
66.627289 -5.6809268 -38.960686
83.120857 2.908689 -32.903164
65.710121 -7.7761483 -39.421467
68.26696 -1.0386329 -38.659264
79.482704 0.67588854 -38.210415
69.355476 -4.3967447 -38.894703
70.997849 2.9992862 -37.723854
76.834213 -6.0224137 -33.582386
78.398277 0.42298698 -28.508854
79.532043 -6.6786385 -29.928017
72.118538 2.4064198 -38.163483
86.556778 5.1512685 -45.115524
63.789185 -7.3983669 -36.317394
64.132111 2.0474823 -33.258423
64.264145 1.1444631 -33.168938
76.425148 1.609437 -33.804642
76.119858 2.3141201 -34.983284
67.586861 2.1104474 -26.909882
80.333115 -6.2735901 -28.633039
62.985367 0.084924698 -41.415833
76.556015 1.6760581 -34.057297
64.42614 2.0840695 -33.231544
62.832603 -0.034012675 -43.499924
76.718216 -2.838141 -31.786137
63.737495 -7.5441785 -36.791565
64.620773 -8.264143 -39.933395
70.105637 -7.1965399 -38.680595
78.016647 2.0007758 -28.194118
77.631287 -7.5509214 -34.055019
76.782158 -4.3616886 -33.101212
78.463295 -3.9891787 -38.046314
65.042992 -6.5326266 -38.126953
64.869499 0.20278597 -38.613567
82.119797 -2.6291513 -40.780472
78.193069 -6.9194841 -33.400017
75.162361 0.46569252 -38.1366
77.014336 -8.4712486 -37.894722
66.098557 -0.71320695 -38.925774
65.596947 -8.1924095 -39.64653
64.620644 -4.5814075 -39.497906
68.308228 -4.8939247 -39.124924
81.462013 -2.1383033 -32.571766
76.668587 0.39656389 -37.895473
65.651031 -7.8038516 -39.502094
78.440514 -0.34618032 -28.042194
64.67041 2.6074166 -40.510281
68.35891 -1.2698476 -38.340302
81.992142 0.80277967 -31.993629
67.489655 -7.2923985 -39.517406
76.724144 -4.2665567 -32.885826
80.235367 -6.2373986 -28.504101
77.607925 1.4459195 -26.865417
66.706017 -5.2716522 -38.259392
81.501465 -2.6435738 -31.382284
66.450043 -7.2064271 -39.603558
76.943504 1.5721431 -27.696522
74.295715 -7.9984126 -37.670715
64.089676 -6.6922674 -35.833641
71.280739 0.35421455 -38.110245
77.684784 3.5438242 -27.749708
63.98053 3.7794433 -33.615341
74.306068 -9.0830727 -37.913227
72.530807 -5.6688027 -38.351131
76.459259 1.3832493 -34.271011
67.977249 2.3047073 -29.387255
79.377441 0.7426486 -38.259949
64.139549 2.0203726 -33.241734
63.996132 3.7702236 -33.573658
76.497307 1.6402779 -35.888031
64.830833 -7.4218912 -39.465137
80.742851 0.017932892 -32.584732
74.825958 -7.5664196 -36.92577
64.688965 1.6001494 -33.725388
79.850563 -3.7897701 -30.652845
70.169456 -0.88750666 -38.590553
78.007324 1.0278361 -27.920473
76.290443 2.4909549 -33.942558
64.427231 2.3929257 -33.317745
66.717018 -5.4438782 -39.15892
74.678978 0.73350501 -41.779945
74.273392 -6.0054274 -37.515366
65.607056 -3.4460018 -39.395496
66.343117 -5.6266074 -39.379936
77.340988 1.7157025 -27.235666
81.500122 -0.46587145 -32.364788
72.936714 -5.2083187 -36.746574
66.635941 0.29298115 -38.257896
78.227875 -6.6886578 -29.789867
76.673431 2.4529557 -33.783642
78.107567 0.44053555 -28.802927
64.040573 3.6642861 -33.266811
64.569672 -7.4865699 -36.546925
64.968567 2.3642697 -33.646072
75.191246 2.5952663 -38.02713
64.784622 2.2544353 -33.261585
74.487343 -5.210113 -37.202927
64.380264 2.0909111 -33.18906
81.126801 2.5008507 -37.312332
78.486092 -6.8155799 -30.173742
65.336845 1.7773185 -33.792072
64.744553 2.1940329 -33.942291
63.147659 4.6866422 -34.243824
78.038177 -6.7457137 -32.961037
76.923843 2.5725188 -37.663895
63.694092 4.2247663 -33.682178
67.682755 2.1564202 -27.334152
82.578773 1.9593856 -38.116421
74.584282 -7.0641584 -36.911339
76.812897 1.5428462 -27.486618
65.164925 1.9358878 -33.436741
77.975784 -7.790133 -32.979549
79.563599 0.33855343 -33.968956
76.485741 1.3418195 -34.211521
76.090912 2.276886 -36.18605
67.581947 1.9438155 -26.211493
63.63652 0.74408126 -34.133862
64.114944 1.8518085 -32.767876
77.106125 0.74654675 -34.595879
63.744713 4.15695 -33.680653
64.324409 2.3829737 -33.464142
64.743805 2.2463784 -33.382149
62.982796 0.38257134 -34.669411
79.072487 0.25174713 -32.972485
74.349785 -7.3361864 -37.714039
81.924194 2.6362052 -37.75362
64.689949 2.1030607 -33.226944
64.061172 1.2197881 -33.170353
63.857628 4.0925808 -34.712143
67.561501 1.7930255 -25.619108
79.815056 0.35536063 -34.161079
76.692825 -6.2962785 -33.525814
82.183083 1.4767911 -37.367447
79.957031 0.29190767 -34.386337
70.005928 0.23389888 -37.81892
77.974213 1.3827131 -27.695797
74.470932 -4.7950792 -37.291126
66.574112 -5.3678522 -39.333332
64.510345 -3.5271702 -40.810745
68.507545 0.3122828 -38.632973
76.461418 2.3254883 -33.904949
75.404358 -8.0854406 -37.468895
66.90567 -7.2906113 -39.864864
72.695168 -6.6091828 -38.141155
67.987106 -8.35462 -39.261105
72.333771 0.45727658 -38.483093
65.845657 -7.8121552 -42.190975
77.220238 3.0073786 -42.302246
77.568459 2.1936443 -27.241348
79.815575 -4.4060755 -40.968788
71.983238 0.49287033 -38.367687
63.320152 0.53853917 -34.089859
62.956558 0.039003491 -42.637272
70.140381 -3.5050244 -38.499271
79.398994 -4.1551104 -41.587357
83.280167 -2.1283822 -37.409706
70.495705 2.5148058 -37.929245
63.455154 0.48026395 -33.496647
76.533508 1.269321 -34.230885
76.597351 0.34201825 -37.819195
64.408447 1.5854228 -33.227474
63.724686 0.74219537 -34.166206
81.9459 2.7206507 -37.547279
81.508583 2.5866995 -36.978325
76.41465 -7.9114165 -34.794884
77.53817 4.8259668 -34.771095
64.710747 -5.2607336 -39.826466
75.0354 -7.4779477 -37.031822
75.013474 -7.9355025 -36.96254
79.737976 -0.52331245 -40.349632
76.950813 2.2354558 -27.895027
67.687553 -0.18269134 -30.915901
74.311203 -6.0562296 -37.552361
81.696373 0.067359924 -40.44611
66.895164 -8.2978897 -39.360615
77.330086 2.2724769 -28.528854
73.332748 -5.7304873 -37.79845
73.715935 -5.4128609 -37.773178
63.713493 -2.8984699 -45.02182
79.833984 0.39459896 -34.371475
68.276619 1.7455978 -33.054462
82.573433 1.413111 -37.995338
77.938187 -7.7263141 -32.947582
77.125862 0.80724621 -34.782742
69.465912 -4.7071447 -40.971889
64.057358 -2.4428966 -46.948288
77.488297 0.54998875 -34.578396
76.27433 2.4822783 -34.108597
76.539528 -7.9975019 -35.006111
63.634773 0.46836996 -34.781132
78.227638 0.56158018 -35.588993
74.748093 -7.3399248 -36.407169
76.54567 1.7114744 -34.130955
62.957489 0.35427678 -34.976551
63.632576 0.48486996 -34.998417
64.043068 1.2176838 -32.938965
64.550659 -3.5588808 -40.905983
62.921829 0.44274712 -35.603104
63.655197 0.65476131 -34.040672
80.051575 -3.2025461 -41.267178
77.622398 4.9613118 -35.122013
70.384804 2.4807534 -37.868122
77.991432 0.52543092 -35.120617
64.447502 1.9948792 -33.049187
74.944153 -5.2970352 -37.742489
74.739143 -7.3596196 -37.404419
62.02256 -2.3617411 -46.523735
71.975624 2.5640883 -37.738964
64.592636 3.3348265 -33.409985
63.640999 0.45816946 -34.641113
63.059486 0.31200266 -34.081436
62.631096 1.8455753 -39.599537
62.768791 1.8573644 -39.57901
62.569893 -6.3613915 -32.587143
64.810265 2.2165034 -33.01947
64.81131 2.4487729 -35.542347
81.772865 2.0571239 -37.227802
66.146126 -0.75442618 -38.831764
76.705872 0.82240009 -37.875423
63.806679 -2.7832365 -43.123703
65.868324 -7.8599834 -39.596741
76.706902 2.5085053 -34.046974
75.990845 2.4853325 -34.123699
74.224792 -6.0128288 -37.503227
79.948471 4.9228754 -32.293842
63.067543 0.43474603 -34.573074
65.135902 1.9609835 -33.512501
63.299225 0.51889658 -34.295055
62.196678 -1.1998231 -34.183533
73.112778 -8.0807877 -38.069603
62.70549 3.2899275 -39.37421
76.884186 2.5658422 -37.227848
59.139938 -0.65229613 -44.135391
62.880821 2.385282 -40.248714
61.453056 -1.9595525 -34.818142
77.680344 -4.0859132 -38.742744
60.058289 -3.4703088 -36.540287
62.686958 2.446835 -40.02272
76.603714 1.6966457 -34.166859
76.897095 2.6242223 -35.414909
62.773651 1.9211047 -39.727921
75.852798 -8.2697287 -37.678017
62.735214 0.44578195 -35.767319
60.271194 1.0190177 -45.170013
67.188797 -8.8225727 -38.904991
79.949249 -3.3743072 -41.284252
63.363464 1.3584785 -35.703621
62.648689 2.0407453 -39.06929
62.571945 2.5640941 -39.961227
63.677353 0.78395224 -33.630032
75.146759 -6.3886466 -37.363644
64.154335 1.7872603 -32.720875
64.145042 1.1761634 -33.648796
72.519485 -7.8635039 -38.071819
74.882095 -7.3939323 -36.640076
79.471886 -0.29912615 -40.454338
67.382332 -7.4256682 -40.116692
73.40731 -6.4016657 -37.752544
73.042015 -6.6244292 -37.841766
63.208763 -2.2778192 -43.077637
74.367195 -7.215332 -37.484436
62.214478 -1.2009373 -34.379936
76.189804 1.7791491 -33.77602
64.959084 2.115963 -33.469467
65.601318 -8.2171726 -39.798443
72.488693 0.37702405 -38.599915
62.242661 -4.2635336 -32.514668
62.860901 2.054955 -38.009521
59.278694 -0.32947457 -36.410194
59.085022 -2.0751061 -35.894703
59.054863 -2.3215454 -34.792458
59.312492 -0.36805105 -35.991142
59.798256 -2.4089937 -34.504463
59.100075 -2.0735826 -35.938282
57.231079 2.9338508 -45.911037
62.628059 2.5253654 -39.912006
68.342834 -9.3151226 -39.284882
63.349243 -2.4771519 -46.505524
60.197128 -1.9825969 -38.393368
59.351608 -2.0886276 -37.445156
59.839516 -0.075549126 -35.298897
59.354851 -0.38039672 -36.08461
59.191986 -3.0798225 -33.491737
62.607086 -6.3717909 -32.586407
63.744179 -7.3196158 -35.848801
60.551689 -1.8994058 -35.831577
59.789345 -2.4637437 -34.457775
77.014618 -8.3880939 -38.123783
59.825043 -2.4615641 -34.592125
64.762016 1.7470498 -33.799644
57.145668 2.7465844 -46.041035
74.944153 -1.0875001 -37.39167
63.762741 -2.6008577 -44.198933
67.406227 2.910213 -40.970833
75.186539 -7.469975 -37.536686
59.379936 1.3034837 -49.107605
75.544594 1.1666009 -38.035477
63.102783 4.7883315 -34.524048
64.902748 1.9365854 -33.411289
70.157372 -9.2608395 -38.949989
59.534653 -2.0914979 -35.961094
77.229103 4.638741 -34.342049
64.21714 2.4154763 -33.499889
59.541618 -2.091336 -36.018421
60.048737 -2.0092535 -39.46117
60.193573 0.025468946 -35.387627
68.081062 2.6102738 -38.823586
64.400879 1.8523059 -33.224277
59.09977 -2.0810869 -35.992348
74.67485 -9.178978 -37.985497
56.828613 3.17593 -48.160034
67.012001 -8.1614742 -39.353436
76.937897 -6.0904217 -33.794945
76.665237 2.4318228 -33.940376
66.647072 -5.3651075 -39.464653
74.520432 -8.2275019 -38.373013
78.06266 -4.2452192 -39.235764
62.842178 2.0152001 -40.030975
59.794861 0.4019177 -35.707706
58.942764 -6.3642988 -32.363697
59.45343 -3.7815807 -32.479755
62.7099 -6.7992148 -32.581814
58.493858 -2.3981147 -34.924335
64.005623 1.0232954 -34.16441
63.834862 1.7751176 -33.554638
59.937035 0.0064567327 -35.44545
63.153992 4.6267734 -33.938618
59.867279 0.081744075 -36.943466
64.544807 -4.5888019 -35.782307
59.057274 -6.1936812 -32.41814
64.503021 -4.66605 -35.628246
64.403328 1.2603116 -30.911533
63.802971 4.564743 -34.256435
59.487038 -0.40614426 -35.665588
59.843933 -2.4807391 -34.602684
63.750191 0.65604687 -34.265121
64.630714 -4.6977077 -36.101627
76.136795 2.5029263 -34.369434
67.519669 -1.5320921 -38.285774
74.669952 -9.1718235 -38.061237
66.52533 -1.3504821 -38.447849
65.224159 1.796145 -33.975887
62.241661 -1.2397259 -34.201668
63.695663 1.712455 -33.416756
74.701508 -7.1393228 -37.453022
74.71312 -5.579155 -37.212166
74.242775 -5.7169824 -37.302643
73.979088 2.730196 -38.377625
74.491676 -4.4521818 -37.230869
68.245193 0.023619294 -33.99865
68.751137 -7.2085466 -39.082428
64.028679 -2.3390243 -43.815025
75.582085 2.6634007 -37.806583
77.52932 -4.0683007 -38.569218
64.592026 -8.5333557 -36.912151
64.533096 -4.952137 -35.998829
58.436401 2.000222 -30.344561
64.534775 -4.9424763 -35.908264
59.066628 -5.397881 -32.054405
74.78019 -6.034224 -36.60746
58.635468 -2.5232592 -34.956348
58.184525 -5.9842329 -31.939587
58.716164 2.2750132 -30.253397
59.349922 -0.38803053 -35.989254
64.906517 -2.3756702 -43.959541
58.206787 -0.16500413 -32.304779
79.814362 -0.60246325 -40.602112
64.615349 -6.2226667 -36.186119
59.15139 -4.2492752 -31.75057
58.960678 -3.0391936 -34.565315
61.67514 -1.9213948 -34.452301
71.571663 -7.7583199 -38.655579
74.502548 -7.2599535 -35.953884
62.859459 1.4060402 -40.483475
62.814377 1.9640644 -40.090549
65.869759 -7.873251 -39.622009
59.918205 0.40749669 -35.420616
64.842346 1.6223295 -33.609196
77.391502 -8.5737076 -37.806217
59.494499 -3.744256 -32.502934
58.845337 -2.1184096 -37.649879
58.982582 -2.4245141 -35.070263
75.181015 -5.9654098 -36.96981
64.7145 -5.0424433 -38.578609
64.38488 2.0765595 -33.12125
74.682503 -1.060864 -36.898975
63.192146 2.4417396 -39.147575
66.875908 -1.7677144 -39.430241
66.328758 -5.1651936 -39.296993
68.225334 0.36592484 -38.901596
58.448418 0.57221293 -31.169329
58.832428 1.503129 -30.375349
66.412277 -9.0702229 -38.642754
58.475357 0.58106709 -31.189171
58.470634 0.59416723 -31.154963
75.012962 -5.9677558 -36.630165
64.786591 1.5634391 -33.581512
70.22496 -3.6211846 -38.631454
66.881371 -5.5207434 -39.022408
59.179283 -5.1656265 -32.044289
74.971313 1.9628637 -33.095379
70.547302 2.5770531 -38.091045
64.677078 -4.437993 -39.282227
64.514175 -6.5096254 -36.136314
61.413406 -1.9811167 -35.272423
58.777275 1.3794611 -30.118711
58.704102 2.2737556 -30.23208
57.532036 -5.2109056 -32.39888
58.169983 -5.9599314 -31.926945
58.195618 0.52861118 -31.185852
58.829529 1.4316235 -29.825304
64.802811 -4.3976955 -39.599648
62.707924 0.53692269 -38.53606
59.017822 2.623951 -35.53035
57.513474 -5.1516142 -32.457119
58.172356 -5.9586253 -31.81827
61.486458 -1.9678276 -34.742924
64.849525 -4.4105616 -39.761471
59.95256 0.077817321 -35.820976
58.405106 2.0215912 -29.995239
64.513016 -4.48983 -35.789352
65.159172 -2.3141108 -44.967003
58.902161 1.6400065 -30.017574
74.680824 -5.7066026 -38.332157
70.078918 2.6212845 -38.237949
68.356087 2.6369486 -38.911526
76.336143 3.2104101 -41.720261
64.599663 2.276433 -33.196255
74.285599 -6.9477873 -37.708832
54.198761 0.33860481 -42.058987
60.072517 -6.2457752 -32.247353
54.566933 -3.0785861 -41.255726
58.726654 -1.3256695 -36.247318
58.385315 1.0434232 -30.770473
57.981461 0.2783711 -31.639982
62.946922 1.1084356 -40.173992
56.761162 2.3330996 -31.801395
64.203629 3.7236009 -33.455338
60.129807 -2.0295479 -37.633366
54.644836 2.686923 -41.858459
54.490746 -4.2870073 -41.905205
61.484184 -1.9446203 -34.93758
58.418243 2.1147804 -30.702894
63.914299 0.78710389 -33.873013
64.630249 1.6573353 -33.264828
77.503983 -3.586091 -38.46241
54.352089 -4.2669077 -41.628601
65.066849 0.51283073 -43.132671
58.142723 2.1410959 -29.719944
60.160759 -1.9901544 -38.068607
62.637749 3.2710075 -39.702621
62.882629 0.62135363 -40.569077
63.69178 6.0702138 -38.202602
64.45076 2.5715218 -39.804764
58.458977 0.67622995 -31.683508
60.312317 -1.9550436 -38.837219
62.858574 2.1527913 -40.298466
57.921127 1.8807318 -29.920933
74.629883 2.7589231 -38.596619
68.127487 0.32815611 -38.975037
59.460861 0.20115495 -35.105728
67.824692 -8.9638844 -38.931568
58.050377 0.99445748 -30.597795
58.119225 2.2004459 -29.912266
64.757446 -4.3770008 -39.497528
59.750511 -0.12082601 -35.341656
75.70813 0.66946363 -40.336872
59.497444 0.2008481 -35.068104
74.769669 -8.1066246 -37.7407
68.206856 2.7953286 -40.036076
74.669769 -1.9602115 -37.140774
73.080482 -5.3848715 -37.881432
70.929497 -4.4793758 -38.630066
60.175453 0.048627377 -35.248325
58.012863 1.008774 -30.573992
58.071838 2.219491 -29.898241
54.507935 -4.2646918 -41.911591
57.98481 1.078553 -31.02075
56.135086 -2.9253635 -46.254848
58.799332 1.3957808 -29.660034
64.026772 0.83130932 -34.008766
58.153 0.57658577 -31.190281
63.808975 1.6631975 -33.778271
59.64286 0.10306084 -35.471703
63.786819 0.82180858 -33.49276
64.383614 1.8518975 -33.225666
59.05101 -2.3472767 -34.822357
64.541931 -6.5440693 -36.203419
63.958641 0.80394959 -33.880245
63.867607 1.8692605 -33.838951
63.889626 1.4855595 -33.734665
62.810448 1.9325037 -39.96064
59.33255 -0.39537203 -36.056644
64.308907 1.575855 -32.874828
57.614853 -6.1351013 -32.531242
54.770287 0.75143218 -40.36776
58.729523 0.30020821 -31.712349
58.830658 1.4487593 -29.621353
58.034721 1.7263258 -31.191313
54.698181 2.5936403 -41.912155
64.636536 4.0989351 -34.748676
54.410225 -4.280695 -41.977779
74.202721 -7.3225489 -37.767975
64.395279 -7.1394472 -38.823242
58.274826 2.1404858 -29.782677
64.769341 1.6610518 -33.356674
62.726898 0.95470166 -39.823132
60.642448 4.5735145 -33.871288
62.213799 -5.7803082 -33.211418
58.990173 -6.1589489 -32.225479
68.251495 -7.2628374 -39.141895
72.427414 1.1821849 -38.856113
64.351791 1.2210467 -33.48838
59.528168 -2.0766847 -36.314705
57.662292 -6.1378117 -32.635624
64.664368 2.2890017 -33.362633
72.513817 -6.999649 -38.029892
68.101883 -1.4682255 -38.041065
68.280579 -5.432313 -38.839386
56.21553 2.4476252 -40.439983
54.525917 -2.7357819 -41.539616
54.129532 0.55695081 -36.517685
64.468422 1.5012736 -33.135773
70.140274 0.41234016 -38.255486
54.43959 -2.6333489 -41.912525
57.9188 1.9634597 -29.904839
56.236946 2.211926 -29.350574
58.480591 0.64458895 -31.434492
58.229263 0.92371011 -30.534548
56.212616 2.2364066 -29.414822
58.301285 -6.0822659 -31.81658
67.052711 -8.6919823 -38.473164
58.073967 0.98975396 -30.662769
64.885658 -6.7871995 -36.579189
73.487175 0.46281433 -38.034267
58.140396 3.5651541 -30.338818
60.431129 0.10160196 -36.044601
58.172676 0.46665645 -31.276978
55.741341 2.2193689 -29.584429
72.466721 -6.9836626 -38.11816
64.828148 -4.4361453 -39.751408
54.576355 -5.7500734 -35.36861
54.413513 2.4042768 -41.284767
58.047394 1.3927939 -30.091578
53.321228 1.3916299 -35.47541
58.184479 0.068845391 -35.950012
57.316521 0.3678689 -45.760876
56.183922 2.4612823 -40.401379
53.315033 2.3514628 -35.288696
59.879913 -2.449894 -34.810066
56.26223 2.2671902 -29.478338
53.042458 2.3903284 -34.825401
53.362732 2.2833683 -35.300606
57.939331 2.0412524 -30.018108
53.717567 2.2021203 -34.669464
70.164688 -7.0611434 -39.091278
64.08754 -4.7351341 -36.568924
53.680344 2.1087327 -34.480076
55.148529 1.9335585 -23.401945
64.205215 6.5206409 -39.683594
63.738495 -6.8465238 -36.333023
64.42395 0.97998285 -39.776905
57.999969 -4.4828377 -31.585466
51.770515 0.059482217 -42.0243
70.001938 2.670814 -38.913563
57.713783 1.7243552 -30.562008
62.780525 1.9351056 -39.929394
58.757019 1.7497253 -29.783571
68.264366 -7.2416458 -39.193726
62.692009 1.9077454 -39.630241
62.638069 1.8196235 -39.806499
62.65934 -8.4387922 -40.320309
68.178284 -5.062901 -39.123375
68.136688 -7.3477855 -39.812634
68.494919 -7.2533236 -39.284256
58.614586 0.31640303 -31.478659
51.382652 2.4638042 -40.947578
53.793488 0.75310993 -35.66436
51.436546 0.8469317 -41.940434
57.941803 1.4435518 -30.303436
64.573814 -3.6871731 -43.965816
63.827049 1.441819 -33.614185
58.753716 1.7571471 -29.762081
64.45359 1.1837852 -33.714539
58.176842 -5.9687252 -31.890579
67.690575 -8.9529457 -38.047783
58.810616 0.29465914 -31.895582
64.345695 1.6177316 -34.489635
51.698891 0.087086797 -41.983089
53.776695 -7.5361471 -39.378857
63.719574 6.0542021 -38.263641
64.337372 -5.8873587 -35.180359
64.068336 -4.7190914 -36.559055
58.43309 -2.3851409 -34.822773
58.169281 3.657074 -30.655836
64.047188 -4.7099667 -36.525448
54.330772 2.249157 -29.916063
58.675049 0.41110873 -31.953396
65.013199 0.19485366 -40.12265
53.841721 -7.3378091 -38.398094
54.348526 2.2535784 -29.937618
55.177528 1.9756124 -23.475422
62.87442 -1.0346091 -34.421261
56.231544 2.2281134 -29.435043
59.055573 -2.3957262 -34.975727
59.227478 -0.117558 -33.12114
64.066574 0.39394152 -37.010967
53.630463 1.0469995 -40.913097
58.173042 0.56380248 -31.096546
64.744301 0.57452846 -41.927563
64.183197 2.2514315 -33.579433
70.201775 -3.6878779 -38.599342
67.358566 -6.9728127 -38.228916
69.670876 2.4827213 -38.460213
57.056755 2.7605648 -45.630241
59.325432 -2.1870942 -44.98204
62.937157 -0.94747823 -34.416691
64.997383 2.6312747 -39.67424
71.422707 0.73799157 -38.202682
56.049377 -7.0601454 -33.476147
49.432289 2.5203629 -39.710232
52.10891 -9.0829144 -42.116245
63.481407 1.6886637 -40.843231
57.933319 2.0752375 -29.949627
58.243019 1.2123919 -41.923836
64.641747 0.190835 -42.35363
65.033073 2.7718048 -40.870144
55.237907 1.9990366 -23.698586
53.314705 1.4014888 -35.580719
63.209251 1.4974003 -40.160645
59.1455 -0.42115629 -35.222481
57.332657 2.3977234 -35.214809
59.111702 -0.68799996 -43.459869
63.543846 -5.7147741 -33.904221
49.784767 2.5316415 -39.845104
50.252541 -0.16015923 -40.557751
69.99411 -7.3916945 -38.767395
48.934242 -7.9121962 -42.751549
58.521721 1.207757 -43.851219
49.79641 2.6292429 -40.961349
50.199867 -0.14194655 -40.386436
64.268341 -4.1522999 -35.967987
59.900871 -2.4840298 -34.75848
63.945847 1.5309858 -33.662872
54.806 2.5150948 -41.533131
58.165344 3.6488214 -30.635359
48.913162 -8.0001574 -42.719311
50.276703 -0.055969954 -40.868362
53.817383 -7.3894548 -38.584812
50.206047 -0.17129946 -40.42424
64.792183 -4.420567 -39.728046
53.204582 2.3662324 -34.995628
64.304787 1.4487467 -32.772297
57.584015 -5.3898625 -32.439339
57.20752 -2.9149532 -45.3908
59.284538 -5.5165272 -32.14682
59.000587 -6.3963113 -32.180008
49.897545 0.81430101 -40.518513
48.871346 2.5683846 -40.009735
48.287148 -1.850226 -40.261696
50.260475 2.3733399 -39.907951
47.605247 -7.1026225 -42.808922
56.296486 2.2492011 -29.510986
54.311157 2.276912 -29.958015
51.644295 -0.018983841 -42.441952
64.862206 1.6861844 -33.570358
49.190483 -1.705597 -39.993156
50.296249 -0.14756942 -40.577305
58.171989 0.042871952 -35.886471
48.795647 -0.25094032 -40.659229
58.088219 -3.0735679 -33.868767
48.268494 -1.8188803 -40.340981
51.655838 -0.0099879503 -42.364052
58.729401 -1.3212583 -36.289249
58.938965 -2.0077534 -38.630894
50.868591 2.4551463 -40.847446
58.140839 0.037276149 -35.861084
53.035019 2.2450016 -30.118139
62.992371 -0.9489243 -34.507648
58.380722 1.2281129 -42.334507
57.147545 -2.8461618 -45.217903
48.617409 2.5020885 -40.193962
54.426628 -4.3793635 -42.35783
51.076363 2.3204465 -32.51305
48.730698 -1.8127575 -41.442455
63.23082 0.33180678 -33.743771
58.097572 0.44767547 -31.133934
58.109085 0.037913799 -35.827179
55.602043 0.33565271 -37.225494
59.520103 -2.1379585 -45.578133
58.270874 -6.1325803 -32.211765
49.817459 2.5611067 -40.39563
62.88665 -1.0171628 -34.40168
53.72393 1.6692252 -34.720917
58.192375 0.52983403 -31.244333
54.375069 2.2009552 -29.757235
51.979073 2.2240345 -30.201649
59.310036 -0.77088183 -44.376633
50.698875 0.12874496 -39.788074
58.831665 -2.3853416 -34.530151
58.815079 1.7910409 -29.878529
53.831184 -8.3493233 -38.612839
48.895462 -0.35227275 -42.066376
49.764641 -7.3350773 -41.766834
54.605698 1.204366 -43.12582
58.213364 0.41802621 -31.447338
58.771538 2.0813663 -29.572031
56.272049 1.9155636 -39.669182
62.348083 0.58150601 -38.289917
59.14653 -5.1908088 -32.092422
70.936928 -1.8542099 -38.361637
58.040688 0.70127964 -31.197573
58.39225 -5.9580879 -32.010647
53.55027 2.2302904 -28.704
59.792915 -2.4486387 -34.496605
53.541779 2.2432585 -28.805328
50.62764 0.25055802 -40.187992
50.691467 2.4122205 -40.544502
56.885071 -1.2462919 -45.850121
51.634224 0.010359526 -42.800972
48.655083 -1.737282 -41.961361
57.765152 2.6801524 -36.906845
56.449577 1.8341537 -40.496021
57.333733 -2.9282248 -46.077843
51.403503 0.84878206 -41.97414
50.762566 0.72563148 -40.471825
66.348587 -1.6721981 -38.679214
49.918526 2.3933742 -39.629593
55.820404 0.3737601 -38.701054
68.3181 -1.801854 -38.415676
67.803566 -9.2217045 -38.912716
59.102844 -5.284049 -32.114487
58.701721 1.8991976 -29.962599
52.47657 2.2462516 -30.202015
64.03447 0.74394417 -34.121983
57.61618 -6.1458845 -32.589935
67.879486 0.3867538 -39.28606
58.332794 0.56571317 -30.8757
58.551559 -2.4081247 -34.919693
47.252174 -2.4465873 -38.12199
56.536835 1.8421454 -40.871178
53.633736 2.3985767 -34.72897
48.419357 2.4506173 -39.538696
48.70018 -1.3146679 -42.32188
56.301224 2.2587836 -29.552013
47.627304 -7.1020889 -42.794827
63.598572 -4.7504363 -34.139858
47.573418 -7.0861535 -42.722347
56.490768 1.8921895 -40.757816
53.077583 2.3831558 -34.861485
50.868744 2.4554782 -41.023384
48.915314 -0.29571295 -41.782745
50.301224 2.2042372 -28.360462
48.587357 1.4072299 -40.601368
53.708931 1.8963971 -34.627968
62.699326 -1.0500779 -34.198711
64.931938 -1.8367046 -39.566936
59.049149 0.83328342 -36.331661
48.548233 2.4242315 -39.623077
48.364449 -2.1126764 -42.314896
48.158363 -2.016067 -40.856724
46.836708 -1.2406081 -37.991543
59.064659 -2.0661488 -35.865646
47.026756 4.0236292 -37.930153
47.372879 2.5093374 -38.120636
52.999069 2.2384162 -30.065825
47.10408 -0.1252147 -38.200638
49.693275 2.07897 -25.242117
47.039276 1.114243 -37.959404
47.100159 -0.14469922 -38.103951
52.806007 1.6148026 -34.720909
47.23851 -1.0112092 -37.928768
64.505226 -1.2579887 -38.733723
64.388298 -1.8586431 -38.591946
57.264282 -5.4653654 -32.43198
48.613846 2.5108118 -40.548878
47.943665 -6.2593908 -42.698162
48.748154 -0.18775034 -41.761398
54.284332 -4.6399002 -37.241943
58.757942 1.7805467 -29.792055
49.583397 -7.9079452 -45.078316
55.173508 0.051022768 -33.944592
58.489296 -3.1645322 -34.953495
46.334587 -2.4757226 -38.254673
46.414345 -2.6804652 -38.344242
47.284996 2.4187651 -38.150974
46.666313 1.759459 -37.978767
53.666718 1.5918324 -34.668697
48.714188 -1.3338643 -42.429649
54.391655 -6.3482637 -34.389008
51.157875 2.3470807 -30.610529
45.436935 -0.086081743 -38.240761
50.618149 0.67865396 -40.306198
44.138092 -5.3534832 -43.516907
45.080254 -2.6296663 -38.887974
46.302223 2.5334005 -38.183964
50.30043 -0.16592467 -40.40506
50.676888 0.23602498 -40.387093
45.682167 -5.4959965 -42.907101
58.725868 -1.3491144 -36.225086
45.746895 -3.1121614 -38.887299
54.363472 -6.3398862 -34.343716
45.907623 -5.0729098 -43.113914
58.803825 0.80578041 -36.242516
49.839806 2.1199958 -26.0872
45.743401 -3.1176958 -38.958931
58.43708 -2.3825772 -34.75634
57.757721 -2.9758654 -33.115768
47.023865 1.1226385 -37.98444
57.392868 1.0438216 -30.519577
49.842361 2.1021266 -26.151499
46.70475 1.8345709 -38.006454
58.911697 -2.0071464 -38.632088
46.97863 1.0915241 -37.899445
57.941238 -3.0251122 -33.394001
57.926414 1.8714707 -29.714195
48.161919 -1.8304713 -40.831192
45.710686 -5.3473215 -42.836761
57.313599 -2.8984454 -46.088593
47.459007 -2.3001442 -39.500187
48.257095 -2.1482363 -41.182846
47.055534 -0.16709447 -38.029953
45.194557 -2.6744859 -39.008541
53.775436 2.1097357 -34.943108
47.613594 -1.5199512 -38.003521
59.075394 -3.0536389 -35.113934
49.775948 -6.8686166 -41.748276
57.45079 -4.1138964 -32.145874
54.872414 0.5599401 -46.493294
54.46312 0.64145494 -36.128025
57.176231 0.97981215 -40.057186
48.163002 -1.892102 -40.472523
47.008492 1.1198366 -37.726292
54.435364 -7.3553557 -42.167007
45.712181 -5.5103168 -43.013161
58.903107 0.84349942 -35.961662
53.736298 2.271925 -34.760399
48.396049 2.5066977 -40.704235
52.928078 1.6166587 -34.909042
59.143532 -0.6917603 -44.128777
48.807396 -0.18195343 -41.630749
57.616425 0.90890813 -44.983299
48.723442 -1.1302159 -41.534245
49.836403 2.1113331 -26.059464
49.41404 2.5290389 -39.842342
50.116165 1.0859795 -39.869473
55.316727 2.0142317 -24.208847
48.322792 2.2899201 -40.13554
45.043404 -0.1499002 -38.365826
45.666145 -1.2838385 -38.168789
45.182083 1.2441571 -38.522797
48.612144 0.97350574 -40.342598
58.303673 2.7601843 -40.981049
45.444084 -0.082051635 -38.292728
54.358757 -6.1368489 -33.726181
55.85424 2.1528835 -26.903111
48.630188 -1.1415403 -40.834816
47.062981 -0.15970039 -38.04319
59.882317 -2.4202769 -34.648685
57.579308 2.5141449 -35.781338
55.809174 2.2704444 -29.727608
44.408073 -1.245296 -38.577423
51.249802 2.3473051 -33.572857
59.092018 -2.0775752 -35.915611
46.416786 -2.6046617 -38.253567
54.391319 -7.4192181 -42.045242
54.22789 -8.2102222 -41.816463
54.221848 -8.1969433 -41.814957
54.985313 -2.9203334 -42.596397
50.631073 0.16476774 -40.06292
59.447334 1.2121556 -48.420902
45.165161 1.1007676 -38.480053
45.885353 2.2409458 -38.550102
59.073845 -1.9780176 -38.985497
48.502136 0.21657872 -40.116852
46.873718 -2.586833 -38.21566
53.758049 1.2012289 -36.369781
51.020844 2.4211326 -30.6238
47.493309 -1.3219863 -38.118263
54.566795 0.28785074 -35.278442
58.224411 0.387743 -35.958626
48.860229 -0.27764332 -43.548378
58.164085 0.062590241 -36.000851
58.379234 -2.3833804 -34.76553
57.071678 0.65795088 -41.153957
53.947174 2.4766521 -40.989014
45.633408 -2.5803668 -38.768291
43.589882 2.4970889 -38.952774
49.73597 2.5332322 -39.766792
56.996689 -3.3031604 -36.478687
45.671814 -3.1318531 -38.862572
44.384552 -1.2410316 -38.555977
49.674957 2.1036522 -25.289871
54.280846 0.86941338 -41.979881
51.215874 2.3649204 -33.518021
58.893929 -2.1065142 -36.626652
54.688141 -2.7979729 -41.985527
54.504852 -8.3408356 -41.78923
54.196732 0.85786414 -41.84206
43.371162 1.2819116 -38.991203
43.61512 2.4962797 -38.951973
43.23391 -4.9178362 -42.627197
46.404327 -2.6583881 -38.421436
54.196373 0.83701825 -41.766632
48.270485 -2.048691 -41.497227
43.223244 -4.8342428 -42.469479
44.305176 0.39779973 -38.666702
55.127174 -7.657897 -47.13805
57.257805 -3.3752646 -37.373867
49.384995 2.5217285 -40.068123
51.354889 2.4017596 -40.590054
53.672211 1.6125348 -34.659668
53.440849 2.2719722 -28.864695
46.675613 1.9093263 -38.57056
44.679138 2.2173734 -38.988998
48.470047 1.1589389 -39.630287
57.006966 -2.7233925 -44.778809
55.21373 0.31588864 -36.353996
53.627449 1.6628406 -34.505653
44.534431 2.4134974 -38.951702
56.262077 2.2395337 -29.495882
58.835648 -1.6165404 -38.084389
47.557701 2.5281582 -38.847969
46.316353 2.4848313 -38.26112
45.865211 2.2567732 -38.576645
51.741562 0.79535437 -41.981491
58.274147 -2.1065457 -47.374599
45.162453 -6.3939066 -40.223114
45.875519 2.2563779 -38.600777
51.064667 0.15420604 -39.61528
48.934227 -0.19547462 -41.270741
59.19207 -2.1361926 -43.987015
54.263374 0.28425598 -34.815998
53.293739 2.1085365 -34.706627
44.291534 -1.1154908 -38.578854
47.112968 -0.12374818 -38.364548
42.295258 2.0249104 -39.70665
45.634926 -2.5667138 -38.767765
42.060509 -1.1468109 -43.841461
48.712189 -1.2615955 -42.343395
44.329765 0.46339917 -38.666584
54.46228 2.6027403 -41.70459
43.206169 2.3576634 -38.919605
43.831551 0.67597604 -38.876057
45.195084 1.2325957 -38.510342
52.913429 2.3091345 -34.563786
43.254005 2.3284945 -38.903049
43.42865 1.2656214 -39.076912
42.803856 -0.38291931 -39.483276
42.464531 -1.2955558 -39.561134
48.907005 -0.17107165 -41.707352
41.004601 -5.3332548 -46.00592
43.697876 0.51151776 -38.866596
54.663925 -7.2907028 -37.974705
43.302933 2.2414374 -38.467842
42.852753 -0.33661056 -39.119038
48.911087 -0.19815814 -41.427841
56.860222 0.27001119 -37.570934
42.471672 -2.8268409 -42.525455
42.363403 -7.3214335 -43.785435
54.159012 0.919945 -42.014904
52.501427 1.0050919 -44.082359
43.298042 2.2726331 -39.013908
44.301636 -0.35488355 -38.691105
43.351234 2.1799152 -38.764282
50.718567 2.3857307 -40.345795
45.830338 2.2619569 -38.625942
54.907547 1.586592 -37.017391
44.500694 -1.2169447 -38.503235
47.06543 1.0904441 -38.117245
44.822334 2.527904 -39.006992
54.848778 0.29555547 -35.76992
53.188316 2.2680521 -29.956343
44.28215 0.32161105 -38.671219
53.808998 0.76435757 -35.144592
45.541092 -5.7806945 -44.320049
46.642456 1.7494137 -37.3074
48.594635 0.51288152 -40.484764
54.209084 0.39941788 -42.043251
45.964645 -7.2002664 -43.61676
62.780846 2.4205098 -39.95356
45.183678 1.2304986 -38.387871
51.010033 2.295773 -31.999712
41.140625 1.6631708 -38.503757
42.879601 -0.1974771 -39.384701
58.587486 -0.65834099 -42.536545
43.918327 -2.5227871 -38.762695
49.315247 -7.8869195 -41.672401
54.241211 -8.1969957 -42.722511
54.587143 -7.3000264 -37.958809
41.555664 -1.0352845 -40.241806
41.147865 -7.2867513 -40.832146
52.778473 2.6785316 -41.814793
49.656616 -7.8584785 -41.670597
42.554558 -1.2549953 -40.110966
42.962784 -0.19704807 -39.382244
53.130943 2.2618184 -30.241236
45.772499 -4.8356543 -43.137772
42.372314 -1.2864349 -40.739937
54.88797 -2.8865223 -42.268959
45.858017 -3.0531282 -38.814709
52.874237 2.070611 -34.696449
42.77346 -2.4410417 -39.901615
44.564255 -1.2668484 -38.597572
42.138054 -1.3689203 -42.8666
47.511719 -7.0409365 -42.532127
53.304314 2.2376451 -34.418552
42.173286 2.0190787 -39.690208
55.102715 -2.9667492 -42.566544
47.26619 -1.0236197 -38.080791
54.283981 -8.1893969 -41.837605
47.167053 -2.4437847 -37.867889
44.311226 -0.42009878 -38.660858
54.58876 -7.5093107 -42.448025
58.634674 -0.6270358 -42.399094
58.555557 -1.538793 -36.369518
43.156227 -0.90892136 -39.050926
53.227997 2.0054991 -34.793362
51.660179 2.3086603 -30.360456
47.386902 -0.24234319 -38.497444
42.377014 -6.8850341 -43.822803
45.432495 -0.073361874 -38.320339
43.633636 -7.0726781 -43.544956
58.88636 -2.0415361 -38.551964
48.547333 -5.6906137 -42.427444
58.153618 0.37880862 -35.936653
52.475266 -9.0869064 -42.140968
41.549995 -1.0339627 -40.030376
49.055336 2.6824927 -40.785412
53.396446 1.2051837 -35.458294
47.082428 -1.1675663 -37.99049
47.279572 -0.31185889 -37.971886
53.293663 1.16066 -35.236343
41.162888 2.2481334 -37.932892
54.418106 -7.4760561 -42.067184
40.347244 -7.1936555 -40.618652
54.523346 2.661572 -41.79015
40.393715 2.4405732 -38.141323
58.759735 -0.64357388 -42.776768
42.350121 -3.3279896 -43.920547
49.318298 -7.924963 -41.71701
54.784637 -8.3192501 -42.433685
50.274933 -0.13766253 -40.458344
50.008453 1.9689252 -40.060333
41.198898 2.1989448 -37.972866
52.870346 2.1035211 -34.703579
54.869881 0.81500554 -36.740746
53.072113 1.639276 -35.101147
41.100403 -5.704886 -41.276802
54.457664 1.8288016 -39.403805
50.900574 0.75823712 -40.81435
41.637871 -1.0070994 -40.383648
48.700714 -1.7011062 -38.694103
53.215057 1.6626613 -35.411755
50.984299 0.082399368 -41.22319
41.21418 2.2709739 -38.540825
43.107155 2.3919063 -38.871002
54.208824 -4.7150784 -37.347511
61.217728 -2.1707008 -48.503418
42.423813 -0.76860589 -40.071587
45.892509 -5.3206487 -43.2402
44.361488 -5.6289163 -43.597588
51.956482 -8.7351933 -44.488373
44.24781 0.75834727 -38.723724
54.320778 -8.2057619 -42.802467
45.410461 -7.0799947 -43.167034
40.333572 -7.1706705 -40.600826
40.864677 2.3319225 -37.758202
41.587067 -1.0069872 -40.172672
41.136726 2.1870556 -38.146637
43.748741 0.52275634 -38.972244
47.007668 -2.7391529 -38.905968
43.729507 -1.0538225 -38.857094
43.30761 -0.13738394 -39.130524
43.242111 1.7781525 -39.00581
50.772316 2.4209561 -40.764786
48.749977 -0.23104024 -41.060799
48.518112 1.0474932 -39.966705
45.489403 -2.4835341 -38.679863
41.113937 1.3189912 -38.695702
40.999474 2.4439936 -37.9659
39.705826 0.43603897 -39.853489
40.892197 3.7572303 -38.28727
41.103493 1.1949654 -38.050755
53.012932 1.9779449 -34.596279
50.762184 2.4145832 -40.686867
40.829391 2.0037928 -37.713337
40.433441 2.1436229 -37.988342
55.824493 1.9904809 -41.164223
40.117874 4.7926626 -39.447147
40.444115 2.1858969 -37.948338
44.25605 -0.40969431 -38.58242
40.417686 0.38514316 -38.845383
48.203468 0.92218232 -38.79744
48.733147 0.31018496 -41.031918
41.088585 -4.409668 -40.695507
44.151894 0.71056008 -38.262199
41.093292 1.6578295 -38.057144
41.096886 -5.1510677 -44.970451
53.178452 1.4386752 -37.103443
48.383781 2.0432081 -37.635818
55.529617 0.15424895 -35.654488
43.795601 0.69385338 -38.905853
43.419449 1.2736039 -38.986847
45.204758 0.99773741 -38.616386
54.350739 -6.2844839 -37.929974
53.9646 0.52718854 -35.008514
46.038116 -4.4929085 -43.216705
54.033005 2.0302818 -40.309845
48.534065 0.73445249 -40.523521
43.005203 2.4521637 -39.200214
39.429962 -6.1805763 -38.708813
55.786415 2.3200297 -41.288593
38.255241 -1.7678024 -38.976139
56.35463 2.0665479 -41.97097
39.581493 -6.0665655 -38.934246
43.043022 -0.83507413 -39.213623
47.484436 -1.4273126 -37.910217
42.300995 2.0244749 -39.678909
40.406929 2.1470077 -38.009251
45.042702 0.53890634 -38.390396
43.185867 -4.8070498 -42.399956
40.988327 2.4221067 -37.963486
41.587502 -1.0428879 -40.373215
42.540634 -0.8963933 -39.99638
48.048019 -3.0637584 -42.508675
42.488602 0.44757462 -44.042061
45.075867 0.51353264 -38.497654
40.404884 0.77816081 -40.746983
47.430817 1.9302311 -36.781902
43.961884 -2.5318408 -38.772072
41.139633 1.618536 -38.18972
56.646469 -2.7771721 -44.548706
40.51162 0.76907372 -38.878269
47.972771 -2.9499083 -42.050133
48.601494 -1.5092696 -40.715286
41.119247 1.6318951 -38.067459
42.320824 -6.7851825 -42.541256
42.701775 -6.7922797 -42.528641
39.55212 -6.1054263 -38.967793
48.07016 -0.32390249 -39.030701
48.588776 -1.7090533 -38.302494
42.277046 2.0237908 -39.752968
42.496635 0.22361147 -39.782146
42.455406 -0.85115427 -39.583797
39.692783 0.65741968 -42.279774
42.090157 2.2118039 -43.007256
42.5186 0.61128116 -43.846924
40.554214 0.80812454 -39.019115
42.704079 -2.3579717 -39.463467
40.104202 0.48470831 -38.930038
40.881462 3.7820992 -38.359657
49.865517 0.46172667 -38.939098
43.648849 1.6737497 -38.226448
40.959488 1.1196666 -38.340126
40.753944 2.3042164 -37.68668
41.053207 1.6878028 -37.994572
41.121689 2.3382392 -38.383373
47.366196 -1.0312793 -38.168938
44.321709 -0.81208915 -38.61256
50.164368 2.0545878 -40.526863
40.919281 2.3867896 -37.840088
40.488228 -6.3362365 -40.504101
42.279411 2.0022314 -39.822536
45.422379 -0.064810753 -38.327953
45.933243 -3.0126898 -38.81686
47.774628 -1.598067 -38.288788
49.987175 2.5109229 -40.012318
49.99247 1.7234249 -40.053734
54.543961 2.5172672 -42.088013
46.776459 1.317766 -37.667755
41.123825 2.1787636 -37.782738
40.863472 3.7937198 -38.421406
43.564194 1.497148 -39.02961
52.400169 -8.1719103 -42.340378
55.911835 0.86438537 -49.773438
44.252716 0.77203941 -38.758915
50.070381 1.899389 -40.231285
43.359131 -2.6115036 -41.264351
44.59761 2.6278081 -39.059391
51.713127 2.9984283 -44.12986
40.432564 -6.1923246 -40.099632
40.72184 2.2593868 -38.59391
45.39933 0.37025034 -38.312489
55.452751 -1.6407468 -43.303143
43.492195 -3.3571229 -43.587116
36.812809 0.53223372 -40.194027
40.606598 -6.0133572 -40.356709
39.424198 1.5583415 -44.959522
42.377525 0.42996097 -43.816826
45.167191 1.0586174 -38.518898
44.610825 -5.5775809 -43.101654
42.358696 0.48020315 -43.610954
39.830299 1.9710302 -44.678894
39.556042 -6.0607066 -38.846882
39.210251 -6.337317 -38.386162
38.277489 -1.7626824 -38.950279
39.818256 1.9998922 -44.522369
40.525055 0.83042884 -39.032352
54.348572 0.87822366 -42.045662
42.314735 -0.7501002 -43.342697
47.931038 -2.9555662 -41.918182
47.759354 1.3248305 -38.449665
56.344772 2.4894209 -44.060577
48.365143 0.73446989 -40.012943
48.610733 -0.26555991 -39.926365
39.82814 2.0555944 -44.434002
48.439201 -1.7286614 -37.889858
42.277603 -4.8127441 -44.009857
42.775566 -0.40609801 -39.348274
43.958847 -4.5102768 -43.384556
44.47242 -5.6080294 -43.623413
40.492363 0.85886741 -38.975357
46.028778 -2.4727292 -38.394756
49.970337 -0.12241781 -42.699265
43.941483 1.7245965 -38.930801
45.810318 -2.6584074 -38.688732
43.384132 1.2767215 -39.022255
44.650848 -5.5831909 -43.205193
43.878754 0.65643406 -39.019157
43.656021 0.48913026 -38.93018
45.148758 1.0604253 -38.474583
36.454674 0.043789268 -40.272915
40.946732 1.3438518 -39.407219
39.207645 -1.3907257 -39.076942
49.901176 2.5541663 -40.059563
55.681618 -4.4330521 -42.219234
45.121124 -0.16752124 -38.400082
49.488953 2.0606761 -40.7757
38.534859 0.36811733 -41.648819
38.442276 0.45100331 -42.872673
48.211739 -3.0935354 -42.223434
48.074219 0.69208813 -39.255497
36.46397 0.42128563 -40.32045
35.672813 -2.2633665 -39.475761
36.111469 -2.1050942 -40.940178
42.528709 -0.98134243 -39.443325
42.580643 -1.1722784 -39.210312
39.03759 -5.6278915 -36.832916
48.499496 -1.7241585 -38.087948
39.786655 1.9286489 -44.460251
36.116516 -2.105598 -40.952507
36.418766 -2.6502504 -39.178486
47.715919 1.3386762 -38.355721
39.390533 -6.3090863 -39.044029
36.094322 -1.6227691 -40.866837
35.468884 0.84936738 -41.094707
36.490234 0.038096547 -40.289688
42.483772 -0.95902884 -39.278831
49.526085 0.63172817 -40.853329
42.64901 -1.1844562 -40.291199
39.821522 2.3495393 -44.271164
36.126461 -2.0931065 -40.954773
36.462349 0.46247077 -40.765358
39.84333 2.340256 -44.398758
49.195091 1.3133216 -40.36042
43.214203 -4.8465881 -42.54657
42.088776 -2.5145733 -44.326855
35.677853 -2.283448 -39.598782
48.372528 -3.0227861 -42.46249
48.402298 -1.7056698 -37.85611
47.770134 -0.48456979 -38.679882
40.043388 0.39381003 -39.612682
35.936481 0.77893615 -40.736778
48.248528 0.64464808 -39.808308
45.771446 -3.1038227 -38.796021
36.410522 -2.6837974 -39.175022
36.45274 -2.6744823 -39.107018
36.554764 0.14223254 -40.089081
47.587326 -1.5896821 -37.96114
41.093407 1.6757197 -37.988739
42.631126 0.28102934 -40.301292
36.463181 0.29168427 -41.114571
36.462711 -2.715416 -39.463043
39.866997 2.0723252 -44.658783
42.5355 -1.4088603 -39.547371
42.274147 2.1649952 -39.625626
40.493423 0.77102399 -38.70425
47.861778 -2.3380809 -38.9547
42.917496 -0.18323779 -39.638359
36.676964 0.19493532 -39.394741
42.564964 -7.318541 -44.96917
46.415192 0.99688697 -38.023895
40.749977 2.283613 -38.692741
38.718422 0.10842526 -38.936024
40.529274 2.3091853 -37.950119
43.522598 0.8737433 -38.926407
45.557968 1.6894352 -38.243042
44.313255 -0.43092203 -38.616577
44.851402 2.5460267 -38.738117
45.624207 -1.2103102 -38.323002
44.108978 -5.4146547 -43.045307
42.318031 -3.4507408 -43.91502
42.174873 -8.2264633 -44.354706
40.453178 2.3990135 -38.397793
48.37236 -0.032278061 -40.243748
48.18605 -0.31337047 -39.657955
43.230995 -4.8421974 -42.576824
35.66927 -5.3356042 -36.214134
42.633202 -2.4095881 -39.439651
49.348679 0.61152387 -40.503315
42.281197 -6.9168296 -43.613274
43.205589 -4.8242598 -42.513687
36.432125 -2.6488917 -39.162563
47.830055 -3.284034 -41.971207
49.148415 -1.6863351 -39.947704
36.474186 0.42640996 -40.360676
47.666237 -2.3769088 -38.307083
35.170918 -2.6315796 -39.58139
35.690674 -5.3410048 -36.228897
61.025208 -0.41862357 -49.17157
44.304741 -5.5675898 -43.537781
42.02375 -1.0260235 -41.551517
35.178619 -2.6335306 -39.626175
49.917564 2.1817446 -41.558292
45.947533 2.5456533 -35.979725
42.738846 -2.3838458 -39.50753
40.861938 3.9879146 -39.05616
47.613434 1.9907312 -38.021751
48.458633 -2.9322505 -41.251717
40.531517 -6.336123 -40.321278
36.108986 -2.024019 -41.00206
35.234318 -2.5718875 -39.579971
42.773575 2.3532724 -38.527473
40.187553 4.9609036 -39.880798
41.062042 2.2481167 -39.205425
35.228977 -2.6714458 -40.070503
35.659405 -2.6527271 -39.442516
49.484329 0.67493963 -40.701237
42.618973 0.21731102 -40.233135
49.408287 0.65817857 -40.798943
35.686806 -2.6103964 -39.461796
42.083771 2.2254119 -37.856724
45.641365 -2.4965415 -38.881546
39.786961 0.44253492 -41.057976
40.042297 0.41003585 -40.189045
36.081306 -1.668341 -40.773285
51.522797 2.4791365 -41.029579
38.999084 2.545536 -44.291634
43.486481 -3.3749852 -43.529305
40.079445 0.28613496 -40.304966
48.234673 0.94786954 -38.85886
40.203201 1.6271956 -37.861828
47.252197 -2.4443357 -38.27076
49.606369 -7.8709607 -41.638699
54.495697 -5.466095 -41.951031
43.332695 1.5768325 -38.901512
43.471962 -5.2902365 -35.986458
36.377121 -2.6416919 -39.113186
39.774395 2.3953576 -44.257229
45.156288 1.6543343 -38.567673
37.754704 -3.9975944 -42.071068
43.499504 1.4514673 -39.066475
45.84523 -5.3376055 -43.147972
43.578651 -7.2290707 -43.854336
35.115692 -2.6157391 -39.660385
35.077717 0.38255191 -35.95192
54.554062 0.59252167 -43.63839
35.337376 1.1066811 -35.133198
35.4958 0.26010633 -36.179688
35.128571 -2.6093976 -39.522152
42.048203 -0.99717993 -41.922565
42.318184 0.42489147 -43.599861
48.997444 -3.1228225 -42.718071
48.969627 -3.2087309 -42.654732
53.912682 2.9677515 -43.438412
35.473362 -0.025998354 -40.928688
35.804165 -4.5719891 -36.322685
48.343201 -3.0532448 -41.311581
42.509453 -1.2102187 -44.466587
50.691963 -0.10959673 -41.066067
36.070488 -1.8816715 -40.926033
45.006348 2.4149852 -37.891472
47.387054 -1.1584253 -38.130207
51.518204 2.4998975 -41.176544
40.239899 2.3327951 -37.758282
43.461838 -0.24282908 -39.170589
49.227516 2.4238744 -39.81411
39.827831 0.32628787 -38.644238
47.170151 -1.1873629 -38.087227
39.848923 0.31443644 -38.769943
49.336143 -1.6989496 -40.283825
47.754883 -7.2743664 -43.166668
40.179184 0.55361772 -38.993111
34.716972 1.9158161 -34.453667
34.840286 0.9941864 -35.159966
36.457096 -2.7207019 -39.895729
36.044647 -0.7763654 -40.718472
46.740936 2.7276645 -38.94371
54.356728 -9.3360205 -46.205879
42.749489 -1.445483 -40.247719
35.117256 2.08798 -34.434082
31.996132 0.2112751 -47.42907
34.868973 0.79536533 -35.666473
35.160992 1.0142951 -35.161251
40.628258 4.3261204 -38.910042
40.268349 2.0998664 -38.1157
42.491844 -1.4694358 -39.430622
34.849598 1.0171518 -35.279076
40.58989 4.2445846 -38.681629
44.156731 -7.0438418 -43.337517
35.21677 1.5570931 -35.267334
35.156517 1.0018568 -35.132698
34.988117 3.6792583 -35.064182
43.223465 -3.7026443 -50.580902
35.489876 0.23392117 -35.921997
35.269478 2.1136179 -34.712429
35.127533 1.449173 -35.189182
49.155708 -1.6807361 -39.9025
34.776802 0.33417952 -36.033478
50.401817 -0.17768669 -40.625977
42.811134 -0.38902545 -39.360588
34.995274 3.6882319 -35.202503
48.907242 -3.2102265 -42.336388
35.838108 0.82345152 -41.125378
45.414238 0.35309529 -38.32246
44.397247 1.610992 -38.810875
45.160019 1.6698205 -38.582993
37.475376 -5.6012316 -36.161041
42.556038 0.21907103 -40.038277
47.721428 2.269495 -38.548592
44.550865 2.354641 -38.943886
35.630108 -2.3156216 -39.68763
42.440178 -5.9625106 -44.481483
36.662052 0.093835115 -40.201611
43.421631 1.5718687 -38.99398
36.754566 0.52083945 -40.479378
47.31472 -2.4521289 -38.361977
42.01918 2.3598273 -38.682621
34.855854 1.0958915 -35.370243
46.542374 -1.3276622 -38.046368
49.300972 0.55083442 -40.367279
35.107635 2.0575409 -34.298443
39.744965 3.3809614 -44.212925
47.433167 -0.43524504 -38.181755
34.763443 0.30451238 -36.221977
35.093918 1.383132 -34.918388
42.609375 -2.3940005 -39.344101
36.066734 -0.797306 -40.746277
45.474983 0.35107124 -38.378174
35.201099 1.9653208 -33.84943
46.371429 1.6079488 -38.059132
40.220581 0.2800951 -40.925514
49.237617 1.273716 -40.391018
53.226685 -1.8604 -45.864414
42.881302 -0.35092807 -39.484398
35.297531 1.5464833 -34.986183
34.238575 1.8289342 -34.582825
45.055016 0.46207666 -38.444458
35.96109 0.7110045 -39.836601
40.896233 2.1887596 -38.216606
43.051033 -2.5916061 -39.192726
40.268661 2.3182149 -38.109894
34.885426 0.74700809 -35.218517
40.301102 1.6609049 -38.209244
34.257393 1.7941055 -34.485825
42.619766 -1.4098129 -39.796371
47.230042 -2.4466386 -38.182526
34.881649 0.78358173 -35.272022
47.383102 2.1830649 -37.979919
46.18914 -2.6273332 -37.318489
40.689377 2.1755729 -37.998276
41.052834 1.6408665 -37.961246
41.013863 1.6188874 -37.856308
40.818703 1.117907 -38.389118
36.106468 -2.0747924 -40.816273
34.851135 1.0027831 -35.214512
34.858879 1.0281749 -35.360039
35.073193 2.2087851 -35.219749
39.583199 -6.034658 -38.96946
40.661461 0.44962907 -42.063725
35.139679 0.61183667 -35.903046
34.906563 1.0082748 -35.403179
35.08923 1.3717752 -34.628681
49.206253 1.4556479 -40.363407
35.087254 0.61945987 -35.997471
40.413284 0.39917445 -41.431011
40.179771 5.0102234 -39.805058
46.087173 -2.6026053 -38.508286
46.222572 1.5954022 -37.777767
37.816685 -4.1453876 -42.916878
45.185715 -0.14004922 -38.547104
52.975166 2.6896601 -42.063416
46.172707 2.2974298 -38.16674
53.893967 3.0922866 -44.376579
44.766098 -7.1036792 -43.430618
39.795437 3.1259828 -44.432747
43.976372 2.5478053 -38.880661
35.213043 1.4713991 -34.776665
32.01659 -3.4304109 -45.937988
43.957565 1.7340057 -39.027309
42.32708 2.2990494 -39.735828
34.97366 3.5978756 -34.873764
34.328922 -5.3465648 -36.49651
40.351448 0.18244946 -41.95314
35.692932 -2.6130939 -39.453247
32.043674 -4.654459 -46.272881
42.885788 -3.5287352 -48.864872
41.614021 1.8666291 -39.163692
43.291 -4.8381271 -50.714653
50.692139 -0.14577353 -41.126091
35.65992 -5.2909641 -36.081005
34.261799 -4.5754499 -36.651875
34.959114 -4.9390879 -35.935741
42.565247 -1.4158107 -39.702065
39.463478 1.5300179 -45.205441
48.751785 -3.6938243 -43.237797
35.115601 0.57712722 -35.665001
34.312634 1.8605611 -34.732998
32.110622 -0.8843447 -45.906979
34.168354 1.5603955 -34.725555
48.521858 -1.1374806 -39.834534
34.883686 0.27731395 -35.491261
49.488922 0.70567012 -40.698376
42.719505 -2.335042 -39.27776
35.153225 1.0130501 -35.09021
35.544292 -2.0555074 -40.639809
45.579422 -2.5527537 -38.920341
34.990162 1.5722504 -34.190224
34.314312 -5.3557353 -36.573338
35.134636 1.6710217 -33.23933
48.310158 -3.6021733 -42.656639
44.847435 2.4839716 -38.262543
45.854073 0.98704362 -38.242626
51.547569 -8.3153639 -43.139328
36.527447 2.4102898 -38.330383
46.393898 1.601125 -38.057419
47.033218 -2.7028008 -38.708473
42.367813 -7.172842 -43.853676
45.920403 1.574137 -38.201229
46.521652 -1.2254506 -38.043488
44.347511 -7.2510543 -44.33363
30.937569 2.5236382 -46.366936
45.391052 0.32740331 -37.003853
39.046532 0.22577524 -40.714401
31.12291 0.37465906 -39.912056
48.069733 -3.6088152 -42.536102
32.852543 1.4662788 -45.442844
32.142326 -3.4830976 -46.073792
34.36858 2.1883497 -34.641579
47.34272 -3.3541474 -40.926285
32.076527 -4.6814618 -46.5341
32.119118 -3.63749 -46.230785
39.765694 2.0130453 -44.236794
32.126144 -4.5646033 -45.904575
32.096966 -2.9152846 -46.279945
45.199677 -0.14460206 -38.393291
34.404388 1.9164572 -34.530704
46.007126 2.5533276 -38.438431
35.103127 0.54559612 -35.749615
34.292759 1.8015702 -34.517796
35.222569 2.0724745 -34.650089
34.313976 2.2439041 -34.85973
45.054504 0.48644423 -38.317902
35.1675 0.62176943 -35.744011
46.418472 1.3452713 -38.101566
44.32859 0.28186321 -38.654316
47.946617 -4.5150356 -42.587406
42.58432 -7.0469499 -43.554192
44.914993 2.4917727 -38.621559
39.425079 1.300559 -45.141624
40.200882 0.29396462 -41.328899
44.349869 1.0737917 -38.702953
48.894829 -8.0314808 -42.75349
47.733345 2.2915702 -38.602932
43.324745 1.4085262 -38.969574
44.778496 0.85202527 -38.928314
35.18615 0.99564767 -35.255508
31.202351 4.7439327 -40.370022
34.838264 0.62061763 -35.765865
43.433601 1.0255592 -39.676174
30.383518 4.1995029 -39.801792
36.393627 0.0083323717 -39.785103
30.595016 0.68891168 -39.949013
44.888687 0.92975807 -39.305092
42.749245 -2.1237929 -40.020805
35.098846 0.54349685 -35.66782
40.501762 5.4585133 -40.821732
43.134804 -7.0679793 -43.696602
30.40678 4.0332646 -39.591511
42.718582 -1.1588655 -40.186569
30.621071 1.5547101 -39.105267
42.745766 -1.4128246 -40.049591
32.659138 1.8477678 -45.184059
36.334133 -0.013783336 -39.358086
30.420757 2.344703 -39.085224
35.640953 -5.2525682 -36.002087
30.901859 -4.5921326 -42.447506
35.174152 -2.6617785 -40.000793
32.708523 3.1682782 -44.899204
40.624138 5.5260634 -41.110725
40.981918 -4.5689259 -40.338104
34.873127 0.62417006 -35.747818
30.613987 0.70199513 -39.879864
31.152084 0.37288344 -39.964779
41.353851 0.4318943 -42.169117
40.704826 5.6125631 -41.318199
34.818748 2.1398628 -34.336082
32.11639 -3.6949036 -46.483204
42.127388 0.40624738 -44.623631
40.371635 1.9192307 -37.721302
32.664589 1.9186499 -44.288879
40.885056 -4.6458139 -40.151054
40.574142 5.4108448 -40.85347
45.085182 0.41130424 -36.95084
34.593781 0.47211719 -37.866234
35.46043 0.36322641 -36.269138
44.127937 -5.338676 -43.540024
40.407211 5.3896942 -40.620262
35.195789 1.4280579 -34.775738
29.433598 1.3201554 -38.742485
35.105904 2.0467081 -34.387589
29.872406 2.1084957 -38.296577
35.171883 1.3936677 -34.839668
41.768715 -4.3869877 -43.284237
29.859734 1.5431786 -39.260681
43.159531 -1.6499097 -41.68396
40.558472 -5.8570089 -39.472523
34.735664 0.32890499 -40.463314
31.438866 0.4309392 -42.922218
42.657463 -2.073575 -39.874741
34.975788 3.6100779 -34.92849
42.117126 -4.4842615 -44.004219
32.465656 -5.6832523 -37.093208
42.859657 -3.5985625 -50.052155
35.715153 -2.6131144 -39.516327
35.12294 2.0258591 -34.395321
42.481483 -4.5887918 -48.492081
29.436111 2.0679781 -38.101955
34.846504 0.61966014 -35.757954
34.85453 2.0836225 -34.9869
29.729599 2.1809688 -38.752518
40.50074 0.30184245 -41.750282
47.428986 -7.280549 -42.785778
40.376083 -3.9389699 -39.469006
42.488594 1.1401422 -45.228374
30.676876 1.6257699 -39.21508
43.398727 -0.86681479 -42.064228
41.528908 -4.217247 -42.41729
30.61245 0.73734808 -40.002575
35.160564 0.98812866 -35.250519
43.112961 0.086329222 -42.214024
43.661545 -0.83168721 -42.49971
36.030975 -0.048370719 -37.466354
40.759842 5.6789403 -41.455338
35.527954 0.19423151 -35.871189
34.467266 2.0985243 -34.605236
34.518806 2.1346066 -34.520031
36.028988 -1.7402484 -40.829193
32.005859 -3.1062882 -46.136234
45.025757 -0.024249315 -38.397652
45.896698 -4.9534812 -43.617962
35.352394 1.101366 -35.176128
43.499855 0.81323504 -38.977264
43.312469 -2.477211 -38.80563
47.932297 -5.9780335 -42.587196
43.847839 -7.1117163 -43.722481
29.296379 2.3837934 -38.397324
32.839703 1.5404696 -45.64743
34.33707 -5.3333645 -36.456779
35.049297 2.8363481 -47.182098
30.821766 2.1456542 -39.288914
34.886528 0.62511969 -35.80637
36.038532 -0.82999629 -40.665398
32.115067 -4.5708966 -46.219513
32.612953 1.7625413 -44.987015
30.571407 0.69777107 -39.844482
35.045971 1.3279657 -34.470932
40.381401 1.6038725 -38.322872
26.614853 -8.0065403 -47.2547
42.154114 2.6158533 -44.054031
34.825962 0.040821552 -40.582855
34.994808 2.2417448 -34.534134
26.625797 -7.9718103 -47.218151
42.440903 -4.49052 -44.074875
42.173462 2.5876498 -44.092857
29.459942 1.304297 -38.348362
30.597759 -7.017889 -42.462654
42.113724 0.22668993 -44.198288
34.96442 2.2280278 -34.50436
42.373772 2.6351156 -44.464378
29.443424 1.2996433 -38.452576
35.198353 1.4389908 -34.952011
29.866955 1.5532651 -39.219612
30.622948 1.6144369 -39.015888
32.656586 1.8379195 -44.990543
35.100224 0.95621204 -35.07621
30.387547 2.3208773 -39.154823
29.633972 2.0980363 -38.679619
41.826584 0.24568331 -41.842617
41.928619 2.3614886 -40.872513
43.403435 -0.22705996 -39.031651
34.979233 3.6514549 -35.005054
34.243198 -4.587635 -36.630585
43.784439 1.1395953 -38.866333
43.557297 -1.2443523 -39.132507
45.39872 -6.9444399 -42.594948
40.650543 -4.1058626 -41.41568
42.777901 -1.324672 -39.98225
32.715416 3.0841389 -44.876244
42.367188 -3.3151903 -43.934509
43.596123 0.32476079 -42.982483
29.56538 2.1367579 -38.53875
43.640488 -1.1656971 -42.316818
35.059559 2.2751491 -34.598785
27.12109 0.74466896 -38.665356
28.330681 -0.7467435 -38.375961
32.765053 1.4501812 -45.128067
43.569618 -1.1865807 -42.253925
40.325714 0.12694371 -41.949226
40.816574 0.78645992 -38.956841
40.992371 0.40521574 -42.863712
35.682964 -2.0782866 -41.285244
36.446068 -2.6700892 -39.245998
41.213577 2.149261 -37.848717
27.692986 -3.6583519 -38.686459
33.747265 0.15936852 -51.671719
28.329304 -1.3125901 -38.388672
32.738789 2.3966482 -44.856342
35.666077 -0.0026973486 -36.685005
44.667496 -2.5526524 -42.656494
28.317047 -0.80213147 -38.395565
28.296425 -1.3215995 -38.366226
32.026382 -3.0036392 -45.985249
35.54015 0.16251576 -35.763012
43.145447 -0.87073076 -39.419323
34.790554 0.033721328 -40.51561
43.632019 0.2563132 -46.215622
43.636055 -2.4586878 -40.964035
28.30899 -0.81801772 -38.369686
34.840931 0.13796294 -40.759411
40.971092 0.60446668 -39.785824
27.724552 0.14542234 -38.633701
39.294888 -5.4611425 -37.285553
44.444855 -2.2871408 -43.108051
28.30402 -1.2930884 -38.423882
35.08427 1.4226732 -34.565777
29.852081 1.5312004 -38.960915
36.510273 -2.675482 -39.32169
35.946812 0.23212457 -36.485077
29.22665 2.3243232 -38.278076
30.489738 2.0651276 -38.934044
31.433914 0.40650606 -42.759789
41.768044 2.4089575 -42.346035
28.529591 2.4433017 -38.578594
28.326805 -1.3406941 -38.407547
40.573906 0.13796794 -42.462326
35.717648 -2.2865138 -39.574005
32.373886 -5.0409307 -48.124107
27.700504 -3.655926 -38.661182
36.022034 -2.0975392 -40.63586
26.59288 0.15774977 -38.113117
28.336147 -1.3391531 -38.426163
34.398476 -3.8993208 -42.76178
35.183125 0.40863681 -36.097786
26.555588 -3.6193345 -38.774357
34.742012 1.8327997 -34.283073
27.712833 0.18879795 -38.593452
40.762863 0.79102373 -38.864571
43.473656 -1.2450515 -42.133781
35.697399 -0.10398924 -40.316772
34.381989 -4.1676893 -43.505714
26.679592 -0.74643064 -38.63876
35.07077 0.41504931 -35.795673
26.560703 -3.6282146 -38.890228
27.687786 0.14918745 -38.555824
27.820461 -0.65738994 -38.536118
26.641106 1.8696814 -38.43058
26.600445 0.15863478 -38.532082
26.705994 -0.73706961 -38.522243
40.301468 -0.89306527 -40.655788
27.702957 -3.6560121 -38.704277
43.554794 -0.83029342 -42.363991
36.414062 -2.6617546 -39.136105
30.310192 3.50488 -37.769989
42.021629 -0.91132408 -43.75539
35.697624 -2.3342807 -39.700329
27.909695 -0.62048727 -38.540394
29.460785 1.2241256 -37.259266
29.833656 1.5018868 -38.930473
35.95166 -1.6869801 -40.47834
29.849426 1.542876 -39.39085
44.382439 -2.3217053 -43.375767
29.3992 2.1479342 -38.210575
27.782719 -0.6849919 -38.496109
42.025551 3.3301072 -43.918972
40.539749 1.7034943 -38.601501
41.851799 2.4989219 -43.823986
34.886574 1.8635464 -34.658031
30.943855 0.48529768 -39.969444
34.231293 1.4631932 -34.651478
29.462559 1.3048689 -38.36721
33.450172 0.42884612 -43.573711
34.509312 2.2576151 -34.832581
42.026299 0.1910497 -44.025276
26.590618 1.9253068 -38.768436
35.044529 -2.607851 -39.39328
34.316303 -3.8724916 -42.368217
29.128113 -0.14178503 -38.261662
30.557495 1.9914305 -38.955765
41.698532 0.52186847 -42.532951
40.695656 0.58326006 -39.374123
26.817814 2.1534603 -38.764423
42.036453 0.16780925 -43.338493
35.690983 -2.6347866 -39.495255
32.046108 -3.0703266 -46.589348
34.880127 -4.9043078 -35.825455
32.747467 1.3941834 -45.084156
26.77084 1.9686651 -38.736794
26.626938 -3.4979105 -38.227806
41.264328 0.71011305 -42.908478
32.961735 1.4766264 -45.874607
43.952171 -1.4440621 -43.0009
42.199554 2.4160533 -43.86557
26.671833 0.10998595 -38.213379
26.756809 -0.67661399 -38.334415
26.722736 1.9433622 -38.550407
27.670479 0.11622977 -38.57716
40.515114 0.76150656 -38.577385
32.441956 0.11304653 -39.984474
40.872856 0.55853868 -39.620186
35.563915 -2.0814638 -40.960659
34.446163 1.9808042 -34.634632
34.681953 0.32125473 -35.647583
28.336487 -0.75703561 -38.373421
27.766342 -1.3907969 -38.468185
27.723305 0.18762672 -38.596169
40.125488 -5.5271215 -38.456387
27.78043 -1.4532887 -38.431057
34.76696 1.8006966 -34.377777
34.478024 2.2796464 -34.870918
34.733437 2.5873036 -45.711376
36.064045 -0.80965793 -40.702259
34.835922 3.6292634 -35.083454
40.394531 2.0837255 -37.973114
37.665531 2.9090252 -47.437195
28.03508 2.1568937 -38.424507
26.610924 -0.77749091 -38.695869
36.072353 -0.79240972 -40.738232
34.309597 1.432559 -34.784443
26.457329 2.2267971 -38.624249
26.812176 1.9631627 -38.948456
28.047016 -4.0444164 -38.575684
30.963882 -4.9708023 -41.599045
34.482937 2.2728601 -34.850651
35.574429 -3.3399563 -43.147232
34.490204 2.1667922 -35.121475
25.949604 2.2624369 -36.79303
26.390091 2.0943031 -37.39629
31.06699 4.6882205 -40.334152
42.112755 -1.2317421 -43.985722
34.974201 0.22972965 -37.249794
27.027393 2.1394954 -38.522537
35.055382 0.23790777 -37.51453
25.946087 2.1783514 -36.692471
28.137184 -2.6594315 -38.475986
26.444843 2.3254638 -38.642731
33.346165 0.39092565 -43.164627
41.029282 0.2859025 -43.440655
34.14563 -3.7649693 -42.128242
32.453835 -5.6836815 -37.109474
30.323288 1.2015092 -39.81329
37.544003 2.865675 -47.408428
30.629757 4.2638383 -39.772182
31.309044 -7.1157365 -42.140465
34.784203 1.8539553 -34.331898
31.098923 4.655282 -40.089687
35.537655 -2.5586121 -43.310486
30.976017 -5.0770884 -41.837044
34.831886 2.5339999 -38.174973
35.529957 0.15801811 -36.001205
31.340199 -7.1475534 -42.161095
30.093239 1.1309435 -39.66111
35.113556 -2.6207857 -39.449638
25.768669 -2.9048319 -36.813705
31.061298 4.6432152 -40.05542
28.075264 -4.0625038 -38.633366
26.559921 0.19923508 -38.655312
35.552437 -2.5885086 -43.345558
35.420143 2.2776358 -35.947788
35.534504 -2.6031189 -43.452843
35.95628 -2.6678476 -39.988289
26.594589 0.053262591 -37.760471
35.332088 -2.6288042 -43.142536
34.14275 2.5305066 -41.454971
34.345242 2.590476 -42.062901
27.979782 -1.4896728 -38.443653
35.647156 -2.0159979 -41.030098
34.650459 0.39817381 -35.651989
38.756111 2.4275951 -43.969269
38.87344 0.15045452 -39.384861
30.516846 2.4178581 -39.241394
28.57296 -4.0005751 -38.57663
34.409908 -5.3689861 -36.604416
29.453762 2.0440526 -38.208237
27.151554 -4.172092 -38.873005
35.572647 0.81412482 -40.80323
34.374447 1.4337499 -34.87883
35.621853 0.79956651 -40.911682
35.497696 0.78596497 -40.60342
26.517662 -3.4250021 -37.637856
31.828247 -1.0760305 -45.456127
25.916737 2.2774088 -36.75658
28.535671 -0.92396951 -38.375946
23.508018 -0.022505283 -37.119972
23.264473 1.3254323 -37.129753
22.855194 2.1948295 -37.289814
22.825077 -2.5885539 -37.432056
23.424046 1.056927 -37.08007
23.474117 0.73150349 -37.122047
26.613464 -4.1402078 -38.726158
23.244164 0.49942899 -37.150558
23.508774 -0.044376969 -37.134857
23.277523 1.0097637 -37.116776
23.456566 0.49629855 -37.085789
23.254314 -1.2900126 -37.017548
23.499378 -0.058412075 -37.144367
23.317417 1.2917516 -38.190495
23.430428 0.62177563 -37.351234
30.296131 2.0308034 -39.592567
23.305473 -1.2947159 -36.986954
23.503399 -0.061753988 -37.191341
26.561192 -3.9823375 -37.847618
31.212379 0.45870447 -40.154408
27.946007 -3.5309398 -38.631168
30.79607 2.1377542 -39.318298
25.750381 -4.8309164 -36.789986
35.434826 -2.2254529 -40.099632
26.459686 2.2757452 -38.348686
29.454487 1.9580762 -37.712811
32.154072 -0.68010801 -46.267239
38.772186 2.4637432 -44.315685
22.896507 2.2421973 -37.366882
23.515511 -0.016221642 -37.126301
23.425774 -0.77348709 -37.373287
26.55492 0.1761018 -38.374504
34.339844 -3.714649 -42.240467
35.388557 -2.0819745 -40.706253
22.838387 -4.718009 -37.641808
20.142445 -7.3789206 -48.220005
22.787556 -0.30222332 -37.520306
24.347973 -2.9583879 -37.380428
36.226955 -2.9199591 -41.179092
30.313744 3.9662347 -38.639587
26.609238 -4.1016426 -38.507023
23.281658 1.2917392 -37.136734
22.879559 2.2137723 -37.367683
35.492107 -2.0546451 -40.811668
23.265858 0.6602838 -37.141785
22.7952 -2.6685452 -37.574585
33.997288 -3.6459036 -42.060402
36.788265 -2.8111892 -41.666306
26.588844 -4.1711588 -39.034828
23.46468 0.74114394 -37.074383
26.613949 -4.1341043 -38.793377
23.230179 -1.2771919 -37.140762
23.074558 -2.9254532 -37.393818
23.554516 -0.92576832 -37.17807
29.967762 2.0619595 -38.658302
26.126938 -3.3315172 -36.912586
23.46479 1.1672788 -37.369244
23.456024 0.69655228 -37.083435
29.254265 2.3449478 -38.307247
35.488495 -2.2958875 -39.593048
27.11409 -4.178297 -38.847988
28.064911 -8.0636559 -47.172615
35.996735 -0.46664095 -40.693062
39.088966 2.5059309 -44.901909
23.419117 1.0384536 -37.093956
25.772549 -2.9086587 -36.814548
20.041206 0.2723 -47.658905
30.810085 0.79115057 -39.971191
26.835934 -1.5398116 -38.907051
20.103794 -3.2708445 -47.887058
26.262409 -8.2096024 -47.255714
35.13866 -2.6384401 -39.467598
23.542904 -0.93458408 -37.154007
22.761658 -0.33702481 -37.375076
31.367729 0.45750976 -40.335365
35.648716 -1.9561807 -43.23373
23.21228 1.1660712 -36.992786
22.800953 -2.3721573 -37.439888
34.889481 -3.5131581 -42.592548
23.466961 0.50712895 -37.169289
22.867153 -4.8512735 -38.295555
23.460251 -0.069777727 -37.302452
22.76442 -0.27542949 -37.606895
29.348972 2.2228956 -38.121098
33.105198 0.38040864 -40.436165
22.841011 -4.7281742 -37.538628
23.461288 -1.2736111 -37.089981
27.682362 -3.0975637 -38.63171
34.305317 -3.7063484 -42.239151
24.993797 -2.9310164 -36.98243
30.479061 2.3060915 -39.214943
28.878067 -0.57076895 -38.263287
23.270741 1.0154214 -37.142223
27.690121 -2.2962692 -38.641441
27.165653 -4.1699944 -38.872898
30.364197 -8.1496315 -46.567017
27.661221 4.609395 -38.518833
33.887104 -5.3757744 -36.60038
32.58527 0.11009181 -40.141876
30.623615 2.0369728 -39.114304
26.245213 -8.1842985 -47.236534
31.685074 -6.2539196 -39.114044
18.475861 -7.3005028 -45.140553
18.638573 -4.8109846 -44.500404
18.488506 -7.3032217 -45.091396
20.108196 -7.3436775 -48.182411
19.10437 -4.436655 -49.438965
22.793446 -0.29536188 -37.371613
19.525875 1.7504311 -43.877018
18.711552 1.6303966 -44.012032
18.474148 0.4801023 -43.979733
18.586887 -4.4465618 -44.541622
19.374187 2.4307618 -44.162628
19.539654 1.7640064 -43.83844
19.766327 0.40502787 -47.933971
27.823879 1.8806045 -38.542709
18.741322 2.2012432 -43.799198
18.68475 1.6515172 -44.08654
18.660229 -4.8595853 -44.524345
18.864712 0.83805132 -44.339027
30.227844 3.696229 -39.537628
25.873775 -5.1945291 -36.617889
18.878277 2.3659689 -43.608234
19.393509 2.413456 -43.9659
26.015045 -0.0015318394 -36.64645
20.14994 -6.904397 -47.540356
29.947723 1.0315497 -39.185207
19.054989 2.2564983 -43.828289
31.470116 -5.9812846 -38.980438
31.252552 -5.7322221 -38.117512
30.135277 3.6536593 -39.263523
19.548176 1.8870683 -43.674202
20.058151 0.27925789 -47.669533
20.196011 -6.8707104 -47.59182
20.100708 0.2568655 -47.716938
31.988235 -7.5961161 -46.245766
32.404812 -6.1426768 -47.386005
33.464153 0.31732166 -41.888474
21.874084 -1.4039714 -47.289902
31.945896 -5.9548697 -46.208557
32.155216 -7.5803494 -46.495834
22.83321 -2.4118032 -37.99918
23.406708 1.1553135 -37.077065
19.505169 1.951618 -44.565979
20.020771 1.0542657 -48.00922
19.950104 -5.5598345 -48.699509
20.088615 -2.2880971 -47.825256
22.823997 -2.4818494 -37.519764
23.221592 0.49048018 -37.15163
22.757969 1.1707609 -37.236149
29.735474 1.5300915 -38.910194
22.741486 1.1640034 -37.057747
36.018845 -0.45911849 -40.712673
22.787167 1.1117079 -37.209538
32.36562 0.24164975 -40.626053
23.559727 -1.477152 -37.19519
31.983227 -5.952168 -39.294632
32.277008 -2.7600455 -41.457359
27.624233 -2.2002687 -39.090233
19.518284 1.7318141 -43.762882
19.423191 1.2776754 -43.751274
18.792358 2.3850577 -43.643837
19.11351 2.2935839 -43.975872
32.059628 -6.2832918 -40.225311
31.516666 -5.9839358 -38.598782
18.602379 4.3453393 -43.687359
26.055504 -3.3562193 -36.869781
20.065372 -3.5468068 -47.941158
26.243832 -5.436945 -37.56189
18.569958 -4.6886482 -44.262615
20.237175 2.3856983 -47.413826
21.929882 -5.4023218 -47.341076
22.785213 1.1237102 -37.26453
18.748581 1.5839605 -43.695545
30.806812 0.81018662 -39.968594
26.117817 -3.3629184 -36.968006
23.187218 -0.049829721 -37.198662
22.031387 -5.2391748 -47.549644
32.152988 -6.3142123 -40.294632
31.605278 -6.2887845 -39.06295
22.776249 1.1786823 -37.316265
22.837818 -2.6824563 -37.56926
30.318146 3.7614689 -39.669556
18.757454 1.6074839 -43.721996
19.952599 0.23163843 -46.380077
19.060806 2.2479305 -43.29274
31.523922 -0.040560961 -40.127838
19.766701 2.3301337 -48.153393
30.544399 0.64504194 -39.403191
22.827904 -0.5824877 -42.079407
24.292366 2.2095664 -36.946049
35.479351 -2.0886497 -40.885422
21.232258 -7.1267838 -47.959728
19.393307 2.4821916 -44.167679
25.661217 -7.8693438 -46.247879
29.484081 -2.2239895 -38.462921
29.572701 0.95416188 -38.525024
20.10041 -5.4685001 -48.542061
27.687588 -3.0981522 -38.651524
29.881321 1.6856017 -39.041744
23.235771 0.69965887 -37.206028
20.019924 1.0467117 -48.165676
26.091476 0.0020881891 -36.782341
19.117523 -4.4674501 -49.108906
24.08387 1.8515477 -36.822296
35.579182 -0.35531878 -40.876831
23.223537 -0.074343085 -37.058502
30.9006 0.74965692 -40.090908
23.200703 -1.2628033 -37.097004
22.861084 -4.8610916 -37.52726
23.465355 0.48748708 -37.104351
22.795811 0.98369431 -37.31197
22.616707 2.6564198 -48.505421
30.868679 -2.7058129 -40.569374
30.328876 3.7385201 -39.779575
23.026352 -8.4973335 -47.421036
22.906269 -5.2355509 -37.506935
16.119617 2.033715 -49.460327
16.712452 1.8114467 -49.640518
18.414078 0.46719694 -44.385227
32.02269 -6.2541127 -40.200039
34.813248 -4.0064545 -43.62973
25.631588 2.2504132 -36.770958
18.90905 0.77383399 -44.071724
19.101826 2.2818706 -44.061619
16.740871 1.7778409 -49.292892
26.780979 1.8972843 -38.611813
30.754082 -7.2935214 -42.825974
19.113316 1.222609 -43.352402
31.853302 -6.1531615 -39.086098
16.974907 1.4368186 -49.874458
32.118309 -7.7118702 -46.448181
30.830078 -7.3592978 -42.991074
17.695038 0.43801808 -46.660908
25.935295 -1.4725901 -36.501163
20.140228 -7.3920779 -47.877743
18.517326 2.2743134 -43.718437
18.580025 4.4277267 -43.969601
18.536934 0.55607796 -45.066521
21.945297 -5.3846493 -47.345535
18.598717 4.5380917 -44.217667
20.176182 -3.1415062 -47.894672
19.356041 2.5036631 -46.757576
21.849319 -1.3610358 -47.218792
22.711266 -1.4976784 -37.019264
22.680042 2.5652766 -47.440643
18.545849 4.3865581 -43.898338
19.960022 -8.2200146 -48.242966
26.304371 -6.289927 -41.161808
24.736408 -2.8157976 -36.23761
21.913548 -5.4163885 -47.348473
21.858013 -1.5430053 -47.146133
19.936584 1.7323525 -48.020168
31.184422 0.37983954 -40.545414
36.038918 2.9380879 -44.189857
26.113804 -3.3633165 -36.928211
29.910107 1.7651389 -39.020382
20.02169 1.4179046 -46.775452
27.190311 -4.2341795 -39.116398
29.454502 -2.2697108 -38.281475
32.011562 -0.015084743 -41.210602
23.206589 2.2000375 -37.05088
20.044849 -1.8881667 -47.290962
20.079891 -3.6129956 -47.858955
32.827728 0.15338087 -40.726036
30.909279 0.49761343 -39.879372
28.208588 -3.1795022 -36.190426
32.734341 0.26098442 -41.012142
29.279377 -3.5245495 -38.139
17.101353 -1.3715754 -43.21244
30.860218 -7.335804 -42.990505
25.998844 -1.4399971 -36.664474
23.398258 -1.6538993 -46.693687
18.665894 0.56395221 -43.135628
29.426868 -3.4338927 -38.419518
16.184696 2.2540646 -49.175751
25.781754 -7.7810259 -45.879822
22.835377 -2.6170096 -37.311813
28.279243 -0.23329961 -38.44334
19.733139 2.4855862 -47.963108
31.102024 0.83238101 -40.395428
30.731579 -4.9179726 -41.114227
17.811214 0.35586393 -45.965813
29.755703 -2.2839749 -38.828899
19.316868 1.5616758 -47.238159
17.076851 1.305522 -49.23642
23.671406 -5.2782326 -47.10849
23.753544 -1.352332 -46.968403
16.67276 1.8571286 -49.77285
18.636139 4.6351719 -44.403412
31.471977 -5.8390632 -45.392387
20.15818 -3.8165636 -47.908962
23.832081 0.95936298 -44.774208
17.754028 0.40988183 -47.195862
24.646732 -2.7469196 -35.496395
30.315212 -5.1931601 -43.129124
29.345184 2.2094595 -38.064598
19.336151 -6.7456169 -45.185856
16.672688 2.1514564 -49.150185
18.4674 0.50590205 -44.427551
23.539722 -0.34033847 -37.139801
28.652172 -0.99227917 -38.356728
29.411137 -2.1847172 -38.328323
20.059425 -0.97489816 -47.665802
23.184483 1.2068961 -37.143932
22.838787 -5.0309505 -37.973335
24.696312 -2.9163635 -37.118618
24.561298 -2.9144745 -36.860371
32.212425 -7.8041053 -46.615639
25.96376 1.8968689 -36.566845
17.013973 1.3287282 -49.675503
23.595989 -5.4189501 -47.00853
17.200279 -6.2181559 -41.48822
16.911125 3.2612391 -49.574219
16.186577 1.9900315 -49.158951
23.595303 -2.9623468 -47.132622
24.453053 -3.1109014 -45.463741
23.604439 -5.424983 -47.028404
23.723251 -5.1412091 -47.293301
23.234467 2.19345 -37.077171
32.134228 -0.03222549 -40.868584
24.388363 2.1290891 -45.331821
18.924088 0.55071998 -45.905075
16.783722 2.711473 -51.108559
23.988026 0.22916889 -46.21933
21.980026 -5.3952832 -47.415985
19.511219 0.27014792 -45.679085
18.506767 0.80636001 -48.899872
18.712536 -5.0124807 -44.501602
22.920406 -5.028645 -37.970306
23.143719 0.27795386 -47.043659
23.397301 -1.5394957 -46.524879
17.040436 2.2554536 -49.170776
17.028454 1.3310649 -49.659412
16.507072 1.782392 -49.600266
30.251019 -5.2272005 -42.597549
17.254311 2.1064026 -49.22464
21.739643 -1.09895 -47.419102
25.251236 -2.9272327 -37.057167
24.125614 1.1056039 -36.996735
19.821552 -2.659271 -48.201828
16.949165 2.1448169 -48.509403
31.97858 -8.1702147 -46.425278
24.182014 0.059530139 -36.983944
18.468567 -4.6222348 -44.311245
18.604645 -4.6027484 -44.762665
16.394634 1.0761814 -52.299248
17.600719 0.46785116 -48.093937
24.352394 0.24590957 -46.089874
23.492859 -4.9364214 -47.647301
23.674717 -2.922986 -47.179352
30.296257 -8.1691065 -46.574471
18.482368 0.41330552 -44.480579
28.260372 1.7966113 -36.426037
31.134514 -6.8606548 -42.159824
23.621075 -5.423789 -47.072021
24.371933 0.17148387 -45.574726
24.346359 0.14563167 -45.304569
24.524654 -3.0162442 -45.686035
17.142818 1.2978542 -48.870354
21.117416 2.8554716 -49.724854
27.770912 -0.42077124 -38.499207
30.955383 0.37872052 -39.52462
23.214565 -2.9659972 -37.828568
23.451397 -0.6507408 -47.039768
15.662552 2.5339675 -46.738182
22.984642 0.19106793 -47.020996
24.482018 0.23355246 -45.443268
18.626537 1.5941303 -43.883236
24.411335 2.248564 -45.226395
18.546967 4.5601192 -43.964024
25.907593 2.1375859 -36.560398
23.194176 0.710953 -37.064278
19.11253 1.326277 -44.151031
16.829121 3.3106737 -49.436668
24.636894 -0.4988457 -45.819778
18.54211 0.44810963 -44.597374
17.142773 -1.3311126 -42.93206
28.059418 -4.0405073 -38.561829
22.153358 2.2161314 -33.251122
17.818748 6.415935 -49.584831
24.466526 -3.6142793 -45.584755
17.288025 -1.2897387 -44.478703
23.260044 -0.40740693 -47.154449
17.175419 -6.223444 -41.528625
17.423416 -1.13887 -43.554176
17.080673 1.3591549 -49.834442
23.162399 -0.064138651 -37.18528
31.102196 -6.7373734 -42.020851
28.010643 2.1925559 -38.671669
24.513859 -2.9103441 -37.07785
16.565403 2.4959083 -49.312698
21.852821 2.0596247 -32.180855
18.696266 2.3153927 -43.980644
23.866375 -2.9267132 -37.291908
16.814182 1.02917 -49.867512
24.537651 2.2458279 -45.576469
32.08345 -8.1508236 -46.23505
18.82341 0.76052523 -44.141846
17.031391 1.3466508 -49.677578
27.732586 0.12549388 -38.743538
24.077698 -2.9046183 -44.603397
15.183296 -3.4699144 -46.558437
14.946503 1.5342808 -39.453178
23.185009 0.51124549 -36.769051
17.25909 -1.2367251 -43.141884
29.190739 2.2577505 -38.041584
24.087654 1.0851901 -36.964664
23.569912 -2.9294868 -47.091511
21.702244 2.0147676 -31.572632
20.917557 -3.3456264 -48.014977
29.514038 -3.504571 -38.489685
24.417316 -3.4353218 -45.472542
21.103264 -7.345993 -48.016006
24.127522 2.0248406 -36.178131
18.550434 -4.7823057 -44.317467
18.518517 -7.0581694 -44.995377
27.931828 -0.30290306 -38.558643
27.855602 -3.8754895 -38.669697
27.841042 -3.8649216 -38.709377
25.925175 5.3444705 -52.910713
14.023716 -2.0449431 -44.839439
23.191551 0.75797296 -37.139412
32.101582 -8.2145529 -46.283405
14.583775 0.045130014 -44.274582
24.483372 -3.4096978 -45.526222
13.743759 -2.3522553 -43.772266
14.474754 -2.4390972 -43.523514
24.516079 0.20582604 -45.522964
13.901928 -3.1596107 -42.407803
16.348732 -1.6337546 -43.388577
13.739105 -2.3577094 -43.831413
19.277702 2.4036579 -43.872398
14.469963 -2.4604468 -43.539124
16.770153 1.0087068 -49.827465
23.707928 -2.9082696 -47.094757
14.50745 -2.4981599 -43.628826
24.59338 2.2117767 -45.192856
16.548023 1.8867917 -50.098015
23.389179 1.2987649 -37.019932
23.548836 -2.9264345 -47.089256
23.742893 -2.8887382 -37.057449
18.657043 2.1444123 -44.031387
19.667892 -8.1894474 -46.603111
23.217117 0.73269367 -37.120365
14.007214 -2.045012 -45.007389
24.660847 -0.62367845 -45.803482
22.028046 2.0835562 -33.061546
16.796291 1.0243092 -49.935883
23.014584 -2.8930852 -37.247494
24.606064 -4.8426666 -45.533806
16.334156 -1.6482872 -43.283108
16.342396 0.68680072 -48.378548
17.009167 2.030097 -49.516098
21.362885 -6.9013891 -46.412941
16.40377 1.7196553 -48.528488
18.803772 1.9856372 -46.221016
24.274006 0.62695765 -36.955582
23.505234 1.2409985 -37.10611
27.844807 -3.8508577 -38.69278
14.064144 0.9861064 -39.48354
24.701786 -1.4694088 -45.942047
14.499908 1.277678 -39.831863
20.075871 -3.3135834 -47.930992
13.317879 -3.1119804 -42.691681
13.965084 -0.41524589 -45.083893
13.682251 1.6651242 -39.385162
14.072624 0.9865706 -39.527733
23.211246 -1.3934085 -37.134159
18.145924 0.15549874 -44.75795
19.410492 1.2123084 -43.775444
14.321651 2.002717 -38.297062
13.873863 1.0007889 -39.57909
13.165005 -2.4160755 -43.863125
14.099705 1.4702275 -39.345119
25.652992 -6.8260312 -47.566025
13.331097 -3.1067586 -42.540325
19.097794 1.2414665 -43.585377
13.823158 0.47071147 -40.310989
14.275654 0.29143512 -40.430954
23.322563 -4.9790735 -37.729015
13.192326 -2.4117005 -43.884888
13.680393 1.5920117 -39.276936
13.195713 -2.4197326 -43.973434
19.956646 0.21566343 -47.192841
13.663792 -2.3999951 -43.912334
14.386173 2.1292725 -38.919796
14.34914 1.6519902 -38.945114
14.066467 0.95562768 -39.623718
14.469379 1.5178566 -39.087723
18.744465 1.6182084 -43.658482
13.855461 -3.157654 -42.302147
14.553062 2.0515611 -38.818794
14.194977 1.4475825 -38.929203
14.302002 0.34836483 -40.323654
25.463943 -5.5212736 -46.67231
14.369003 1.8283777 -39.070637
14.651031 0.063681126 -43.988075
27.903767 -6.7439556 -42.648258
23.845787 2.2505143 -45.785149
22.804783 -2.9487886 -39.908512
22.676388 -1.4626169 -46.550278
23.596943 -2.6770611 -37.27594
23.823769 -2.9351473 -37.273117
21.839249 2.0381553 -32.153999
16.215057 2.569747 -49.422127
23.473328 1.2519271 -37.046745
19.014122 1.0557654 -43.115242
23.876762 2.2742717 -45.700443
24.276455 0.26816797 -46.016235
16.172935 1.9760478 -49.186382
17.198223 1.9325068 -41.788456
24.671452 -3.012197 -37.864384
17.43079 -1.1467915 -43.794006
16.954983 2.0695992 -49.473839
18.285686 0.18776095 -45.985023
24.4496 -4.7759824 -45.21949
13.736191 1.0914228 -39.851376
25.614079 -6.7884917 -47.495049
14.246624 1.30177 -39.035858
23.148632 -2.9239511 -37.485962
14.264359 1.3055382 -39.089466
19.476158 1.4753897 -43.64661
12.965755 -5.3949156 -40.685921
14.349293 1.8405895 -38.863098
18.889095 0.68277717 -44.072563
19.448269 1.515146 -43.641586
15.156837 -3.3367467 -45.540646
24.697178 -0.81776327 -45.831249
14.177063 1.5146348 -39.520515
24.193947 -1.2884949 -38.279846
26.838959 -8.0001326 -47.477692
17.355278 0.21065271 -46.0271
23.903805 1.4478779 -37.987648
13.335495 -2.6148472 -43.79731
13.70369 1.4810131 -39.725693
13.787231 -0.096547723 -43.961479
24.548038 -0.60950017 -45.636555
25.774143 -8.4118347 -47.24181
13.819412 1.8491294 -39.158558
14.082996 0.95098114 -39.698807
13.873642 -5.5354977 -41.283665
18.458241 2.0130355 -44.422218
14.600346 0.017430067 -44.41684
17.460968 -1.1367908 -44.164223
22.246964 2.3891957 -46.336788
23.468338 -0.097776651 -37.113182
22.833206 -7.7980661 -49.65464
9.6704369 2.1874075 -48.914749
12.960602 -0.03132081 -44.831223
14.268387 0.2386682 -40.647194
12.681076 2.355098 -43.759834
14.188023 0.2213707 -40.163925
18.288357 0.15640736 -45.982956
13.91708 2.1880903 -39.227509
18.504704 2.0055203 -44.400322
10.058723 2.4616346 -48.843304
19.439022 1.3297913 -43.715786
10.012737 -4.3625822 -50.525421
13.904152 2.0272043 -39.647221
13.819298 0.49044323 -40.225998
26.251678 -5.8104777 -47.078285
10.403915 2.9169478 -47.94281
13.952602 1.9404428 -38.870491
26.03389 -5.8174696 -46.591503
18.856094 5.0562758 -45.110901
9.9175529 -4.3342266 -50.532982
16.991447 1.2710061 -49.168129
11.301598 0.77049112 -48.971729
14.163406 1.9826813 -38.981136
12.879807 -0.098540902 -44.882778
13.569237 0.68946362 -39.824905
16.525871 1.8499126 -49.487045
21.899002 -8.7254686 -47.545311
13.804279 -6.2118554 -41.559013
13.680489 1.6856954 -39.307129
13.499973 0.19618809 -40.720627
14.207779 -2.0822968 -45.281891
16.714069 1.2679763 -50.203041
17.400715 0.23348176 -46.538857
13.849792 3.5818648 -39.603897
14.374207 0.26555276 -40.838821
11.911057 0.008066535 -54.328999
13.583992 0.29000139 -40.355461
14.940487 -3.0441256 -46.691635
13.995182 1.3180647 -39.215984
25.520691 -7.269268 -47.191811
13.987831 -0.44512951 -44.61409
16.384888 -1.6302626 -43.499146
19.261494 1.1324816 -43.608459
20.874954 -3.2795 -47.586761
23.250244 1.0048749 -37.078922
14.632492 -0.0029447079 -44.664196
20.135147 -1.0181829 -47.451134
21.342331 -3.3252509 -47.422066
22.870087 0.10106826 -43.77771
22.908669 2.5827489 -47.474041
23.436398 -1.4501978 -46.815849
12.896595 -5.9815788 -40.792812
9.826519 -4.3471451 -50.506088
14.293446 0.56910491 -39.791824
10.135578 2.4501152 -48.612827
10.506329 2.4698782 -48.821621
9.9746246 -3.1316099 -50.527184
14.346718 -0.035132051 -41.134098
9.8362999 0.12542915 -50.926201
10.306049 2.2235832 -48.696022
9.5298805 1.3735111 -50.484573
10.323467 1.6965575 -48.982327
10.387894 1.3714194 -49.731342
13.831806 3.5427017 -39.498722
12.258087 -5.5643058 -41.694759
9.7017632 2.2549088 -49.021652
9.6710777 0.05383873 -51.974998
11.199783 0.74832916 -49.57069
14.872147 0.068152666 -46.110374
18.924137 1.8210547 -43.957848
13.920757 1.6741102 -39.673279
25.680031 -5.490931 -46.975037
10.356808 0.59921169 -48.136955
14.091961 0.96613288 -39.692753
13.870632 -5.2896729 -41.134048
13.291782 0.20335972 -41.105995
10.409683 2.1208787 -47.753506
13.839607 0.50580072 -40.295494
13.958355 -0.40626228 -45.133362
14.508633 -2.4934664 -43.729877
12.301224 -5.5018225 -41.540962
13.854664 3.5455842 -39.544384
13.276211 -2.4639378 -44.326
14.384136 -0.051592112 -40.746223
18.647579 4.7295542 -44.502846
14.645626 2.2290955 -39.439941
21.767384 -4.7263279 -47.609451
13.20499 -2.4216723 -43.843018
14.541893 1.701184 -38.547447
22.045017 -3.5432417 -47.738304
19.469009 1.4812031 -43.669071
14.87812 1.7716987 -39.34972
14.730129 1.6684694 -39.011982
23.003025 -5.199688 -46.20837
21.665054 -3.392046 -47.244068
16.570908 2.4752069 -49.457062
24.660683 -0.56376898 -46.189262
27.893707 -7.9014316 -46.369438
23.170559 -0.39299917 -47.068001
20.351368 1.8991418 -45.602577
9.3107376 0.3411603 -44.495384
23.607708 -5.1929741 -46.969879
9.9880257 -3.098439 -50.385262
19.319023 -6.6446342 -45.111763
9.3106499 0.29905653 -44.534431
10.443813 1.7167034 -49.04747
22.363258 -5.5335145 -47.558678
9.90382 -7.4957423 -50.555946
13.700214 1.7821231 -39.406498
19.206177 -6.2496481 -44.883888
10.449734 1.7187107 -49.150536
12.302143 -5.322073 -41.440735
14.532219 2.1385682 -39.099293
13.557564 0.50792146 -43.113091
18.285812 0.12121093 -45.936562
9.5263786 1.4173226 -50.624718
9.9679413 2.424221 -49.103218
18.746685 4.9057589 -44.825157
9.3526688 1.5063763 -51.781754
9.8755226 -2.7505856 -50.972561
13.290791 -2.5134401 -43.579788
15.017319 1.5502696 -39.375145
26.200207 -5.9052629 -46.825428
9.5353317 1.3758337 -50.522835
9.7400856 2.4818354 -48.862907
10.636379 2.3703852 -49.056793
10.309967 1.6571505 -48.93644
13.830059 -5.3772817 -41.172478
9.9355087 -7.4978323 -50.766579
9.6862602 2.1852407 -48.740231
14.200195 1.398891 -39.640587
10.319805 1.7952938 -48.669846
13.377007 -2.578897 -43.923489
13.897747 3.6096311 -39.702065
23.918484 2.4958453 -41.734322
28.390873 -8.9908028 -47.077396
13.384125 -3.1182039 -42.687542
23.419922 2.5474124 -47.104477
20.012764 -1.4385279 -47.840439
22.218079 -1.6374491 -47.272785
10.024483 3.0483241 -48.576141
23.70314 -9.0565577 -49.140442
10.380157 1.3655851 -49.785873
25.170918 -1.5569737 -46.97467
13.819374 1.8639114 -39.168106
25.469967 -7.0318265 -46.931686
18.516994 0.15057349 -46.179466
20.266193 2.3717568 -47.007957
14.03178 0.99604297 -39.839809
13.925964 2.2467282 -39.871071
8.8427696 0.61124039 -43.598892
9.8379478 1.6187868 -50.139351
10.635078 2.3139193 -48.738655
14.17522 -2.0836439 -45.138767
13.825771 3.5470099 -39.537018
19.541946 2.0007865 -43.755661
14.431465 -2.4246936 -43.553253
8.8283997 2.2926702 -43.060593
13.770935 -0.22323966 -44.40601
9.4054337 0.77916098 -51.791138
19.942413 -4.3531876 -48.338303
14.196136 -2.0638723 -45.157085
8.8457298 4.2233582 -43.653267
13.996597 3.5806475 -39.499012
8.877594 0.63100839 -43.660503
13.485161 0.79899168 -45.300697
9.0330391 -6.2864246 -46.70892
15.044865 2.2567229 -39.56971
8.9162979 1.497313 -42.916492
14.261398 1.3183162 -39.091949
14.092278 0.98730588 -39.560913
13.379307 0.66321039 -43.968658
26.28706 -5.5790968 -47.099846
12.983868 -0.042695999 -45.079716
14.648632 1.7570097 -39.007629
8.9135323 1.4343169 -42.738537
8.8800354 0.56607628 -43.554142
13.590836 -0.4971813 -45.261978
8.931469 0.55805731 -43.551281
9.9093819 -3.3511853 -50.572258
16.817352 1.1534498 -48.571587
19.67981 0.87017369 -47.9786
9.1276169 -5.9489441 -45.779057
13.574066 -0.50165248 -45.173882
20.323544 -4.3539057 -48.294411
19.053543 -4.3619556 -44.561596
24.599346 -4.7527685 -45.393967
9.9623985 -2.791163 -50.595459
13.71907 1.0476847 -39.616417
10.483604 2.5091782 -48.961006
24.434151 -2.1086738 -45.2883
24.61861 2.5497146 -45.428558
22.187965 2.3970544 -46.845356
9.9872665 -4.4306798 -50.86726
13.810452 3.5781255 -39.520031
8.1799355 2.23541 -42.810768
13.486702 0.8190465 -45.337238
12.423977 2.6720304 -52.486778
13.340782 -2.5381935 -43.845375
20.20623 0.2426455 -48.262337
18.844463 5.0768857 -45.032516
20.062252 -4.3527098 -47.958199
13.626492 1.5539329 -39.868771
14.024445 1.3305395 -39.278328
19.253963 -6.9175081 -45.153145
10.438477 -4.4440846 -51.741051
8.0539017 1.5476112 -43.530762
8.9415588 4.3329439 -43.905991
17.825966 -1.2925694 -44.858051
19.194172 -6.7726812 -44.902035
19.1129 -4.3459778 -44.648788
19.891315 0.96428132 -48.267429
18.979885 0.37958217 -45.872707
14.626747 1.703408 -38.906628
9.9212646 -7.5313454 -50.759781
9.0221672 -6.2077804 -46.567841
9.9999008 0.72957325 -50.09301
8.2390137 2.2982788 -43.373199
13.832966 -5.3659825 -41.145149
13.95068 -0.43883431 -45.133827
9.2676506 -4.1953821 -46.164783
8.1927567 -2.2196198 -48.66684
8.4040222 0.34879839 -49.274315
14.273392 -0.18559074 -41.585659
12.246353 2.7914557 -53.835804
14.111382 0.19658446 -39.581394
9.9187965 0.23746705 -45.421322
9.3602295 -4.0280814 -45.753109
10.366173 1.3026135 -49.769733
9.0409508 -6.5690899 -46.65432
12.034756 2.1538088 -40.616364
12.467537 2.1619956 -43.057964
9.8750763 0.09984827 -50.533714
10.321022 2.3215814 -48.679283
10.3521 1.4245763 -49.273544
24.058151 3.2889547 -51.735168
18.196178 0.23220718 -46.457817
13.686543 0.99058223 -39.266697
24.539154 1.0998032 -45.5345
20.412457 -2.4231124 -47.846951
21.482319 -0.9111228 -47.488197
24.69014 2.5070395 -46.798927
13.737053 -0.23968613 -44.41449
14.374626 -2.4283152 -43.489834
8.8204193 2.2709208 -43.049438
14.371113 1.8692245 -38.897064
12.509274 2.2409143 -43.180252
23.524292 -1.6372638 -47.323071
18.349819 0.09818995 -46.644054
8.9051857 4.2518601 -43.773041
13.688503 -2.3421655 -43.765598
20.543083 -4.4817486 -49.217094
8.6887054 -7.2726583 -47.402061
8.903553 1.4489625 -42.919559
19.486446 0.52765965 -47.254379
19.020214 0.57018423 -44.579552
14.630814 1.7789941 -38.977779
10.214287 0.12058437 -48.57098
11.999924 2.2507186 -40.516201
14.210815 -0.18605578 -41.628147
8.9339409 2.0265617 -42.844666
8.0951004 1.4731004 -43.191502
13.86956 -3.1530919 -42.39257
19.027988 -4.2661467 -44.664886
13.658413 -2.3967938 -43.871296
8.1584282 1.4644508 -42.688431
8.3734589 2.1191449 -42.561581
8.3198853 2.1464434 -42.594799
14.219967 -0.17444742 -41.77578
14.367378 1.8400829 -38.883583
23.220791 -0.3540504 -47.189091
24.490559 -2.0885184 -46.80022
14.406197 0.1543138 -40.623783
22.355324 -5.3525991 -48.391293
24.172604 2.5333238 -43.064392
22.84269 0.29031718 -46.884892
20.879509 -3.5216384 -47.879692
14.200123 0.23478746 -40.671825
6.0918121 -2.3781028 -48.474251
13.727478 -2.4393609 -43.805809
14.007767 -2.0005517 -45.324127
6.1121254 -2.3843145 -48.504623
20.891212 -3.1769025 -44.653286
19.765953 0.24677968 -49.740807
14.170139 -0.1849308 -41.607662
8.6006126 2.0845318 -43.505432
18.752254 2.1183889 -43.751236
9.8793297 1.6141613 -50.473427
8.2422218 -2.2719948 -48.703934
9.3411674 -4.2190523 -46.58485
13.200836 -0.5737257 -43.686844
11.250736 2.3384635 -45.543644
19.754013 0.053206444 -47.517418
9.9487381 -3.3579698 -51.137066
12.758369 -0.080852151 -44.054047
13.832024 -0.47852683 -46.158123
13.65778 -1.9220015 -45.370338
9.1333313 0.48977566 -44.172745
9.6930046 1.6241546 -45.116684
25.020267 -0.9342792 -46.286377
9.8345718 5.3805289 -46.058125
8.8789749 1.4158356 -42.896118
23.107853 -1.6447845 -46.753078
10.303761 0.33302331 -48.052094
13.537018 2.3940687 -43.829441
8.8105927 1.2024136 -43.968491
24.388828 -2.2216454 -47.016994
13.251457 0.10775125 -45.091759
6.7841644 -2.1609836 -50.546307
10.741528 2.6016216 -48.284813
18.960857 1.3402488 -43.835068
13.869114 1.0094965 -39.556549
23.511997 -5.2903733 -47.07959
14.336315 0.45543814 -40.182873
10.409126 1.8238621 -49.512241
12.277527 -5.2792573 -41.483753
14.040073 0.30810094 -49.410614
9.767437 -3.168992 -50.545052
11.867153 2.4266949 -50.615246
13.46468 0.24535787 -44.798225
19.941578 0.14173973 -47.824486
24.143456 0.25837708 -46.282387
20.030697 0.12394786 -47.931278
13.918762 2.1918421 -39.32988
7.9972305 -2.3850269 -50.655659
8.6128311 1.974973 -42.969154
13.404308 0.15023315 -44.678062
4.6401825 2.1772544 -49.594418
8.9158554 2.0788848 -42.814434
8.8283577 4.0293245 -43.031631
14.056324 0.29743242 -43.030506
14.078568 0.58509541 -40.076263
18.671669 1.6960223 -44.00452
13.666714 -1.9452405 -45.405205
4.6399441 2.1630466 -49.626106
8.2871323 0.53059363 -49.066269
4.5214005 -2.6058538 -51.781601
12.733139 -3.1342351 -42.596317
8.3545914 0.3837409 -48.337215
13.4977 0.77921796 -45.272572
8.5254822 1.989316 -42.712879
14.332371 -0.12441754 -43.997604
8.5157547 3.6557035 -43.479176
17.6017 -0.99094045 -43.425407
17.868301 0.033108354 -44.375572
13.885002 -0.54753625 -46.174198
23.034908 -6.4132018 -47.227463
20.577747 1.8500485 -43.124458
12.290245 2.6655374 -51.078243
9.8858833 -2.648499 -51.091881
22.12352 -1.137869 -48.114349
14.017601 1.3406932 -39.3078
22.093575 -3.468049 -47.686199
20.82011 -2.9867826 -47.610092
12.729401 -3.1577921 -42.754944
14.134529 0.57492399 -40.187904
13.403816 0.83238578 -39.622765
14.356915 1.8573282 -38.863754
11.1255 2.0799174 -36.70359
14.420574 -2.4508502 -43.479546
13.623169 1.7240691 -39.300442
13.312515 -2.63204 -43.805
6.0973797 2.2592492 -46.810936
8.2819901 -2.3143859 -49.019081
24.374504 -3.518223 -47.068146
4.4998283 -2.5750642 -51.694611
23.982868 -1.224731 -47.259811
11.744808 -3.2626116 -45.93351
17.619411 -1.0023217 -43.473698
13.082809 0.42310333 -44.812759
18.116447 -5.5583472 -42.760426
14.297607 -0.049820542 -41.219124
7.4493484 1.8417802 -44.487492
14.241154 1.2092843 -39.53368
9.8628769 5.4204078 -46.177231
24.474525 -3.505671 -47.152927
8.4142914 -0.6079731 -50.139427
13.068584 0.05129528 -44.807499
13.113255 0.003164649 -45.051521
13.802452 -3.2395105 -43.684025
13.968472 -0.46932995 -45.121078
21.495861 -3.3997664 -47.559761
19.066437 2.4719896 -44.821072
22.071495 -7.0859971 -47.202034
13.9109 0.10637367 -44.363049
18.682884 1.6949542 -44.0205
13.907021 0.78253579 -44.964813
13.963585 -0.41376519 -45.077801
8.4347725 3.5625315 -43.472195
12.735703 -3.13904 -42.662491
14.900742 -0.082602262 -45.129848
18.931904 2.7844982 -43.893757
18.575764 1.8783593 -44.580769
8.4705505 3.6256027 -43.519539
11.611492 2.1843903 -38.3354
17.512722 -0.94206625 -43.18417
13.551613 -1.9357033 -45.124107
8.143383 1.4143527 -42.795132
14.546223 -2.4728706 -43.683044
17.510136 -1.2467207 -43.351639
13.930855 0.59294486 -45.068535
18.860088 2.2977364 -44.363365
7.3392754 -2.640389 -53.843189
22.234104 -1.6380012 -47.197655
10.667465 2.3010604 -48.98085
12.724537 -3.1341605 -42.540882
13.985764 0.59935188 -45.2113
12.378002 2.7490087 -53.785358
13.227463 0.83245468 -39.330357
11.716198 -3.2916842 -46.006222
8.1223106 -2.2790687 -48.342449
29.323528 3.5122919 -53.343666
6.6586189 -2.3969593 -48.542175
13.928452 -4.2117434 -40.877098
16.738941 0.001547575 -42.710045
16.562374 1.7575452 -49.661079
13.720978 -2.3436637 -43.755672
22.913284 -7.2468538 -47.569122
19.249397 0.39119947 -46.170216
11.143074 -6.3081169 -44.193459
18.789326 -7.0901246 -46.270058
6.9933262 2.3967457 -47.69006
3.2486553 0.33232629 -51.929073
18.971897 0.19781876 -44.91856
14.185131 2.0553973 -38.963795
4.0502815 -0.92097282 -51.249275
3.2868233 -3.4151258 -52.049747
18.690079 1.8012979 -43.350517
4.0571728 -0.86692578 -51.689014
18.417778 -6.8742232 -45.483597
8.2892761 0.19752598 -49.067734
13.59985 -0.42561018 -45.198097
19.946545 0.1587224 -47.776524
3.2823181 -3.4280624 -52.095421
3.337635 -7.1206102 -52.350685
3.1920643 2.4445572 -52.078091
8.2609711 0.59160829 -49.219234
14.206623 0.213745 -40.725304
3.3469486 -7.1309114 -52.297981
8.3543739 1.9175129 -43.083145
9.8142662 0.26660573 -44.459381
4.6145 -2.7041755 -51.7244
8.2109642 0.81680202 -49.046902
13.761559 1.833873 -39.510559
3.2468395 0.34255576 -51.957802
4.5924549 2.1492846 -49.70459
8.4209671 2.3404322 -49.334694
12.525475 0.044147849 -44.637798
20.975475 -4.5970373 -49.729156
13.095268 0.050566912 -44.705021
13.101845 0.44817734 -44.953201
23.247604 2.7843914 -50.167099
20.398342 -2.5731454 -47.854733
20.123714 1.913707 -44.437946
5.5392208 2.4994888 -48.424725
14.151295 0.71782327 -40.564503
8.7362556 1.9781442 -42.769684
13.448223 -1.9967139 -45.000233
13.509922 -3.154887 -43.003967
13.747353 0.23954809 -45.023064
9.1329231 0.51017118 -43.956566
13.691753 1.8050973 -39.408188
1.5944633 -5.3852873 -52.699776
3.7347164 2.3698297 -51.60128
3.2999611 -7.1229043 -52.232788
1.5402431 -1.6473572 -52.481377
4.5154095 1.2536454 -49.878654
3.7822552 2.4149671 -51.667587
12.891621 0.45905662 -44.720993
9.4909058 0.25554848 -43.662655
9.9104271 -4.2514133 -50.568993
6.4814358 2.0829453 -45.961601
14.503601 1.5001681 -39.143951
3.2337074 0.30244577 -51.863411
6.9196911 -2.3663502 -48.395912
12.139935 0.047740459 -44.357048
13.935192 1.8925426 -39.402996
13.933781 2.2108431 -39.64225
13.690056 1.0802479 -39.61533
13.912411 -0.17659044 -44.544453
8.7455139 3.9841466 -43.404091
9.4131508 0.2418946 -43.57518
13.882179 0.92930388 -39.288342
12.325218 -5.4804659 -41.526779
4.4508915 -2.5151315 -51.829765
4.6540413 2.1539783 -49.583866
4.3634167 0.90368438 -51.430618
13.436298 -3.1243315 -42.808563
1.4137535 -5.5336657 -52.691849
9.0140305 0.46638393 -43.760567
8.1047821 1.1585181 -48.656384
8.2055397 0.817312 -48.886826
13.020145 -3.4817655 -47.773254
4.3448925 2.4377708 -51.581303
3.8798981 2.5471196 -52.711952
16.212166 2.5226011 -50.249737
10.328941 0.22592366 -44.714645
8.1984024 1.1972272 -48.879143
4.5864792 1.1834357 -49.991531
9.9623909 -0.04361105 -42.333332
16.088737 2.5008125 -50.090759
1.3425045 -5.5698471 -52.61306
16.974842 3.0858731 -49.831291
11.758675 -3.1502404 -45.076988
13.124527 -2.4158354 -43.663525
16.702232 2.0737255 -48.732422
4.4683399 -0.43083608 -50.032555
3.0687981 0.38749242 -51.793518
7.9532089 -2.2496703 -53.513695
13.765831 2.8059106 -46.991943
6.6896019 -6.6255593 -45.758362
9.1840668 4.3233542 -43.370781
1.3533764 -1.8533475 -52.505985
4.575964 1.1484168 -49.725185
3.6476517 2.4648409 -51.929897
12.955025 -0.11504912 -44.957333
3.2363052 -3.4170101 -51.955498
8.17033 1.1839004 -48.434532
3.5710201 -5.0020108 -52.612274
13.90802 -0.18019283 -44.487827
8.8768539 4.2221751 -43.662384
7.170023 -2.4371376 -49.733841
9.3080978 0.3045572 -44.438416
13.585918 -0.46556556 -45.155109
11.225193 0.22633815 -45.457233
13.600368 -0.46973109 -45.196083
15.391052 4.9492455 -44.747864
13.304314 0.8371973 -52.606361
12.837112 -3.1549761 -42.592117
14.460327 -2.5360694 -43.541954
8.5659561 2.1979558 -43.249546
9.3257599 -6.0964618 -43.202042
13.930096 0.61640835 -45.022141
9.1473236 -6.5575747 -46.829163
4.5963058 1.1511853 -49.850601
13.901169 -3.2376108 -47.779724
8.288208 0.55961204 -49.252956
13.776737 -2.7577157 -47.689663
13.409 -2.0615892 -45.369797
8.8801422 1.9561763 -42.914455
4.6322155 -1.9500742 -48.192001
13.528622 -2.0777705 -45.539467
3.8152924 1.688628 -47.401279
4.7886639 -1.4386951 -48.022461
8.6872063 3.8574409 -43.182373
14.014507 -0.21548414 -44.50185
4.3911572 -0.94278657 -48.643806
8.5803833 0.25227785 -42.415016
4.3984013 -0.50410378 -49.213306
4.5032082 0.46439385 -50.025467
12.746452 0.44496775 -44.55064
6.7531242 2.0540011 -45.617752
2.1402206 1.6533389 -46.90897
0.76770782 0.32869971 -53.486877
9.7377777 0.3032831 -44.315788
20.072121 0.20315039 -49.702461
7.9111214 2.4181604 -48.536606
12.870285 -0.054798841 -44.62859
8.3501701 -0.68805099 -48.738754
4.5433941 0.73938608 -49.763504
3.473135 2.2995696 -51.698746
8.4897575 -1.887356 -49.041496
8.4269218 0.52342319 -49.747513
16.76004 2.3214784 -49.514721
13.453747 -2.0077212 -45.412033
12.751591 -3.132556 -42.537556
4.8913612 -1.9303977 -49.752968
9.6155205 2.5581269 -46.547127
11.681778 -3.1998386 -45.632523
16.554863 2.5485349 -49.459221
3.5025864 2.451354 -51.559082
7.911953 2.6445832 -49.521835
4.4703655 0.8315568 -51.567055
4.6108322 -8.2020226 -52.063477
16.245941 2.3115299 -49.373566
11.288467 0.17880917 -45.517387
13.970955 0.11173689 -44.483498
7.6579552 -2.3865669 -49.056213
8.861351 4.1356869 -43.595108
3.1639042 2.4236765 -51.852272
8.5934258 1.9387197 -42.702534
8.7916718 1.7831049 -42.569389
16.667919 1.7900417 -49.526604
17.249729 5.4356718 -45.805344
9.4352875 2.3390353 -49.981445
17.009159 4.0199642 -49.677895
13.395416 -2.5814741 -43.85078
4.0808334 2.494875 -51.702785
4.16926 2.4067788 -51.403793
13.575272 -2.2727962 -44.042892
-0.15388298 -5.5720978 -52.93425
-0.28853607 -6.7313285 -51.376129
13.492207 -0.43572283 -45.379242
15.648308 1.619997 -48.229454
6.7679901 2.466773 -48.037289
-0.39831924 2.6553392 -54.024559
13.521584 -2.0112762 -45.127277
8.5861588 1.9735832 -42.714554
8.7704353 2.2173016 -42.921825
16.578251 1.8010077 -49.584358
4.4042511 0.60582948 -49.544102
13.757458 -2.0043027 -45.533257
13.516258 0.23029339 -44.689953
1.4824982 -1.6246314 -52.414604
9.317646 2.4548979 -50.305252
9.3252182 -7.1564407 -46.801319
8.1224442 2.28319 -43.466869
-0.17465782 -5.5844049 -52.919266
16.12788 2.547905 -50.081779
14.561317 0.91916919 -46.568836
-0.093013763 -1.1913853 -52.845974
8.5219498 3.7508941 -43.712856
-0.13960075 -5.5415869 -53.001587
8.5794449 1.6007342 -42.032677
10.140625 0.25752556 -44.461174
15.853584 -0.016162872 -46.999748
12.050823 -3.1763723 -45.469795
15.271851 1.9149439 -47.04187
8.2376976 1.2208965 -48.585667
7.182148 -8.2161522 -51.075119
13.563572 -2.0211287 -45.172268
1.6732197 2.6685338 -53.832878
16.274879 2.3301413 -49.334709
4.4978333 -2.5679138 -51.927895
1.5873795 -5.5218301 -52.599052
8.0157051 2.0821483 -42.8298
4.9649143 2.5134287 -49.007576
9.1619263 0.42522621 -43.514801
16.389648 0.28105199 -49.675552
-2.0013828 -6.387537 -53.505394
-1.926096 -7.1280365 -53.897285
-1.1818027 -3.5092714 -53.783188
14.057899 0.50888228 -44.92046
8.5014267 1.1211998 -43.497288
12.812504 -0.17732012 -44.770679
4.897356 -0.89006788 -48.102787
16.920475 2.4878006 -49.588917
15.655384 1.2684038 -47.999088
-1.9042835 0.19882512 -53.295086
9.9437523 -2.487721 -45.609718
-2.0006943 -5.5550022 -53.596161
4.2981052 -0.94702876 -48.75235
-0.84625244 -3.6059082 -54.597092
13.925026 0.61578274 -45.017628
8.8507042 -2.6727064 -45.062706
8.3956833 3.5791035 -43.363293
4.7806282 -1.9683769 -48.2668
8.1929665 1.4343815 -43.200829
-0.12387657 -5.5049253 -53.022926
8.0447578 2.0614517 -43.034077
6.1819954 -2.4281902 -49.017273
8.1155014 2.0736086 -43.157803
8.8115997 -2.5463901 -45.268402
8.1860466 -2.3021097 -48.809479
9.3812408 4.4330611 -43.767212
9.0299187 0.47355723 -43.767281
1.3527584 -1.8624943 -52.500744
1.6013737 -5.3941212 -52.724659
4.3079376 -0.69164425 -48.754623
11.776451 0.43838549 -45.369595
10.103706 0.26190114 -44.36388
0.16051483 -7.5565095 -54.847099
8.4817734 1.0654542 -43.341198
-0.59794426 -7.1815419 -53.780682
13.673126 -3.2711272 -47.556831
13.692707 -2.0085456 -45.344727
4.6878147 -1.8750985 -48.310371
-1.7862949 2.3880906 -49.899117
-0.85442352 0.15033829 -51.157318
4.629446 0.58910489 -50.049179
10.268822 1.4454799 -49.356976
1.3824692 2.237921 -44.870403
4.3419762 -1.9748017 -50.172302
9.5393562 1.7260659 -48.997482
-2.2931499 2.3684673 -49.930584
8.2964249 1.538064 -43.601303
-2.2880726 2.3908141 -50.086548
-2.2409363 2.3624053 -49.966812
16.248363 1.724833 -48.861031
4.692131 -1.6187766 -48.13308
8.5283699 1.0583322 -43.550522
8.6934357 -2.3803074 -49.793121
9.4051094 1.3558433 -50.289406
13.336273 0.053728938 -45.10273
9.8435211 2.4050422 -50.716125
4.0466652 2.8274832 -51.317245
-1.9278679 -3.3703358 -55.384651
4.4585915 -2.1495202 -50.167625
4.6244354 -1.9650946 -47.890823
-1.7496338 2.4289718 -52.239838
4.8755531 -1.4913431 -49.737541
9.886734 1.7046964 -48.054924
9.0588226 0.69117856 -43.931274
9.0331345 -6.2980909 -46.655373
8.7942581 1.1324575 -43.519077
11.400333 0.3267473 -44.952805
10.345394 0.10113978 -43.878838
9.1481171 4.2725692 -43.437561
8.0110588 -2.2838154 -47.958641
10.186054 2.3447165 -48.569748
9.9000626 2.4344749 -48.622784
9.1122513 0.32647836 -44.106293
4.2548256 -2.250766 -49.6735
10.776478 0.95585108 -49.385529
-3.6759338 0.61214447 -52.977524
-3.4882088 0.43718839 -52.418613
-1.4819565 2.0260558 -49.685219
10.26857 1.6817915 -48.753197
-1.805954 -4.8159871 -53.738205
-3.5081787 4.7984047 -51.279617
8.3550148 1.4919231 -43.583813
10.773632 0.9475317 -49.398361
-1.7562962 2.3798468 -49.879097
9.2949104 -6.9747825 -46.759148
-2.8707695 0.67690372 -50.16214
4.6500587 0.57590842 -50.054893
10.218712 1.7088232 -48.668915
-1.7691936 -4.8968945 -53.751511
-1.4632339 2.0317464 -49.771683
-2.8663235 0.59767985 -50.306694
4.5926533 0.55337214 -50.05558
9.8930016 2.3625429 -48.538471
8.7958946 1.1724892 -43.287628
9.9795952 1.94854 -49.817142
9.6879387 2.1030428 -48.655952
9.6023483 0.35302293 -44.997597
10.115726 -4.4795799 -50.336304
8.2108459 3.4458842 -42.904343
10.293453 0.43710852 -50.593498
8.4161301 -8.6947479 -52.463207
16.188187 3.1255555 -49.433487
8.134594 1.1275291 -43.564453
8.6879883 1.1341753 -43.768887
4.9428959 -1.7815491 -49.036716
9.9478264 -8.4128637 -52.049599
9.8371925 -7.8050923 -50.573524
-1.6072636 -6.7402501 -50.923889
8.1865578 1.9456229 -42.820755
-1.9062862 0.14447486 -53.355751
4.5796127 -1.8485166 -50.479332
8.9157639 0.49051118 -43.587738
2.0690842 -3.4586825 -52.800861
8.2797928 1.41483 -43.284508
-0.17671204 -6.3546119 -49.82933
5.7156429 2.4453182 -47.922318
8.4645538 1.0491843 -43.439499
4.7249222 -1.5006355 -48.003891
5.3136597 2.4748783 -48.374687
9.2292709 4.3199496 -43.507538
10.824409 0.15595961 -44.485268
8.0580635 2.0570138 -42.80941
-3.5702114 0.52252388 -52.21122
10.212055 1.4322467 -49.218491
10.217976 1.6840665 -48.620975
-2.3250999 1.2758825 -50.176376
9.1256523 -6.5524983 -46.631077
-1.7486591 2.3516359 -49.942375
-2.3735619 1.2414489 -50.582123
-1.5744152 -6.778266 -50.996117
-2.744772 4.1719313 -50.256737
-2.8305016 0.59873199 -50.485878
4.3664551 -0.92215693 -48.912193
10.208755 2.1668384 -48.29454
-2.142231 2.3328342 -50.079102
-2.3176365 0.67276359 -51.940544
7.133234 -2.1150887 -49.18692
9.6418915 -8.3029385 -50.823299
1.6169758 0.31554353 -52.831482
1.99086 2.7840457 -53.842022
-1.4741611 1.8338826 -49.704693
0.49734306 0.28900135 -52.864555
9.8721008 2.1373904 -48.604332
8.9324684 0.6971674 -43.535336
-1.9260559 -6.233016 -53.389656
1.5737114 -5.3951111 -52.694397
4.3077488 1.3363876 -51.458591
4.6821194 -1.8550981 -48.203049
-0.63804626 1.6276054 -47.515541
4.5036964 -1.6828017 -48.237045
-1.356657 1.9080002 -50.133011
4.6677971 -1.9867989 -50.914116
8.1492004 1.4389362 -43.211548
8.6875763 0.60523486 -43.121071
-2.022131 1.3674259 -50.002411
-5.3371487 -5.5089664 -52.375477
4.1960926 -0.8558985 -48.515282
-3.6032829 -5.2273273 -49.849899
-1.676918 -6.6906075 -51.1376
5.38937 -7.4585996 -49.171051
9.8978653 0.29975986 -50.285187
1.5246811 -1.6353067 -52.495705
-4.8826675 1.4754012 -55.017586
9.4870071 1.6932342 -48.924088
9.4084625 -7.2013788 -46.93293
4.3070316 -2.2369895 -49.973701
-2.0318451 1.3560085 -49.423302
-5.3195782 -5.5062051 -52.328247
-0.31962585 2.5268807 -53.437309
-3.5953922 -5.2332058 -49.805496
8.3742943 -1.9343801 -48.586555
-3.5944767 -5.2305756 -49.779274
9.3455963 1.356432 -50.164951
-5.3103371 -5.5215998 -52.37196
4.1626797 0.66120362 -50.917622
-5.6274872 1.0005369 -56.476395
0.19312096 -5.6281524 -53.09034
4.3426437 -1.934505 -48.809792
-3.6156673 -5.2288089 -49.735073
4.3716927 -2.2175555 -50.053345
-3.576458 -5.266573 -49.943058
-3.6587887 0.59954333 -53.84642
9.3610497 1.823673 -48.921387
-3.5950737 -5.200757 -49.595917
10.245731 2.5035625 -49.285912
-0.15484619 -5.4498997 -53.002823
-3.6841831 0.48125029 -51.912704
9.3996658 1.3486235 -50.228416
5.9994602 -8.8295288 -53.64711
7.7233925 -7.963551 -50.189613
4.822567 -0.77139246 -48.004665
8.053669 2.1623456 -48.564598
9.8692093 -2.6713347 -47.31192
-1.9462318 0.21737576 -53.205727
9.7371902 -4.3073821 -49.885689
4.72299 -2.1349916 -50.556137
2.4372559 0.15236294 -50.396469
-0.68610954 -7.2082734 -53.348175
0.38906479 -3.4471478 -53.04351
-2.8021774 4.1483254 -49.985901
-6.8245049 -2.0800388 -50.652496
-4.9172192 1.5148697 -55.197304
10.064014 -4.3687763 -50.451183
5.6148758 -7.1489205 -47.727898
-6.0535545 0.85253119 -46.184002
-1.6828556 -6.6593065 -50.936676
-6.1451035 1.3001258 -46.311279
-5.9055882 1.0160522 -46.174164
-5.4867401 0.88523841 -55.429089
9.559063 2.3798635 -48.537457
9.9501686 -7.5664153 -50.886921
-6.6145306 -2.2103343 -51.067802
-5.7360554 2.2199278 -46.34227
4.3453274 0.88939738 -51.425423
4.6714916 1.1635964 -50.695045
-4.9875546 0.75062919 -54.049881
-5.5475674 2.1957004 -46.159603
-5.4811211 -5.349977 -46.969948
9.3661957 -2.6361136 -50.291233
-1.2025299 2.3003311 -52.254589
10.926445 2.7130966 -52.12999
-4.8674107 1.3898091 -55.043739
-2.226038 -2.6245022 -53.680801
4.3062286 -2.0946851 -49.959282
-5.5947876 1.8196952 -45.510895
4.7452888 1.107017 -51.136513
4.2569294 0.52884412 -50.991974
1.5041142 -5.3435307 -52.576569
-5.3099003 -5.5344362 -52.379181
4.326973 0.92574215 -51.496567
4.313982 -1.8460702 -48.590881
-4.6249161 1.4577904 -55.289856
0.38245201 -5.7088046 -53.551071
4.8484135 -1.3506768 -48.08712
-0.16582489 -1.6160277 -52.991936
1.9270344 2.7617903 -54.152859
-0.17855263 -3.6186295 -54.88121
4.3426399 0.69815516 -51.50428
-1.1106453 -7.8014698 -52.195618
-5.9176598 1.0254109 -46.185848
1.4062843 -5.5721121 -52.550182
-5.5819359 2.1500113 -46.560364
9.8613663 -8.258872 -50.689144
3.2423019 2.9141212 -54.772076
4.415226 -2.0050106 -50.197617
-5.6902885 2.0845885 -45.774616
-2.2220383 1.5464633 -50.32188
-2.1551628 1.5476394 -50.334785
-1.9940987 1.3623989 -49.776588
-5.5918579 2.0885699 -45.981194
-6.4335537 2.1880503 -46.057301
-1.9227829 -3.3362622 -53.512566
-6.3239155 0.94098282 -45.958054
-6.5406437 -0.64471316 -50.806381
-6.8322201 -2.1789851 -50.517029
-6.1829243 0.98412418 -46.314304
-6.3610363 3.4524884 -45.907146
0.69181442 2.0269797 -49.746243
-7.0772476 -4.1177959 -50.93576
-6.0475006 0.59264898 -46.657467
4.7849598 -1.0401307 -48.113575
-6.610321 0.39397252 -46.789394
-6.831728 -2.181735 -50.583748
-6.4504509 1.0982018 -46.776352
-7.088129 -2.8653903 -50.939842
-5.5765247 -0.051828504 -49.430397
4.6844883 -1.935998 -50.698322
-2.1565762 1.5518215 -51.356529
4.804657 -1.6937891 -48.329235
4.4101372 0.29242349 -51.514595
-7.0416698 -4.0828671 -50.808346
-7.0731716 -3.5264268 -50.98777
-6.2201061 0.61031342 -46.184376
4.3130589 0.73436213 -51.37534
-6.9161453 -3.8871303 -51.186691
-6.7412891 -0.43928361 -50.920891
2.9981709 2.0060148 -50.23629
-6.0836258 -5.5105758 -49.222633
-0.051158905 -5.0180659 -53.068943
-6.3990154 2.0924313 -45.914017
-5.3250122 -5.5325508 -52.280769
-6.0718956 -5.5199251 -49.229485
-5.4966316 -5.2853789 -46.724945
-5.4631023 -5.3132577 -46.82848
-5.6653004 2.1398745 -45.957142
4.6002083 -1.1537781 -47.890663
-3.1868114 6.5629869 -56.424999
4.5318317 -1.6945488 -48.231956
0.077991486 -5.6237245 -52.870522
1.5908566 -5.4026012 -52.712002
4.8504639 -1.370832 -48.066601
-7.0809212 -4.3103714 -50.945213
-6.1155167 -5.4969864 -49.168556
10.446739 -8.2373695 -51.169514
-6.83638 -2.1892548 -50.511806
-8.6526146 -5.5309191 -49.869202
4.3920193 0.29444194 -51.567757
4.9845505 1.2296553 -51.310875
-5.4998493 -5.2824984 -46.692062
9.7410889 -2.5850179 -50.761898
-6.4733658 1.0064843 -46.354866
-5.9662724 0.26743388 -47.647171
-6.7348557 -4.6358833 -51.103859
-2.0692043 -5.7412448 -52.532661
-8.6587486 -5.5381384 -49.874863
-6.2979984 0.90918636 -45.885708
-6.3214893 3.478096 -46.018635
-6.6243553 -0.11696661 -48.539768
-8.6770439 -5.5213737 -49.721695
-2.1654873 1.1226838 -53.668159
-7.5863724 -0.11599505 -50.391354
-6.8473415 0.57743359 -47.23214
-2.6090393 4.5115294 -50.745506
-7.5840588 -0.13286507 -50.259796
3.2483025 0.49226689 -49.043724
-7.0974197 -3.5498641 -50.952999
-6.3880901 -0.31628096 -50.424889
-7.3203831 -0.67097598 -50.730618
4.2767429 -1.9446405 -48.548878
-7.0490189 -4.5337496 -50.956841
-6.5357056 -0.73974288 -50.748249
0.048736572 2.8804693 -55.537483
4.3608437 -0.99692112 -48.888977
-3.6016865 -5.2191343 -49.86705
0.058176041 -5.5503521 -53.108311
4.4145355 0.67567778 -51.542004
3.3201599 -7.3222618 -52.502327
4.2663307 -0.98800969 -48.792595
7.9128761 -2.4048491 -48.885536
4.7126141 -1.1031622 -47.999985
-2.12467 -5.4217215 -53.65992
3.1393013 -6.9724617 -52.692856
-6.3385563 0.97359061 -46.082069
-1.9271698 -4.7238531 -52.949799
-1.8909607 -6.3420858 -50.464554
-7.5503407 -0.10682774 -50.580929
-6.1005478 1.0423582 -46.743977
-2.6122551 1.9776926 -49.775471
-7.5525627 -0.11989033 -50.529778
-10.581511 -5.2615323 -51.566265
-5.4355011 -5.3384771 -46.928291
-10.615134 -3.700928 -51.657089
-2.3000755 0.50420189 -53.229675
-10.600508 -5.3589616 -51.954506
-6.5271492 0.9870677 -46.194138
-6.7930088 -2.160722 -50.587486
-5.9729404 0.32570744 -47.099083
-2.2249775 0.33461857 -53.82196
-7.0472412 0.59974074 -48.171417
-7.2071609 0.70261598 -49.844955
-6.9576359 -3.3866644 -50.982529
-6.0937252 -5.5102348 -49.173939
-1.9177284 -5.7098823 -53.074173
-1.5843372 1.8689682 -49.739525
-7.4773407 0.46966958 -50.314903
-6.6026649 -0.078299642 -48.724243
-6.1576538 0.96024251 -46.070141
-6.7559147 -0.64913428 -50.918438
-6.522995 1.0588062 -46.179989
4.2651901 0.87446833 -51.334824
4.439394 0.3235811 -51.49707
-6.6002941 -2.1130581 -51.749283
4.1765575 -6.0238094 -51.957813
-6.0444965 0.23743618 -46.871956
-2.4406605 1.9355061 -50.286011
3.3457508 2.8328543 -51.576981
-0.11418343 -1.2122732 -52.436161
-5.7001762 2.0078321 -45.822281
4.4105148 -7.7569332 -52.088684
-0.04407692 -4.9657612 -53.051773
2.0526237 2.575911 -52.922207
0.44602394 2.545228 -52.760921
5.1302547 2.5914278 -49.889458
-1.9251823 -4.9424238 -53.483002
-0.72660828 2.0081716 -50.148003
5.424511 -2.3382959 -48.097824
4.5020962 -6.3251505 -51.867336
1.4469147 -1.1822857 -52.361435
-10.8243 4.148211 -49.267723
-6.6827183 -0.40057564 -50.875122
-7.0897388 -2.6142335 -50.996658
-10.153283 -5.3067207 -48.056499
-10.798992 4.1600475 -49.299156
-10.166226 -5.3197346 -48.087967
-7.5602379 -0.098050356 -50.402725
-10.566744 -5.2697725 -51.532116
-1.8232269 2.5886617 -54.903336
3.6744595 2.0606956 -50.179119
-6.2964554 0.904181 -45.883804
-7.573431 0.38937247 -50.615273
-10.570251 -5.2554331 -51.444313
-6.8826084 -2.9897063 -50.980492
-8.6162653 -5.525157 -49.89386
-1.772274 -0.27409983 -45.215687
4.4257641 -4.0099397 -51.836052
4.5672417 0.17201161 -50.030846
-8.7949352 2.3378994 -50.775917
2.8879032 2.2675381 -51.785172
-7.0558224 -3.5127854 -51.055656
-2.5667686 1.8177667 -49.636749
4.6195202 1.2691991 -50.037552
-6.9886398 -4.459794 -51.042267
-6.6150265 1.5664027 -46.005245
-2.4389496 0.29128027 -53.08091
-5.6539574 2.1629164 -45.779869
-8.7921276 -4.7008638 -51.307121
5.068327 2.4972148 -48.912239
-7.2121086 -0.29226506 -50.799438
1.7360497 -7.5655975 -54.492828
2.7870064 -7.2099977 -52.759026
1.0587425 -3.5165987 -53.58992
-2.4699383 2.3488605 -52.618767
-10.178151 -5.3170834 -48.050758
-2.4028473 1.4788036 -50.183205
-2.0442047 1.2906895 -49.984112
-6.3890476 -0.20053804 -47.549305
-11.701281 2.1544294 -48.77634
-6.3039932 -0.17877293 -47.777397
-5.5345745 -5.2838578 -46.668026
-5.9491119 0.95810866 -46.095188
-6.8352928 -0.3954252 -50.645729
-7.0813084 -3.7878425 -50.992966
-8.1046619 0.079489231 -51.25885
-7.5599613 -0.10293734 -50.391136
-0.83537102 -3.207454 -52.678513
0.46434975 2.4360118 -51.789131
0.68120193 -6.5928979 -50.592148
-1.4012184 0.1386292 -51.862846
-2.4398384 1.4264579 -50.143139
-7.091198 -2.5833054 -50.973167
-6.9499741 0.049094439 -50.257294
-1.4218674 -6.0946894 -48.773529
-11.882118 1.9232087 -48.409271
-6.110733 -0.13069069 -48.384857
-7.0525551 -2.5635133 -50.991882
-7.1280899 -2.8383522 -50.94239
-6.7499352 0.90343976 -50.596542
-2.3484821 0.20969188 -53.351074
-6.3471794 -0.067786574 -49.62291
-5.3359184 1.7942612 -45.593815
4.6164856 -8.1207237 -51.998123
-2.2247334 -5.6194563 -51.956261
-8.8446445 -4.7044554 -51.462387
-2.5768528 -5.3968439 -49.452366
-2.4279232 4.7465615 -51.085945
-2.3462524 -5.9916797 -49.325089
-7.3190899 -0.74596566 -50.983341
1.0580196 -7.3201962 -53.582672
4.4559269 -6.8486795 -51.863178
4.4576683 -5.0010214 -51.886909
-6.4944801 1.0117157 -46.251762
-0.19052887 -1.8359118 -52.732674
-10.810192 0.54509592 -48.233276
3.1026821 0.13364434 -51.809563
-10.083762 0.33763254 -50.275978
-3.3026752 0.3510046 -49.975838
-6.9327297 -4.4248981 -50.990181
-7.1741238 -1.9994552 -50.736156
4.5410728 -6.1987724 -51.965675
-6.3609009 -0.065997243 -49.369293
-6.998373 0.038094878 -50.192162
-2.4878521 4.7077799 -50.994682
-6.3645382 -0.078759074 -49.395416
-6.0350933 0.62096095 -46.681168
-8.6908817 2.3925531 -51.076271
-6.527544 1.8097541 -46.146526
-2.1152611 -5.647871 -50.312996
3.5339317 2.2858088 -52.50346
-2.2012463 0.77454877 -49.820549
4.2640667 -4.1215649 -51.5606
-7.0581341 -4.4258318 -50.962395
-7.0344086 -0.66266447 -50.754776
-6.2657204 1.9401093 -44.957672
-7.1092949 -2.1380148 -50.850536
-6.9627991 -0.69682336 -50.87719
4.4804688 -7.0622239 -51.960743
2.4847145 -3.4575799 -52.651421
-8.7632914 -4.7438354 -51.378746
-3.0395451 4.4817457 -50.078575
-6.5995731 0.36095953 -46.770443
-12.079983 2.1589243 -48.59531
-9.0788994 2.1732759 -49.845188
-11.233912 3.3344641 -48.674126
-6.9157829 -0.71579593 -50.948475
-7.8975372 -5.5096884 -52.885033
-9.8177299 -0.14707291 -46.994904
-7.9588108 -5.4819069 -52.565247
3.60429 -1.9110961 -51.843185
4.5673809 -2.2369361 -50.505539
3.1724834 0.24261951 -51.923679
-9.7815466 -0.08077383 -47.136887
-6.9168015 -3.1114128 -51.142029
-4.9152336 2.5343127 -54.660873
1.1818447 2.4501534 -52.513176
4.493742 -6.5941687 -51.929466
-9.7330399 -4.1773634 -50.92778
2.5994892 -3.4325557 -52.476288
-1.4360981 1.6639285 -50.196491
-6.9687309 0.03120935 -50.383118
-3.3800373 -5.7442923 -47.155884
-10.170483 0.32011557 -49.869568
-10.564863 4.2323327 -49.722797
-6.5182648 1.8671086 -46.13446
-6.5531731 0.95853376 -51.266827
-5.4277916 -5.3490105 -46.907001
-10.169481 -5.3112292 -48.065094
-2.2768097 1.2485392 -50.28524
-11.061846 3.5618911 -49.098595
-5.5245972 -5.3085952 -46.666061
-6.8930092 0.76636505 -45.184135
-10.970346 1.1703088 -49.883965
-5.1965523 -5.4472494 -47.229572
-1.2321682 -3.5005202 -53.396004
-1.6684055 2.355372 -49.75544
3.057888 -7.1271296 -52.442661
-4.6372166 2.4742002 -54.945232
-6.3700409 0.89414215 -45.662468
-2.4347858 -5.7778692 -49.685627
-10.271825 0.3043524 -49.345634
-7.1404686 -0.23806453 -47.9007
-11.209618 3.3734031 -48.88612
-5.2711716 -5.5351973 -52.417236
-6.2492428 0.90331531 -45.893848
-6.3655853 -5.3655009 -48.635963
-1.4252968 -5.6372733 -54.248119
-10.455142 2.0198443 -43.88303
-6.831749 -0.25148261 -50.598625
-2.6301651 1.4310765 -49.8582
-8.5191784 2.6571579 -50.717239
-2.1112881 -5.8800321 -50.036293
-6.625124 0.42737818 -46.602272
-11.02599 3.5735855 -49.120636
3.3753567 -7.2937341 -53.067055
-6.8925591 -2.899929 -50.914703
-6.2023029 3.4866123 -46.108032
-6.9528561 -3.467536 -50.668617
-8.8273888 0.059666395 -50.149078
3.2264385 -7.2237978 -52.297432
-6.8584461 -3.4895272 -50.984299
-6.9919567 0.85154891 -50.794769
-3.7822094 0.35941398 -54.83432
3.0594559 0.70435214 -52.621284
-10.706911 -7.3385768 -51.587914
-7.7545147 -5.3277903 -51.968201
-1.9966755 0.41040802 -51.360748
-11.356456 2.030442 -47.814182
-11.271726 -7.7132964 -53.593071
-2.5524216 -5.4744453 -48.827003
-10.890934 0.94279695 -48.036575
-5.4991417 2.3030066 -53.927898
-1.2185574 5.2571011 -52.281837
-6.3276234 1.8520868 -45.609909
-0.59270668 -3.3236113 -51.529079
-10.912066 3.1575727 -47.891174
-11.302901 -7.7261205 -53.517555
-10.920426 0.9779985 -47.9743
-2.8146687 -5.4185629 -48.526741
-10.094801 1.1048481 -53.166134
-10.299933 -3.6548233 -51.106308
-6.34725 -0.65726161 -50.026993
-12.721024 -0.85469294 -46.83321
-1.8222713 -1.9166855 -52.238106
-11.589984 -7.681788 -53.390453
-6.0774574 1.841809 -45.41843
-10.589488 1.122437 -48.904243
-10.471688 -7.4974899 -52.214821
-12.763934 -0.8654387 -46.758846
-10.552265 -7.4337616 -52.030643
-10.930747 2.0245411 -47.667156
-10.90224 0.9184916 -47.920086
-10.141613 -3.7036493 -51.315018
-1.8175716 -3.4536698 -52.350494
-10.79799 2.0602069 -47.81839
-10.249169 0.31329501 -48.159805
-2.1332359 -1.4167949 -52.267662
-0.45377159 -3.577414 -52.755028
-11.145799 0.92532325 -47.542252
-7.3062382 0.060603738 -51.112892
-7.5430126 0.0068799257 -51.114388
-0.94219398 -8.3805943 -51.324032
-9.8974934 -0.058780074 -49.086525
-12.730165 -0.86879981 -46.828014
-9.9672565 -6.3682671 -46.354813
-9.9712963 -5.1184869 -47.197483
-1.9983444 -5.3278441 -51.99585
-7.1868763 -0.21611071 -49.614349
-6.33144 0.34143698 -46.119759
-5.8958416 -5.3711262 -48.579735
-5.8606052 2.0109982 -45.517155
-7.3686638 -0.5988065 -50.318756
-10.77657 1.0094414 -48.139221
-10.856448 -6.2197738 -51.783718
-10.477745 3.6271825 -47.767624
-10.771911 1.2524579 -48.089348
-8.3609982 -5.3995819 -49.13036
-5.4630547 2.3846896 -54.114609
-2.193058 -0.0052086115 -52.294296
-6.5420036 -0.59156442 -49.880577
-9.9439068 1.1991425 -53.384277
-6.6539536 -0.52275801 -49.498306
-5.1962318 1.6285119 -48.705399
-5.8347912 -5.3801856 -48.652649
-8.6489925 -0.097571254 -49.39238
-10.009057 3.7207084 -49.344902
-10.006897 1.1380193 -53.330048
-7.8437977 -0.057976127 -50.461342
-10.824427 -6.2319984 -51.646431
-2.8168526 0.65792227 -51.65229
-10.749523 -6.3558874 -51.974945
-6.6476936 -2.1490071 -49.779869
-6.8963661 -2.9346204 -49.7976
0.87013054 -3.6161642 -54.495159
-10.688722 -5.1640239 -52.253902
-7.257431 0.17074704 -49.147758
-10.434153 -7.4587221 -52.211838
-2.6264877 4.7667837 -50.569298
-10.668815 0.91909552 -47.810322
-11.45327 -6.2748795 -48.658173
-8.1759081 -0.075267792 -50.056541
-9.7725792 -5.3928909 -54.798737
-2.8135109 2.8932552 -51.498573
-0.38519096 -3.4555287 -53.189152
-9.315731 1.5161877 -48.709244
-6.895071 0.5943706 -49.586319
-7.0010777 0.7324667 -49.4632
-4.5732307 4.8149943 -50.622162
-2.1657543 -0.53456986 -52.164352
-0.49565125 5.7148237 -53.397049
-11.077878 1.9723027 -47.292946
-5.7154617 1.1232448 -52.783012
-6.7636814 0.81292701 -49.792381
-2.1775131 3.0052109 -52.537586
-5.704195 0.33497965 -47.053871
-2.4203129 -0.1192199 -51.996674
-6.5922565 -2.5562785 -50.545456
-2.042347 2.1169782 -52.57803
-5.0774879 -5.5740728 -49.619698
-10.918656 1.7515504 -47.212029
-6.8975449 -2.1175313 -49.4627
-10.276185 -7.039712 -47.533115
-2.0446949 3.2758365 -52.765003
-9.951705 1.2911627 -53.937492
-11.562788 1.1302803 -47.710175
-6.2439747 1.9317265 -52.540466
-11.566187 1.1961224 -47.646645
-12.85306 -0.90944946 -46.692715
-10.056131 1.1152792 -53.246658
-11.542501 -7.8567638 -53.66399
-9.4181747 1.9937379 -46.382622
-5.3256779 0.16099977 -50.531059
-6.8461914 -3.6529775 -49.94532
-11.744008 -7.8906202 -54.127949
-10.868711 3.3039985 -48.096291
-4.3947449 0.38870597 -55.552528
-1.2269669 2.7326679 -54.366982
-7.1660557 -0.76070422 -49.604542
-7.9820786 -5.2607698 -51.640869
-6.2079163 -5.0770149 -49.38213
-10.172537 -5.204742 -53.780003
-12.985224 -0.62263972 -47.120598
-9.7484598 1.1699684 -53.830284
-7.5736427 -3.2348006 -49.047504
-10.877087 -6.4109282 -51.619747
-11.533237 1.1422553 -47.792133
-6.8925323 3.8582273 -47.632259
-3.2475071 4.9881568 -51.049446
-2.5651779 5.4868498 -52.486061
-11.619379 2.0112174 -48.010864
-10.765956 -5.9185724 -46.03548
-9.6746855 0.18591893 -48.606812
-10.228462 -6.0578566 -45.970222
-10.336806 -6.014677 -45.795311
-9.0237188 -0.25486672 -45.586246
1.8967893 1.4195393 18.347322
2.1122558 -4.0645447 19.619019
2.59233 0.35244066 18.23078
-1.8053578 -3.7216039 18.980343
6.0238976 -1.2566206 19.501141
8.7578402 1.9227979 22.331278
-0.61936033 -0.059551783 17.476925
-2.5254118 -1.8901193 17.845661
-2.9575553 -3.0645859 18.702171
6.1093006 1.6858242 19.515717
-1.9332712 -0.42281118 17.203941
0.582142 -3.6844275 17.632998
2.4323297 0.93581861 18.134815
2.1902111 -1.4115717 18.013039
3.3344495 1.2379569 18.487442
6.3159227 -0.59403861 19.308035
2.6305943 -3.1799171 18.977444
0.074366778 -2.158679 17.638147
3.0301089 4.0178409 17.768055
0.45876905 1.4037251 16.983253
-1.2255992 1.9465747 17.058561
0.45795694 -4.4291954 17.938118
5.7791147 -4.7325964 21.447546
2.1826797 -4.2346377 20.106688
0.51561546 0.82356071 17.397484
-0.056411773 0.37847134 17.328331
-0.20071164 -0.62095714 17.2467
-0.67054641 -0.54502928 16.749456
1.1589407 -1.8197228 18.05311
1.7550898 -2.0201693 17.768642
1.3421092 -0.29492587 17.519247
6.9139719 -0.33988214 19.491102
2.6044033 0.34664518 18.292938
1.1164851 3.782248 16.550055
1.7601116 -0.86891288 17.779232
-0.74287009 -1.035193 16.752283
-0.25043294 0.21866061 16.946077
2.1962614 -1.4443424 18.134453
0.77087235 -0.74658287 17.485851
1.1949049 -1.3154585 17.735598
0.70368099 -1.250723 17.65029
8.83323 1.9359212 22.526337
0.58144879 -3.7086787 17.803259
-0.61759758 -0.084599897 17.082823
2.1746659 -1.4421333 18.000929
1.6324215 -1.3720931 17.466848
0.35798535 -0.2102737 17.54607
1.8534532 1.3904511 18.070641
0.44427946 1.3776042 17.016489
6.7251568 -1.5254071 19.784567
6.1075068 -1.2878599 19.77697
-1.2519627 2.0132418 17.433601
2.6378558 0.33948982 18.411366
-0.95006478 -1.1958114 17.167519
2.1552138 -1.4453049 17.821867
0.45013297 3.01265 17.342495
2.9206591 -1.9524409 18.216419
2.5318491 1.4662964 18.211821
5.9092484 -3.9888837 21.529392
2.1485589 1.9337533 17.875919
0.45386449 1.3187847 16.914837
3.994334 -2.3444285 18.472183
0.43450221 -4.385684 17.848951
-0.7188518 -0.64774996 17.557201
2.8371811 -4.4720783 20.100891
6.6726084 -1.5258116 19.629261
-2.3849258 2.0126851 17.481415
0.51885796 0.75503862 18.108387
0.56060898 -3.6480167 17.649624
1.7278541 -2.1777945 18.759254
2.1989205 -1.5612969 18.027857
2.8576736 -1.9624232 18.111591
-1.3306881 -0.66792965 17.040119
2.6299059 1.5286095 18.957949
0.46839014 1.387576 18.045408
2.9357648 1.1441989 16.88616
0.41089046 -2.804909 16.962067
-0.038494915 -2.19872 16.499369
1.5164708 -0.52188087 19.419432
2.3797159 1.3854811 17.596251
6.5518913 -1.0083489 19.67473
5.7864194 -1.1218423 22.708447
5.8386397 -4.7845349 21.71792
2.6935422 1.5853863 18.83493
1.7522142 -0.8396939 17.647049
-0.11933371 -0.11965893 16.917171
0.66375077 -2.9311836 17.98311
2.1393766 -4.8893585 20.162388
3.703485 -2.3189278 18.54656
6.8020983 4.5845251 19.582861
5.9115305 1.3961989 19.484608
4.5056777 2.0992632 20.222263
-1.0706128 1.2164062 17.694382
0.9884724 -2.612643 17.756565
0.39022043 2.1796882 17.147123
-3.7235811 1.7715024 20.511942
6.5826454 0.94060832 19.536541
-1.0437633 -3.8445141 19.765438
2.4800432 1.4702907 17.794865
1.0577905 0.047254484 17.360069
-2.2414715 0.97008616 17.29862
4.757163 -1.2970729 20.111736
3.8907294 -3.1962972 19.336079
-2.4767797 2.0881701 18.130104
8.4282608 1.8142765 21.505344
4.7952909 -1.300704 20.230301
2.4702358 -2.4521081 18.128632
-0.13919964 -2.3164728 17.602135
-0.89476335 -2.8663096 17.845945
6.1673183 1.7008848 19.649008
-3.7168505 0.3610698 20.205233
-3.3018897 -2.7074804 18.751091
-3.5387275 1.640835 19.237663
-2.2131879 -0.048108459 17.47632
7.3392816 -0.34505263 20.831287
2.6104531 1.5556307 18.936613
-1.9443541 -3.6706316 19.224798
0.4379423 -4.46384 18.120386
2.8663177 -4.1373887 20.663311
-1.1968337 -0.52501643 17.354752
5.3395696 -2.7523909 19.618589
3.8452985 -3.2254982 19.289314
1.1751792 -2.4509537 17.761021
0.61561 -2.8904147 17.771227
2.4101272 0.87346309 17.719769
2.6579964 0.30805537 18.178091
2.704015 -3.9400306 19.687395
2.237946 -4.997438 20.546465
4.9205804 -1.2664051 20.510462
-0.5074532 -3.1446741 16.953642
1.1354606 -2.4690855 17.804758
2.258028 -5.0826292 20.892139
-0.88005352 -1.2259512 17.016369
1.0366046 0.14365573 18.983891
7.287993 -0.32031453 20.84527
-3.4921443 0.34106013 18.647066
2.6827967 0.31255606 18.183172
-1.7594225 -4.9198852 19.455147
2.7732241 -4.2478771 20.79567
-1.7627548 -0.42280304 16.180525
-3.6633301 0.37306055 19.465618
4.8792114 -1.9283295 19.604818
-3.3011427 -2.6720147 18.810936
-1.6485484 -3.6487865 18.580664
-1.6860484 -0.39217833 15.394842
-0.86797166 -1.3006169 17.819651
-0.45065236 -1.7321792 16.756229
7.041996 -0.26970556 20.30612
2.7616358 0.27744901 18.250216
5.8544784 -4.6750717 21.523436
-3.1530252 -2.5827041 18.040663
1.8484019 -1.0636075 18.613569
2.565661 -4.284379 20.041229
1.4891195 -0.50331825 17.516222
3.06778 -3.2748713 18.995258
4.7309136 -1.2977862 20.003059
3.2420256 0.14419729 18.761122
0.76191306 -4.2330632 18.0674
-1.239524 -4.4353609 19.105953
2.9540663 -1.9125643 18.013506
2.7682745 -3.9681685 19.995937
0.86121547 3.6994507 16.98488
2.1845272 -4.9484677 20.400036
3.0983007 -3.2592316 18.973139
5.6229062 -3.0925617 19.26545
4.5070119 2.053066 20.110922
5.8988228 1.3989754 19.482014
-0.10451213 -2.3280654 17.690371
3.8015366 -3.2147241 19.212292
2.771281 -3.3233669 19.703815
0.5866729 -2.970397 18.1353
6.5770526 -1.0233365 19.825272
6.6533141 -1.537577 19.640617
6.3673553 -4.3700147 21.494709
-1.1008583 -3.3888843 19.104389
0.57356763 -3.5997267 17.53771
5.8495946 -3.9507005 21.181021
3.9109726 -1.2051542 19.647799
0.89088213 2.0575457 17.924959
-3.7965419 0.36677408 20.756134
0.90587366 3.4461358 15.751133
-3.3593802 -2.3165951 19.496424
-1.7170321 -3.7423353 19.048321
0.18801555 2.0719509 16.967735
-2.5382342 -1.458373 17.714687
-3.0102441 -3.1181974 19.024965
1.0829201 -3.9692116 18.050514
-3.2135975 -0.86579025 18.393318
-2.2000794 0.10192946 16.766964
-3.1144931 -0.2993429 17.807186
-1.7095788 -4.4010596 19.161175
-0.89011681 -2.7837038 17.361866
-1.3140945 -0.64472425 16.606289
-2.1218128 -0.033042166 16.429188
1.9756197 1.8157612 18.501701
5.9838972 -0.49129084 19.311502
6.630239 -1.0899351 19.767841
2.7852993 -3.9181223 19.850658
4.9943151 -2.0503151 20.182154
3.2178118 0.13317084 18.540409
1.728196 -2.0062306 17.6569
-1.0949914 -3.3461056 18.94515
1.4561484 -0.51097715 17.41967
6.3505597 0.25930417 19.853746
2.1326685 -4.194191 19.945576
3.7580495 -1.1720695 18.73494
-1.6722761 -4.3543725 18.939892
6.8704834 -5.6912336 23.299984
-2.4495859 2.0632019 17.889118
-3.4751556 2.1990643 19.366886
11.607258 1.4710981 19.162334
-0.39714679 -1.947057 17.349024
-0.51818532 -3.3562441 18.078449
9.4897242 -7.6741772 22.852934
-0.65769243 -3.8107369 19.849337
2.1302729 -4.736939 19.591055
0.90190756 -4.088583 17.912224
2.1047962 -4.1320496 19.620169
8.3018789 -3.6325707 22.164028
1.9149742 -1.0600392 17.842754
6.1834188 -2.5650766 19.318428
4.9775796 5.2719951 20.013023
1.6328006 -1.8837242 18.084034
6.369833 2.0623119 19.508707
3.5264137 2.1085205 18.710396
6.1725378 -4.2316241 21.496689
0.43966845 -3.0292151 17.625864
6.9474077 2.1834035 20.492889
0.003464371 -2.5128059 17.736526
-0.87843251 -2.8610401 17.783607
2.6599863 -3.189817 19.020584
-3.1042507 -3.4985075 20.259668
1.9869013 1.8143735 18.534372
3.7558138 -2.382422 18.786913
4.9694643 -2.0134141 19.964197
3.2471352 1.2029468 18.199532
5.3466568 5.6281881 21.353535
5.7215257 -3.0969453 19.579676
1.8746895 -1.0626407 18.691135
1.1949389 -1.5044799 18.213501
0.92486608 3.8913674 17.814983
5.559494 -4.4087601 23.786331
-0.54463518 -1.6989923 17.047346
3.3995342 3.1570525 18.51693
0.47220692 2.9717236 17.230904
-0.34652245 -1.5798979 17.047712
-1.752774 -4.778758 18.961599
-0.55025685 -1.7492125 17.30265
-1.0669134 -2.9194129 18.126795
6.1503401 4.1683788 17.977865
-1.8474411 -0.40879989 16.676231
0.26317701 2.0208924 16.374527
-2.435065 -1.7971287 17.197664
0.56045163 3.9835696 19.166725
-1.0450708 -4.3060641 18.953506
-0.14905289 -2.2788999 17.460381
-1.8758361 0.80126518 17.609245
-1.317309 1.7395382 17.262329
17.85561 -10.256598 29.364967
0.56826961 -3.6666658 17.68223
0.005146116 -2.4577091 17.348993
5.0874715 -0.76875079 19.708267
1.608633 -1.6654205 17.672703
-1.7446775 -3.6294799 18.749464
2.0605328 -1.6993859 17.465729
1.0371511 -2.2890644 17.775442
-0.25132105 -2.9620719 17.862188
3.9257991 -0.41831809 19.099691
0.428821 -3.0474522 17.754038
2.4893913 -2.5003357 18.128071
0.52947867 -3.4772565 20.507492
1.1113529 -2.6360626 18.655176
-0.27278677 0.22839455 17.262075
16.897497 -10.007456 26.139496
16.858339 -7.3834014 23.452396
2.545958 -4.8911982 19.733566
16.778664 -7.3459625 23.38435
-0.81602323 -0.2118521 17.014088
2.5835924 2.7981269 18.315813
-1.3772852 -0.6507442 17.065506
-1.8390124 0.37678733 16.882685
16.954006 -10.026289 26.237331
-1.6154827 1.6494472 17.562201
-1.9292219 1.3116353 17.674187
-1.9680173 -1.3187292 17.384928
0.4803513 0.78207076 16.903572
4.6085844 5.3929591 19.550694
0.61735642 0.59118634 17.153742
14.653836 -9.1516466 27.705215
-0.13348028 0.25097895 15.428679
7.4141054 -4.3544216 22.49552
-0.5166142 -1.7592297 17.235239
-1.0244917 1.3304389 17.80323
0.63010526 -1.7200707 17.612841
-0.96071768 -1.1803799 17.065659
6.9169493 -5.6018181 23.511631
-1.1795015 -0.50445545 17.23357
-0.70294058 1.6860801 14.077555
5.1710653 -4.085978 22.406689
13.744602 -1.6894279 26.881474
12.746123 -8.9500732 29.250187
-0.66535664 -0.55303681 17.211294
-1.168211 -0.47810525 17.152502
-0.59553695 -0.042816419 16.851498
-1.006964 -3.2319837 18.397457
-1.9077514 -0.34531382 16.979845
-1.8128468 2.6100519 21.603739
-1.6731466 1.6812594 17.925243
-1.0898535 -3.3269854 18.791103
-0.67458522 -0.1197292 17.607798
2.5675344 2.7632606 18.070099
0.76513445 3.44734 16.00515
0.39513394 2.1164792 16.724588
0.67565393 0.61550593 17.436831
4.7569723 5.5608454 20.057419
-1.2933393 1.7077767 16.914906
1.218105 -2.4799337 17.90522
0.06276533 0.18450806 17.566872
-0.5403285 -3.2952704 17.600208
-0.66323447 2.0628133 17.974178
5.0570846 -1.0012509 19.839035
2.32777 -1.6071782 17.901779
-0.83238375 -2.8133874 17.556875
-1.6996579 -3.6991928 18.533585
5.8625073 2.0419259 19.623137
1.5404701 -2.1803107 17.786753
3.4405513 -1.0304508 18.923204
6.1539245 -4.2274814 21.46615
5.0244579 -0.7900852 19.677744
-1.054898 -3.7027822 19.08988
1.0102422 -3.9773176 17.966881
2.4697633 -2.4547479 18.018047
0.84064651 3.6107829 16.625956
3.310308 0.20428671 19.902298
-1.1098324 -3.3025434 18.738312
-1.0515536 1.9210329 16.702635
0.22549793 -1.1704162 17.378389
1.2194275 -1.3074799 17.811497
-0.55298495 -1.7270861 17.215273
16.067421 -1.7520115 24.777565
20.011892 -2.2640555 31.38098
5.3498068 5.3785372 20.871166
0.94123745 0.25390193 17.951536
-0.79663444 -0.22011267 16.832485
16.361118 -9.5562019 27.198236
-0.2298446 0.20481667 17.020128
7.0990114 -4.2340522 21.575001
2.9126458 3.9636729 17.681915
-1.035295 1.3521857 17.763508
-0.22086397 0.20125253 16.848721
-0.99982882 -3.2513099 18.556107
0.27387783 -2.8391418 17.70154
1.219952 3.5083871 17.454895
1.3865106 -0.40722984 18.329475
-1.2910761 -4.8508735 18.846445
18.587698 -10.677666 28.406641
14.544033 1.8442405 20.946651
1.3817971 -0.32394445 18.171162
-0.049864471 0.3204093 17.476599
-1.0557903 -4.3735414 19.290983
-0.92685509 2.2200241 18.007942
2.7676558 -2.2786012 17.926245
1.7559178 -2.0710073 18.113789
7.2800927 -4.3751731 22.008228
2.5083494 0.95041108 18.546875
2.6598577 -3.175169 18.965733
0.3546153 -2.808368 17.266171
6.5137696 0.94788718 19.347208
5.6956387 -0.43285325 20.189734
2.9569676 1.3380355 17.771433
5.3180542 -0.34797665 19.498129
2.9862797 1.3506155 17.957664
-1.4597471 0.14128083 18.371717
5.8209848 2.1407466 20.444889
0.31088606 -2.8442845 17.604218
3.1306329 0.74788237 18.244595
5.244544 -4.0797491 22.837667
-0.40321696 -1.9229549 17.280767
4.9946904 -2.0288057 20.105925
0.29370412 -2.8867741 17.872898
0.53939945 -2.1729939 17.698208
0.71311742 -1.2039466 17.459156
0.63299847 -1.6645932 17.352707
-1.3623338 -1.3613536 17.656885
0.4242529 -3.0908492 17.876232
0.44035569 -4.6099586 18.54446
0.15551493 -1.6448385 17.338619
-1.8150213 -4.4200253 19.636734
-0.96216446 -1.2008008 17.391907
0.30353084 0.65794021 17.188744
1.3110667 -0.33884549 17.219265
0.85407245 0.20570664 16.781618
-1.2360719 -0.86790454 17.24539
4.8377051 -0.74049735 19.317142
3.1320872 -2.0082319 18.344786
-0.80147934 -1.3840948 17.082294
-1.0454379 -3.6450367 18.836386
6.4457483 0.96276176 19.874804
6.3896031 -1.0059395 19.304012
-0.59534025 -0.75338674 17.370136
2.473511 -2.4516816 18.237429
6.2182765 -4.6401186 20.837936
2.9761276 -0.40591118 18.528843
16.686773 -9.4638023 27.494976
5.8950453 -2.3731019 19.743368
0.48079059 0.75426584 16.916054
3.1656818 0.15473315 18.841125
11.743216 -2.3508751 26.843811
2.599344 -4.9921899 20.085104
16.616142 -7.2767563 23.171638
1.7519468 -0.90799206 17.759531
1.8666511 -4.0341787 19.454077
1.9035792 1.8286265 17.792839
-0.26663601 -1.1036017 17.608448
17.30291 -2.5833271 22.198734
0.88934243 -3.6429529 18.039036
-0.81440675 -1.415904 17.223204
2.7493954 -4.3162341 19.468925
0.56330991 -2.1861434 17.502216
1.0905459 -3.4906235 17.990803
5.3613429 -2.7798438 19.665279
0.9109363 0.25869793 17.296207
0.079576313 1.2954814 17.661892
14.047029 -1.6516354 26.737442
17.166971 -5.5181246 22.062035
0.37522629 -0.17195569 17.312429
2.2972417 -1.6023214 17.903065
0.54085857 -1.8100117 17.241482
6.6527271 0.92513376 19.694889
16.992699 -7.9027338 22.032139
16.343082 -1.761601 25.014477
3.3526909 1.2214975 18.555008
3.7605572 -1.0858941 19.086668
3.4123981 0.74563968 19.010311
5.8122249 0.19815907 18.80632
2.3254457 -3.3969221 18.825836
6.2491646 -0.60093331 19.106724
7.5524645 -0.36707848 21.324814
6.6685476 -1.0617199 20.082104
0.8665812 2.0230682 17.769289
17.333124 -2.6078236 22.205296
0.19515201 -1.1978127 17.507607
1.5498782 -2.1634631 17.738611
0.28423741 -0.66762179 17.179949
2.4964242 0.93809396 18.387131
6.9968753 -4.0917535 21.29735
2.6446586 1.656081 19.523235
2.829988 -4.4786587 20.500925
-0.33059075 -1.5872216 17.179619
0.49251989 0.77043319 17.011824
2.2706275 -4.5624094 20.56547
2.4233129 2.6996369 17.696449
2.6728396 -3.163265 18.911499
5.2521992 -4.0436358 22.689453
0.48009515 -2.7899899 17.987997
1.2830274 -0.87180233 18.006041
0.069235712 -2.2072182 17.705667
0.26942518 -0.70892549 17.718281
1.0666693 -2.360188 18.114914
1.7020582 -2.0159781 17.768286
3.1008241 -3.2533593 18.957237
2.6314464 -0.1141727 17.845493
0.56506819 -2.0560513 17.818485
3.561729 0.79873347 19.894346
1.6967273 2.0981991 18.529417
7.1779246 -3.2265668 20.459898
0.85039985 -0.25093329 17.493664
2.4181955 2.6365983 17.390455
0.54350638 -2.3039494 17.68923
1.7919816 1.9953026 18.28223
4.0691595 -0.44315463 19.640522
-0.27824804 -1.1118451 17.377151
18.08869 0.27226293 22.697552
1.9496958 1.5184894 19.233265
3.3782401 0.73169112 18.637943
4.1270738 -0.45474958 19.837032
2.8734312 -2.726526 18.174181
6.1887522 -3.3173089 19.933857
0.98968416 -2.5857508 17.589699
6.0760016 1.6774843 19.404995
4.7451286 -2.9978168 20.260845
7.0667195 -4.2288094 21.248781
3.4942997 -2.797507 18.455448
5.9266739 -4.0134726 21.909889
4.1853614 0.43702963 19.531416
3.9803081 0.49834687 18.849091
5.3178158 -0.34795761 19.447029
0.78773439 -0.7072345 17.399433
17.167246 0.34009063 21.803097
7.1147103 -2.0289707 19.711283
14.122486 2.0590398 25.712347
15.074229 -8.2077847 26.902771
7.3963766 -1.8009439 19.920633
0.88804752 -3.6554713 18.064938
3.4698989 -2.7939751 18.366186
5.1612377 -3.0168886 19.859144
6.5082812 -1.0265616 19.623146
11.562647 -3.6704137 26.937189
5.8439951 1.3698095 19.195221
5.6211662 -3.0307851 19.287056
5.370719 -0.56909633 19.237495
6.1187658 -4.398519 21.067801
3.0262442 -1.9518627 17.875689
6.3192549 -0.99908817 19.228691
6.7593055 2.1450157 19.999725
18.141523 -5.9061661 23.043566
17.811201 0.31253779 22.454838
5.1017895 -1.6748142 20.030975
5.2202358 -1.806757 20.421318
5.2030764 -1.0265989 20.811012
7.5464172 0.73791802 20.376495
8.3192072 -3.6020308 22.167284
10.08707 -0.87972432 20.210875
6.0328121 0.81113625 19.493984
7.2697425 -1.2331488 19.826019
6.5527368 0.94320357 20.078358
6.7912979 0.87298572 19.721817
6.5018659 -4.8778729 21.74861
6.1821246 -1.4252796 19.007662
5.9091797 2.1054413 19.609966
5.9214535 0.74038953 18.938202
5.9473076 -0.094843924 18.833752
5.6323771 -2.403198 19.441975
3.8107524 1.2048055 18.444025
6.2513905 -1.0711107 20.069561
5.658937 -0.87496805 19.421423
6.7696104 -0.65501398 20.544628
5.583024 1.4159912 19.557404
6.2487659 -2.6069429 19.534592
10.823537 2.192616 26.145817
8.9786348 2.0213304 23.122194
6.1213045 -4.5670586 20.192368
7.1418595 -2.0286715 19.901312
4.8500671 1.8369138 18.86599
4.1479349 0.57688576 19.856064
16.871309 1.7981939 26.283039
9.1514025 2.340663 23.569805
22.126968 1.710016 23.747486
5.9454689 -3.4389482 19.909954
5.9285812 -3.407917 19.787048
6.3594198 -0.60350621 19.511875
4.7468672 -1.3162861 20.116243
5.4784875 -0.2926048 19.66325
6.3437853 -0.93903071 19.754772
6.3091965 -1.4910302 19.410345
11.725815 -1.2585363 19.197407
9.6914358 1.7797809 21.559126
17.027138 -7.7962799 22.110394
4.7479491 -3.1489635 20.44463
5.9988217 0.2456969 19.411018
6.2508202 -0.91558903 19.522274
6.0212049 -0.089984499 18.991169
5.0346069 -0.87169778 19.883955
5.8297434 -0.08290948 18.54818
5.1371813 -0.96906793 20.475452
19.159882 -7.116087 22.460808
21.489248 -8.179163 23.465191
5.0902038 -1.0020268 20.017002
17.263134 0.32451153 21.904701
7.1789484 0.28966296 19.178167
6.6078205 -1.4689245 19.42029
8.577075 1.1969235 17.05386
4.9536905 2.1216528 20.949425
5.3504252 -0.28667474 19.218683
5.2027302 -2.0610082 20.613922
5.5335355 -0.086637624 18.811428
5.4947333 2.7176225 16.827202
7.9267673 -3.3139491 21.033651
15.885158 2.9566159 25.571756
5.7918649 -2.3177726 19.45171
5.0331969 -1.5993574 19.691782
5.8887954 2.048511 19.699564
8.4934597 1.3745105 18.352736
7.0223689 -2.8082051 20.132488
19.059147 -11.091511 31.677795
6.1589117 -2.5233684 19.249744
6.555687 -0.071109839 19.399315
20.657875 -8.1194172 22.865307
6.0278807 1.4389546 19.911491
6.8258433 0.9447735 20.23551
6.5542626 0.0020883605 19.514214
22.639933 -8.0953102 22.273827
21.594486 -6.1778169 22.777212
21.43832 -4.5304446 21.172009
25.621565 -8.1720695 24.492107
9.5857992 1.9098426 23.360592
22.622807 -4.3422785 21.175594
21.332903 -6.1232967 22.584219
23.45668 6.6643052 23.667479
24.844191 -5.8885312 23.93775
24.497965 -8.9366827 23.871998
21.296352 -6.1489391 22.529917
21.978336 -4.4733849 20.601728
16.025858 -2.5457454 20.65193
20.379356 -4.1865168 22.906898
20.515728 -7.3080206 23.359385
20.582029 -4.2620001 23.130713
18.638071 -5.0387506 21.468706
26.251011 -8.4391031 25.005014
22.076298 -4.7161584 24.60885
24.737499 -6.5933757 21.400944
24.520191 -4.1971774 19.154646
21.873953 -7.0560884 23.36927
21.713322 -5.6316977 23.438938
24.276445 -4.7117643 22.396763
21.997982 -5.7066126 23.727873
20.111044 -7.1704731 23.112148
23.111439 -7.1891522 19.540913
23.524712 -5.807024 22.968964
21.03458 -3.7481549 18.51371
23.776133 -7.9510236 24.832954
23.32966 -6.8939667 18.266912
23.544502 -6.9587803 18.417917
23.99954 -7.5845909 18.837736
23.129372 -8.3408747 22.79377
24.194078 -4.1269341 18.957499
15.27623 -4.5861917 19.823687
31.538643 -8.4591703 23.138048
24.334776 -3.580178 19.253723
23.96283 -4.0353646 18.782955
20.668146 -7.853508 22.784521
28.801401 -6.9696479 24.326725
28.870522 -6.9999046 24.335712
28.096069 -6.7531195 23.736897
24.798962 -5.8798599 23.893776
20.540539 -7.7041907 22.481888
23.485746 -6.92693 18.402943
27.921558 -7.1500611 21.317444
17.171177 0.62695593 22.068634
22.370922 -3.868773 22.383793
29.60758 -6.2921457 24.675798
18.279636 -2.6243331 22.968132
27.951048 -8.4200573 24.478529
22.397005 -3.9588556 22.21104
21.527203 -3.5725732 22.507568
31.195108 -4.0422921 24.247486
23.260124 -4.4394598 21.529648
38.205334 -8.1021271 28.515062
28.382057 -3.6381004 22.597425
33.521118 -3.2865188 27.07406
23.591492 -8.5098162 24.321003
38.067631 -5.1508813 28.598427
14.895155 2.4553506 27.857981
14.813652 -2.0098906 19.377186
22.759342 -2.7682538 18.0877
19.18367 -4.2541709 22.895868
31.074718 -4.319952 26.814058
27.26767 -4.0223584 25.254774
22.606331 -3.5446863 21.98205
42.394638 1.8762834 28.983622
29.404505 -7.5921774 23.953514
19.101507 -7.0879517 22.423763
23.820486 -4.3902678 20.251741
37.459202 -4.2780204 29.993046
25.434948 -3.8519187 20.078268
20.611399 -3.2684259 19.198454
26.865618 -7.3549323 21.296827
11.46164 2.1918793 25.049625
27.569925 -5.1279044 22.580042
22.57905 -7.2425194 21.647041
19.489414 -3.9990356 22.043644
31.265362 -4.3746014 26.949909
18.358328 -4.8635068 21.057318
21.507816 -2.7067697 23.247482
21.939644 -7.0200224 23.138617
21.691235 -7.6529198 23.359003
29.752979 -6.3364692 24.788021
21.639139 -6.2075925 22.819235
26.716154 -5.6189942 22.774521
21.312569 -6.141324 22.518671
21.94537 -7.8426261 23.603573
29.638668 -4.0225286 25.689888
23.532381 -4.618432 22.417725
24.139256 -6.538878 21.190399
29.004364 -8.7247076 25.172314
24.798016 -5.8006148 23.852072
22.053663 -6.3237743 23.578915
22.107227 -7.0824261 21.393696
17.570211 -5.6764078 22.366198
28.451824 -2.7861714 21.555141
24.869986 -5.8721361 23.901243
27.938999 -8.4270697 20.893692
21.090525 -6.6893368 20.543633
27.385532 -6.631474 23.194271
28.113926 -7.2659359 21.513233
24.834642 1.045873 21.875742
30.556362 -7.3079081 23.741032
21.617603 -2.7438307 23.289257
27.596121 -6.4438696 25.911272
21.496637 -2.5283208 23.175257
28.033424 -8.1677179 24.686422
22.611025 -3.9501224 22.534962
19.218704 -1.0930429 21.895149
22.630808 -3.3758879 24.088215
17.548893 3.1623676 16.639973
21.748901 2.7581153 23.480022
20.60607 0.25134301 22.505629
21.054573 2.5017056 22.81291
20.250484 -4.2108316 22.886883
19.504337 -1.044413 22.025032
19.132868 -1.0924308 22.299261
17.330828 0.59198415 22.248972
19.547562 -1.0832633 22.159397
33.089897 6.8725448 26.850296
20.178606 1.4801246 21.990957
27.751225 -3.4894445 22.560596
20.980444 -5.7978106 22.591171
21.213318 2.5334249 22.940697
17.213873 -1.2416413 21.769876
22.333641 -2.6951194 23.932638
22.888851 -3.6520166 23.056614
22.024113 -4.2801328 21.237255
20.826916 0.19577853 22.852411
18.644159 -1.0333775 21.85223
21.412735 -6.4409995 24.941607
18.653915 -6.2359743 23.457346
21.616497 1.7143269 23.223202
23.982096 -5.1795101 23.417324
21.325426 1.546597 23.084009
22.405502 -2.9184146 24.83423
21.419458 1.6733644 23.097286
22.015078 -3.8738403 22.445465
21.154026 1.2077107 22.903229
17.093327 -5.1555099 19.18409
20.347357 -1.1719472 23.050737
26.979305 -6.7880087 20.737143
22.782501 -5.0578966 21.773264
23.159273 -7.4602513 22.999119
28.919439 -7.4914846 22.045641
27.503731 -2.9121568 19.748173
23.086321 -4.7990704 21.565578
27.102854 -8.1609898 24.406715
17.822527 -1.0280807 20.98967
21.105307 1.7708845 22.357182
21.386423 0.21543913 23.314951
21.498909 -7.6318893 23.249285
19.053253 -4.0788488 22.118248
24.24345 2.6848803 27.44973
20.922203 1.2193772 22.69208
22.717169 1.8480612 20.276127
22.422382 -3.6868298 22.714396
27.46216 -6.8758888 21.021561
29.269962 1.7114532 25.385208
30.700417 -0.63828826 26.179922
34.791225 -1.7022355 28.94206
29.395523 1.6774577 25.544849
31.099003 1.6047804 25.217453
31.320143 -3.7755432 22.916142
23.118486 -4.1324687 22.682552
30.818577 -0.60719359 26.251465
21.931633 -5.8455014 23.64661
30.036667 3.4497616 22.05065
31.731163 -7.4359965 25.530487
24.898403 -3.5417266 17.282848
28.175165 1.8560746 24.925957
29.936794 2.1376963 26.426575
29.324636 -3.413208 21.391268
29.326572 1.6706938 25.470863
33.558311 0.081263721 26.543941
25.680885 -4.9936919 22.094555
31.023682 -7.3711925 24.215498
22.794975 -4.8690777 22.400473
29.42013 0.015476709 22.001266
30.995436 3.8792663 24.810143
21.259384 0.2981354 23.028568
19.926895 -4.0710983 22.740044
22.556358 2.6218331 26.447723
25.385237 -3.5155032 16.431164
30.227909 -0.63523525 25.827297
29.278259 -2.6330123 25.770931
18.648111 -0.37562001 14.398156
28.993902 -2.8984399 20.504572
32.191624 -6.5539627 23.659565
30.259953 -7.1493058 23.633413
26.794062 1.8539064 24.277342
31.003199 -4.1270628 26.670666
28.901459 1.6745216 25.105417
31.304592 -0.94940376 26.381126
31.271729 -2.2311022 27.024025
29.633518 -0.74684107 25.350742
28.377834 -2.9762893 26.235733
22.529516 -3.7793264 22.562687
23.535845 -4.1622667 21.361008
38.217136 1.8119881 28.455812
24.41785 -1.7780495 17.838469
22.438786 -4.545085 21.178553
24.660793 1.8508635 16.903881
23.807423 -3.7540696 22.877762
24.053455 1.8792465 17.070482
23.228266 1.6651628 16.382275
34.063782 1.9273951 26.859972
33.917984 7.0381117 27.370689
29.314667 1.1645504 25.449146
32.717152 -3.1713023 26.56167
25.543964 -6.5233374 24.774492
27.69252 2.5384333 25.882732
28.821186 -2.0534792 20.350605
22.686708 -3.9561749 22.604748
22.065334 -5.4167342 21.919823
38.440331 0.2144776 28.586956
23.86496 -2.7147145 18.530605
29.277544 -4.0841446 25.555283
28.928944 1.9540435 25.86475
32.7901 -4.4086599 26.105515
29.357777 -0.60785717 25.488462
34.752747 -0.67831486 24.449638
32.636208 2.1142147 19.364412
34.951714 1.4325786 28.408772
102.99388 1.5777223 14.605028
99.283607 3.1471076 17.214054
24.882689 -3.5540345 17.27067
38.609577 1.9626918 28.764809
23.94129 -2.7323532 15.893073
25.996172 -5.8174205 20.05477
28.65239 -0.4179689 25.000456
37.216927 4.9632654 25.959831
29.365944 -2.5341806 25.829624
38.164436 1.7694247 28.441162
24.217522 1.8276411 16.782948
23.064049 1.965381 23.305698
26.426573 -5.198184 20.411209
25.553249 -3.5464642 16.618555
23.267956 -5.121644 20.231747
29.515972 1.2504529 25.455898
29.421734 1.590915 25.620337
32.929947 -4.3850403 26.36599
29.123478 -2.4478052 25.62138
28.841877 1.109241 25.087204
28.265379 -3.3581247 26.185432
33.747173 0.19126147 26.694027
45.424152 -1.244848 30.027607
28.421318 -5.7689266 21.596451
24.521671 -0.59736067 16.348625
31.046734 -9.3960247 18.460188
29.148975 1.7206216 25.27972
47.332237 -7.743371 8.8703213
24.020771 -4.4781656 18.82485
42.29216 -0.69855869 28.963234
34.064869 -3.5323629 27.513962
40.182705 1.8031917 29.64591
23.658405 -0.56612897 16.045315
25.972336 -2.0983989 18.805233
30.18129 1.7950654 18.540701
39.709045 -0.30335066 27.27564
29.682812 -0.65894985 25.733513
23.972322 1.7897811 16.611137
40.102734 -0.54677856 27.615208
29.534676 -3.0656462 16.941936
42.193798 -1.2802367 28.26786
30.456585 1.8213408 18.703114
39.041004 0.039856523 29.328287
33.545853 1.1909275 27.102486
38.349945 -2.4361961 28.524265
22.504341 -4.7876601 21.461834
27.324146 -5.4198604 20.961128
22.633633 -4.7446375 20.836281
23.98468 -2.4136033 17.976254
37.811073 0.13575657 28.353104
49.046478 1.5055225 32.621807
28.729239 -0.59387183 17.266809
29.668671 -3.1313803 17.663437
28.412262 2.5824308 23.519665
41.232548 1.7415864 28.273153
25.67223 -4.6935863 20.520422
44.092476 -0.081213951 28.247416
26.032089 -2.4434965 16.295902
34.68383 2.0931737 27.739147
30.792868 -8.0477276 9.2896919
25.992332 2.1220717 17.794729
24.406235 -2.933332 16.295219
32.941208 -1.1912675 27.182018
22.57041 -4.7894483 21.502064
34.488503 2.1397111 27.269501
28.574877 -6.948946 24.246342
30.373211 -2.5849869 25.791941
29.606903 -2.6730559 25.344944
29.821606 -7.3356814 25.153584
32.804893 1.8975689 26.399063
41.708736 1.060648 7.6891222
37.584435 -0.056374192 27.75333
25.07132 -0.72254032 16.656479
30.500683 -6.6169872 25.330433
42.808113 2.5673125 29.127369
20.103355 -3.0811491 18.456642
26.703812 -1.8960942 19.008583
33.071777 -1.9660375 18.977606
27.031033 -2.7448847 16.989746
28.203091 -3.0645475 24.699341
46.564255 -11.863239 4.3173437
46.95808 -12.002453 4.2871761
38.161552 -2.3940375 28.451424
48.971077 -13.43399 5.2572823
24.447121 1.8513587 16.794199
25.73093 -1.8838611 16.165836
33.062893 -1.1950362 27.275677
82.7043 -2.5473878 3.770473
71.176498 -6.317791 3.310256
24.401112 -4.6272926 19.008625
29.333614 -3.8981676 24.195375
23.664902 2.4252148 16.854801
29.463551 -3.9121687 24.398026
29.209042 -2.6830816 24.965099
29.124733 -3.9385569 25.318581
32.7164 -4.3424106 25.023909
71.349022 -6.3822994 3.1149268
48.607712 -13.661898 5.6346135
53.103577 -6.7101717 3.5680532
63.176899 -8.014946 5.9907331
70.837387 -2.0825729 2.4917483
63.581181 -4.7349949 5.1786718
29.596638 -3.9381573 24.424938
29.33107 -2.6110382 25.129499
64.507973 -13.110915 3.6459708
37.931591 -0.10240175 28.053211
29.609875 -3.864392 16.567019
57.03661 1.7998677 33.385727
44.306545 -0.12381565 28.421583
30.314846 1.8539379 18.184357
29.259109 -7.1422219 24.781021
62.569733 1.7979258 6.6740918
45.313744 1.9314868 3.9571059
63.146912 -6.3691425 5.28545
47.634048 -8.307682 4.7176814
28.573769 -3.6650574 16.100706
62.193993 -6.9280796 4.7042885
64.477837 -5.0189896 4.9784327
38.743404 0.048942193 29.045273
23.761631 1.8338722 16.955297
62.761723 -6.9402742 4.5826492
63.430069 -7.5438638 3.8189888
30.852367 0.16863805 26.381935
30.519444 -1.2388854 26.067978
46.421921 -5.842505 4.3799539
43.830345 -11.260228 4.6651239
30.082798 -7.871026 24.366453
28.814587 -3.9508457 25.151104
29.220478 -0.80635959 24.658812
53.278061 -10.258329 4.2928782
66.931168 -9.2668114 7.5654945
70.847969 1.6171716 2.7379799
63.193588 -8.0516758 6.056838
71.719009 -6.3937659 3.1174278
77.192818 0.026297346 4.2729945
64.975143 -4.784482 5.0391507
63.377388 1.7816156 6.8525877
54.976444 -10.334377 5.1851606
75.20723 -0.40863979 4.6974649
69.848419 -3.8685188 7.2682943
80.23391 -3.2193778 4.0633988
78.631279 -3.1736655 4.3153543
27.833656 -3.4938743 21.910938
68.367393 -7.430882 8.2182245
90.839249 -4.3656225 9.4934359
83.494484 1.0596772 11.465672
57.049656 1.7725807 33.359962
34.038948 1.3092529 27.705166
24.337418 -3.5690806 19.225163
30.952053 -0.58964562 26.306915
29.443172 1.8084092 24.918949
28.990227 -3.7880399 16.213686
30.515671 1.81894 18.646996
38.209274 0.50958991 28.516392
35.768871 -1.2562258 27.789627
23.996071 2.4452097 16.745344
29.229622 -3.2904906 16.573921
24.448709 -2.9299128 16.272505
39.129478 -2.886224 29.124594
24.812485 -3.7375879 16.121483
87.052917 -6.0967164 7.8662691
42.858276 1.9494284 29.313166
77.300346 -0.10406503 4.3488646
46.689331 -8.1060991 4.8071566
43.986328 2.7324841 29.964359
68.770363 -7.2852983 7.6974764
65.318138 -6.7702193 7.542994
99.524216 0.70328623 12.202291
70.95433 -1.9969428 2.3934114
96.246872 0.62398005 12.291328
121.36025 -11.798343 14.669748
91.207191 -4.195395 9.7872305
62.910927 -7.8850985 5.924386
101.23541 -5.6921344 15.632543
54.909439 -10.153027 5.9739151
33.976032 -2.2852275 26.905048
25.134415 -3.4742582 16.45892
58.228359 1.8039834 33.961235
115.99334 -11.026854 14.740774
119.60155 -11.111207 15.004004
35.80843 2.7735975 16.653349
23.034849 -3.6242371 20.277515
23.431351 -3.3539081 16.861082
41.029381 1.7901692 27.664837
34.108997 -2.4830072 26.904936
63.164867 -10.793971 5.8701534
38.351013 1.9665468 28.597099
24.390739 -3.2364452 16.734661
30.108566 1.9861422 18.819963
35.088493 0.45634758 27.639217
25.940838 -2.2713175 16.376833
63.392021 -8.2109518 5.9615998
67.853065 -4.9898696 4.5968952
62.950306 -6.9104676 5.4213619
87.5914 1.7949753 7.2908835
87.584579 -6.2304344 7.8353763
80.029373 -0.25405103 4.2987609
88.242844 -4.4351521 7.7840943
23.90374 1.8726062 17.014288
102.0787 -2.9328465 13.661949
43.385498 1.6475135 29.660728
65.927483 -3.3944659 4.7972131
78.016617 1.9271114 12.42832
118.88726 -12.819426 9.0368862
82.016479 -3.8943007 8.6119804
98.800621 -5.6053901 15.8952
103.38063 1.6342305 14.574485
92.669373 2.9486384 16.825073
103.67178 -7.8718371 17.07412
94.606102 -11.443559 20.22245
23.902802 1.903376 17.03278
38.418392 -2.7512517 28.552975
39.369614 -4.6772871 29.10285
38.462875 1.9920594 28.682814
33.031025 -1.2164996 27.2418
113.0713 -2.8228502 13.509399
69.558014 -3.912585 7.2503128
96.219139 -7.2321024 16.933443
24.486353 -3.760951 19.412737
96.754776 0.46478915 12.39011
87.352669 8.4753208 7.8327203
28.57523 -4.8292136 16.681335
85.841484 1.3391337 10.271731
86.584656 1.1248324 13.80859
98.066055 0.53576636 16.870266
119.29045 -2.3589609 18.497829
95.70372 -7.0312934 16.802567
23.831509 2.4355774 16.992352
45.304142 -8.7906828 17.984291
25.796709 -0.62165511 17.203115
23.204679 -3.6975825 18.166843
25.606266 -3.587147 16.491417
24.385759 -0.48720723 17.16036
62.192581 -10.404495 6.0179787
28.050488 -3.9910457 16.603138
25.252911 -0.33965468 16.024849
23.798557 1.8450823 16.931576
25.003241 -0.72456962 16.620882
95.471039 -0.26235545 9.3882189
24.98543 -0.72098643 16.618269
45.862473 1.6530559 30.708635
125.46387 -12.381946 14.72642
94.35022 -6.7430234 16.537697
76.234039 -4.5079823 11.169244
95.930977 -10.108309 17.098921
96.480415 0.55394638 16.908649
24.057354 2.4306238 16.659561
108.30045 -5.7050924 19.505789
95.026588 -10.941319 19.120838
70.03595 1.6455758 36.078957
28.096104 -3.8246222 16.528164
40.757065 1.8200821 28.119305
24.887661 -2.8460479 16.321623
40.838848 -0.18555015 27.97691
39.290932 0.42495149 29.654713
64.52092 -11.55637 6.0088358
67.898438 -5.9563904 3.7045598
63.414284 -7.5736232 3.827306
63.372837 -8.3472786 5.8821702
93.034714 0.22795698 8.5687819
104.66156 -5.2046432 8.972662
25.54916 -2.9171696 16.584208
84.285431 1.3138367 11.929975
81.578094 -1.8792856 14.110556
142.5818 -12.242185 24.96192
69.899628 -0.11069037 35.480114
73.433548 1.972028 35.126572
76.002151 2.0098987 36.428913
39.670372 -0.32339069 27.309803
65.268028 -5.7668085 10.196369
30.66762 2.0474637 19.046463
30.212265 2.0749173 20.302147
87.524605 1.8424166 7.3224688
24.211029 -3.1828105 16.673613
90.685005 10.304842 16.254642
75.038544 -1.9342029 13.805054
103.40219 10.626292 20.922314
89.00412 -9.511941 18.716473
28.517403 -3.2728686 17.664917
47.237846 1.8249502 31.668049
46.216183 1.7471564 30.96624
45.106773 1.6282386 30.203875
64.626137 -4.0170593 4.9109011
30.598375 2.1849873 18.355524
62.787968 -6.9939466 4.6330285
75.826866 -6.1389441 6.6841054
90.204041 -10.31455 18.68137
45.369469 -1.0666595 27.980598
95.539711 -11.743928 20.349474
55.287827 4.3920794 22.049488
94.875824 -11.658005 37.066132
99.121399 1.4279091 18.840502
41.353607 1.8629155 28.515068
29.858059 2.1456301 19.044416
52.19479 1.9467249 32.413109
54.68441 0.029414557 33.10569
63.589928 -4.803596 2.1887767
79.81144 -3.7625313 4.9758511
68.253784 -9.850256 8.1959801
92.392868 -0.059193745 9.4681511
96.766281 -8.4126415 17.07349
61.874844 -10.157587 21.928061
95.183807 -0.932181 9.7818098
64.360146 -8.4154902 7.6642895
72.644371 1.6976664 34.339874
80.411148 0.081723444 4.6190734
97.078209 -10.277413 37.389164
29.33712 -3.096936 16.865171
95.012756 -10.936592 20.578234
25.899496 -2.1377869 16.327181
56.272614 0.099425614 34.031288
71.260902 -12.130774 8.4663115
74.893707 3.9683616 4.4527764
86.08461 -6.159935 8.1698942
71.537201 0.02890192 2.7773011
42.455742 -0.14866851 29.17943
58.317047 1.8496194 33.579903
79.638016 -6.5921969 5.8410597
75.224915 -3.6854768 4.1862307
101.29517 -1.2264135 17.438372
98.254669 1.6396265 10.310258
116.38892 -9.0395603 21.311489
86.28772 0.22424988 37.189873
65.37114 0.12192268 36.883522
66.457153 0.062503517 37.479137
69.978699 -0.16239044 35.480598
74.593575 -7.594286 38.015808
70.679924 -1.218237 36.618839
30.656723 2.2082303 18.407373
56.032166 0.15601128 33.821671
55.531921 -6.300549 33.351933
55.857384 -6.3433304 33.565956
47.712837 1.9950531 30.240715
56.358521 -4.5999174 33.202396
58.593296 -8.050725 33.689999
75.262749 -7.6061277 38.156979
79.619339 -3.7511249 4.9705448
72.994614 -1.6937146 34.58535
97.3582 -5.8479686 13.567827
67.236572 1.1265845 31.663759
81.063568 -2.5496974 40.757656
72.37384 5.8495474 34.323326
96.232033 -11.553783 36.556824
122.39374 -9.619957 23.061775
112.08393 -8.5455761 21.634678
98.886688 -6.4061155 42.527718
91.282867 1.8033266 37.180725
95.897018 1.5296423 38.919582
44.568897 -0.030362997 28.536119
30.91465 1.9724029 18.465473
59.218704 -3.9800663 35.634068
57.60376 -7.8702602 33.228916
56.214813 -4.616744 33.053547
75.07209 -10.816996 -0.19327521
56.580917 -7.7854996 32.787663
66.978745 2.172977 5.6073236
51.503571 1.9156585 32.006268
81.629105 -5.6797938 40.781258
71.958878 -6.0281091 37.833298
78.351883 -6.9710755 39.329384
63.811867 -4.0026226 4.9950414
72.13504 -1.1369199 37.321972
80.519699 -2.2972713 40.486942
86.461296 1.8091475 38.457779
82.391998 -2.3868506 41.368683
67.58213 -9.576416 8.3381233
90.970955 -3.7871802 39.9744
118.40122 -2.0668049 18.585369
85.844055 0.40886369 36.859669
118.09197 12.788005 36.232155
62.667103 1.811191 6.6356235
56.039474 -3.8707747 33.702728
55.561287 -8.2729311 33.611988
55.838921 -3.7905622 33.521671
70.998566 -7.8851442 36.97427
79.081024 0.11730075 4.6966195
75.754387 -4.0219417 39.566582
84.279572 -2.9795566 42.416595
92.394257 -5.9452147 43.964127
123.31578 -2.5985627 18.601383
95.763168 -11.005398 19.274338
87.183342 0.048897676 37.67889
96.76622 -10.047389 37.491901
69.441841 -2.904808 2.5785847
97.280914 -5.1056547 41.437828
105.35959 12.344857 33.498783
118.78777 0.22485408 22.823837
61.578846 -4.7938666 34.691628
56.884007 -7.5517459 32.461685
63.250114 -10.03766 5.6511641
60.919571 -8.1488285 33.490513
62.230881 -10.342491 34.62278
60.009781 -6.2901473 33.70134
68.46376 2.0459175 9.1870422
76.229317 -3.8180659 4.0864754
58.758591 -7.6182804 32.112888
87.781448 -6.8603425 7.7318373
67.967644 -2.6176229 36.469913
63.376637 -4.5527086 35.821541
61.425037 -4.7161403 34.624767
61.785393 -7.4313264 34.972122
91.20546 -3.9380984 40.394478
65.583992 -0.172144 37.038158
87.39325 -4.8878617 13.565703
74.240929 -8.5377665 38.577839
77.969803 -2.0469699 37.053513
70.692444 -10.708016 8.1140375
72.057983 -6.4109588 38.089706
87.842255 -6.0818768 7.7659059
106.8031 -6.204627 44.806328
71.179359 1.642213 2.6209295
63.13591 -8.7097921 34.726013
62.837872 -5.8465486 5.3620138
63.216991 -10.767966 5.8262582
56.706558 -7.8311677 32.886829
55.933056 -3.7548275 33.577541
63.752651 -8.02174 6.6600151
73.151314 -1.6376823 34.504066
70.067207 -0.050639957 35.553925
86.910027 -6.7338014 7.1674042
92.543297 -5.8552876 42.940907
96.919769 5.5613861 13.618544
90.584137 1.4694247 36.776535
107.34798 -8.9377003 45.053898
96.333199 -10.403367 20.445507
46.201817 -5.2465439 22.652235
55.833023 -4.2294731 33.519817
63.386681 1.8248308 7.1439896
58.978218 -3.673018 35.44664
64.241417 -11.070944 5.6441545
62.57708 -9.7221642 5.8568692
64.678589 -11.227146 5.544342
58.975784 2.1176538 36.072258
79.906555 -7.0205407 10.439506
71.476807 -2.727006 2.6051736
79.463737 -2.1790905 40.037647
67.820229 -6.8996162 7.3676319
86.435226 -6.0338411 41.468372
69.775803 -5.6755505 36.716911
72.283119 -1.6359788 34.215656
98.238129 -6.3778267 42.303955
69.355507 -9.8159361 8.018137
86.23465 -1.4397146 37.676907
85.839905 -6.5605688 7.1838093
79.328217 -4.2518663 11.003569
92.339661 -0.27198797 9.5163507
95.390923 1.5008785 17.079071
125.7716 -12.665463 50.858646
62.624123 -6.9042645 4.5936828
55.835121 2.0763848 34.168201
63.031292 -3.7980702 5.2422147
64.225395 -6.0418262 4.9944525
61.469284 -7.5457358 34.682442
52.570438 -7.765152 30.703527
67.965317 1.8003857 36.521904
78.443764 -4.5630178 11.300734
89.717377 -5.9476547 42.842823
74.806641 -3.8967979 39.19157
99.991531 -1.7086793 15.424555
96.090836 6.193079 13.484239
93.172798 -5.5865955 13.378349
89.605331 1.3765227 16.68648
85.64151 -4.0842476 7.2762604
80.989197 -5.5036645 10.451139
104.42366 -8.1872196 43.64653
95.5327 3.4033413 38.547234
55.688435 -6.3759379 33.467857
57.258526 -7.9693356 33.150009
60.92001 1.8350389 33.921959
62.722202 -0.30654058 35.350883
73.089371 -7.5763459 37.17506
78.929398 -2.8991196 4.1423845
54.723568 -8.0381727 33.056347
65.215752 -9.0111322 7.1013575
71.840736 -8.2107 37.503582
79.744606 -5.4063134 39.879589
74.90876 -11.147243 7.0326257
98.240166 1.7456574 41.533413
99.267807 1.6990166 38.036343
108.09849 -1.9368398 41.080818
105.63943 -2.0273528 39.773018
104.96575 -1.9503419 39.724483
60.558071 -7.5415998 34.098839
62.484451 -3.2389798 5.3604579
58.516521 -6.0115151 32.88467
75.982018 -3.7987902 4.0912318
62.618973 1.8142085 6.6169815
63.268547 -5.9096198 5.2138567
75.962112 0.15523142 4.3213625
76.452408 -7.7545214 38.655045
79.919823 -6.9586248 10.535273
70.091286 -8.1208668 28.511087
64.624557 1.6823673 34.611118
82.368309 -7.3818102 10.387087
90.66774 -0.51395011 39.818291
91.302078 -9.6589146 7.8404751
94.553795 -6.2612944 42.095535
66.486336 -6.1427999 36.550186
84.125916 -10.051208 13.663837
90.18866 -7.5026312 43.160736
97.338097 1.5385891 37.156322
67.465752 -5.4239697 36.267303
66.312782 1.4529181 34.754528
135.23479 -10.745012 40.333115
63.283443 -8.1170664 6.1028233
63.960304 -1.1896198 35.897133
60.495792 -4.6401401 33.999588
72.170845 -1.5730205 33.998192
73.350571 -5.9132061 38.445057
82.366631 1.8722439 4.8639297
74.372986 -4.5632286 38.585514
76.959785 -7.9377251 39.156944
71.349403 0.11570148 2.7426028
82.380463 -5.8867841 41.172798
63.675591 -3.9632618 5.0610394
79.496147 -3.2199674 4.0248718
81.137047 2.474592 42.062454
72.768036 -5.8841829 38.174042
69.941803 -1.2696832 36.361042
79.158791 -4.7220712 11.258693
85.669212 1.8632464 37.865677
72.006866 -7.988102 37.408489
87.053299 0.45514101 37.253899
92.857437 0.4274447 37.652397
96.53241 0.12318198 8.9595642
82.683189 1.3149028 11.996817
105.22704 -2.0900693 40.375843
100.83757 -1.6609168 14.10025
72.249176 -1.2418268 3.1976814
108.03275 1.6747183 18.942987
135.9066 -10.706766 44.229126
141.34601 -7.0698576 44.604832
67.223923 -9.3763466 7.5020609
70.721825 1.89608 33.778427
63.311722 -9.8444042 5.5773168
92.091446 3.1653862 37.080765
84.897346 -3.3527122 37.355221
94.063385 -4.8170738 38.812679
98.234062 -5.2932634 40.58963
83.414452 -5.9087763 8.4990482
92.276001 0.43822473 37.408848
69.476959 -0.081460014 35.02483
62.705482 -6.9817896 4.6269054
79.044617 -4.1306491 11.029949
122.00237 -12.928481 56.077919
80.815285 0.1722198 4.5458221
91.696915 -11.168629 4.5856323
90.573151 -3.739881 39.789864
82.288818 -1.3322955 36.106609
89.64212 -7.365942 42.965706
122.17879 0.48718476 43.477959
66.844925 0.78053164 16.682299
89.347717 0.30848917 36.146538
127.09191 -8.2196035 41.945423
136.13614 -7.8467107 44.505863
63.424141 -4.4276705 5.1999478
80.101181 -3.062453 4.2167478
62.098053 2.1558263 9.1171637
85.779663 0.43642104 36.778339
93.751183 -4.5634871 38.376457
58.965073 2.1228454 17.63822
94.931137 -6.2531309 36.853691
92.660934 0.40129578 37.560341
95.6287 -11.593085 20.733765
122.87266 -12.075169 14.589348
103.882 -6.476346 15.173182
134.84247 -6.0209799 42.442032
142.99298 -4.3344121 42.554623
135.24765 -11.805945 37.217651
113.29017 11.379023 46.895386
139.43092 -10.237223 38.893761
95.67804 2.9777434 17.042797
136.82941 -11.102901 40.814049
62.956932 1.8851906 6.4481287
98.573463 1.8769569 41.609924
98.988197 0.057974085 40.648823
81.819412 -9.1980228 6.3064289
69.062813 -6.7861791 6.9853582
90.832565 -11.019762 4.8681936
95.87236 -10.669436 38.605461
72.169304 2.3147898 8.634594
67.562653 2.0092793 9.3321247
70.79953 -7.2656431 6.8141866
92.764191 3.2735462 37.556728
125.08424 0.085394472 44.425148
85.961998 -1.3231375 37.592651
98.033257 -10.755381 37.436172
100.44936 -10.295429 16.906469
96.074387 -11.741785 20.660543
134.50714 -9.6681871 48.054142
113.27887 -10.092482 13.760851
95.310966 -7.8606005 12.864826
95.614319 -6.0604076 16.682634
126.40642 2.4777403 37.039906
126.53497 1.1166072 37.102654
127.5949 -1.5905942 37.526405
80.643631 -10.625081 12.504959
137.5862 -2.5802064 43.361382
126.56986 1.7095174 38.228195
97.931129 -1.6484271 15.591136
133.36702 -2.9168539 38.712814
96.500031 3.0095434 17.087109
63.043282 -6.8846121 5.3666067
62.270584 -6.8824396 4.7432399
92.117706 0.95480382 37.095589
79.767067 -6.4882975 5.7081318
68.01799 1.8001101 9.395175
97.932999 1.8607938 37.543594
74.60305 -1.49178 3.3711851
63.726364 1.8420579 7.0664954
133.38171 -5.3907318 41.791199
126.13054 -1.4992797 37.079498
79.06102 -3.7017751 11.659901
96.934525 -7.5152297 16.316339
85.437737 -4.0503006 7.2210836
140.2365 -10.333692 38.153229
79.784668 -3.7434328 11.676702
136.53487 -3.0379379 39.784367
98.777122 -5.6400652 15.892882
130.27969 -1.6678352 34.160343
140.08948 -10.31541 38.254673
128.66708 0.6719501 34.151886
103.95113 -6.6148529 14.051992
135.44287 -8.9010487 33.408257
137.95757 -9.493 38.820213
127.86717 -1.6514148 33.551727
102.49371 -1.8664234 15.80599
128.1864 2.6776595 33.43359
99.630959 -1.6887356 15.694408
69.266441 2.1258049 9.0825233
54.977882 1.9663923 16.593018
80.303116 -4.1418481 5.5807776
80.47699 -6.8332744 10.498314
86.201035 -2.1055079 38.639465
87.653091 -4.4846206 7.8442774
80.295502 -6.6724815 5.622818
84.780151 0.38615033 36.328484
86.340393 -2.0958247 38.789909
136.6524 -11.036194 40.84898
130.96146 1.2360681 39.479214
126.65816 0.79848325 36.605942
128.22383 1.2153656 40.282509
134.15353 -10.103138 47.476944
139.43796 -10.252061 37.888687
79.976883 -4.2336211 5.6455965
127.60347 -0.69007885 33.972939
134.37178 -7.8153238 44.13847
139.95486 -4.1454277 41.716633
147.33716 -8.3335752 38.504913
130.46854 2.836344 34.272842
68.269928 2.0575294 9.3031483
93.48175 -6.7725859 42.720222
88.655922 -2.7629709 7.574904
79.902466 -4.1358852 10.964327
86.811943 -4.4522371 7.9352846
108.31709 -9.9829788 41.48798
106.48827 0.93302822 39.888283
98.217896 -12.662701 15.29784
125.30197 0.097656213 44.530296
92.371101 -10.150977 19.11871
135.78065 -2.5959048 42.823315
128.67532 1.6748886 32.670704
80.298958 -4.1856422 5.5980968
94.460739 -4.1698637 13.887959
107.5919 5.6196208 40.960503
135.36497 -6.8792305 31.778091
80.743752 -4.4480357 5.5335422
94.862747 -5.1394291 13.521253
100.42023 -2.7421618 13.965821
135.05353 -6.9732008 31.907892
135.34892 -7.0024686 31.967287
140.07323 8.7277622 28.701462
143.90964 10.694151 45.102379
142.22491 -6.7519341 34.952999
136.10861 8.4346905 28.225996
59.419624 2.1921597 17.657701
90.528732 -1.4834659 7.992301
81.161835 -4.0603108 5.826395
97.141113 1.686609 36.811832
91.796913 0.91078877 36.941475
89.088394 0.0040129572 7.6333423
85.735931 3.485312 36.790524
98.612633 -9.1889515 38.831249
93.756409 0.6113711 37.991558
100.97322 -2.9509745 44.778976
90.493355 -5.8673525 39.711166
104.82105 -2.0432844 39.341244
96.820183 1.9254942 9.0902328
110.06056 -9.9421616 42.424908
123.733 0.81421852 43.808857
103.39677 -6.6694303 12.740479
135.94159 -11.953947 45.440197
84.823074 1.8966084 14.336533
139.47371 -12.420082 38.705887
132.88596 -9.221776 46.654274
134.27657 -9.7516098 43.812145
138.3461 -11.969526 38.830605
135.4595 1.496424 32.487389
125.52551 0.87906528 32.790489
126.93767 1.5043533 32.144226
138.39525 -12.339697 38.48246
128.7532 5.3269534 33.673115
135.87009 -6.9271712 31.968794
136.16298 -4.4936414 31.912655
135.27777 -6.4944801 33.564747
137.77849 8.2851772 28.315344
139.00011 -10.197338 24.577768
134.11263 7.8038702 29.472546
88.010513 -4.5807371 7.7634134
92.366676 -6.5132213 38.595985
90.505821 0.11016734 7.1874628
86.364861 -0.01243867 37.62151
90.638748 -3.8029361 39.845291
96.18779 -11.259851 36.795704
105.39592 -1.4285133 39.535252
85.297913 -0.38049972 37.134785
79.12487 1.9466294 12.505798
96.620193 -1.8534123 38.419086
87.181412 -3.5632265 7.3931465
134.04054 -12.175588 44.164764
141.72647 -11.988291 24.118969
137.29443 -4.6866584 29.980492
96.240524 -4.3937931 14.074806
135.23663 -4.3743587 29.64381
110.73752 -0.92076898 13.797259
92.397163 3.0888672 37.222107
94.353485 -10.920262 18.984175
91.834679 -6.24124 38.117638
94.028358 -10.815784 18.972986
97.491135 3.6962032 37.964699
100.52856 -10.863265 39.089828
91.021332 -6.9271178 40.843559
90.522423 -6.1786947 39.982224
88.80835 2.0077085 7.0477285
78.809502 1.9866939 12.453407
88.349831 -8.0751057 7.8082552
88.016518 -4.592989 7.6929579
91.128799 -6.2925243 40.41811
58.955048 2.0797997 17.669483
92.631927 -4.2593431 37.557655
90.438171 -3.686635 40.667915
103.84624 0.90524817 15.267551
99.977501 -0.73954552 15.417707
129.11028 -1.3971889 34.432072
131.72452 1.2647139 43.022011
133.49933 5.6838093 35.053391
103.27643 -5.129262 15.393306
121.32841 0.66756523 34.477531
135.43547 -7.0847902 28.562675
91.467758 4.4902854 9.0242195
86.80587 -2.1528442 38.975945
79.334579 1.996253 12.42635
84.052803 0.26949131 35.823807
90.859207 -6.9464884 40.880337
104.99869 -6.7242107 14.02002
110.21053 -9.8857269 42.318176
86.252884 -0.71380091 37.623829
92.629227 0.21811056 8.6703959
95.204735 -11.571503 37.900845
106.17409 -11.977005 41.967819
96.723312 -8.4101362 16.965992
94.26059 -1.7938335 36.326942
100.65195 -11.261995 16.819941
84.63192 1.8485298 14.358845
103.77298 -5.2354584 14.108773
107.21443 -5.9140167 42.303505
96.175957 -7.3634076 16.869619
84.065216 -0.53337544 36.996193
99.256729 -9.217495 39.219345
103.78681 -11.398238 40.780033
126.96282 -1.2637124 36.792557
89.106873 -7.3137875 42.746731
135.81279 -4.5664663 29.787827
133.3913 -5.1386652 31.676048
135.49631 -7.0629768 28.661421
139.50406 1.15 34.281467
132.52385 -2.4330778 33.404369
97.866043 2.8657765 50.64497
129.66322 5.3308067 34.007668
136.43472 -4.5703859 33.142593
84.817551 1.8972479 14.394958
92.105598 -6.3473225 38.371391
78.196228 1.864453 12.583715
84.724609 1.8081877 14.329544
97.373268 0.46210018 37.531208
96.363342 -0.85602677 37.89085
97.029663 -8.4685793 17.169752
96.815109 -10.404753 20.541399
96.884445 0.97425759 11.977925
103.6944 -5.1008759 14.200845
102.78053 -6.7835946 40.306126
104.8945 0.87358177 14.368567
96.182388 0.14918211 37.21336
95.196762 -11.671582 20.340881
96.234673 2.9800301 17.069069
135.88985 -10.661413 43.991489
100.21858 -11.398577 17.309944
101.77781 -4.5508337 18.760479
101.76253 1.8408396 18.784748
84.824783 -0.35507286 36.983418
129.31021 2.6062658 33.663189
131.26489 -3.3313885 33.720116
144.80527 -6.9291029 28.037716
116.16623 -11.102861 44.409874
140.47768 -9.8469648 35.671394
96.724205 1.0115446 11.913857
94.406967 -11.316609 37.356422
97.49762 -5.2232223 42.851051
105.76166 1.0290576 39.793659
98.286102 1.7308139 10.016156
99.444794 -2.2175238 14.347017
99.047775 -9.5665703 17.193773
102.29198 -10.720321 39.594418
104.61861 -5.2264233 14.078422
91.3965 1.7389605 37.34845
104.82173 -11.297293 40.761162
94.631615 -5.9245324 36.102577
100.55136 -9.3692532 16.49827
92.868256 -6.4845748 38.812782
95.495132 -6.3381815 37.203339
97.267265 0.27446765 37.742764
87.212105 1.963616 38.858356
129.82611 3.64048 45.995193
98.517151 -10.446274 17.083405
125.07901 0.77782023 37.57798
98.189316 -2.7329822 13.905066
136.24126 -8.8902454 38.389057
130.7292 -2.7448642 38.316502
96.833611 -8.1307573 17.575333
143.54109 -6.8743987 35.202072
125.26161 0.749892 32.906395
142.59804 -4.3227844 42.412262
132.85646 -2.9605584 33.850792
131.63257 1.4862108 29.704178
143.13676 -10.013143 35.762398
97.522476 -5.1592069 42.800987
92.643906 3.42098 37.462543
93.577888 -10.666343 18.977009
99.864105 -2.2559838 14.31713
104.47415 1.3553001 15.10098
104.00609 -5.048676 14.218435
96.422333 0.22810748 37.347992
104.11549 -5.138412 40.423912
95.829178 -6.8788776 17.086123
125.74326 1.1908783 45.238708
137.33797 -12.409052 46.100677
126.80408 -0.00022822991 33.727394
98.514336 -12.529823 20.996483
96.962471 3.4275932 16.721153
103.31146 -5.0700002 14.347952
105.4852 -0.31599656 12.640106
99.734131 -7.1924019 15.221496
96.509018 -6.0924273 38.90831
97.667961 -0.79854226 15.926458
106.33661 -5.3754706 12.492481
110.46543 -7.1766415 43.389778
102.09288 1.5127931 19.37311
104.41819 0.95825386 15.16252
109.73771 -7.0431561 42.986786
99.182884 -2.1851752 14.242043
108.71138 -10.427383 41.451321
109.83374 -2.0975955 41.852272
123.94975 1.3289011 43.112907
98.878403 -9.6036606 17.136312
131.89474 -7.8216701 50.328747
138.25714 -12.264067 40.021854
100.51927 -10.097155 17.107185
95.818642 -6.0308003 16.681667
140.9411 -11.754006 25.003691
132.06088 -8.5507345 43.214264
136.89787 -4.1673617 40.660751
137.71198 -4.7419209 28.314779
125.11234 -5.8718233 49.680641
97.29686 -6.3517857 16.037022
99.956932 -2.7478366 14.007776
97.776108 -6.4309716 16.04446
106.02029 -0.36685491 12.609916
104.53224 -5.2427444 14.164271
111.10886 -9.0054379 43.910782
113.13163 -5.9791479 45.079727
97.880417 1.8181231 37.888485
114.77196 -0.31064212 16.013327
99.220619 1.8031138 38.244377
94.771698 1.4717258 35.488392
130.68649 -7.4818726 49.683743
96.434769 2.9798164 17.092968
95.9086 1.738032 36.405945
132.98547 -8.7132406 39.98735
135.01147 -11.585297 37.995667
141.46507 -6.5468383 25.876316
133.57825 1.1669688 25.195126
100.59615 -1.3735027 14.112476
91.649048 2.8484435 17.843853
135.87579 0.99492395 24.548378
138.75146 -2.5682986 26.088726
137.42647 1.5253246 26.180658
139.21719 -4.6560841 26.198828
138.38666 -7.8460703 45.388279
145.40442 -6.8071022 26.308382
96.681885 0.47034413 16.63896
105.87574 -0.27292484 12.500116
98.60672 -2.3020341 17.69079
96.601944 0.51324242 16.775644
98.917458 -2.3657265 17.68928
99.684868 -9.4387302 39.670567
93.619324 0.61534369 17.205538
122.53104 -6.528307 51.10281
114.80734 -4.2369537 46.798401
96.333252 1.9276797 16.998127
104.83966 1.6972413 14.88567
116.01922 -10.719439 44.375221
99.786896 -0.44488639 15.210354
93.77153 1.438302 34.764366
118.55942 -0.21883696 17.970812
122.03678 -1.6727734 17.672968
144.85403 -12.511388 23.651831
123.79612 0.11882093 43.898079
132.35965 -6.6446023 43.573189
123.5092 0.62015671 43.865055
101.65612 -0.44576919 15.161757
136.67145 8.2227373 28.057983
136.047 -6.491498 38.857857
145.26219 -7.0372534 28.028986
139.45625 -10.340044 24.269037
127.09457 -0.62302017 36.83041
137.93558 -3.4160023 37.378151
96.042267 -8.1149483 17.253796
98.919136 4.0884247 39.583267
95.251503 -3.9420459 37.103573
96.972237 1.8855047 17.513378
97.746063 -8.7498264 38.613605
96.659431 2.9789317 17.072439
98.930817 3.924305 38.973213
99.137535 -2.1732829 15.221963
95.60759 -4.0579457 37.365051
105.79482 -2.0755734 44.079887
104.44717 0.1934391 40.644928
111.53294 10.458542 43.832214
115.73147 -4.3156962 47.373257
96.749176 0.48962623 16.727659
119.21828 0.53851342 46.602966
108.92882 -0.099231713 18.051451
97.264572 1.4978168 17.551624
121.94271 -7.3860846 20.033718
130.70026 -7.5789366 49.772095
98.049408 0.41810995 38.069626
132.789 1.1986415 44.775436
136.34811 -10.851392 44.439934
138.3763 -9.3959799 33.048843
125.23291 3.3653483 44.212097
127.82352 3.6134195 33.966709
127.51952 0.2798174 43.931087
133.4397 -7.9815097 39.580349
104.939 -0.88476658 40.883541
110.01324 -6.3388352 42.949448
102.01051 1.9414327 18.76701
95.902939 -6.6571069 37.331219
132.88785 -11.938628 50.862854
104.22293 -0.50811934 41.16037
120.28671 -1.5457284 17.89698
118.36658 -5.8980103 19.153959
137.3886 -12.10102 39.446293
138.13295 -12.281925 39.72242
134.43275 -9.0973244 40.321114
132.37311 7.5670109 29.012417
130.54579 -1.4689614 41.197937
133.26154 5.5350847 38.736275
136.09824 -6.3248534 39.013554
135.20332 1.4915944 28.437103
136.46246 8.2001266 29.935427
133.18338 1.3109099 28.393425
110.60989 0.42719311 41.12627
127.22634 0.089087337 36.838203
136.94421 -3.6282215 30.838106
146.6398 -3.3571336 36.77071
128.49124 0.011402201 34.138206
140.80627 -1.8171926 27.301281
110.44356 -2.931154 43.64473
140.18967 -8.0187235 36.726307
94.962402 -3.8582852 36.852631
98.70018 3.2926583 38.227661
104.51208 -2.0174489 43.140366
125.39207 -1.8417923 46.650448
108.48822 2.1479201 41.596317
120.42313 -4.7504559 18.924953
119.09967 -0.40773374 18.04631
139.65269 -13.093375 20.20561
121.44225 -2.4070027 16.389587
119.20918 -0.39382055 18.02619
112.4799 -10.557081 43.932724
127.21869 -7.1454391 50.491982
130.45088 -2.9695883 52.503284
127.84059 -11.431413 50.763176
120.69623 -4.7969842 50.541573
143.14764 -11.720631 27.687527
120.50961 -2.3727322 16.420113
120.52599 -2.3633451 16.464298
95.051788 -5.7296185 37.995262
106.62865 1.923667 40.850849
133.51767 -7.8489738 39.678947
123.65241 0.90033054 43.681526
123.64131 0.53655952 44.01144
137.80379 1.1378418 25.730494
136.75005 8.2712708 29.982811
140.80753 -12.811666 39.178215
126.32315 0.64098388 47.251541
138.81949 -4.6736159 26.114021
139.41605 -10.187702 24.774969
145.15665 -2.0143108 27.905163
137.95714 -2.6469877 26.063879
133.84012 -10.721556 46.962109
128.10561 -1.7421645 33.473717
104.65705 -1.2486144 40.349953
95.211227 -6.4328666 36.793144
120.06408 -4.725358 19.016216
111.03384 -11.00371 42.800694
104.79472 0.7020421 43.495403
125.70888 -5.7067022 50.326328
123.68056 0.29366452 48.560772
104.4833 -2.0406537 43.205017
121.13918 -4.9074478 50.983574
112.90257 -6.5624847 49.145233
118.24686 -1.5099187 18.103628
123.57504 0.31138968 48.576233
122.11463 0.83253318 48.290817
129.06194 -2.1660674 19.056179
127.41193 -7.34653 21.6646
104.12438 0.18625103 40.735458
110.14339 2.2300057 42.61142
122.22159 -1.3798457 45.186729
132.3358 -5.3969011 42.955849
137.58142 1.5906765 26.086487
137.89635 -4.7476969 28.117161
127.82299 3.1603866 43.848648
135.57661 -4.8372464 32.559708
125.73368 -1.6548398 47.01498
143.50647 -6.9022899 35.111076
118.99043 -0.39701313 18.021587
119.6259 -4.5733261 18.920359
119.52444 1.4553077 18.910179
110.51588 -10.006195 42.677467
111.45347 -3.8592782 46.860271
118.88422 -0.38360828 18.069672
113.40996 -6.748414 49.715847
109.38271 -5.0565553 42.708435
132.48257 -12.786184 19.106098
114.94736 -6.8357415 50.609428
136.52887 0.89491475 21.130114
105.09243 1.2777946 40.464512
104.63378 0.57628697 40.722198
122.97317 -3.5985377 50.650219
123.54103 -3.6326084 50.827835
104.81898 0.54954237 40.882729
117.04968 -7.8007264 45.426308
134.17606 -11.986429 20.585052
129.51083 -2.7686009 51.962891
116.72568 -7.346725 45.090836
125.88844 0.57626599 47.072166
129.83374 -10.865005 22.105469
132.18295 -3.4755328 28.958912
135.48184 -7.0756202 32.063072
104.68602 -0.90108979 40.079479
128.55988 0.40239865 44.479961
140.67189 -1.690972 29.006413
137.10722 -12.409388 38.60498
137.50256 -1.0339067 31.378328
139.62541 7.1954465 26.159874
137.93506 -11.183143 38.876091
130.23796 -2.9896295 52.133362
132.81528 -0.6138221 42.087063
128.37488 2.9743457 34.03632
138.7998 -12.289967 40.581127
129.24287 3.3227849 44.695625
117.90977 -8.3055353 18.24531
114.16032 -9.1092119 42.831451
118.57205 -8.4659805 18.125507
115.46255 -10.8491 43.556728
114.63764 -9.3232832 43.174805
119.5186 1.3272843 19.089771
139.59329 -10.760683 24.491608
110.77887 -9.9199142 42.528023
125.75323 -5.8999515 50.300411
133.82784 -12.83374 19.076727
133.02512 0.91799605 54.991436
131.06201 -7.7709208 50.033115
121.85028 1.4281976 18.921938
137.63548 -0.61235392 25.230911
139.37073 -2.5116179 26.075726
137.78638 -0.68305379 25.281033
133.50969 -7.3631835 23.592978
130.01894 0.49731341 52.244751
132.85188 1.3795905 29.981195
135.61688 -8.8326092 33.469425
133.19029 -5.1694088 41.596268
135.2937 -11.613523 44.154976
129.63806 5.4607544 38.101826
137.30119 -3.6139965 30.816025
142.70924 -11.608077 27.688961
140.51877 -10.939455 24.202858
126.86359 0.12324017 36.705769
136.39807 -1.2124661 31.302691
138.82486 -8.8317804 34.883366
117.75833 -11.649069 45.114212
117.22975 -9.1261377 45.294083
93.081482 1.8193521 27.33585
130.63094 -0.79330099 20.089413
133.67276 -7.3623219 23.579006
128.89685 -2.1729784 19.099512
127.44918 -2.1512718 19.21582
123.92908 0.31907913 48.808079
118.76013 1.3668133 19.026283
119.36897 -6.0274019 19.089663
130.25163 0.46064481 52.469246
123.17265 -5.6267157 48.679176
118.87897 -6.2139692 18.090679
121.82297 0.82165647 48.048752
132.77296 -6.7709708 43.830318
138.61292 1.6758518 24.198006
140.93085 -7.5532622 27.187603
133.16037 11.243242 32.396667
128.05458 -7.4777722 21.640015
139.77338 -10.416697 24.123634
125.81519 0.58594626 46.815819
130.42645 -7.6126761 49.608833
141.96959 -11.848642 24.992266
122.90616 -5.1955123 32.379547
137.7301 1.0802283 25.684683
136.04066 -6.217361 39.029102
137.79184 -0.89155561 31.126827
139.37398 6.2725143 26.043545
123.8877 0.77689004 43.152802
136.23267 1.3166077 23.773876
134.42557 -7.7651715 40.631828
130.29893 -12.596783 52.084892
119.37267 -5.9827352 18.919477
118.16804 -0.67903686 19.094357
121.02533 -7.131546 20.127867
126.96102 -6.363616 51.159889
124.69305 -3.1811907 50.633156
121.57228 2.9369273 47.808956
125.97749 -2.7923784 49.326797
135.11015 7.9354053 29.871765
124.19153 0.52883929 44.327896
126.65068 -2.0256267 19.349976
130.61296 -1.8821237 46.068031
129.2742 1.1605723 18.923662
123.52501 2.7849936 43.579998
131.63063 -8.7153072 48.51368
133.61429 -9.3603544 46.84668
130.37305 -1.8237989 45.906494
126.56547 1.7531061 38.109432
116.65951 -7.2822065 45.012165
139.94833 -5.0242686 26.145496
137.92055 -6.556448 21.329746
131.77603 -2.399617 41.550285
134.4359 -2.6238794 41.895561
121.32542 2.8660133 47.650764
134.043 -10.04375 47.494144
133.20357 1.392187 29.962227
126.45824 2.7698994 36.572269
126.25441 2.3778603 37.001827
132.91699 -2.4531651 42.047325
136.90036 -4.4986992 40.577644
127.11705 -1.3267337 36.845936
126.45313 0.84681439 36.539871
136.76999 -9.3529015 34.241638
135.31348 -7.0192204 28.712099
126.45095 2.4439266 37.097332
130 -12.391171 51.842499
123.48137 0.074095838 43.728455
125.44466 0.15787247 46.923248
122.03239 -3.4288774 44.736862
135.80486 1.5239265 28.379107
134.96417 2.0086615 28.323965
123.52955 0.92425942 43.5802
125.76186 -1.8086169 46.864868
126.29454 1.7213197 38.013981
130.72504 -10.907325 52.132095
148.11559 1.9045789 28.186245
133.08345 -11.787444 51.207275
136.08505 -1.6552912 21.208519
131.15906 -11.503492 51.649323
132.50473 -9.0358324 46.162983
136.19174 -1.7843776 21.18577
126.6133 -1.2483835 38.392139
130.2117 -1.7492695 45.827312
127.40917 0.91561252 36.920082
138.01237 -6.6841183 23.255745
143.48927 -10.635612 27.660976
126.73389 1.3076836 37.218021
135.5226 -6.0143051 35.411308
133.72253 -9.0290041 39.839931
126.72375 4.1691704 36.678253
135.42905 -5.9688449 35.432335
127.85842 2.5801599 33.213047
132.8611 -0.8690064 32.634163
127.56654 -6.4645157 51.637684
131.48079 -6.4985552 20.888485
135.00835 -13.019211 19.084599
126.08212 -2.8717065 49.231552
134.88283 -10.381308 43.476048
136.79964 -0.7720629 21.209421
144.99998 -6.9935741 27.336123
136.21124 -6.6127086 29.348076
131.20932 -7.5177813 43.382767
137.02217 0.7325213 21.080189
136.08807 -8.9145527 37.868221
127.94762 -1.3337725 36.327881
137.7081 -0.86249971 31.470104
126.83745 1.6331851 43.003674
127.3777 -1.3902643 36.131218
133.21323 0.9588418 32.685627
126.86706 -1.3173616 34.562111
136.44141 -11.091684 40.816444
123.66683 2.8408217 43.681587
136.96571 1.6776071 26.023903
136.93549 -4.6600475 30.044426
136.78128 1.415031 27.710573
142.33749 -5.4257097 29.053049
143.24091 -10.397736 25.271702
139.58542 -13.006866 38.87397
128.4129 0.47506183 44.278481
138.99263 -4.7084723 26.218353
132.75662 1.3333085 44.733299
122.36114 -3.9320002 48.471779
142.50716 -6.7744694 35.035286
136.13345 -6.1713924 39.061974
134.2827 -7.8256445 32.647968
139.22961 -3.1176357 32.236385
139.88983 -4.8024459 26.167427
127.17286 -1.1756897 36.929214
127.56265 -0.58320832 37.012039
130.24789 5.6731043 33.907894
126.72556 3.4802814 36.666229
142.82751 -4.061326 32.998802
134.31348 1.9508678 28.378057
133.14142 -4.1726789 41.756176
135.91402 -2.5394678 34.11433
132.1649 5.6904573 35.121986
137.25127 -3.5383308 34.76247
123.60457 0.91834992 43.619347
137.1899 -8.3694267 33.120487
135.09454 -10.990399 39.242691
124.86588 -6.6296864 19.571383
141.95273 -12.233176 40.229687
130.43405 1.225722 18.706696
134.24232 -9.9534597 47.637665
137.40811 0.95425099 20.99482
137.93626 1.5641843 25.005636
129.14523 3.6333683 45.211445
127.68185 1.628618 42.727448
136.77629 -6.5014124 23.252689
136.48598 -8.052907 34.384922
136.62189 -4.540977 32.101551
135.01387 -6.4265957 34.813534
134.31177 -8.7175064 39.179298
141.12079 -4.0119495 32.539692
137.0038 -3.3720212 40.459755
138.06201 2.468394 25.593887
141.35307 -1.4097047 30.060791
126.88078 2.7526045 35.938774
135.91795 2.1495476 32.512383
141.85213 -6.6437988 34.859753
141.22908 -3.9762897 32.591824
135.31636 -6.9936061 31.952238
127.86627 1.0981266 33.201302
141.70697 0.052899793 29.315157
134.9285 -9.9726353 44.139576
140.21043 -3.2156408 32.460773
125.18871 0.16004875 36.224167
136.1492 1.1054279 23.690664
134.48076 -7.0224619 39.462967
137.6489 -9.4205437 38.000813
127.19206 -1.3610802 35.385483
136.07878 -9.9986801 48.294811
141.05368 -11.762324 22.514198
126.53458 1.7740257 38.074585
131.65463 -0.19478686 47.314751
131.56102 -0.22961617 47.279533
130.51297 -7.3692427 42.801674
141.52771 -6.7748089 34.978973
136.57324 -3.294636 40.191116
143.75674 -1.5837429 27.108894
128.08224 2.8815989 34.115894
133.37756 -6.3491745 40.379543
136.04906 -10.569099 48.649288
137.13722 1.4159296 23.751774
137.05682 -3.5443547 40.499092
138.68369 -9.9278231 37.900829
136.24011 -8.8987322 37.871826
137.97292 -12.105141 39.901787
142.99936 -12.079831 29.005848
139.82294 1.1974181 26.135244
137.6698 -0.53465509 25.198858
135.19217 7.9482722 29.914961
132.07904 -7.7227268 43.966705
133.15903 -5.0690098 41.561695
128.14775 4.3481135 33.99585
133.54993 -5.2891293 43.529449
136.03288 -7.1702361 28.578674
142.36382 -11.095779 24.129566
140.84998 -7.7635946 34.640991
132.80032 -1.6994898 42.609287
136.4919 -4.3382816 27.998285
141.52177 -10.766816 24.333754
129.15552 -1.3642752 36.001629
126.72302 0.90411103 35.883919
134.02338 -7.4975739 23.582983
134.26331 1.9576271 30.127605
135.32291 -4.8241134 32.524738
135.50714 -4.1928077 27.785374
139.4888 -3.7181103 32.474934
127.91167 -1.4359891 34.790787
135.02158 -8.0253592 32.854218
128.49596 -1.4356449 34.20013
143.5065 -12.381974 24.755527
127.88313 0.75437391 33.939156
143.33282 -10.639471 27.685894
131.9729 -4.6280355 42.359982
128.52521 3.6345477 45.128746
134.78793 -2.7167139 45.505711
128.12181 1.6462216 43.818787
135.59431 -7.1112466 32.100555
123.62914 0.93144226 43.62978
139.78987 -11.61725 38.906555
136.55373 -9.4350796 33.820339
124.34205 -3.3827715 43.369377
140.97586 -11.731337 22.580549
139.30437 -3.9376025 26.151112
123.21835 1.3057023 43.130169
138.14017 -9.7629871 34.206585
136.71976 4.1548495 25.21217
143.31912 -7.5116053 28.554708
127.56688 0.8043555 36.175877
131.76266 -4.7079244 46.607574
137.32306 -12.327981 46.054626
140.17545 -10.510511 24.048153
136.22603 -7.2090383 28.520277
128.63376 0.59960157 44.383244
128.43163 1.5449558 44.423248
137.71054 -8.4817448 33.167408
126.37599 -1.9034824 47.353249
130.49315 -7.3492093 49.563599
135.51794 -4.8750238 32.58453
134.43642 -3.2189155 45.017185
123.3527 1.2362154 43.193497
144.35152 -7.1797633 35.157196
136.00038 -7.5206251 36.969494
136.79877 -3.5629013 30.761139
127.30896 -1.3847679 36.777542
127.46585 4.3138351 36.984844
117.85068 2.0987456 31.361225
136.81787 -11.170379 40.9338
128.18866 -1.7584257 33.436474
140.56842 -7.7185602 34.563976
142.23792 -12.988007 30.633278
134.0164 -6.9977803 39.2967
129.58365 -2.2810628 33.203739
139.0246 -2.0094838 25.539284
136.16739 -4.3294215 31.546097
135.13254 -8.5225115 33.059624
133.47353 -9.3270578 43.958664
132.92795 -4.1271319 29.795242
128.95158 -2.614758 46.227638
139.46936 -6.5126762 26.208572
132.1539 -1.9442416 47.759953
130.97775 -7.5469303 50.011883
132.23456 -5.6738434 45.781013
128.94223 1.7676045 44.154854
125.30232 0.12780827 45.028004
136.46294 -4.5925994 40.290874
138.22221 1.1160554 25.635748
141.52036 -4.1541414 32.938034
132.83557 -5.8201814 40.359665
133.41043 1.5222197 44.278687
142.42203 -12.08144 31.353554
141.17059 -11.967999 34.493385
128.01372 3.0926144 33.875431
134.64828 -3.2963772 45.155563
133.34171 -5.2573147 41.712437
128.82628 -6.5963264 43.748329
126.57182 1.383968 37.926804
136.44086 -6.1851397 39.239384
134.57758 -3.2264698 45.094154
135.62753 -7.6881576 36.584457
138.55455 -12.24254 40.487694
129.03017 -2.4439743 39.227318
139.11497 -3.994307 26.163118
129.44672 -2.0854273 32.948132
137.66217 -3.7621462 34.993801
127.4733 4.9354706 33.947906
127.90379 2.5286989 33.161083
134.80116 1.5148224 32.34346
135.61926 -4.9225736 31.987202
139.59711 -1.789448 25.007437
127.77473 -1.4222977 35.499477
128.30217 1.5313452 44.130829
124.54012 -4.7311649 43.191216
131.53873 -0.19786778 47.200127
124.32693 -3.3695598 43.316078
128.54449 0.6256718 44.239677
128.45683 0.6098367 44.169422
137.80145 -1.3701807 25.381741
119.77234 2.1542962 35.335712
131.29184 -1.6564478 47.20797
135.42923 -4.890945 32.584236
123.8795 1.2818111 43.655006
142.87042 -11.623679 27.690742
126.87096 0.97988123 36.483868
133.3333 -9.2531853 46.781616
135.90872 -6.4995279 29.346436
139.62604 -5.0772924 26.142387
127.02491 -2.2174115 38.10041
141.95325 1.4483668 29.630863
136.11052 -7.0644336 39.051682
135.5038 -7.5121589 34.830086
136.66536 -8.0925379 34.402256
116.66422 2.3258228 34.597916
136.27336 -8.0660448 38.831886
140.74908 -3.8623433 32.612328
128.36298 3.1684673 33.936729
128.23026 1.1702586 33.229794
126.90101 0.034610629 36.798222
127.21114 1.8375053 35.633259
127.73167 -2.2553024 38.481632
142.39102 -4.7034793 34.274628
126.63263 0.94306648 37.972168
135.59912 -7.4480524 34.883778
137.25589 -1.1430883 31.485651
139.17532 -2.3950574 26.116772
127.0607 0.70618933 37.644611
136.20615 -7.6047153 37.030548
135.67162 -6.5962095 30.987385
126.99759 0.92146987 35.796051
134.21825 -9.1585045 39.93079
127.52853 0.8033942 33.857388
139.05336 -3.8627434 26.141766
123.05945 3.3321967 32.731625
135.89893 -9.2937069 33.642281
132.09087 1.3066791 30.034695
136.1209 -5.3246384 29.305868
132.34836 -7.8641963 44.16708
128.4856 0.61052555 44.183723
120.96501 2.2598379 35.752991
137.65347 -0.83635926 31.092901
135.33557 1.5596039 32.522156
135.81842 1.4978774 28.275316
136.25169 -8.6022177 38.19677
135.43767 -6.5215826 31.264797
136.8495 -8.6359253 34.811459
126.8007 0.25857931 36.742577
128.94363 -2.6256719 46.231518
125.42611 0.83515352 38.825134
130.01778 5.6520991 42.52663
136.38356 -9.3155642 33.983284
134.07126 -8.6163311 39.14962
132.69456 -3.4620309 41.549778
128.88033 1.7711575 32.170109
136.43755 -8.3181496 37.545746
126.57097 1.7453601 36.007153
132.62378 2.609858 44.637966
129.2077 -1.7208436 32.956242
129.07854 3.6096404 45.076141
133.18422 -9.1238356 46.625576
142.18916 -0.70881337 29.417715
135.13382 -6.4308062 34.824471
136.94716 -10.20118 38.755592
126.08339 2.9448187 37.948006
132.65051 -7.1342969 44.814678
128.72971 -2.5465872 45.97147
142.50449 1.4897846 29.604305
137.1647 -1.1146547 31.470455
129.19254 0.76900452 32.053303
137.16455 -10.39901 38.640648
142.06866 3.6436729 29.309425
128.71519 0.59148723 44.438457
135.90152 -7.9496531 38.640472
137.7424 -9.0343456 32.946247
131.6272 -3.4882569 47.061024
131.75134 -1.5464599 47.433823
128.64302 1.4906268 40.765526
140.30617 -2.8499346 34.173096
127.69647 2.7936482 34.027229
132.48375 1.5702456 44.196114
141.02426 -4.5938091 34.121048
128.59222 -0.84947765 32.82349
144.55659 -4.5110588 32.905293
133.96573 -6.9549761 39.246704
134.30508 -7.0468645 39.404449
128.39859 -2.4083278 36.751648
127.87902 -0.063146934 33.881443
130.61517 -2.7676587 37.488667
128.57552 -0.56821179 32.819122
135.74939 -5.5610857 30.704948
127.80949 0.88372064 34.061287
127.28485 -1.1430632 37.002045
128.3528 -1.5114577 34.301445
127.18272 -0.41759458 36.940399
132.21216 -6.9988079 43.702869
127.93787 0.86503202 33.857536
127.81578 -1.4469939 36.153316
140.89417 -4.0199051 32.489868
127.80608 0.63086396 33.829147
126.78033 0.75979543 34.389198
127.03732 -1.6019171 37.456734
142.24977 0.24790868 29.307024
128.55862 -1.5048885 34.30674
132.70695 -7.4290142 39.372696
128.0928 1.6727409 43.776798
136.35413 -7.3048019 29.260723
127.0416 -1.8435385 39.549171
128.60925 1.051579 43.936192
129.03809 -6.0470066 43.76923
125.71941 -1.6754252 38.623055
128.90907 1.8732446 32.780457
136.6711 -6.2827234 39.361698
136.45815 -7.1822538 39.161263
128.38411 -2.3370235 36.762226
126.74438 -0.70481181 38.72171
137.15088 -4.593154 34.783401
132.88525 -5.7220502 40.444771
125.98888 1.6595614 37.717255
128.35123 -1.2494525 34.018921
127.51015 1.6729826 42.653557
126.96414 -2.2027864 38.111397
136.3045 -5.612185 35.811108
128.52144 1.7919996 32.723793
128.07755 3.8214574 33.926105
127.26875 3.6372118 33.754635
133.27686 -2.28057 40.684586
126.78288 -0.99980229 37.592995
141.0145 -3.3603711 30.156258
128.08859 -0.078835264 33.904198
126.74309 0.94070202 38.084877
135.53983 -5.248754 31.320972
136.28081 -4.5458727 32.104828
128.07603 0.14114487 33.9286
133.38184 2.1666183 33.227432
127.61635 0.95871323 35.234348
126.93192 -0.43674293 36.804272
127.01305 -0.65231574 33.751186
127.44957 2.8363812 34.541889
132.06772 -5.1604772 42.755173
126.44581 1.7357521 37.926277
133.73557 -8.4203243 45.16465
129.35101 -0.65432793 32.082691
136.55484 -1.079478 31.487543
137.31473 -4.502573 28.949984
136.93021 -8.1349459 34.359299
134.31108 -7.3384705 39.254723
135.11107 -7.4006109 34.731812
135.98895 -4.5153923 32.119221
133.15289 -7.6386409 39.592827
128.54303 -0.84163612 32.831303
135.81885 -5.2227697 31.31493
135.79196 -4.9194207 32.601665
135.29344 -7.0641422 32.054466
136.54128 -5.6085501 35.555984
127.0601 -1.1005017 36.915127
127.37469 -1.4092499 36.744564
128.82362 -0.86350501 32.854622
135.77232 -7.1857858 32.103554
135.85706 -5.2425904 31.020847
128.17603 1.8664722 32.771088
126.84392 0.59063041 37.408466
131.43579 -3.1569483 47.095642
135.99326 -5.6759462 31.362095
131.56204 -4.5399528 46.535423
136.35672 -6.5312076 29.381086
126.92447 0.30468786 36.807037
127.71313 0.18009219 33.811749
126.96311 0.2869978 36.819054
137.20384 -8.0412941 45.562965
127.08119 1.4804399 36.383686
126.91044 1.0082427 36.770283
127.96121 0.64775401 33.859356
126.90175 1.809958 36.060051
132.36876 -0.15779865 45.91608
132.68896 -6.9659476 43.917015
133.18349 1.2060214 45.063267
129.98419 -2.0279801 39.155907
132.49741 -7.0913944 44.701405
132.78297 -4.7901106 42.830105
134.95032 -6.0564175 35.431934
127.05623 -0.38656387 36.897591
128.35585 1.720176 43.269138
127.92062 0.20598352 33.839436
128.2821 -0.50353521 33.944294
127.09449 -1.6217804 37.51923
126.93665 1.0256521 36.7948
127.0514 -1.1058863 36.899307
126.92898 -0.40749028 36.828049
136.49475 -6.0753965 39.220196
135.47728 -6.5362139 36.644379
128.74435 -2.2415688 33.775631
140.59161 -4.8471026 34.253227
137.9478 -2.5339339 32.071487
131.0712 1.1833994 32.128998
136.42947 -3.3439846 31.157171
132.26697 1.2993731 44.94751
128.50839 0.92048132 34.216614
138.82124 -2.5996995 32.10001
126.46765 -0.5647167 36.591652
135.30942 -5.5037975 31.387403
126.81023 1.3888309 37.298378
127.06939 0.32376325 36.877628
135.44095 -6.4632196 37.417728
127.26703 -1.6455581 37.570576
128.07947 -0.52218348 33.92572
128.04956 -0.5390048 33.939659
127.49792 1.8584101 39.894203
127.73263 1.8489959 40.061234
137.90608 -7.8860807 45.456047
128.31612 -0.80644876 33.991589
127.57591 -1.4200842 36.854992
128.00783 -0.78834832 33.918083
137.50235 -3.8261957 31.183777
127.41586 2.8910801 36.991882
128.41537 -1.2991709 34.07563
132.48242 1.3650852 44.557808
128.09169 -1.4827138 35.468994
127.64188 1.270654 33.989941
128.02826 -0.55334324 33.948135
127.90192 -1.4587438 34.669037
126.95566 -1.012017 37.565071
134.64853 -7.4668732 39.381279
127.29132 -1.3362644 37.993958
128.16199 1.211161 33.186539
126.95833 1.8221539 36.048603
126.72093 0.42720401 37.811977
133.35237 -3.8454289 42.204712
132.09232 -1.4831183 46.530632
127.93933 2.1368971 40.059883
127.2726 1.864095 35.604321
132.60056 1.8058127 45.393623
126.70073 0.42278293 37.810444
139.88936 -3.8013685 32.388626
132.4111 1.7464879 45.215767
131.96506 1.272316 45.310135
133.14459 -5.7963486 36.032291
135.79576 -5.5381637 30.738342
133.94066 -5.2175531 42.002747
127.86961 1.872564 33.600597
142.37032 1.4815564 29.570082
128.2305 0.6525147 33.191036
127.38331 0.9794789 35.436584
136.29877 -4.3125992 31.324444
128.29729 -0.80219156 33.967514
127.03929 0.74255419 36.849403
127.19817 -1.3145912 37.723335
143.96864 -4.3875079 32.597057
127.68752 -1.4468683 35.637901
135.74574 -5.5987644 31.397114
141.09544 -3.8624682 29.822212
127.21206 -1.0255374 37.686028
127.13147 -1.3311613 37.666145
127.99364 0.16232006 33.89365
127.88423 -1.2580233 33.186287
127.06863 0.026762728 36.886753
137.45663 -0.73288476 31.461109
128.19151 -1.5023899 34.72588
126.90242 0.73869222 36.774132
129.18973 1.8623525 32.134941
127.74448 0.96448874 34.790508
129.46063 -0.66617143 32.073254
126.88445 1.8384951 36.826523
127.13762 2.7446914 36.089249
127.02425 -1.3319752 37.612564
128.34837 0.93787634 34.748222
127.58401 -1.4337308 34.84594
127.21844 -1.4031563 36.210293
136.76964 -4.4463496 31.282219
126.65724 -0.75166595 38.723408
128.90639 -1.1019975 32.743275
132.10518 -2.7110295 47.17577
123.57484 1.901992 36.033073
127.86102 0.91400254 33.776955
125.88309 1.2039837 36.836594
127.4095 1.3396223 34.783409
126.90353 1.5452995 36.780819
143.35106 -4.3754783 32.841011
135.76749 -6.6272516 31.252108
127.02081 1.4184465 36.413055
126.8461 1.8538764 36.849266
128.72153 -0.11008453 32.828659
129.14792 -2.4999468 37.181587
140.37497 -6.2473488 34.621361
132.61594 -3.3941798 41.490181
127.74761 2.7928832 33.77174
127.67522 1.2785631 33.979221
126.21201 -1.7544649 37.788578
131.73027 -3.2271373 40.474648
127.62917 1.2812029 34.038395
133.1886 -3.5953214 41.165447
141.20575 -6.3819637 34.702766
136.39612 -7.3827925 38.827339
128.70996 3.0052068 33.937233
135.65025 -5.4754405 36.434803
137.64658 -0.79687369 31.07724
127.24612 1.3165269 34.880783
128.2563 1.3021934 33.050468
127.22579 1.0149876 36.143005
133.20229 -6.2348728 40.357246
125.91652 1.9823997 36.807217
128.17981 1.2876947 33.014992
127.68685 -1.4514477 36.092815
130.18915 1.0894235 31.915859
128.81941 -2.3300939 35.319363
126.87318 -0.68367094 38.596462
127.67288 0.89273489 34.036373
126.98003 -1.3274281 37.817467
127.23383 -0.68594086 36.961479
126.92828 0.75047618 36.789818
126.78176 0.69090164 37.64962
127.37115 0.95959193 35.416515
127.92007 -1.4721186 35.702644
128.56493 -0.10668123 32.811935
128.74324 0.70011473 44.378376
136.13971 -5.9452581 39.128731
131.73483 -4.7305417 46.556808
131.96191 -0.16559841 47.536354
128.14195 1.6876513 43.794308
135.10974 -6.3858452 37.332714
128.08325 -1.4891177 34.996376
126.69537 -1.3281529 38.52557
127.31155 0.94437033 35.121971
128.09914 -0.57274687 34.00676
128.46968 -0.41572702 32.809399
127.9091 -1.1830519 33.266941
127.75587 -1.1797317 33.249832
127.52036 0.92773169 34.427597
128.67491 -0.87678999 32.838089
127.98972 0.93944466 34.103706
126.47538 1.9662256 34.342987
131.64626 -3.134304 47.246727
128.83157 -0.28538197 32.835094
126.68843 1.4704615 38.635521
128.33821 -1.50999 34.315331
126.64645 1.87729 37.992626
132.17047 -0.9964698 47.827332
128.40002 -1.5153795 34.316895
133.19754 -5.5162554 43.531708
129.4149 0.77988476 32.064167
127.51642 0.53769022 36.441296
127.90673 0.21851376 34.593079
127.77821 -1.4436781 36.424278
127.02795 -1.3694799 37.828846
128.47295 -1.7974025 33.424725
127.72655 1.2910607 34.05695
132.47057 1.3739529 45.035496
127.14969 -0.45487866 36.894836
128.28448 -1.5148506 34.725986
128.00443 0.26962823 34.877354
127.92686 -1.7726142 34.625706
127.69 0.59622395 33.765625
128.18732 1.7571619 32.682793
127.24243 1.5672657 35.533257
129.34502 0.9945091 32.095745
127.99214 0.61964685 33.818596
126.86887 -1.6494018 36.079124
127.0668 2.1144941 34.471352
123.552 1.8777218 36.021107
128.10747 -0.89051634 34.59301
135.9585 -2.8726792 48.335884
134.13286 -6.2486482 32.526783
126.47063 1.3384242 37.906345
129.07677 -6.1689281 43.764389
133.53258 -4.2201734 41.933479
128.61635 1.345211 43.423607
131.80453 1.2462566 45.036278
127.5703 0.92365593 34.738125
127.72507 1.669554 32.893101
127.64636 -1.3600506 39.040127
127.32135 0.27348909 35.43502
127.64114 -0.056136735 35.926594
128.35654 1.7463913 32.133762
127.89072 0.21302961 33.820301
126.86227 -1.6560349 36.061844
127.77138 -0.82207209 35.251015
127.75864 -1.4556739 35.346962
128.03043 1.7131498 32.920143
132.2038 -2.7668138 47.258812
128.48627 -1.5257275 34.056705
127.48341 0.91195834 34.716373
126.97723 1.0164894 36.497334
135.13551 -6.0993776 35.525154
128.77809 1.8558906 43.847424
126.85996 1.7913733 39.323639
128.9514 3.7695813 45.402683
128.55679 1.917552 43.591446
127.35218 -1.411252 36.280563
127.29713 -1.0962642 38.042511
127.19303 1.5604057 35.527794
127.50504 1.0141979 36.240696
127.68998 0.88017195 33.780018
127.26541 0.91417313 35.137283
128.2868 -0.80767035 33.949539
126.64494 1.7445161 35.315247
128.50313 -1.5372686 34.346992
127.61267 -0.43641147 35.559715
124.97885 1.9364479 36.469227
128.67998 -1.8238413 33.445557
126.51727 -1.0259922 37.574509
127.26982 -0.812828 34.38541
127.74342 -0.82275242 35.197708
137.46011 -4.8934312 40.64193
131.54222 -2.5527539 47.186012
135.89679 -6.391396 37.657894
128.44963 1.0739683 43.761284
135.08981 -6.0579586 35.084888
126.65482 1.8549693 36.893791
128.48001 -1.2323494 34.022778
132.15727 -3.2638297 47.803173
132.1931 -6.7683983 46.833977
126.72363 1.3835049 37.244221
126.95596 -0.051645041 38.338173
127.03266 0.021719933 36.865261
127.27677 -1.665751 37.588257
126.90617 0.73097217 36.789764
127.04021 -1.0837988 36.903614
137.22121 -4.5895433 34.785618
132.968 -6.3760271 40.04892
127.34924 1.5879014 35.570644
127.16502 -0.69186449 36.944443
127.02026 -1.3197563 38.705826
126.77145 0.25495464 36.476765
127.45225 0.32167202 36.235039
126.61485 1.0086594 37.534237
127.24564 1.0269042 36.150124
127.66711 1.2771128 33.955688
127.35359 -1.4165006 37.062687
127.44843 -0.40643328 36.257523
126.75366 0.99939644 37.769585
121.99754 -0.33103064 33.656773
126.7221 0.99790925 37.706299
141.36493 -7.7164793 34.386948
128.86804 -1.5693229 34.136047
124.12132 -0.42426005 34.326126
136.59856 -3.999522 39.813095
128.30986 -0.86475599 36.161682
131.99934 -1.0412289 47.569523
134.75584 -5.2143617 35.232853
126.98914 -1.0088191 37.529545
131.56897 -2.5044706 47.267349
132.9137 -3.7278759 42.465591
128.03514 -1.488646 34.237354
133.30737 -6.6144552 40.137535
128.96242 -2.604794 46.241219
129.82776 1.660084 48.289509
128.55647 -2.3960762 34.418941
127.54009 -0.79526079 36.433006
127.22678 0.064713731 36.940174
127.32479 0.98473781 35.894352
127.22362 -1.6934258 37.121181
126.98053 -2.0287945 35.164379
126.14244 1.791988 37.707939
122.85556 1.8615168 36.476826
126.81725 0.618137 36.078846
127.64336 0.56746095 34.413689
126.81021 0.94980156 37.598251
126.69099 1.5415294 38.041775
126.99601 -0.68105137 36.872795
126.6058 1.4510164 36.740337
124.62424 1.9655722 35.722195
126.99052 -1.0103031 37.506027
126.88203 -1.8293287 38.156593
126.83389 0.20031792 38.502396
127.0114 1.5789269 35.507309
126.74648 1.4191788 36.733852
126.9989 -0.69249177 38.855927
136.92654 -3.9417365 40.208694
132.12645 -5.123373 42.706448
134.71922 -3.5435698 39.544315
126.37747 1.8209972 36.832424
126.77032 -1.7979431 39.412327
126.71855 -0.73678386 38.713718
127.40285 -1.1135815 36.264881
128.32343 -0.087367743 33.935486
126.88618 -1.3355706 38.617813
127.63526 0.63580841 34.044128
127.67381 1.0163134 36.048119
127.77643 1.1654781 40.137539
127.07892 1.0908369 39.653812
132.33557 -3.3517289 40.78194
133.66661 -3.636893 42.104088
128.50546 -0.91375643 35.233276
126.69009 1.3835979 37.750023
131.8801 -1.3662398 47.453682
127.47575 -0.67202222 37.065163
127.30965 -1.400281 37.030617
127.5278 -1.4339631 35.585663
126.91536 -1.2658209 37.581085
126.49741 1.4031178 36.211582
126.80466 1.4131408 37.133263
126.83433 -1.2087462 38.686371
127.00822 -1.6854928 37.342049
127.1978 0.99391842 35.808865
125.08592 1.956167 36.512024
127.40478 -0.0017161854 35.440899
127.03194 0.92533267 35.311306
127.20142 -0.034524873 36.538696
137.6787 -4.1350994 40.232285
127.6046 -1.4405515 35.292095
125.44304 1.8754851 40.168564
127.47412 0.5747112 34.828636
126.51579 1.3464167 37.475693
134.28055 -5.5075793 41.881073
127.15358 -0.053470172 36.218445
136.33794 -5.7668262 37.59108
127.15329 -0.80242306 35.795204
125.73215 1.9423687 40.415516
126.68705 0.95757395 37.620262
127.49893 -1.429382 36.330967
132.68913 1.8513253 45.46447
127.31721 -0.75794923 36.617905
134.85841 -5.8325405 42.066578
131.63434 -3.5602851 41.542084
134.17944 -5.0617075 40.645596
131.20134 -6.2934713 45.793133
131.66589 -0.98579693 47.293381
127.47668 -1.4290743 36.002274
129.53775 -6.4114027 44.1814
125.44296 1.8926227 40.182339
131.07796 -5.450223 39.294605
131.66289 0.34267431 47.274776
132.59081 -0.70970243 46.45134
126.66751 -0.88155305 38.790466
127.1425 2.7611268 36.848534
132.31085 1.7488573 45.114357
127.14431 -0.66282225 36.891525
127.03895 0.35553336 36.148247
126.93961 1.4373958 37.004875
127.15306 0.2494255 36.118416
128.69472 2.8281329 43.967625
128.8811 1.1618872 44.130169
132.83333 -0.74974567 46.689129
127.40759 -0.70794594 36.256058
125.06956 -2.8462944 43.227188
126.2374 0.8843556 37.093285
134.69516 -4.9561729 43.61187
127.07727 -1.8485785 37.75108
127.04443 -1.7470133 37.564995
127.01664 -1.8001332 37.71291
130.94835 -5.2343388 46.058865
126.91762 -0.45637047 36.563202
131.8672 -0.15816294 45.46859
133.13834 -4.0363317 42.028282
132.85524 1.4127042 45.334988
133.76833 0.036815889 47.611462
127.30215 -1.8105278 37.83902
126.65134 0.95634949 38.050819
125.32371 1.8224442 40.017567
126.63292 1.456719 38.607208
137.08606 -7.9645357 45.412884
130.92676 -7.1409111 44.172905
126.41821 -1.7509191 38.037601
126.87004 1.4749479 37.30909
136.011 0.40343964 48.001244
128.90686 -6.0578537 43.623333
131.84717 1.2335508 43.162872
132.25195 -6.5470529 43.50563
133.9904 -1.2505198 45.243076
131.6969 1.6077302 49.684113
131.64035 -0.34242988 47.340286
126.88336 1.4139249 36.772114
127.03134 -0.91887945 38.55825
126.97427 1.0497092 36.809265
132.22943 -4.9221134 42.693604
128.52577 1.1052243 43.801899
126.74661 -1.3009143 38.7705
129.29567 -4.6126361 44.434593
128.82393 0.65347064 44.570614
131.79361 -4.6177225 46.741325
126.95609 -0.41049993 36.551624
131.33635 -4.51085 46.279758
126.62968 -0.053847395 38.886227
128.31114 -2.4904683 38.729156
126.48995 0.92422664 37.953712
132.45981 -5.2172446 40.552402
133.79228 -4.9882336 40.462841
133.63264 -9.1412249 49.237782
134.47084 -1.2598473 45.573151
132.76472 -5.221756 40.79636
129.92117 1.1998498 48.525131
126.64349 -0.71515393 38.414169
126.98761 -1.5742214 49.977936
124.39569 -3.3571191 43.771206
129.35167 -2.0116103 36.98243
129.86107 -4.879415 44.933884
127.03426 1.5281761 38.867821
128.3795 -1.8983186 45.663605
131.6759 -0.24346672 47.312592
127.70712 1.5827963 37.230988
129.20557 -2.6881731 46.559261
126.91679 1.4908538 37.846134
127.25061 -1.1038928 36.673103
133.72945 3.212446 45.516094
132.34496 -5.5022373 43.026581
133.12794 -0.14658473 46.649662
127.09527 0.32068834 36.558983
137.47922 -1.1017365 49.235428
126.61964 0.75578266 38.888119
134.13275 -7.1815825 43.862373
134.30548 -6.1195126 41.193813
126.75877 -0.86469942 38.850437
129.05496 3.2463498 44.583515
124.9638 0.96551329 53.030891
122.8916 -1.2156426 36.198997
122.78886 -1.2082108 36.141823
123.68999 1.7007488 43.523552
124.53324 -4.6095052 44.072342
123.41971 1.9514025 44.211075
123.14488 1.8387034 43.758324
123.09419 -5.2150793 45.601635
126.32867 0.93404889 39.076164
122.4017 -3.5498271 45.084957
124.51111 -4.72019 43.169037
124.37968 -3.4030609 43.382652
123.76914 1.811481 43.676193
123.10606 1.4973587 44.014759
125.28976 0.10791849 46.734016
122.81933 -3.6140921 45.226776
123.33034 1.2083489 43.112549
130.18262 4.2236881 46.755524
130.33786 -3.7715774 46.704918
123.39001 1.72542 43.08918
133.74881 -1.0785987 47.531136
123.57385 -4.6600823 44.099998
125.90115 -2.6633966 48.052158
128.45688 -0.90587723 49.565693
126.9016 -2.174392 47.801594
126.27579 -2.1746817 47.767048
128.55428 -6.3523073 47.154587
129.08763 -2.0108123 46.449085
125.43262 0.10540728 47.001308
131.07521 1.2163956 44.380871
125.46904 0.10110576 47.052425
126.41466 -2.2173097 48.033886
128.40883 -0.89245111 49.468536
123.9911 -4.9048195 44.693802
129.00427 3.6061187 45.0513
129.75499 1.7932497 48.688347
128.69511 1.5905501 47.578655
130.9529 1.5065541 43.87508
132.06114 1.4496329 44.466209
131.54269 0.049997047 49.99651
131.71996 -2.8493488 47.483067
129.89801 1.7461257 48.397449
132.18488 0.098543353 50.735062
129.17943 1.622424 48.616859
132.19983 -0.56676263 45.864227
131.55942 0.90717721 52.710197
130.83981 0.84939706 51.658932
130.65564 -2.6461647 51.718521
129.64973 1.6633995 49.394341
129.08801 3.6044712 45.044228
135.95529 -2.8657806 48.349079
133.23633 -3.8395576 42.652969
131.91566 -1.2221469 47.773827
128.75217 0.6617415 44.393723
131.94452 -3.5977378 47.433556
132.98605 -5.363658 43.309399
132.05473 -5.725966 43.039436
132.11349 0.067895949 50.127449
122.72694 -3.479264 49.999615
122.07508 -4.9983759 46.164204
123.42278 1.1823924 43.14764
123.43581 0.87666559 43.300648
127.03979 0.18746915 46.747589
126.37607 1.2448393 51.993515
121.93655 1.9049695 45.485657
124.86919 0.14568943 48.856232
125.20798 -3.7530894 53.603859
126.24059 -3.4380789 52.049526
123.49709 0.40317324 44.095917
131.73404 -2.6739824 47.266201
126.9809 -2.2212996 47.915802
131.80376 -1.1271262 49.660507
122.84242 0.044290386 45.168228
123.41801 0.86888087 43.244148
122.84264 -3.634238 45.331669
126.01103 -3.3843765 51.717968
125.77094 -3.1433427 48.702385
122.83179 0.042566173 45.301918
125.93417 -3.3571124 51.581635
123.0444 1.4846003 43.922195
125.43648 1.1610228 50.495079
126.07747 -1.2140846 47.817001
133.43362 -7.2174463 47.984791
122.47128 -4.5622773 45.756378
131.77695 0.69076604 49.769089
125.83882 -3.1735005 48.81382
125.6722 -0.095416471 46.81229
122.86763 -3.6362057 45.352753
128.63275 1.167912 47.126114
132.82217 0.83070815 49.951267
124.23593 -4.4171271 43.602333
126.67314 -2.9538713 49.730263
126.2481 -3.4517198 52.112122
123.79172 1.2770758 43.530182
131.91953 -0.00019285828 53.177605
130.55276 1.2583576 49.252644
125.88864 -2.36902 47.879265
122.62497 -4.7079859 46.172302
122.84523 1.5399752 42.95285
132.97618 -0.053428486 54.590134
131.4426 -0.88585043 47.151432
124.71951 -4.7053714 44.425602
129.79539 1.596936 44.387466
127.10387 -1.5875628 50.195007
132.73126 1.7911793 50.853863
134.09602 -0.082470514 47.93222
125.3727 0.18926546 50.022552
132.0479 0.058603883 50.627838
132.75191 0.036358237 51.5802
127.94239 -0.90919745 48.736122
132.92444 0.035568103 50.749016
131.12296 0.88590509 52.111099
123.25578 1.8117656 43.113522
132.03638 1.3617187 44.641541
134.44151 0.0064671971 46.038635
135.97412 -1.2895883 46.980328
128.00339 1.8334967 43.579979
132.20493 1.3740139 44.373978
133.13446 0.073717833 44.57196
128.48157 3.1043818 44.065514
130.81281 -3.150233 46.712414
124.22718 -3.3403382 43.29237
122.74535 0.39945489 48.550842
125.79427 -0.10767309 46.677284
127.27828 -2.4041722 48.214378
122.77481 -4.7434554 45.605373
132.23497 0.2455432 49.110291
126.8613 -2.2384467 47.628326
126.37819 -1.9574401 46.90284
126.07861 -3.4190106 51.979416
127.02301 -3.7419071 53.995789
130.36557 0.8623752 50.936905
122.54875 -1.3935508 53.987904
122.45564 -8.2799482 55.147522
127.1525 -3.9115667 44.514717
124.4193 -2.237026 53.927643
124.31691 -8.1956682 53.50391
121.71935 -6.4255486 54.532288
122.52448 0.69031823 54.305225
121.87749 -1.9730029 54.019184
123.82579 0.48281312 44.433155
122.71671 -5.2254491 46.287689
122.99719 0.44176424 49.27187
121.98821 1.1633282 47.677231
121.53655 0.65531528 54.005363
121.76157 -1.4120231 53.610085
124.95858 -3.496253 55.397697
124.64369 -3.9201567 54.125031
122.59775 -8.4935226 55.728981
122.66008 -5.1984415 47.933388
121.95838 1.9720997 49.429642
122.39464 0.63704717 53.894882
122.44933 -1.4160366 53.731728
122.63399 -1.9527787 54.279671
128.7002 -1.946447 46.046082
123.2679 0.43514967 49.875187
123.43684 -0.61133742 55.292465
121.61172 1.8174483 48.382507
131.35432 -0.18517515 47.008377
123.02666 1.3750997 53.962868
122.55573 -5.1014309 47.701721
122.38823 0.60034436 53.979996
124.90765 -2.8205137 43.043892
123.07648 -7.7077713 55.534027
123.00065 1.3638341 53.808937
123.61207 -0.74465144 55.704571
122.5711 -5.1459575 47.859734
121.94252 1.1788532 47.80283
122.81213 -5.3266215 46.546371
125.43677 1.070471 54.039341
123.69411 -3.3687675 51.45153
121.94061 1.245914 47.907059
121.76002 0.72625554 47.213207
127.23199 -2.9426184 51.865845
127.11578 -0.88774192 47.418194
124.50343 1.122514 48.77404
121.73376 1.7237002 48.180458
122.96918 1.5732667 43.6399
122.92739 -3.6918511 45.532829
123.76136 0.96222728 43.693733
123.08231 1.7931707 43.75412
123.83536 2.912668 43.868351
126.60668 -4.4444818 44.651405
127.27767 -3.0421758 50.648163
130.58841 0.3041299 46.269455
132.20116 0.11142075 50.254673
123.81432 2.9153421 43.880318
126.68144 -3.8379705 44.12648
123.16596 0.40825424 43.719978
123.5342 0.10478254 46.834717
124.81389 -1.3927474 56.765827
122.10227 1.7357605 48.071976
121.79407 -1.2014519 53.709915
122.99905 -7.6423626 55.262199
123.28578 1.9292393 55.169937
122.49385 -0.15608096 54.384483
124.05511 1.3168544 43.981815
122.4202 -6.9935017 53.370438
122.39104 3.0729561 53.906002
124.22512 -3.3275146 43.283619
129.60466 1.8125237 48.368549
128.53235 -2.5798643 49.509125
124.32065 -0.022115465 56.615532
123.62128 0.50716841 44.10326
125.85377 1.6025355 51.073769
124.23848 2.0221183 44.188381
122.50985 -3.6099644 45.306511
125.39735 -0.14226528 46.215939
124.88387 -4.3103023 47.778225
132.07941 -8.1882534 49.801025
129.42899 1.7966456 48.064594
125.47233 1.2155735 50.67704
127.06165 -2.8645797 51.54422
121.46716 -1.1685369 53.5882
121.63177 -0.61410594 53.809013
123.09401 -6.6509752 55.468655
124.9343 -2.9962969 44.955772
132.49846 0.64910436 50.404358
124.513 -1.341969 55.960976
121.77825 -1.4469057 53.692135
124.22627 3.7784731 48.401432
126.33885 -4.3366919 44.340878
123.48776 1.9830753 56.122734
125.09901 -2.9663718 49.445236
129.92624 -2.4989851 50.777225
126.86768 -1.6401355 49.58033
127.8004 -2.4733012 48.98296
125.45531 0.20852134 50.991318
126.15092 0.97547603 51.695652
125.1899 -2.9099083 43.469894
118.2647 1.8383361 40.590508
122.87866 1.5011173 43.499924
123.12183 1.4380306 54.308594
125.05165 -2.9407597 44.808712
127.93235 -4.701221 45.250259
124.9406 1.5954349 45.676773
122.97752 -3.8531961 46.2141
124.13994 0.48358384 43.882576
120.1339 1.6623006 51.932793
119.785 -6.596364 51.898899
119.85688 -6.7245049 52.322254
120.17479 -4.2952294 52.096443
123.05645 1.8083451 43.755203
126.86387 -2.044137 47.610382
128.50613 -3.3997154 52.748089
130.77051 1.7975941 49.113007
122.96569 1.4944 43.813087
125.1882 -1.3018607 53.780052
121.21085 -2.5516963 41.252884
131.67619 0.24333946 48.532707
125.71703 2.2059097 51.273441
130.87212 -2.7658308 51.974525
127.79858 -2.5955014 50.559509
126.80095 -3.1434503 52.553692
124.51329 -4.3402805 43.977737
117.65492 2.0336022 44.377193
117.74216 1.755392 42.030334
117.57608 1.9172835 43.885628
116.06246 1.6939925 44.562752
116.60712 1.6330512 45.21344
116.28216 1.6534886 44.540703
115.65395 1.8540108 43.723686
118.29861 -0.91579032 52.149292
116.47359 1.9331354 45.030327
121.78107 -5.4280043 54.092621
131.31474 0.90025675 52.35928
121.24666 -0.14776278 47.658546
131.33978 -0.085104145 52.359863
120.03872 -3.0368986 51.785271
123.04973 -5.3439922 49.733749
123.93848 -3.6483357 52.32761
121.34586 -1.6918689 53.248749
119.68276 1.7525576 52.580379
121.37007 -2.9384282 53.64212
121.57311 -0.65361691 53.57579
120.1551 -4.9949203 52.05294
121.4378 -6.485775 54.361187
122.8438 -5.1375217 49.31279
121.34492 0.58927059 53.237148
119.58569 0.21611738 51.866409
123.86148 -2.0538239 46.001568
121.32506 -1.0711963 52.983322
121.37994 -2.9649937 53.710548
120.11404 1.608227 51.729813
121.83007 -1.9275993 53.764938
121.75409 1.1082592 47.233299
121.4313 -1.0884224 53.464451
120.26706 1.662082 52.452831
121.54097 0.54915142 53.929615
126.39735 -1.8874621 46.983475
123.06934 -3.6483755 50.55481
129.13535 1.6067848 48.515541
126.73225 -4.9987793 50.39798
126.14089 0.95090497 51.693909
125.37305 1.5747621 50.411713
125.76276 2.1163442 51.028862
127.2766 2.0703621 54.665455
124.60578 -4.1141992 43.150173
124.2901 -3.3586912 43.227825
115.40398 -4.7525458 49.33593
115.92429 1.644802 44.498272
116.61805 1.9145131 45.12001
115.87532 -4.8439612 49.848003
119.4969 0.086918212 51.931835
117.614 1.9901803 44.150429
116.49848 -1.2178515 52.389252
119.3475 3.0104635 44.970112
116.72034 1.7775836 51.056526
115.42099 -4.3560982 46.880699
116.26506 1.6304803 44.438622
115.2498 1.6181964 51.094509
116.39966 -4.7731628 45.558403
120.99389 1.9956121 40.581589
115.63237 -0.0014703907 51.037926
116.72326 1.7860103 51.185608
116.56409 1.5942333 44.905472
117.20444 -0.99159753 52.401985
116.78305 1.8698742 51.989994
117.89528 0.86193508 51.868332
116.55888 -1.8336287 52.236435
117.2445 -1.1966152 52.067226
118.21087 0.037900489 53.350037
117.55975 -3.329617 52.777618
118.43365 -2.7294698 52.514759
116.54214 -1.856209 52.31028
117.24099 -0.86890256 52.184601
118.01269 -2.7802098 52.80756
117.69779 1.836995 50.802727
118.23651 -2.9655015 54.304085
121.41941 -6.4475269 54.241657
125.16982 -1.1845268 46.411167
122.85237 -4.2487955 49.577682
120.50523 -1.8839861 53.154083
123.70866 3.5186229 47.419922
119.76256 -6.6882849 52.303123
127.26311 -1.6330235 50.362049
121.80167 -0.14670761 49.70467
124.36195 -3.2574477 53.901955
126.20729 -2.2176387 47.861214
125.9257 -3.1846247 49.053783
126.01985 -1.1871899 47.836098
123.60602 -4.4579086 45.115589
122.52855 -4.6601963 46.022232
125.94486 -3.075614 51.290859
126.07564 -2.042264 47.604568
115.6703 1.8756273 43.879246
119.64439 1.7569507 52.280827
117.25397 -0.84013546 51.99501
116.46445 1.2880347 51.375839
116.40883 -4.9739556 52.500893
115.86412 -3.4511342 52.400898
118.39668 -0.87111688 52.442169
117.86516 0.83609074 51.669548
116.005 -2.9655128 52.720512
121.11575 1.9402473 45.612213
116.50487 -1.8712158 52.158745
115.98996 -3.1813076 53.99654
116.89722 -0.92362279 51.916656
121.25568 -1.0179739 52.647484
119.82922 1.7638832 51.112701
115.6178 0.026147552 51.199829
120.03325 -3.0374811 51.770786
119.51746 -2.5791454 48.635353
115.73833 -4.5454254 46.83622
115.38507 -4.4813032 46.691685
115.43959 -4.3699636 46.93922
115.68757 -0.071438551 50.917416
120.59307 -1.1473839 52.531605
120.84624 -1.7866173 52.756584
120.41283 -1.5754006 53.142921
116.41716 1.5680522 44.71233
121.8125 -4.9305811 53.332447
119.40311 -0.32541203 53.114944
121.58264 -2.8141737 51.875603
118.18206 -5.4999399 52.953739
120.55937 -1.9061227 53.451504
118.61382 -0.1070962 51.933662
122.53753 -5.0771646 47.598137
119.8932 -6.8488131 52.763481
118.17915 0.0041884929 53.191772
120.7612 -1.8507626 53.816868
122.42473 -0.83682191 54.063625
122.62445 -4.6204724 45.257599
121.95381 1.9110537 45.56945
120.11941 1.6349466 51.877861
120.12332 -4.1704822 51.876785
122.37312 -0.025639366 53.751225
122.27589 -0.34105211 53.680321
121.7794 -1.1018445 54.844521
123.48834 -0.77467495 55.15564
122.27287 -4.9002357 47.108421
125.08238 -8.9924507 55.587139
124.90787 -2.3569522 55.232143
123.69725 -3.6842175 45.432987
114.39339 -2.1387417 49.145638
115.86487 1.4204049 47.864044
115.90775 -4.8010826 49.749664
120.95985 1.5973938 46.592098
115.42287 -4.3816943 46.982845
115.95185 2.3857024 46.875706
114.9746 -3.6390183 47.448326
116.57204 1.5608145 44.695648
114.34928 -2.1858172 49.562881
114.47589 -2.4118552 47.602917
120.21221 2.0720456 54.869762
114.26612 -2.7291157 49.737148
114.89713 -3.8709571 49.594452
114.03706 -3.3220286 47.34742
114.60812 -3.6428695 47.170265
115.03936 1.8182638 50.391201
114.38492 1.549461 43.648624
117.6971 1.7978768 50.497688
124.82026 -6.9593296 53.305965
120.71194 -8.1277761 54.196175
120.44357 -7.7542062 53.608315
118.37055 -0.86890972 52.307884
122.74315 -5.0752835 49.034275
122.48127 0.3149204 47.830181
122.10326 -1.4144869 52.648705
122.81457 -1.6836002 55.064308
116.55415 2.0747838 45.889275
116.4852 -1.9783157 52.942398
121.47246 -0.1895715 53.304752
122.18291 -0.38083827 53.3479
116.48297 1.9088899 44.830494
115.92452 1.6369951 44.390465
123.91345 -1.1716071 52.557255
122.92499 -6.384304 55.074329
119.3742 -1.8137895 53.417198
122.09591 -4.360003 55.14798
119.62114 0.21813579 51.983509
118.16237 0.22933373 51.918442
118.35991 -0.89898598 52.099422
122.05757 1.6066046 47.885605
121.10001 0.83520794 52.462982
119.15574 0.5479461 50.400578
115.92053 1.6308111 44.362938
117.39511 -4.9281368 52.736473
114.50278 0.837174 51.457893
121.53554 1.2495445 53.9925
119.6357 0.11590466 51.987495
114.61615 -3.6651773 47.313004
116.89328 -0.86309624 52.171978
114.52903 0.82964778 51.472961
115.38941 -4.493763 46.727966
115.85586 -3.4203303 52.305622
114.52365 0.8306396 51.590164
119.72258 1.8239915 52.02243
119.98676 -3.004663 51.53936
115.40193 1.4716469 51.005356
116.45303 -1.8920738 52.329185
115.86341 -3.413708 52.361164
115.77149 1.7547691 44.814739
118.67432 -0.080981418 52.099209
121.86677 -5.0232363 53.721256
122.50397 -2.8743038 54.899769
120.22221 -4.0278158 52.252731
122.4295 -2.8439329 54.666744
124.23421 0.38677156 57.09819
119.49023 -6.739574 52.474274
121.26437 -6.2730856 53.728783
125.36758 -0.92151409 54.041756
113.88947 1.7369063 43.231236
111.71889 -3.3217359 46.110214
114.98433 1.8816836 43.924961
115.53275 1.8970413 44.173203
116.36835 -4.8595533 46.022335
114.44481 -1.9911351 48.261406
116.12447 1.6685991 44.78801
114.59 -3.6638639 47.274315
115.8952 1.7379569 43.481998
115.61282 0.03633488 51.098099
117.55138 -3.271008 52.498665
120.11632 -3.9249153 51.826332
122.55051 -0.55060631 52.569359
115.74093 -5.027657 49.362915
118.29074 -7.1510324 50.901623
114.44518 -1.24484 50.596497
117.53974 -3.2783051 52.491489
115.07885 -6.4994669 50.410519
114.40835 0.20643413 51.652966
114.42177 -1.2695892 50.689499
114.42363 -2.0646672 48.506882
113.62241 -2.4092677 47.627338
114.51205 0.81437761 51.612885
114.31466 -3.8127077 47.924973
121.77304 0.44593975 52.016785
116.34572 -4.8213062 45.890831
112.7655 3.3860931 48.144413
114.42439 -0.04146859 51.454662
114.4492 -2.9817262 49.469177
114.41843 0.21062669 51.797798
113.64633 -2.4113407 47.571655
114.34282 -3.6048121 47.064571
114.297 3.4311178 51.653713
114.41679 -0.045178737 51.511032
122.75246 -7.3778429 54.504074
116.89194 0.0055758283 52.303654
121.3614 1.192188 53.417645
121.29317 0.46105075 52.788307
122.02376 -1.8919863 54.135391
122.43272 -0.053110886 53.891811
119.90862 1.6647458 51.688877
120.52499 -1.8920391 53.298645
118.14876 -0.90676552 51.37355
122.54498 -1.8188386 54.208317
121.29379 0.88161659 53.954681
124.53281 -1.2200798 54.225159
119.82963 1.7824315 53.632858
122.85359 -1.9977349 55.150227
123.16641 -2.0899191 56.242485
114.57555 -3.4614861 47.47039
116.42525 1.4362314 45.24847
115.26691 1.6191382 50.827045
120.42266 -1.323889 52.930023
116.40503 -0.8023535 52.180233
115.04616 -6.7984533 50.394444
115.28139 -4.7249732 51.882778
119.56996 -6.9545932 53.136139
115.0248 1.8259543 50.403519
115.29497 -4.3026557 50.183872
115.03373 1.7934651 50.293571
115.9261 2.0255702 45.040535
110.9001 -3.6229773 49.32024
115.94894 -4.6528759 46.138802
115.76906 -4.6057978 48.761101
114.53167 0.79997605 51.516418
114.88023 -3.887908 49.591904
116.87357 2.1429338 53.939941
111.60773 -0.58329296 57.898232
113.10075 -3.5650549 49.641968
118.30815 -0.8318243 51.724709
121.79372 -1.9265503 53.763817
112.59207 -0.12803777 58.270378
122.32184 -1.0035342 54.096771
115.98304 1.856637 44.000793
119.95151 -4.3421383 51.062069
114.77166 2.4065857 46.498623
116.36315 0.35952896 51.135925
115.62477 0.34835368 51.237846
112.66035 -3.6698625 49.851364
118.05283 -5.2406764 51.906204
119.60343 0.12097061 51.884171
120.12673 -5.8429289 51.981411
121.71665 -2.9584575 53.675114
119.40306 -4.4023995 53.579445
119.21992 -6.623673 53.015766
122.06364 -1.8848498 54.504509
118.07405 0.20794451 52.422745
115.41615 1.4022714 50.745056
115.30534 -4.6713505 51.503487
121.00455 0.80825657 52.664341
116.31623 -0.0019257888 46.747177
118.60462 -3.0272913 54.674759
121.57413 -3.0685792 54.506931
119.19376 0.57880747 52.2299
122.79349 -6.7247066 55.05349
114.11197 -3.2542899 46.979721
114.42198 1.5298325 43.463165
110.3653 -2.5827069 47.003761
110.56465 -3.703079 46.973892
112.48096 -3.5286355 46.900169
113.62304 -2.4296389 47.554699
114.7343 1.2909746 51.133789
110.64685 -3.6574962 46.782871
110.41139 -2.5461092 46.884232
110.96169 -3.6878774 46.305882
113.49062 1.5924015 43.736267
111.55135 -3.6413362 47.02322
114.41842 -1.2884355 50.543678
112.12952 -3.8192811 49.541878
110.44139 1.6065071 43.089142
111.58929 1.9049964 41.45636
111.53146 1.3313 41.512299
111.07444 1.6463597 43.415794
121.5519 -4.2126889 54.289085
109.81782 -3.1734762 57.138062
119.40843 -4.3608775 53.528374
119.51784 -6.8291836 52.756386
110.21986 -3.126528 57.114136
114.23372 3.3897982 51.53273
114.96051 -3.620548 47.368401
120.19225 -5.1548748 57.735352
115.66642 -0.024761856 51.399567
109.80142 -3.2965932 58.843121
114.43732 -1.3118066 50.497482
113.15305 -3.2301352 44.977165
115.88584 -4.6516056 46.621704
110.30142 -0.70764697 57.757576
119.26273 -7.0763736 55.126541
116.00381 -2.8451209 52.089554
121.91678 -5.9185405 54.709358
116.89697 -1.2061625 52.325291
116.87125 -1.2002678 51.968857
111.96976 2.3100016 43.287144
113.85698 1.7592833 43.358925
110.55428 2.3669782 43.285652
111.12462 1.6006503 43.234558
110.63485 2.3435171 43.089237
118.35735 -2.6534476 51.830589
114.98958 -3.3055904 47.233845
111.4117 -3.2001133 45.954075
115.82031 1.6213642 43.98349
113.84544 0.086083636 53.841736
113.33454 -3.4230218 48.775272
111.61519 -3.4783208 46.177437
110.80601 -3.5133367 46.194157
110.27037 -3.5556073 46.066483
110.0322 -3.6008728 45.730965
110.09904 -3.3516643 45.664921
113.90477 1.568109 43.624348
108.17053 -5.0117135 48.511887
110.3804 -3.630271 46.206249
109.01954 -1.8164076 48.775063
109.993 -4.4916096 45.328583
108.67195 1.3942239 48.167606
112.69723 -3.6528754 49.685154
107.72223 -2.5853064 52.778214
109.68749 -3.0926898 47.216888
109.92264 -3.629046 45.902176
110.45042 -3.6368797 47.18504
109.93669 -3.6185226 45.88031
114.38464 -1.9982016 48.083649
114.42055 0.2227962 51.427235
116.26118 0.10919213 50.801678
116.60999 -0.85969913 52.349426
119.55626 -3.35747 52.530994
114.96672 -3.5704117 47.13406
111.495 -0.61071503 58.206116
116.6722 -1.2267439 53.504318
114.4716 -3.1681581 46.808617
112.69968 -3.6638763 49.861969
117.54421 -3.2922008 52.545441
118.196 0.76144093 51.657516
118.19915 0.76648319 51.788635
111.968 1.551614 42.635742
109.86935 1.9414161 43.573433
110.41218 1.6098292 43.161144
109.50539 1.3441945 42.48798
109.8875 1.9387178 43.588329
110.31162 1.3229369 42.976372
109.63531 1.7445514 43.893738
110.51028 1.5953372 43.247307
110.52684 2.3738906 43.348732
108.39263 -4.9434605 47.854836
108.30276 0.75886661 49.927681
107.77258 -4.8055916 48.116039
110.92606 -3.7058697 46.39296
108.27705 0.75554723 49.964188
108.49239 -0.25718614 49.591591
109.38866 -3.2868097 47.949715
112.91295 -0.75600892 58.14418
110.30501 -1.9623572 46.34436
108.84274 -1.215543 56.193954
110.80094 2.3688831 43.303192
109.86442 -3.5623896 45.757465
108.45264 -0.33987969 49.798042
114.26232 1.016988 40.334988
109.03613 -1.8686178 48.817795
109.85009 -3.4798102 47.557903
107.49986 -0.05862968 48.665474
108.78552 -1.1534498 49.324371
108.79991 -4.583313 47.164162
109.80487 -4.4367828 45.006378
110.04155 -3.6597991 46.115971
110.39323 -3.6305809 46.193394
107.54281 -3.0593059 48.497665
109.68002 1.9008201 43.585083
111.51099 2.6911986 44.805817
109.88336 1.5641286 43.355942
109.87291 -4.3338251 45.402145
109.39073 -3.2732973 47.939663
114.50356 -3.7035365 47.583443
110.01845 -3.6746082 46.137337
107.58353 -3.0657458 48.303024
110.55019 2.3798957 43.262955
107.57558 -3.0721297 48.269798
109.86832 -4.3482547 45.463364
108.26576 0.70212507 49.888462
107.50018 -2.7930951 48.485294
114.48744 -2.8511028 48.539024
115.50403 1.8082907 43.728771
109.41403 -3.2055962 47.887039
109.97483 -4.4799495 45.259178
108.24718 -4.9577656 48.231354
110.39255 -3.7681036 47.431087
109.03259 -4.1662016 48.162109
116.59234 1.5716237 44.748222
109.81327 -3.172457 57.113068
108.08592 -0.9738245 57.135841
109.27682 4.5990925 52.872719
110.27091 -0.72668403 58.180889
112.99572 -2.6656928 42.87635
109.84799 -0.11545891 57.012436
115.07631 -6.6661463 50.568581
118.25323 -1.1203398 52.78138
116.41376 1.395767 44.89687
110.91022 -3.2537928 45.576286
109.91214 -4.3762302 44.669876
112.43062 -3.2896314 44.941185
110.29222 1.8822795 40.761623
115.87716 -4.7305388 49.446312
108.45295 -0.27206653 49.739754
113.86086 1.7691865 43.395771
108.09412 -4.7206593 47.543526
109.38655 -3.267592 47.952736
116.10696 -4.5421386 45.897556
110.53325 1.6071043 43.345497
107.9639 -5.2357626 47.948517
110.91769 -3.2188952 46.526955
107.31688 1.6915383 50.102081
108.34117 0.16333798 49.941719
108.29047 -5.0998917 47.958183
110.717 -3.3699512 46.103012
113.4427 -3.4222627 47.505066
116.37199 -1.8538024 52.226429
115.81269 -2.7888055 52.182816
114.60951 1.7809291 43.247223
109.3956 -3.265008 47.955589
110.5228 -3.5486517 45.833168
115.63568 -4.9493814 50.765831
110.37652 -3.6053295 46.160755
114.44352 -1.2173839 50.471657
115.37103 1.4861276 50.832138
112.15141 -3.1155314 44.693077
113.65453 -2.3906281 42.491417
116.07971 1.6320747 44.657326
117.24094 4.5967312 52.158775
110.28516 1.8985863 40.794773
108.8718 1.8825449 41.45882
109.46857 2.0999746 44.471405
109.29282 -3.9061327 45.211697
110.02498 -4.4671631 45.274635
109.45959 -4.142621 44.643471
107.38837 -1.899507 48.926743
110.74695 -3.5919807 49.288567
107.93129 4.0098643 49.845272
111.03441 -3.3889661 48.164692
113.40588 -3.6387885 49.947262
110.43639 -2.4911532 46.748192
107.47632 -3.1384697 48.380661
116.45889 1.9485317 45.028717
110.88496 -3.6763115 49.464375
110.58003 -2.379981 46.36647
109.48289 -1.137911 58.237427
109.64489 -0.62759221 57.604679
115.4498 -4.1972179 46.216473
115.66582 -4.5122547 46.781734
112.57526 -3.7481694 50.191135
115.9726 -3.4418736 52.667274
115.83852 -2.782742 52.208141
110.42453 1.7031735 43.517769
107.12413 -0.72502434 41.372765
107.12338 -0.37779677 41.300369
107.3843 -1.7848032 42.092781
112.11826 1.8954886 40.889191
107.06299 -0.11993427 42.878651
106.90338 1.2975936 41.25145
107.42812 -1.768037 42.02549
107.56855 -2.0890317 42.709251
107.07985 -0.74031198 41.420589
107.15091 -0.026213676 41.672306
107.11951 -0.38925815 41.320335
109.17614 1.899721 40.363815
107.37476 -1.7703373 42.081955
107.05415 -1.49719 41.925522
107.24747 1.2408586 42.103363
107.08685 -0.39227232 41.365376
109.20694 1.6766512 41.537971
106.39159 -0.68435788 42.367332
107.18837 0.88486326 41.675014
106.63291 0.9532637 42.397995
107.12361 -1.5305173 42.691109
107.47035 -2.1353083 43.013748
106.90099 1.8765557 42.403912
107.17624 -0.98485744 41.64389
107.06779 -0.36649913 41.427006
107.16513 0.57053828 42.041565
107.11061 0.948708 41.765636
107.11189 -0.021811798 41.295662
109.72991 -4.7123208 44.07872
105.71469 -2.785028 42.478374
108.17448 1.8715532 44.172737
107.33498 -1.4461309 41.544437
107.11269 -0.15761027 42.809311
107.36957 -0.50324315 41.588062
107.09726 0.92334479 41.798267
107.52056 -2.1187744 42.80127
108.87913 1.8922693 41.472214
107.21109 0.90915799 41.640453
107.30048 -1.364553 41.356773
116.24596 1.4093566 43.478546
107.53811 -2.1112852 42.814255
108.70619 -5.0456533 46.234978
107.52137 -2.1212063 42.880394
115.58469 1.8127844 43.783073
114.55528 -3.5632536 46.990475
106.15959 -1.6457386 48.266075
106.93027 -1.5131767 48.451698
106.04577 -1.694927 48.301559
106.10836 -1.6769029 48.179314
106.09401 -1.6618735 48.257561
107.46187 -0.11380367 48.631546
105.41011 0.89783168 48.606087
110.01617 -4.466589 45.21423
106.15806 -4.6096721 48.012688
109.95551 1.5532086 43.227074
117.20477 -1.1733192 51.864937
106.06534 -1.6388781 48.348141
106.08461 -1.5896049 48.232071
107.44652 -0.14050859 48.528778
114.50319 -3.2217743 47.254097
107.4541 -3.1958966 48.453964
115.66028 -4.6497769 49.663429
104.80775 -4.5404463 47.648701
104.78122 -1.5353137 47.848358
110.14635 -4.9135704 43.799244
104.71973 -1.5351803 47.934879
108.75611 -1.038615 49.132439
116.06118 -4.9399705 45.447292
104.49803 -1.5538328 48.282074
110.92271 -3.5965955 49.185936
106.15081 -4.6364594 48.018875
109.9908 -4.5229692 43.503563
113.0699 -3.3085446 46.804497
116.06747 1.5970829 44.484703
107.50251 1.6727266 49.127735
109.55589 -4.0822129 46.818298
107.53769 -2.1063333 42.796852
104.80003 -4.5698409 47.687649
105.66919 -1.3928192 46.474449
115.40681 -4.5259919 46.817287
108.22681 0.74869841 49.897747
113.76952 -2.4206972 47.883728
109.81429 -3.5668626 45.897087
107.33383 -0.50209427 41.982735
111.32552 -3.657181 46.436928
107.0778 1.2821572 41.749268
107.07065 -0.13568226 42.879581
104.93385 -4.6871743 47.556427
108.92696 1.874718 41.361507
108.13386 1.8635762 44.288174
113.05885 -3.3243985 46.938206
110.49146 1.6305652 43.388653
112.43169 -0.20755675 57.866249
116.03574 1.9386226 45.873547
111.54677 -3.5047436 46.88488
118.26666 0.0061217137 53.292614
115.72931 -4.8433137 47.9035
116.10577 1.7687578 44.912643
106.94854 0.3486377 41.549294
107.07282 -0.40391982 41.397881
105.62672 -1.7106471 43.605972
107.0131 1.3098772 41.833427
107.06133 1.0306978 41.730652
106.91283 0.35019898 41.187901
108.48448 -1.3003005 57.464275
107.38802 0.30911309 48.81266
105.66003 -2.913475 47.646145
103.33657 -6.0453372 47.512508
105.39527 0.91364014 48.64632
108.19624 0.8630901 49.918961
109.66293 -2.0768719 47.823036
107.37168 -1.3831484 42.298042
103.32091 -6.0809441 47.515862
102.39325 -5.2370124 46.337845
112.92857 -0.84962404 57.941895
108.44003 -0.29699957 49.771847
109.17878 1.8900595 40.358971
102.9628 -3.4935489 47.45163
105.51492 2.1725097 44.297096
114.64641 1.2114792 52.547478
107.1396 -0.16579539 42.80751
102.52884 -3.7758918 47.199421
107.1852 -0.057978649 42.741245
111.75528 -0.81118524 56.585957
113.70177 1.814405 44.891911
106.12273 -1.581775 48.159317
104.9243 -1.6356738 47.54184
102.28621 -5.2508588 47.863785
102.65718 -5.1596184 46.320004
102.50597 -6.6570959 47.321175
104.65338 -1.6705623 47.941582
113.9037 -3.2710054 47.148849
106.09035 -1.5194736 48.272243
117.46758 -3.3653257 53.12817
113.37259 -4.3206649 49.918251
107.1495 0.9069795 41.741982
114.16925 3.3511381 51.507233
105.27669 0.91008574 48.731766
114.61049 -3.6200526 47.08049
109.76848 -0.19560173 56.413307
102.84595 -3.5524116 47.559807
105.86452 -4.7584748 47.982033
106.0619 -4.7441483 47.908272
106.22749 -2.692945 46.382065
107.1317 -0.051310863 48.543148
110.64597 2.3207283 43.011879
109.90331 -4.3503885 45.475494
109.70467 1.8858582 43.57481
116.40533 -1.1451154 51.091022
109.86908 -2.211832 47.578049
106.77626 -3.4487138 52.911423
108.61433 -4.6656785 48.275497
106.15357 -4.559526 48.016094
109.63696 -1.1118062 57.532799
106.17686 -4.5851669 47.679184
115.54015 1.9027256 44.241924
114.62831 -3.345423 46.914963
108.31776 0.14236093 49.985256
110.18732 -0.77802002 57.326283
110.84949 -3.6757352 49.499378
110.99018 -0.74005055 59.13084
114.90513 -3.5631433 47.246506
110.40178 -3.6266713 46.199688
110.67026 -3.6503286 46.123505
105.90167 -2.8281064 42.10598
105.8116 -2.513413 42.17577
107.11056 1.0683974 42.58506
106.94693 0.24984279 42.147285
107.10071 1.069041 42.606613
105.76656 -2.5181377 42.224331
107.05363 1.0723593 42.706074
109.75761 -3.6329536 46.078339
107.93625 -5.7764168 48.305145
107.02008 -1.4350008 41.716049
112.99079 -0.8687014 56.608372
114.65699 3.4614315 52.433399
107.40459 1.7801545 49.820908
105.59218 -1.4321285 46.410515
107.06128 1.2758399 42.724777
107.01935 0.36941901 41.428051
107.01819 -1.0803392 41.087128
107.5293 1.681989 49.071548
116.40548 -1.870293 52.558136
105.84306 -0.21275939 48.229946
107.03248 -1.8246585 41.787674
106.97223 1.2724493 41.887608
109.34541 -3.8061523 47.603142
114.94534 -3.580394 47.129166
108.95576 -4.4663434 47.403557
107.16979 -0.0059759617 41.211288
102.57442 -5.1911664 46.526482
107.23048 0.084670149 49.181171
103.29261 -6.1272621 47.541752
109.25748 4.0951815 58.250256
107.29495 -0.74327159 41.894577
105.88084 1.9453738 45.265724
115.74048 -4.5701332 46.953182
109.85117 -4.3845086 45.534649
116.69419 0.17558537 51.968037
115.0228 -6.8297825 50.195599
110.11909 -3.2429137 57.762699
106.41369 -3.0080714 48.239021
115.44465 -4.451405 48.230591
110.90962 -3.5833502 46.527603
106.74879 -0.23716617 40.826546
114.29948 -2.5077782 49.878006
106.46434 0.34359449 40.848801
109.89871 -1.9174099 46.999569
107.73203 -4.8393135 50.336346
108.28613 -5.0919161 47.932835
113.02571 -1.5142407 58.441841
106.79416 -1.1226125 40.878395
106.73331 -0.22875589 40.835701
107.09126 0.21769479 41.528988
107.01605 -3.2675939 52.056198
106.32562 1.859807 44.394741
105.20612 -2.7050476 42.899902
109.61615 1.8913437 43.826832
106.70039 -0.61405396 41.755325
102.44688 -4.0161304 47.289429
102.59016 -5.1797051 46.499527
104.56483 -1.5590789 48.274185
115.062 -6.6552868 50.454807
110.96519 -3.5857925 49.065201
106.91603 -0.62383777 41.428646
110.51767 -2.6081038 47.09053
109.6869 -0.58736658 57.51202
116.25366 -0.051759351 52.000355
107.09488 -0.024063252 41.331169
106.92779 0.60174406 41.721497
107.08131 -0.056408104 42.892593
109.68655 -1.0981703 56.946877
106.26865 -0.62988907 42.912376
106.97598 0.33936465 41.54792
107.08086 -0.37627202 41.364136
107.73048 1.565081 48.052845
110.09563 -3.1686487 57.420799
109.65455 -0.60464728 57.60223
107.32744 -3.0629792 49.092464
116.2476 0.14878738 51.027252
115.81726 1.8377274 46.595531
106.8913 1.0572181 41.083992
106.71174 0.35692585 40.915962
102.41864 -5.2382941 46.334213
108.35713 -0.95963883 57.137379
114.12963 -3.2195141 47.071529
109.86665 -4.3595004 45.516541
110.55985 1.6326389 43.388515
106.82109 -1.5034963 40.85466
106.55201 1.2992017 41.367195
107.08722 0.16447681 41.52943
106.82961 -0.19657296 40.99855
106.93112 1.2847002 42.889271
106.43445 0.97037065 42.001984
[truncated: 249,799 more chars]
