# Supplementary material for: A fast and high precision multi-robot environment modeling based on M-BFSI: Bidirectional filtering and scene identification method
Source: iScience. 2024 Apr 10;27(5):109721. doi: 10.1016/j.isci.2024.109721 (PMC11068629; doi:10.1016/j.isci.2024.109721)
Supplement: Document S1. Data S1 and S2 [file mmc1.zip › Data/Data S2:multi-robots,related to Figure13-15/Data S2-1:point cloud map, related to Figure15/robot1.pcd]

# .PCD v0.7 - Point Cloud Data file format
VERSION 0.7
FIELDS x y z
SIZE 4 4 4
TYPE F F F
COUNT 1 1 1
WIDTH 10131
HEIGHT 1
VIEWPOINT 0 0 0 1 0 0 0
POINTS 10131
DATA ascii
2.511416 -5.0415754 18.010128
-3.0445805 -5.6920075 19.101036
-5.0627193 -0.41033056 17.975534
-3.680968 -1.7772489 18.049818
10.138971 -4.2840657 28.185137
3.6971588 -8.8855448 27.430283
7.9870372 -4.7684369 27.594767
10.274738 -4.9416456 32.947639
-0.11376603 -1.4881831 17.914841
-1.928632 1.7862959 17.817072
-8.9529333 -4.6944532 19.574341
0.14277966 -4.2858787 18.01771
0.68953848 -5.045145 18.806934
-0.63369966 -0.75622964 17.8941
4.0588217 2.4210515 21.402433
-9.7594299 -5.1803489 25.039169
0.043166172 0.053853884 17.549053
7.4269514 -0.7546463 28.771732
-1.2129705 -4.409595 17.884405
-0.72169459 -5.0960484 18.573017
-6.0413761 -0.13044435 18.198936
-5.1359611 -1.6291242 17.93996
5.4003763 1.6176338 23.063118
3.1520691 -5.7682319 24.317219
9.7503481 1.627252 29.619246
0.89802766 2.2934275 18.11842
1.105397 2.2900207 24.190939
0.21736063 -1.952265 18.196346
1.7923158 -2.1484523 19.761671
8.0372467 -8.9376793 28.440283
-1.3733195 -3.4567642 17.948629
10.648918 -3.5654092 32.921368
10.623358 -0.50731373 31.133503
-3.6707404 -0.23009948 17.964209
-4.1603713 -5.9540582 18.773851
-2.6296804 0.49527493 17.939583
5.5733347 -8.7471333 27.367664
0.65399617 -8.090641 26.330132
-3.8893154 2.502197 19.212318
-4.2629924 -5.7713556 24.190676
-3.8437877 -5.5219579 20.710785
6.5660338 1.970437 22.064663
5.6383228 1.9723715 21.735304
2.0917079 -2.9867496 18.052326
4.3283291 -0.63994217 25.691044
-1.945321 1.7468531 17.829493
1.8788881 1.8794906 17.992096
-1.9756175 1.7131648 17.897308
1.3911748 2.6637051 9.4542398
-2.09655 -0.24662453 17.934179
-2.8893452 -4.8763843 18.337105
-1.8215735 -5.1258235 18.173313
-1.6680044 0.7007333 17.672401
-0.8579154 -0.45693374 17.823284
-0.41684419 -6.8997946 22.467331
-1.3781235 0.27048299 17.865065
9.8689938 -8.2346592 28.756542
4.4490833 1.9385386 25.426521
1.7386211 -2.0755444 19.502213
1.1238402 -2.5549638 17.321461
-3.8339624 2.4376411 18.788797
-1.9421495 1.7758126 17.829439
-2.1865716 0.8095479 17.917213
1.050711 2.2275159 23.666544
-0.58931798 -4.88481 18.169947
0.1953683 -1.944993 18.058769
0.08629515 -2.4001381 17.778017
-3.3724809 -0.031150112 17.947403
2.0650909 5.4972382 18.904974
-3.7759483 3.1156859 18.088261
5.5295992 1.6310623 23.599533
-3.8827112 -1.4874536 18.063745
8.1461372 -9.0963135 28.935074
1.6886675 2.0129485 24.845497
3.9534879 2.3635838 21.176331
-4.2230134 -6.0345559 18.99221
8.1184492 -4.8616562 28.017918
0.67993039 -5.0025725 18.649498
1.328504 2.6011965 16.201925
-0.6691063 -5.0496488 18.536263
-1.940443 -4.7159967 17.570889
-3.9812441 -5.7076526 21.293135
-0.36359635 -2.7208819 17.826803
-2.4402733 -2.1522706 18.049301
6.2180223 -3.6708589 27.059036
-1.6587036 2.6327343 17.626812
-1.3893205 -3.4333944 17.980888
6.3553166 1.9028456 21.408878
7.7474785 -6.4756989 27.545753
-4.0164161 2.5347397 19.553116
7.7649632 1.1085396 27.198751
1.626107 2.438827 19.494713
1.8827019 1.8541074 17.854174
-0.40724766 -7.1786842 23.175407
-2.5726585 -3.1253767 17.527742
-2.0824938 -3.8391652 17.568752
-1.3795712 0.24599014 17.796753
1.4565561 2.7635167 9.7938881
-5.9225516 -7.0847754 23.064083
-3.8415859 -1.4876554 17.986259
9.2502508 1.4901365 28.383278
1.7005465 -1.9890378 19.30616
1.2019178 -2.7340791 18.350142
-3.6444683 2.0473018 19.806463
10.04504 -3.343394 30.164049
9.7634296 -4.6002345 31.469572
3.0398705 -5.5638685 23.50061
-1.1552161 -3.3536723 18.3652
1.2713146 1.9703283 15.988754
-2.6303692 0.44121873 17.934582
-3.1875749 -5.2983837 19.916405
-3.0255411 -5.5290565 18.824369
-3.9244227 3.2566028 19.006937
1.6413913 -3.8653121 19.489538
1.1973714 2.0343595 24.576385
4.0851655 2.431282 21.065094
3.9506695 2.3908 21.750244
-2.7960973 -2.9771545 18.097599
-1.5406008 2.5453634 17.561819
5.6080904 1.848148 20.339565
-2.0881107 -4.0928254 19.120119
-0.2288398 -1.4758205 17.624308
5.6221104 1.9018819 20.631592
1.0464275 -2.656899 17.714685
-0.53279239 -4.9317403 18.331573
8.1647701 -4.9725852 28.114731
7.5345831 -6.5372663 27.324665
2.7910399 -5.558641 20.175476
-6.7268033 -6.3007121 23.912832
1.845469 1.5178013 14.76683
-1.6724679 -1.3156623 18.474001
1.2738186 2.1571007 17.201838
2.4208977 1.1517956 18.27536
-1.9269962 1.6100157 17.255562
7.7695155 -4.6246257 26.499197
3.3627834 -6.0723095 25.427231
0.21335778 -2.119982 17.232861
-2.6087906 -3.1039178 18.0334
-2.512553 -4.8462634 22.384724
-3.9670682 -1.6840079 19.236732
3.7182429 -3.4881225 25.175343
-1.5909625 -0.97889614 17.933825
-2.2715771 -2.4491534 18.414852
-3.0801499 -5.6032948 19.161207
-3.4991541 -3.2828026 18.527519
-1.0635332 1.769067 16.987928
-1.6833088 2.6829734 17.737711
-1.9174753 -2.866859 18.065248
-3.3566668 -2.2201011 18.117615
-1.1648177 -0.019577844 17.793285
1.6826028 -0.33926064 24.409697
4.1004505 -1.2401135 26.694416
0.52818644 -3.2792079 18.123594
-1.0894074 -3.2884004 18.119093
-3.8018422 -2.8218207 19.293077
5.361351 -7.8662677 26.867065
8.8411703 -11.495825 35.482784
-0.33358243 -1.1954633 17.938667
8.4934464 -11.157804 34.435738
0.57010019 -6.3014135 21.06761
-0.66967976 -0.18609199 4.2108006
-1.1103479 -3.2699742 17.992722
5.3569479 -8.395215 26.496136
-3.9878964 -5.4329214 18.288544
-3.2286439 -2.1293881 17.380489
-2.6095066 2.3308923 17.938612
2.0192959 -2.7928967 17.534971
7.9645586 -8.8887463 28.336853
10.942022 -3.7292168 34.002556
-3.6027279 -5.0492473 19.179098
-3.4880157 -5.1025381 18.31748
-0.85860062 -0.51437271 17.959978
-3.1533403 -2.4883096 18.057405
5.7895765 1.6696917 24.473478
8.2036314 -4.8985772 28.10313
5.3905382 -8.0297165 27.180216
1.226415 -2.8425117 18.849529
-3.4716587 -4.7457299 18.297031
-4.5393763 -2.0456448 19.516312
-1.9038253 0.86940765 18.930357
3.894675 2.2142892 19.616751
3.4937737 1.9157963 19.080379
-1.5097164 -0.61797363 17.727411
-0.28602564 -1.5182959 19.785147
1.9828151 1.9264656 18.523609
-1.5395713 -4.6452518 17.933552
-1.9982276 2.6881578 17.747646
-0.63953245 -2.9331849 17.894028
11.05379 -7.5381794 29.586098
7.6316652 1.4710538 23.067429
-2.3182554 -3.6738024 18.025999
-2.6361051 -3.2496843 18.080759
-1.8195213 -3.7913241 18.039454
0.41888726 -2.2554796 18.175926
8.134614 -8.0006208 28.782394
0.058871616 -4.3511066 17.945425
10.307022 -4.9554043 33.189461
8.0118141 1.1188622 27.818163
-6.6626983 -6.1935592 23.894594
2.7456532 -6.6383524 22.178722
-1.3206933 2.1409161 17.214273
-0.33957466 -1.1980879 17.428181
-2.971447 -3.7631197 18.114902
2.158613 -3.0864162 18.636215
0.591649 -3.4421422 18.561481
-2.1266379 -5.1397429 19.269627
2.474124 1.9543383 19.193985
-2.6596494 -3.1764386 18.036474
-1.3762057 0.19377647 16.815144
0.16756395 3.1119893 19.802578
1.6379505 2.1722827 18.014435
1.3351476 2.631005 16.373074
2.1239433 3.6448436 18.14793
2.4989166 -5.0367742 17.985008
1.874709 1.8247862 17.719048
1.3401645 2.5940022 16.03783
1.2367971 2.421191 9.292572
0.097232476 -2.4087362 17.775204
-7.4692545 3.9078715 19.685398
-10.860331 -4.0164528 22.929462
-7.5841455 -8.0037804 26.14275
-8.3396969 -5.3059096 17.691347
10.51893 -5.953445 31.35582
6.6107941 -1.3890791 27.968006
3.0469122 -5.6366262 23.743265
1.1410758 -2.6206765 17.700451
9.0873718 -3.4227967 30.896132
-1.5357769 -4.6727657 17.997553
-7.1994376 3.9061332 19.400675
-2.0603547 2.5604641 17.2973
-9.6320591 -5.1076269 24.690304
6.1916285 1.9976795 21.861181
7.3355651 -0.77741599 28.493084
-0.4228538 -2.8122897 18.347591
-0.95950454 1.8826277 18.64896
-1.9549222 -4.7812538 17.714725
4.1889567 1.7824281 24.056717
9.9480209 -1.9862871 30.451092
10.194246 -5.8911662 30.048443
1.8961359 1.8531741 17.802277
1.4325625 -2.7325463 17.897915
2.9957943 7.4263773 25.226715
9.8460999 -1.9920404 30.239859
-0.38392216 -6.6952333 21.888039
-1.2397995 -5.5226545 18.785608
-0.030203566 2.2288945 17.501442
10.124063 -5.9061852 29.971573
5.4565692 -8.0861511 27.503609
0.51025695 -3.2415576 17.740797
1.641956 -3.7825375 19.287794
1.9711492 0.31274945 19.219767
0.2155125 -2.0753055 18.522409
0.081571057 -2.3383346 17.537201
1.7248039 -3.9062982 19.697126
0.77769089 -5.3840408 19.952682
1.3746974 2.611356 16.276701
-1.2817788 -3.3298173 18.075367
1.7223519 -3.8650346 19.779469
-7.4741039 2.8240485 19.513439
7.8997459 1.0978684 27.409594
3.3260264 2.2411616 20.034521
-1.6054308 -0.81987655 18.255409
-8.9055338 -4.6764264 19.435053
4.9265752 -2.8073287 26.178509
-2.8419089 -2.9580295 18.126661
-7.9215775 -8.445591 27.39999
9.4937515 -1.7017275 29.27474
-1.7096298 0.70212775 17.721359
-0.34497979 -1.1984375 17.789076
-2.3836071 -1.6236959 18.527134
-1.1916549 -0.026935298 17.965782
-1.8878467 0.96576703 17.845657
-7.3580723 -4.7538109 22.357285
-4.0365653 2.5301375 19.56251
-2.1239343 2.4713032 17.02784
1.3264526 -1.1478834 23.886803
-3.2245927 -2.5183339 18.527925
-3.2851815 -2.4740801 18.671534
-0.81103206 -0.63328099 17.207354
-4.8758583 -5.7476816 25.621508
1.3545418 -7.3141961 23.492165
0.9896462 2.0358746 16.170809
6.5467396 -3.905009 28.356026
1.5048423 -7.9950838 25.436152
-0.65032214 -2.8003411 17.238729
-0.18191597 -1.4539016 17.398489
-1.0128543 1.6738915 16.328972
1.399775 -2.7532744 17.939827
5.2138896 2.0131185 21.372845
3.4119234 1.6533532 21.486357
-3.6392357 -1.3211559 18.402407
-4.4086337 -0.75185293 18.025267
-4.2729077 0.25701737 18.022833
3.7862716 -0.5635922 23.38788
-4.4452591 2.4603577 19.02578
0.73998278 -3.3789968 17.794054
-2.7982764 -0.8022505 17.45833
-5.3907948 -4.1632895 21.088169
-1.8117553 -4.9368029 18.220598
-4.3946977 -0.7634151 18.038122
5.0146227 -3.6790135 26.365723
-4.4011889 1.8524871 20.940283
-3.6802063 -1.7725015 18.07708
-9.5813332 -4.8545618 21.054447
-2.2782521 -3.7110729 18.079313
-2.7711294 -4.8455086 20.144815
-0.6737709 -2.8677111 17.9196
-3.7341795 -0.28678524 19.095592
-2.8903913 -0.97276783 17.777618
-4.0982585 2.2107091 17.599981
-2.8552983 1.2643336 13.464077
2.0494592 3.4775102 17.978933
1.1709766 -5.1148486 18.652473
-1.3023462 -3.0209491 18.317516
-0.80959332 2.3875787 18.694855
-2.8360877 -2.9442477 18.086258
-0.33655402 -2.7476854 18.03558
-1.4636649 -0.39129865 17.54509
-2.9207397 0.27676713 18.006147
-1.1005641 -1.8756464 18.904999
1.9560958 -2.3205383 19.824158
1.8668431 3.2090793 16.800688
1.2920358 2.3730972 18.623806
-10.671472 -3.8467598 22.36311
-9.3164749 -4.6871343 20.403782
-2.1254013 -4.0147557 18.13826
-4.1275649 -5.6466503 23.466017
-0.85552251 -0.55003834 18.23572
-3.6268883 -5.2335925 18.326508
-2.2931018 -4.5060019 18.011803
-7.2537212 3.9675558 19.595325
-7.1920414 -3.2765727 23.153023
-0.12911442 -1.5044385 17.991291
-2.9257288 0.28443831 17.976337
-4.4017467 3.2951925 19.153847
-1.1128931 -3.3031459 18.158655
2.0784256 1.7110885 18.432432
-2.6178381 -2.3213758 17.961338
-1.4101732 -3.4254842 18.129326
-3.3330531 -2.2499635 18.112186
-7.8291035 4.3777232 20.004166
-4.9491806 2.9001036 19.941128
-4.2625914 -0.74879193 18.095835
-7.8566875 4.4762006 19.949684
1.692385 1.9928069 24.547848
-7.4868584 -4.8275805 22.741417
1.9404196 1.0720626 25.427095
-1.8618177 0.98927343 17.44149
-1.7339545 -1.6538358 18.19627
-4.950491 -6.0024223 26.816952
-11.727203 4.9308987 21.762407
-6.593791 -6.2324929 25.963495
-15.218639 0.44991571 27.155281
-0.14001882 -1.471473 17.9084
-3.0043948 -5.0279088 18.82807
-4.7605939 -5.7156496 25.587023
-0.86921543 -0.48730057 18.157585
-12.041798 5.0634074 22.309568
-0.68181878 -0.74426365 17.54917
-1.1514343 -1.7883892 16.797167
-7.1132874 -6.0026979 28.41161
-9.7322731 -5.1792026 24.894579
1.9741566 1.2209154 19.064182
-10.599066 -3.1380277 22.453306
-14.717389 2.8805718 27.309528
-10.30022 -2.7439003 21.556721
-7.4291639 -4.7913299 22.490023
-11.316714 -2.6422281 23.734608
1.7109917 3.0842676 18.541054
4.9880323 -3.6650176 26.233601
-7.4188399 -4.785357 22.503922
-1.8504233 -3.7871649 18.02285
-6.5896711 -6.16643 23.586056
-6.7377229 -5.948947 20.749924
-15.103951 -5.1061583 26.79734
-0.41614324 -1.8835952 18.406704
-0.13063359 0.5044893 17.74247
-3.0809119 0.90965444 17.496363
-2.2746222 -4.7723665 18.389061
1.1334747 -5.0688405 19.017113
-2.5063591 -4.5435486 18.800261
-3.0994754 -2.0820122 18.194048
-2.063844 -3.5922918 18.36013
-0.16329831 0.48272878 17.087589
-0.88233149 1.5210247 17.068966
-2.7680051 -0.17204754 17.961086
-0.97541583 -1.1492283 18.132784
-2.0262549 0.26601148 18.106182
-3.3825068 -0.09401615 17.952301
0.080751687 -2.3452015 17.611425
-3.9811378 3.2969027 19.04067
-0.33154252 -2.695672 17.683018
-1.9917996 0.39396718 17.887943
-2.3670211 -1.8935252 17.435509
-4.3145857 1.8757253 20.882462
-5.0558572 -0.42282671 17.973406
-4.685585 2.4222107 18.410341
0.81048775 -3.001332 17.855532
-3.3807409 -0.056197066 17.933817
-1.3123267 -3.0432625 18.213787
-7.8347063 -3.6278987 24.889467
-1.3783134 2.2328477 17.563955
-0.039583296 2.1897449 17.254431
-3.6511981 -0.23673983 17.945738
0.96746576 2.1393025 22.77405
-3.4053075 -0.10254365 17.945484
2.2215865 1.3103399 20.909292
-2.8575482 -3.7262437 18.18796
-0.95806718 -1.1093305 18.156263
-2.4448612 -2.1196249 18.05299
1.457522 -1.7723875 17.517836
-1.1309007 -1.8734262 19.389099
0.36755431 -2.2204425 17.845167
-2.5013719 -0.12905459 12.215139
-2.1034858 0.75783777 17.237099
-2.7651384 -1.4812607 16.642427
-9.8351994 -6.3084126 19.524229
-4.8249593 -5.7349801 25.633701
-2.8820982 0.27496698 17.959682
-2.4063933 -1.1661168 18.115894
-3.1913111 -2.5594687 18.380186
-6.6522579 2.8384552 19.842285
-2.3860588 -0.43388134 17.96102
-2.5747452 -1.6825519 18.123859
-3.8861303 3.284936 18.993328
-7.3848877 3.9377785 19.164139
-4.1109962 -0.55883688 18.008482
-0.68538839 -2.012825 17.667404
-2.0251038 -3.0195832 18.74926
-0.65418011 -0.78531271 18.199421
-1.6743352 -1.0548778 18.644932
-5.4674549 0.082864389 17.548347
0.82995343 2.2670007 17.823074
-1.4459311 0.20329216 19.695738
-0.703776 -0.80098158 18.340857
-2.1180727 -3.0600972 18.084694
-6.795814 2.7454603 19.757406
-6.7808433 2.8211422 19.97764
-4.199563 2.2490418 17.51466
-5.5203862 -0.74845147 17.71903
-8.0850992 -6.8428268 33.157776
-2.9290776 -1.2324424 17.945381
-1.07418 -1.5831126 18.281284
-1.6819551 -1.6118635 17.977684
-7.6062946 2.8933785 19.784376
-3.575002 -1.1242675 18.025557
-6.6543674 1.619148 25.163422
-1.686353 0.6874038 17.517277
-2.4865949 -4.386622 18.279774
-7.4275227 2.8084569 19.289373
-2.8355618 -2.9463048 18.159889
-2.9942939 -1.4326603 17.992958
-2.6736159 -3.2792678 18.419645
-3.4008098 -0.74382675 17.339466
-6.6933494 1.5388577 25.223093
-1.1737072 -2.2971053 18.727165
-1.7944691 -2.2201478 17.987801
-3.850492 3.2851453 18.979494
-3.7464695 2.1908021 20.82056
-5.3405647 0.25557813 17.815802
-4.2069035 -1.0233155 18.047564
-5.0123873 -0.43767625 17.981195
-5.993701 -0.13855281 18.120323
-7.8093171 1.0943245 19.574284
-3.1294718 -0.96234912 18.010485
-7.2960734 1.7177278 19.578909
-7.54286 1.7094381 19.659161
-4.4120851 -0.76269805 18.024754
-7.6471901 1.7435832 20.544884
-7.2008343 0.67926514 19.225719
-7.3543425 1.6272373 19.732368
-2.707443 -2.3026087 18.032072
-4.6954155 -2.6413527 19.3423
0.071873546 -1.6350062 15.15497
-4.1998773 -1.0518359 18.028639
-2.733104 -0.14316754 17.925411
-5.1375175 -1.5821776 17.934908
-6.7174091 2.8281665 19.965574
-2.73417 -0.15344727 17.815765
-1.5235653 2.3821123 17.375635
-2.2504005 0.14006212 18.280254
-4.9927979 -0.4353945 18.018999
-4.4803028 2.2033916 17.654526
-1.4613054 -0.2056504 18.274858
-6.4590282 -7.7824073 25.315645
-4.3430781 0.22782493 17.97086
-4.349946 -0.76364553 18.112934
-5.3759623 0.25464469 18.121403
-1.3774217 -1.2620567 17.640173
-3.5619078 -2.472513 17.596725
-4.3761435 3.2864618 19.138878
-5.3876204 0.25030884 17.908379
-8.0295448 2.6406312 20.300526
-8.0839939 1.0338156 20.170681
-5.9522624 -0.14454004 17.97995
-4.8874593 2.5061848 19.345026
-8.111866 1.1051605 20.312134
-2.5306175 -2.6346529 18.212717
-1.4895623 -1.8204688 17.343176
-1.5236093 2.3755655 17.393391
-0.95558357 -0.90990508 17.700979
-1.9122193 -1.5512831 15.807152
-1.6761823 -0.29433113 11.447429
-1.1295632 -0.50785017 8.5401659
-2.8381662 -0.77162313 18.00514
-4.2208743 -1.0240855 18.067427
-1.282639 -1.8823451 17.745987
-6.763608 1.8935405 19.317549
-4.329248 0.37393534 19.480312
-6.798162 1.906029 19.390551
-2.5551476 2.3536937 18.005852
-7.9296107 1.039434 19.723589
-7.1906958 2.3536253 25.639786
-4.280396 -1.7398901 18.03146
-8.60954 1.0041739 17.88442
-7.6505699 1.6703677 20.268974
-8.00418 1.0343232 19.893066
-3.8065064 -2.3668916 18.016041
-2.8599367 -1.7643344 31.765659
-2.2305462 -3.2929778 30.817776
-7.4179978 1.6287339 19.841068
-3.6076531 -0.27013481 17.809124
-11.642925 0.23831367 22.856609
-12.736135 2.7979422 19.104801
-12.719809 4.8946171 19.757225
-4.6349845 1.1692665 6.9485335
-4.7741251 2.7242031 18.94467
-3.041347 -5.1185088 18.765186
-9.1412411 0.54588068 21.706095
-12.221175 -4.7964864 21.231081
-13.908901 1.2366208 21.462934
-8.289093 1.0252171 20.766943
-1.4634032 -0.35053378 17.784885
-2.1051261 -3.9760959 17.959105
-11.229446 0.030846039 22.96957
-10.850429 -1.7076706 23.016048
-9.1658592 0.56542492 21.882458
-10.741945 0.22115143 22.739204
-12.36609 -4.8631082 21.498127
-8.938096 -4.1538053 22.71154
-10.809853 -1.9955068 22.873272
-10.813485 -2.9947309 22.895576
-11.105829 1.444785 23.028395
-11.182426 0.55523348 17.862864
-11.24166 0.013656252 22.870893
-11.039759 1.4023376 22.911465
-3.6855288 -0.86970353 17.981007
-6.8480949 1.9489633 19.345446
-12.345029 5.1354361 22.676956
-11.097567 0.029437814 22.431452
-11.967483 1.3929342 25.273287
-6.9261508 2.0352116 19.648138
-2.8123355 -2.5374053 19.410536
-6.9981723 1.9795913 19.891998
-10.768057 -2.0775127 22.918922
-11.017999 1.4554362 22.84601
-2.1595774 -2.3472562 32.371796
-11.354153 -0.0012262723 23.106125
-11.606941 2.7085166 26.833431
-10.811161 -1.6962333 22.902451
-10.831164 -1.5910807 22.99671
-11.228436 -1.6241119 22.804411
-10.678245 -3.1867795 22.28264
-2.5172777 0.36927623 16.632507
-3.2302165 -1.5810101 18.042509
-6.7513032 1.6393 25.58276
-3.0124905 -0.99219394 18.294159
-2.7996328 -0.33000037 17.3025
-3.1866674 -0.90528202 17.5165
-2.2971816 -1.2956322 14.218434
-2.822062 -2.9878104 18.205326
-4.1141214 1.7896801 20.112759
-2.9259353 -4.2758675 19.11692
-9.6724625 -7.0056748 21.198179
-2.6404955 0.47024095 17.925938
-2.5717325 -1.174641 19.975094
-4.1293235 -0.59067959 18.008762
-12.917852 2.910609 18.93313
-4.3308597 0.16908029 17.818172
-3.55356 -1.1314019 17.886734
-11.325254 -4.0214615 23.634939
-15.036527 1.9678154 23.329117
-11.032764 0.28219795 22.222721
-9.7642212 0.75303149 21.788528
-10.547275 -0.065629564 21.401073
-8.183609 1.3047684 21.633024
-6.4740114 0.3665365 17.225157
-7.8038688 4.3780713 19.883942
-13.833284 1.194393 25.690041
-10.876749 0.23912424 21.557272
-15.122128 0.46036866 26.928217
-14.456486 2.7759359 27.04608
-2.9475608 -1.357244 17.992607
-3.8138261 3.1004963 17.992569
-13.123154 4.3441601 19.302374
-12.007217 -4.6947451 20.772068
-7.4498897 1.5539027 19.265879
-2.706459 -4.1026454 18.280653
-2.1074064 1.7687833 13.807125
-8.9419374 0.43299049 22.314102
-2.6841645 2.2665563 17.81571
-5.8496614 0.3074854 15.252548
-7.6143703 0.75636739 20.662432
-4.8933802 2.5789018 21.780926
-10.919844 0.56902772 22.245758
-10.940341 -2.423171 22.851141
-2.5084362 -4.3034086 29.925299
-1.9980474 -0.51581448 10.122661
-4.6004424 0.98050702 16.038776
-14.418197 1.8980324 18.340694
-12.739505 2.8113568 18.724644
-4.2015333 -1.5489101 17.531532
-2.9332547 -1.4986688 17.670534
-3.5226049 -1.6239792 17.01803
-5.8447847 -0.15249728 17.786938
-11.034279 -2.2905395 23.002279
-11.134091 0.087780699 22.422312
-13.428417 -4.43858 19.053522
-12.993849 2.4635084 19.669764
-12.483973 4.7232337 19.257269
-2.5554414 -2.8001895 18.048922
-2.0787067 -0.33510691 17.748192
-15.016281 -4.9295816 26.286713
-2.4182191 -4.4403949 18.505615
-4.1805811 -3.253191 19.090073
-14.776131 0.46399927 26.413471
-2.5432138 -2.7944932 18.338829
-2.6741483 -2.3088355 17.924498
-12.41706 4.7201595 19.204021
-16.882965 -1.3122323 26.846487
-16.31955 6.4463444 28.321295
-10.962415 -3.2088687 22.778313
-2.5192103 -2.2732644 18.847101
-4.9519773 2.3521662 18.797707
-6.5975447 2.6588249 20.055626
-3.9233065 -2.4087024 18.71246
-3.0571346 -2.0209274 18.02553
-3.2042456 -1.6449116 18.386633
-10.938054 -2.9574447 22.730017
-11.851653 2.9232237 29.642254
-10.491343 0.53426439 26.60924
-2.5279543 2.3782299 18.017071
-2.2349949 -3.1694925 18.806288
-7.6701045 1.2553411 20.21097
-3.007256 -0.34285098 17.909115
-13.622418 -5.6777101 18.180943
-3.6075854 0.36265668 15.933954
-11.254375 -0.14606266 24.341988
-14.540442 2.3230054 22.831629
-5.2762027 0.0012156991 18.092123
-7.5872459 1.6775125 19.725857
-8.7777557 -4.5989528 19.147589
-9.780735 0.53099853 22.93264
-11.195974 -3.3378692 23.64328
-3.7769561 -2.6955791 18.73348
-12.472094 4.6849356 19.223211
-7.9094734 2.6275425 19.902075
-7.4669733 -3.3004522 23.456144
-9.9777336 -5.0562277 21.899939
-7.2947478 2.1049576 19.010403
-9.7355862 -4.9399242 21.400475
-4.564384 -2.4377134 18.312645
-10.728436 0.33569431 22.844982
-12.75073 -2.2256026 20.523787
-12.493028 4.5802674 19.11124
-5.2055759 -1.6605322 18.219131
-12.758024 1.7120452 18.501694
-13.581119 -6.0638957 18.224186
-13.349357 1.8240653 19.301876
-12.960414 2.3368359 17.606701
-5.3017721 -1.5309057 18.433874
-21.571068 1.8587937 27.112381
-16.878626 -1.3794906 26.732166
-15.995502 -8.0457726 24.442549
-15.64107 -4.7175221 22.727898
-21.480314 -1.5760942 25.472336
-5.6840706 0.16280508 18.463385
-15.251531 -5.1340384 26.944178
-15.080366 -3.1573992 26.744827
-15.808098 2.8899291 28.798992
-20.464571 -6.4641118 26.50214
-6.2093859 2.207916 16.514982
-12.624544 2.7169559 19.037796
-15.515074 -4.7135849 22.673046
-20.476503 1.762967 25.604919
-11.828159 -0.0071480516 24.039337
-9.9657497 1.8375139 15.118066
-15.318878 2.4683783 24.196568
-10.937839 0.84615803 22.909241
-10.943296 -1.9183959 23.30385
-8.711812 -4.5452042 18.977549
-12.352992 1.0595381 19.216166
-20.980003 2.9571543 27.261312
-21.578772 1.8960316 27.010944
-18.61327 -1.1891434 27.063906
-14.813766 -6.2321754 19.797373
-20.399515 2.674639 25.564102
-21.441755 2.7375546 26.579466
-11.077265 -3.7711623 22.986858
-18.616661 -1.1720983 27.092907
-17.248671 -5.1909809 27.226934
-15.650808 -4.9211493 22.645752
-15.349278 -5.1383076 27.066715
-6.9157691 2.323401 24.698769
-17.189999 -5.1405697 27.218307
-10.457024 -0.17142995 22.592066
-14.099568 -3.8294115 33.987675
-14.08572 -4.9567513 33.793282
-17.435448 6.8766761 30.196722
-16.84557 -1.3445287 26.808128
-9.7707424 0.59692633 23.080883
-12.46016 0.75519943 23.006191
-14.24227 3.6116316 26.407433
-11.006165 0.58092284 21.796797
-12.307815 0.019538419 25.19515
-11.537752 0.62400216 23.090773
-14.314194 -5.056015 34.472889
-11.245968 0.60082436 22.422752
-9.5621157 0.38287795 20.642794
-10.472098 0.46058089 22.973751
-11.056244 -2.3848226 23.519346
-11.670099 1.6304753 25.350533
-13.716311 -4.5949068 19.518955
-13.641219 -5.4060144 17.935976
-13.479784 -5.511796 17.876705
-15.07709 -2.8728342 26.809944
-19.419167 -1.375828 22.900734
-20.542231 -1.4670657 24.052517
-19.060574 0.63173652 25.571997
-16.10989 -8.0973301 24.529217
-21.028629 -6.6727915 27.301174
-15.135254 0.45195246 26.818069
-15.664543 -5.2469249 28.515738
-14.004598 -5.4933209 33.404442
-24.394173 2.7974873 23.457165
-25.42037 -1.1803579 23.895275
-25.052322 -1.5239464 23.458511
-13.046313 0.98800528 20.521929
-22.282459 -1.1870832 26.405344
-13.745564 -4.1568995 17.940414
-16.876963 -1.370059 26.830856
-25.429691 -1.4552402 23.838017
-22.064777 -0.38206729 22.995758
-26.258001 -2.0684237 27.051775
-21.515867 1.8445899 25.910692
-20.901947 2.5541415 24.622597
-21.528088 -0.18871792 22.396641
-24.841463 1.8866506 23.687523
-13.398911 -4.4350152 19.063587
-24.218853 0.85768795 22.850599
-26.911964 2.9548402 25.489504
-14.168576 1.9978569 21.63937
-18.082964 -4.7443104 26.085545
-26.130724 -1.9119418 26.203606
-13.538436 -6.0510492 18.167999
-26.149837 -3.3380122 26.044008
-21.621172 -8.0131578 23.822083
-26.363228 -8.8157902 24.206621
-21.453093 1.303876 26.835835
-19.674402 -6.6961966 24.192497
-28.437765 -9.7671614 27.338097
-27.268066 -7.956223 27.636623
-25.977238 -6.4963489 23.415752
-27.059505 1.9237726 25.454828
-21.085318 1.4994348 26.178167
-25.555431 2.6151741 18.611715
-11.289563 -4.0223651 23.636566
-20.429239 -3.1009774 27.21752
-22.178982 1.7460442 27.161114
-18.341194 -1.1504589 26.58252
-16.222002 -3.1172833 27.210594
-13.679338 4.5849781 20.099642
-12.257114 -4.8169751 21.307413
-22.581024 1.483652 26.561708
-26.431705 -6.4990416 23.753416
-21.676533 1.3951726 27.126816
-25.341368 -8.9981136 26.730196
-11.036291 1.5201162 23.928772
-22.274231 -10.326776 27.250153
-26.328114 -7.5611486 26.645144
-17.69969 -4.6099682 25.573328
-23.976486 -8.7694864 29.186188
-15.229073 -3.1932364 26.457233
-25.868929 -6.3799047 26.027205
-12.848287 -5.6770234 17.162783
-12.938184 1.7301601 18.593952
-10.672503 0.19395319 22.560299
-12.943354 1.7299981 18.733215
-15.018483 -4.5672021 22.279842
-12.00885 -3.6764998 15.542964
-25.505615 -6.4088736 25.754822
-26.823395 -8.6785984 23.023321
-26.968369 -10.249251 25.729321
-23.916916 -9.1797438 26.931149
-21.721954 -7.7158012 26.771839
-25.445158 2.8735206 24.128153
-22.007895 1.6908176 26.992977
-26.522284 -6.5976262 23.851971
-21.016748 -3.30158 28.100925
-13.550242 2.9499471 18.89241
-24.6537 -9.1200714 24.984348
-22.249237 3.0237474 24.10655
-27.36084 -11.731663 28.469528
-26.511822 -6.7290411 26.702805
-24.440947 -0.99663913 22.987015
-15.014725 -1.8373063 26.778738
-12.324204 1.0602046 19.238119
-14.713191 -2.4833283 22.829884
-14.213985 -5.666357 34.130768
-13.90271 -4.64606 21.921444
-6.5318918 0.41978842 5.7134938
-18.381216 -6.4392495 19.671314
-14.636115 1.2756692 27.216387
-14.735388 -4.7356434 23.427782
-15.045756 2.3842039 23.679544
-23.175545 -8.629817 25.569855
-26.007679 -6.9251018 25.754583
-27.330587 -10.241531 27.716908
-22.340052 -1.2434705 24.078056
-26.925629 -10.224074 25.681955
-11.15671 -4.3602047 21.333992
-25.16943 -8.9817801 26.62162
-16.840939 6.709867 29.270842
-7.6676111 2.3072848 11.725132
-14.459431 2.7322283 26.621979
-11.12116 -3.8642523 23.107464
-13.653683 3.5385027 25.1355
-14.203699 3.0341218 19.710285
-10.377473 0.37093753 22.370626
-21.978319 -1.2340763 26.06139
-27.20927 -4.5342736 27.455704
-17.401928 6.8971243 30.139565
-10.337695 0.16874658 22.320459
-22.221565 -1.2081645 23.285164
-15.960179 -2.2613759 21.747313
-27.32868 -10.440684 26.143417
-22.607418 3.1188407 26.32019
-15.013464 -0.52547848 26.787533
-12.716576 1.0066055 19.009109
-14.7742 1.987198 22.851311
-12.591097 0.54080647 20.505005
-13.54506 -4.4938412 19.263348
-15.218102 2.1864877 21.794308
-12.980775 2.4356279 17.428968
-12.598904 -2.3125343 20.990261
-34.060043 1.3043258 19.498493
-12.631214 1.7405187 19.185291
-28.145866 -9.7555885 27.296431
-18.130268 -4.7715516 26.152027
-21.62225 1.9332737 26.888721
-14.943993 1.2463151 27.093008
-21.460674 2.9072773 26.975414
-23.059479 -0.27700561 24.015348
-16.165245 3.6391349 34.715012
-22.56571 -1.248359 24.409615
-20.339098 1.5695486 27.715298
-11.373929 -1.6615695 23.116007
-3.5051587 0.0035288695 2.8238134
-20.527552 0.81892937 13.463404
-21.225254 -2.8873734 28.321779
-17.894274 -4.6937127 25.872894
-13.244425 1.8260725 18.519457
-17.49593 -5.716166 21.131294
-26.798151 2.7903037 19.301888
-26.411011 1.8515811 19.705822
-26.619663 -7.5326829 26.823544
-25.645084 -9.1216002 27.023809
-28.544891 -1.352558 20.725965
-27.904194 -9.1044445 23.746315
-27.348022 -6.2770109 23.007118
-27.187534 -10.41855 26.13176
-20.225489 0.60440081 27.188608
-27.974552 -7.2043085 25.314518
-24.909246 -1.4662068 23.537264
-13.654704 2.414546 18.571964
-27.022846 -10.285807 25.808846
-30.065319 0.9496758 26.696232
-17.295382 -2.6530395 24.548748
-30.887774 1.009321 27.508171
-27.756262 -9.5593996 26.846239
-22.627886 1.4944513 26.683651
-20.391293 0.90496039 27.301321
-36.886349 -7.0949192 24.399273
-12.858393 -3.9066145 16.154854
-28.632572 -6.276576 21.042336
-27.540987 1.2891295 20.053822
-30.084684 0.80357766 23.107624
-27.292458 -7.2143917 25.898197
-26.927576 4.8850164 19.737904
-28.291721 -7.7015667 21.153103
-29.300756 5.3335662 21.442968
-17.145485 2.2188802 19.48704
-27.642059 1.2836653 20.15151
-28.257818 -7.8095179 21.132824
-27.828276 5.0235744 20.394478
-27.202187 1.2679113 19.855124
-31.872662 2.4247882 27.029156
-32.614113 -9.7674646 27.650766
-23.355635 -1.1625189 24.814152
-33.14151 1.9131173 17.968103
-26.516409 -9.9040489 26.763956
-30.804327 -9.2124901 25.932531
-26.579193 1.8591483 19.690874
-27.243099 1.8532933 20.146017
-28.832846 -7.605566 28.262598
-24.903925 3.3713775 26.298838
-28.698521 -8.0640068 21.526501
-30.091022 -0.87375492 24.601347
-32.186005 -1.1029955 22.92248
-27.507366 1.3976841 20.717457
-31.389009 0.81318641 24.191238
-25.118931 2.7256835 18.342718
-31.928867 2.3103259 29.995487
-36.464924 -5.7335033 20.442125
-33.130898 2.4507396 17.491896
-33.409966 3.1004894 18.106274
-33.705162 3.2525995 25.428188
-27.361805 4.5041718 20.316002
-12.570044 2.5194476 3.7570798
-13.821353 1.7933786 15.126802
-25.53858 -1.324289 23.885529
-22.119545 -0.21336673 24.057144
-31.59506 0.60815132 22.115633
-32.99902 1.9919846 17.797287
-33.155624 1.9262908 17.933002
-29.839939 -6.2422047 19.154722
-33.738445 4.6220903 18.203041
-33.368565 2.7393863 18.645609
-45.151848 3.312171 18.681187
-33.614372 1.2803333 19.090635
-22.610001 2.4233272 17.094303
-16.879707 1.3906188 12.409142
-34.784908 5.5008707 19.537106
-33.388874 2.7327662 18.551849
-18.252871 0.54777491 10.659522
-26.819952 1.3747077 20.221447
-27.50272 2.8092527 20.746433
-31.868389 -1.0913224 22.744207
-30.281075 0.7998296 23.273336
-32.359699 0.42641115 23.109352
-26.733915 1.8399742 19.864834
-27.158714 2.8307543 24.924585
-34.023483 2.7049551 21.806967
-31.712585 -7.1979189 23.4631
-30.477102 -0.82280409 20.499531
-33.229553 2.4324753 28.099911
-23.225462 -8.6716681 25.573092
-32.397697 3.0605192 17.536919
-6.0540142 0.12198189 3.7387969
-28.642647 -1.7485621 18.61252
-26.955584 1.3044376 19.642841
-31.492352 -1.5198712 22.749767
-27.868364 -10.638651 27.41276
-28.567112 3.2410109 27.022232
-33.570747 -10.019212 35.799099
-28.330502 3.0147548 26.148149
-33.386398 2.4802763 28.267672
-27.16449 -3.7309933 22.805885
-27.314005 3.0860434 20.037682
-26.549911 2.503305 18.959431
-26.46559 -6.0025001 22.250771
-14.72834 2.7508721 4.0405111
-13.042652 2.7754097 3.9471493
-30.701542 -3.0069664 18.383709
-39.082684 -6.6920991 27.3288
-22.862501 1.1297251 21.703053
-19.257391 -5.5865641 20.596607
-25.14599 1.0856678 23.802143
-29.500944 -7.5691023 20.626419
-26.762506 2.3014762 19.674255
-31.340862 0.80484128 24.151802
-26.75334 -5.9132695 26.969753
-27.943439 2.694346 25.937452
-25.487497 2.1760044 18.737185
-29.641382 -8.0942669 29.511047
-32.001106 0.44668996 22.883207
-31.658146 -9.4343576 26.702869
-31.923317 -1.736256 26.218468
-33.087288 5.3551674 18.963833
-31.122351 -4.4238453 19.194239
-34.954876 2.7590249 17.770748
-27.814342 -6.4440556 23.338142
-32.008816 -1.9489312 21.093452
-34.677078 1.3294476 19.912798
-33.042732 4.5352964 17.833416
-31.809471 0.9272933 24.564472
-33.480396 2.435034 17.635977
-146.17128 3.8191309 6.0374789
-16.762192 -3.870002 5.7049122
-79.963425 2.5568881 27.52515
-29.626217 -7.5754948 20.711731
-28.904625 2.5603616 20.780529
-31.744682 -2.5515056 25.728226
-34.083664 -7.0955253 26.206261
-33.292736 3.2478361 17.78643
-33.205555 2.0275121 17.899914
-26.158163 -8.61164 22.300678
-34.893944 3.1754925 18.273695
-32.503452 -1.057251 23.101017
-39.441853 3.1083858 25.288956
-37.454578 1.646697 22.919481
-32.996601 -2.0639088 22.134174
-39.03157 2.6678576 25.005821
-36.313499 -6.0559206 25.160501
-35.53455 3.0823345 22.87434
-26.681778 4.385191 19.880146
-28.373011 -4.9794807 17.478035
-31.015242 -4.339469 19.100588
-25.811592 1.9865687 19.48086
-35.872696 -7.4587784 27.588987
-30.895641 -2.142724 24.833143
-30.365896 -6.3467426 19.431303
-14.918993 3.4345603 4.4592538
-10.748426 2.2278814 3.4755774
-41.998158 0.86803865 26.425819
-42.908192 1.881194 18.409332
-41.467712 0.3227554 26.286221
-28.26923 0.92717892 25.162285
-32.71603 1.9089764 27.655025
-28.707092 -9.8849792 27.065052
-34.070431 2.665591 21.301191
-39.09557 4.2562618 24.789705
-36.141563 -6.3734412 26.577274
-32.696087 -2.0405931 21.80237
-33.295803 1.2243476 21.202988
-46.208313 -6.0965514 24.488388
-35.604321 -5.9548464 20.40328
-33.684124 -7.1582212 25.949966
-30.876734 -0.90195584 21.812218
-33.481071 3.1059647 17.594379
-35.587078 -7.0451927 25.964359
-35.410072 -5.7895546 24.369457
-38.730858 -11.093564 22.443666
-37.807034 -6.6405067 27.875357
-37.194828 3.066294 23.647242
-26.8046 2.41271 20.450642
-41.251904 -0.81116772 26.131422
-36.617558 1.6549968 23.430283
-14.405536 2.266454 3.7509701
-42.124104 -1.4631717 18.081112
-42.527718 -2.3586521 26.885023
-30.205507 2.8545637 26.457333
-48.633446 -8.8378649 25.865213
-48.80442 -6.2496796 25.737213
-26.715687 3.0790782 19.212029
-26.060413 4.9442549 23.129837
-49.50322 -6.2323766 26.105986
-42.900139 2.5592637 18.443401
-20.359114 3.1581924 4.6249552
-27.331062 1.9859016 20.184891
-30.392826 5.8917737 27.205257
-16.003115 3.0904117 4.3037624
-49.090775 -8.8858261 26.095741
-31.87822 1.3552942 17.580153
-28.063442 2.5475578 21.633589
-10.706701 2.1205525 3.4175234
-41.916405 3.3535023 18.331343
-31.62838 0.36030138 22.524908
-53.627563 -5.4290919 24.438887
-32.5275 -2.0311632 20.395601
-48.529797 -0.87726802 19.671757
-34.647995 -5.5729475 23.153456
-49.810375 -13.542967 31.737669
-44.067909 0.39943534 28.363152
-49.859833 -8.4156628 25.064049
-45.14275 3.4416327 18.661619
-53.075466 -6.3965616 22.846176
-52.43774 1.6008453 21.248293
-47.285957 -4.7852502 20.488844
-50.380917 -8.5590591 25.2061
-32.00082 -1.1999052 20.3134
-50.517578 -18.169666 34.04351
-41.254433 3.1753044 26.043575
-35.540916 -5.8763556 20.317518
-38.336205 -10.970444 22.202208
-43.465225 -13.724736 24.693958
-39.000973 -7.6286883 25.196972
-33.157036 -9.8218031 19.034582
-33.621239 1.9957087 28.310703
-56.124081 -5.7792354 27.842278
-33.154598 -1.1129208 22.185501
-36.400036 -2.3658738 23.369526
-47.704868 -0.83649361 19.294048
-61.678677 -10.45783 27.928173
-36.149437 1.9865912 22.530323
-58.236397 -8.1615276 25.508585
-44.579678 -12.103457 28.445705
-51.570686 -9.6985159 24.853632
-63.598103 -14.353381 35.528698
-27.095856 2.3189206 19.674164
-35.934692 -6.7304058 23.751928
-35.759926 -5.7997174 24.552967
-32.019871 -4.8320875 18.562637
-29.869917 4.7152038 16.747431
-36.634857 1.7050633 23.366404
-49.659084 -12.561279 17.551891
-32.70768 1.6571211 18.180408
-60.172672 -11.908002 24.776976
-27.873652 -7.1964998 20.77047
-45.877007 -4.0760975 8.1865749
-40.729939 -1.8181337 26.792789
-27.272062 2.4699159 19.990871
-45.502548 -9.3306189 26.301661
-51.274456 -15.418214 17.174147
-50.391037 -12.892889 17.985422
-55.156628 -13.005005 17.480236
-56.236172 -14.961891 17.544668
-48.891449 -4.5989161 22.823357
-34.430855 -10.165785 19.619226
-37.465824 -7.5450187 21.706421
-27.616863 2.3658509 20.062061
-29.654181 -4.3370624 18.376755
-33.735764 3.0748427 28.416708
-36.782421 2.1125908 22.89666
-52.218391 -15.700811 17.46751
-26.799231 2.6967981 19.001383
-56.259514 -5.8080387 27.847548
-43.285221 1.8866076 18.550442
-54.87598 -5.7239943 27.120007
-9.9598465 0.201364 2.8929594
-33.990444 1.4855213 18.781326
-49.144775 0.88330877 19.922697
-56.917908 -9.4374857 25.738426
-37.40382 -4.9488435 20.878716
-25.336721 1.8347907 18.703682
-34.838818 -3.2343988 16.237705
-41.764683 -1.2833309 26.384773
-43.272179 2.4985211 18.567951
-51.278286 -13.138805 18.313896
-34.805962 1.3461007 20.347012
-29.311726 -7.3952932 20.472021
-31.636169 -1.3342781 21.509174
-42.390434 -6.8803353 23.848875
-29.639851 2.396266 16.456343
-100.89229 2.7659914 -1.8904489
-47.531242 -9.9140015 27.628559
-77.611343 -19.715654 38.537773
-42.950302 2.9662399 17.7342
-33.485104 5.2595639 18.692722
-49.575924 -9.0080051 24.757738
-52.320782 -9.633007 20.021257
-49.667889 -8.447958 24.56813
-54.871517 -8.784379 -2.1563044
-77.317787 -19.697893 38.479832
-58.529629 -8.5074492 29.050028
-50.997284 -8.6738482 25.494001
-36.421906 -1.1441548 24.655073
-38.396526 -6.2184834 25.826151
-29.871675 -6.2851782 19.230366
-36.241013 -6.736001 23.885592
-29.981438 -6.6298265 22.091751
-66.165833 -12.383241 -3.4647722
-49.340244 -9.2277956 26.326035
-35.766396 0.43497351 22.151405
-77.35379 -19.733055 38.547508
-63.220387 -10.791199 28.602463
-72.823814 -11.698696 32.050919
-79.95192 -18.772753 37.704987
-94.367661 -19.629152 40.001823
-54.478298 5.7245436 20.618708
-50.435028 -12.842607 17.876566
-46.072849 -4.6390772 19.941256
-59.016357 -16.164358 18.354893
-53.983498 3.3989139 19.721054
-62.646538 -11.74235 20.177006
-50.657887 -9.396143 27.005041
-52.288952 3.2484579 18.941107
-49.938065 -4.9247775 21.770918
-58.911518 3.3130541 23.647955
-62.265045 -10.339893 30.232306
-79.639023 -18.929775 37.493214
-59.01133 -8.297987 25.800533
-52.290501 -5.6427374 23.690651
-51.453892 -5.8722515 23.047222
-82.048309 -0.88997179 29.907228
-58.165192 -9.4373245 26.100557
-55.612453 -10.558487 17.960546
-50.459076 -11.853541 17.713091
-31.092396 0.30051938 22.067745
-71.30101 -18.19166 36.448219
-33.553024 1.7405188 18.681675
-28.651787 -5.9456825 18.362915
-67.739136 -10.949457 30.470612
-60.355568 -11.657871 19.444077
-42.711014 0.071938425 18.201128
-62.153336 -10.23551 21.156624
-36.269627 -6.7364688 23.904263
-52.658028 -8.8021173 28.388062
-47.06234 -4.1126289 6.3786421
-39.031563 0.51383179 26.978949
-54.002834 -12.526685 17.156256
-54.200127 -13.477814 17.378639
-29.632633 -7.5736418 20.720423
-31.711977 1.131325 22.947437
-86.077538 -18.048018 38.659588
-45.296234 0.046994235 19.323214
-62.954594 1.8999182 23.74757
-55.606915 -5.4755678 25.845842
-43.190197 3.3817506 22.563969
-60.770931 -8.5866232 26.648491
-53.175217 2.9168913 21.452549
-42.157921 -1.4188069 27.756035
-46.805691 -9.0745335 26.396221
-35.381618 -6.3977695 23.305717
-34.067562 -4.2323594 19.316938
-53.639763 -9.5286131 22.132278
-50.734577 -12.053743 18.92561
-48.130089 -4.5679288 24.306746
-55.422112 5.2187033 20.330477
-55.941586 1.8909888 22.639084
-41.790733 -0.69311059 26.423075
-39.922417 0.62887323 27.550655
-65.873177 -12.928065 27.048616
-53.795261 -5.6272154 26.466118
-68.742691 -17.902767 35.856785
-49.043804 -9.069644 26.127766
-83.111076 -17.898899 37.071239
-42.946682 0.061192259 18.289936
-47.358955 4.4658847 17.368732
-85.444824 -20.336983 37.398594
-101.02393 -7.7427816 -4.8085003
-31.331423 2.702379 17.39105
-48.13501 -6.4390569 23.318546
-77.756035 -15.472327 22.406828
-33.112965 -0.8126325 21.143797
-32.707291 0.47410801 23.519629
-40.759815 -8.4236822 23.986828
-34.250824 -1.5335376 22.806826
-55.965076 -8.5606308 19.532368
-91.381592 -1.4725385 -3.6115174
-99.326675 4.1183157 -3.7703395
-49.398914 -8.9364119 24.706995
-90.688484 10.779415 -3.6192322
-64.95401 -17.968784 36.69368
-81.280228 -17.929504 37.173248
-77.525047 -14.407024 22.636528
-50.9981 -13.337794 18.259022
-72.697891 2.1198251 25.046288
-59.429848 6.1353321 22.359465
-73.279465 -16.355408 22.25576
-72.019485 2.362705 24.761877
-45.990044 -0.77612901 18.494671
-69.677574 -4.7825317 25.315006
-84.507744 -1.3535268 18.939232
-55.442619 -12.990982 17.549082
-50.295036 -5.9266825 21.628178
-55.705406 -10.373965 22.910175
-62.849308 9.2717371 25.847807
-45.327129 -0.82778227 18.456661
-53.855988 3.3817062 19.678375
-76.160881 -4.8740501 27.707249
-53.935867 -4.2927732 19.415594
-52.839161 2.0718508 19.530346
-63.060818 -17.378847 35.640835
-78.620667 2.0587058 22.853771
-100.33715 -1.4840131 31.539082
-57.341595 -8.745759 20.077162
-89.986816 -14.129288 23.338373
-102.97939 -1.4032271 32.447453
-82.208252 6.4928017 23.692081
-79.525711 2.1249821 22.906532
-76.967133 -13.457163 22.011606
-57.416229 -10.900792 18.551258
-73.71772 -0.50837809 26.804634
-54.529327 2.2858403 19.959301
-45.406441 -3.5409579 18.663742
-80.679871 -0.89486355 29.371677
-54.621082 -5.6989794 25.478804
-71.440536 2.6703646 24.735718
-37.16074 2.1074743 23.132
-81.799477 -11.541481 27.322674
-71.065971 2.5933731 24.558981
-75.24324 -0.59193093 27.382458
-72.854584 5.9473567 25.129837
-76.394104 -7.4737315 25.852091
-33.345493 2.0604973 17.983625
-55.254433 5.2066669 20.270128
-59.764065 -8.9456644 29.498997
-52.944496 -8.9548101 19.738836
-88.901871 4.2709322 -4.2887788
-70.53196 -4.2918868 25.655411
-41.171535 3.2296846 17.997969
-55.634254 -12.129303 30.666523
-82.017181 -5.0059028 29.703686
-70.564804 -9.6749916 23.595552
-168.07907 -9.8568926 17.075972
-120.65147 3.3089139 -3.307215
-100.22595 -6.579978 -6.2507229
-49.441109 -1.7190924 20.43947
-70.167145 -12.678854 21.841257
-42.615555 1.8650633 18.262192
-92.780548 -1.8311911 -4.0158634
-94.153534 -1.9726596 -4.0742679
-120.50668 -10.606321 -2.8251371
-97.199768 -15.906252 25.919683
-101.68008 -6.9950957 -5.8597155
-95.894257 -1.8442811 -4.1800551
-93.662956 -2.6898339 -3.9468679
-102.26147 -7.854413 -5.0222116
-105.86035 -8.113225 -5.5612726
-95.653397 -10.473081 -2.8932877
-118.17944 -7.3473959 -4.9004197
-32.960434 3.1051087 18.232777
-41.821922 0.077063836 17.781616
-88.269348 -8.0868454 26.176586
-88.988869 -13.938478 23.430374
-71.832344 2.2398832 24.702559
-101.7011 -14.791756 25.731485
-44.245907 3.3247566 18.173124
-53.426472 -6.6161718 23.232515
-52.594139 -5.8706875 23.603439
-43.063507 1.8872524 18.510918
-45.465019 0.47956601 18.35214
-57.855156 -10.790357 -4.4763165
-103.09562 -4.9304628 -9.2102938
-108.68068 -9.7165737 -11.198578
-51.673756 -9.3676596 19.965008
-117.13761 -6.8839402 -4.971519
-76.719307 -1.3168924 27.956028
-100.9626 -7.7249551 -4.7572131
-101.53026 17.313955 -4.9398022
-82.022171 -5.3820186 27.349445
-97.820099 4.3775086 -5.1234493
-101.13979 17.215109 -4.9482565
-54.676689 2.2085013 20.161364
-92.908524 3.983495 -3.749999
-55.689484 5.8121896 20.986116
-119.94257 6.3592234 -3.2185612
-119.23267 4.7373161 -2.4935379
-92.699013 -9.8873177 29.213705
-109.76189 -9.8745461 -9.3390522
-99.130112 -13.473767 24.896729
-97.287445 -16.060051 26.14991
-99.459488 -13.459119 24.946573
-82.196884 -0.75911248 29.90633
-148.72714 -8.947032 -1.9639406
-127.18871 2.7112103 -1.8385447
-41.704601 3.2651019 18.276394
-154.79948 -8.9193029 -1.448101
-118.1955 -14.2934 24.251976
-49.300835 -7.5001616 26.039528
-170.07062 -15.900945 27.616732
-51.086815 -7.1577859 25.549782
-79.938553 -0.10982845 29.904404
-90.90625 -5.5564542 16.445757
-97.045059 -6.0787797 31.792629
-121.5647 -14.485092 24.408293
-88.146667 -1.0227791 27.788794
-49.684914 -8.9410343 26.474972
-42.684692 0.079735354 18.174719
-56.435738 0.075117603 23.4827
-45.432518 3.4064672 18.820499
-66.79879 2.5751987 26.000362
-91.552063 -0.11485555 -13.197945
-72.508377 -13.145236 22.598244
-89.255844 4.2567673 -10.776464
-88.799789 4.1665454 -5.3687372
-127.17592 2.789943 -1.7713134
-148.24582 -8.7874784 -1.7043203
-92.773407 -2.9122474 -4.0524583
-103.50874 -5.0869923 -9.3352976
-97.817879 -1.3273988 30.762554
-114.97488 -10.055317 -2.4841714
-58.425514 -9.6489983 28.313869
-70.757103 3.2668467 24.067286
-100.24997 -7.0185061 -5.5327415
-89.298965 3.875071 28.069181
-119.06438 -10.659934 26.630707
-81.478081 6.3856249 23.38603
-126.64384 -6.4704418 -2.1751206
-79.582764 6.3593187 23.02195
-151.70787 -5.723237 5.8217783
-53.834641 -9.223135 20.278507
-42.721947 1.812744 18.367935
-43.417782 3.6102643 19.191515
-62.886742 6.3080378 -7.2838302
-59.69524 -10.705931 28.83086
-62.279507 -10.956725 -3.253906
-51.195702 -6.1093879 22.093464
-48.956371 -8.8214121 23.295843
-61.679554 3.5304263 -5.6253572
-62.176861 3.562089 -5.8583636
-73.390671 -13.332873 22.87394
-50.95591 -9.1066542 19.71081
-78.326256 -13.952385 22.347042
-55.661369 3.2238722 22.86846
-78.245712 -8.8385534 22.90625
-57.039009 -0.99060303 22.322924
-79.773384 -7.4542685 26.983135
-98.595825 -4.7477264 -12.501878
-53.523502 -9.0826788 20.072166
-99.291382 -5.549479 -12.14244
-89.976288 -3.4343057 -11.221354
-99.007652 -6.5612178 -6.025991
-89.107834 -6.8125892 30.158617
-108.50723 4.369627 -3.9142733
-126.61477 4.6321545 0.068447202
-125.11447 -7.3941302 -6.2072754
-88.188507 2.399446 27.475397
-87.822922 -6.7098765 29.662407
-56.077721 3.7004504 19.962671
-85.569084 -10.826464 24.785444
-123.09343 -13.667451 24.620892
-128.5368 -15.814859 26.092789
-130.29707 -12.258352 11.748957
-153.70673 -6.3926497 5.844986
-90.463394 2.5046899 28.224388
-79.383621 -0.22741947 24.00441
-156.74387 -7.9462862 7.8124185
-160.9852 -6.6201978 5.9119153
-152.94214 2.0043864 8.4042082
-153.50983 -7.4964275 10.204324
-185.9218 0.037618082 0.64756501
-168.87617 -10.244912 10.456299
-42.271515 0.10405007 17.934511
-50.89344 -5.060575 19.624439
-62.186371 1.3132994 25.245218
-53.77998 -9.6627131 19.646845
-57.913338 3.4835296 23.914251
-89.688538 4.3033733 -9.7870007
-42.431168 0.064956442 18.061707
-91.080734 4.2384443 -11.323594
-88.823792 4.0381083 -11.065107
-105.4695 -9.3927174 -3.1503301
-77.670776 -1.9191055 29.620382
-101.04209 -6.5340447 -6.9743567
-120.55865 3.3418808 -3.3270824
-107.3605 -5.2677584 -6.634573
-82.480202 4.0306406 26.381508
-104.69688 0.15384583 -3.7577915
-90.403931 -14.890352 23.076996
-147.05234 2.3064897 7.5074759
-166.15791 -10.099188 10.221657
-150.91562 -0.53079629 9.1008596
-162.75461 -9.5896082 -2.1342041
-156.1936 5.065526 15.443364
-148.97551 2.1373203 7.6091051
-120.97226 -11.49334 -2.6948335
-87.27401 4.149323 -4.8457317
-50.968204 -9.1399326 19.690897
-88.051682 4.1802144 -4.9476089
-98.666901 12.180234 -4.6949368
-111.16158 -7.4182243 -9.6999378
-60.548252 -1.2119527 24.723978
-54.705544 2.4073968 19.964205
-61.854462 -6.3578615 22.64283
-59.128395 2.9380589 24.557442
-54.882885 2.9126816 20.033714
-99.830811 4.1614571 -3.8158169
-88.817223 -0.53171849 -11.218935
-71.960846 3.689847 24.785603
-77.683563 3.7176349 21.229759
-101.94633 -6.5838962 -6.96772
-101.1326 17.260199 -4.8093681
-86.884727 2.5256906 24.786915
-156.30618 0.49033576 4.7890372
-153.23763 0.46248481 4.7255411
-157.03955 -6.9245744 4.4734674
-155.64929 0.21671362 5.1571751
-119.81985 -13.014427 24.323423
-143.83772 3.100584 8.1207981
-122.18053 3.6203771 -1.424845
-187.82753 4.8773413 6.9169707
-151.79031 5.1165047 6.4797931
-148.75491 5.2137518 9.7068558
-167.27342 -10.28311 10.952368
-174.63759 19.757221 4.5432777
-164.93274 -4.289854 5.3651772
-48.998837 -1.7532891 19.827759
-49.503132 -1.8156087 20.086876
-59.50729 -10.15184 -2.6718357
-63.475105 6.4068117 -7.4901791
-55.718388 -6.9623947 19.7286
-57.976616 -1.0990397 22.764809
-37.028877 3.6690707 5.8091521
-65.565994 0.90106785 25.415041
-71.8983 -12.961058 22.452715
-90.976776 0.62484914 31.200945
-99.802742 -5.7122207 -11.007803
-93.794495 -14.480642 24.146357
-102.02284 16.616379 -6.2195449
-54.039574 -6.6802244 18.865129
-98.97168 -5.6782508 -10.81531
-71.883972 2.6781499 25.002026
-60.982475 3.3712773 -5.3282022
-95.270126 4.624887 -10.484782
-65.248657 -0.17795934 25.339853
-71.282227 0.1226957 26.411552
-62.46143 3.4415081 -6.596293
-96.593338 -4.6205564 -12.252379
-72.59404 -9.4702797 24.305326
-68.982857 3.4222345 23.57193
-61.449333 9.0564146 25.242012
-57.776054 -8.8185101 20.325077
-89.951889 4.3621984 -10.904589
-112.64603 4.2760191 -1.6945696
-110.40562 -6.9628763 -10.900309
-76.656799 2.6932695 21.370565
-101.31524 4.1941175 -4.0458279
-89.529922 -2.6814044 -3.6523972
-113.67677 -12.975383 27.74369
-150.80904 5.2137752 9.5958242
-156.3873 4.6878309 11.091249
-171.88147 -10.768253 11.470581
-164.96753 -9.4284706 17.518274
-170.61226 -6.5183735 17.906219
-152.50916 -2.9075685 14.352385
-177.21129 -3.0447853 0.70194238
-149.99207 -1.3210737 13.858084
-173.43259 -16.157482 28.371571
-151.75682 -0.64074391 9.0871391
-148.85153 0.72920382 14.449841
-163.00627 3.3138399 6.8381138
-61.865772 3.4958792 -6.3888893
-78.170151 -1.8438733 29.870321
-52.978344 2.8580689 19.282791
-73.281921 5.979146 25.341928
-61.335808 3.6260729 -5.4351721
-77.536209 -10.568461 25.889854
-72.182465 2.0692837 24.818874
-85.835739 15.644685 -4.9413033
-88.48214 4.1931643 -9.9567137
-82.613411 -9.4891472 24.358027
-94.706146 4.5870643 -5.4670315
-76.741554 -0.86515599 27.420034
-97.907829 -5.0868759 -11.554579
-88.738029 -2.7504177 -3.58549
-98.665398 -4.699976 -12.307348
-92.506332 -10.017916 -8.5675011
-80.40538 -5.3032546 26.872541
-106.94016 -7.2601175 -7.5476322
-119.14219 -6.949399 -5.7040319
-61.107986 3.7344508 -5.7213287
-79.733376 -9.0239773 23.392452
-120.51291 3.2837596 -3.2204804
-157.03937 3.4886119 6.3228092
-130.8819 -8.3794699 26.405865
-106.50364 0.52047533 -3.9871812
-165.90305 -14.816684 20.177975
-156.54211 -2.3546078 14.331747
-105.76669 -6.8139482 -4.0624723
-119.33168 -15.094347 24.896618
-82.863701 -7.5617514 -12.796067
-86.105034 1.9849421 -12.456602
-79.706505 -8.9357319 29.354023
-78.577721 -7.3861694 26.73159
-89.988434 -3.5063219 -11.323086
-90.817505 -6.7904291 -11.667583
-77.258568 2.7838514 21.51915
-102.55162 -6.5770044 -7.1340961
-97.387459 -1.4535135 30.527876
-55.610031 -6.9430823 19.691492
-72.962509 -12.658916 23.088688
-100.70166 -14.733601 25.775589
-91.533165 -1.7103677 -3.7987936
-77.792953 1.7716978 26.488199
-95.481018 -4.6224813 -9.0683441
-80.358086 0.16544053 30.50248
-99.856522 4.6872392 31.564264
-91.756218 2.8137162 28.789124
-87.653313 2.0606925 -13.015615
-89.502014 -3.5905049 -11.165798
-93.406746 2.7961257 29.279001
-103.28812 -8.653945 -3.548043
-97.51712 5.9974508 24.473915
-88.799278 5.436132 22.313499
-79.04998 -0.077222399 29.577101
-124.28777 -15.16377 25.046558
-95.341888 2.0885949 23.972645
-88.105331 5.3666596 22.158186
-96.775375 2.9995573 24.163553
-112.04087 -1.8378544 24.839727
-117.41988 -6.8328481 27.114059
-100.5518 0.28776029 30.968216
-122.22057 -7.3182697 24.151367
-147.03619 1.2072823 14.282083
-174.09396 -15.983612 28.895645
-146.31717 -5.3043489 12.498409
-162.10493 -6.6255832 17.199167
-73.381889 3.7289505 25.492954
-87.589828 0.036497205 -13.026027
-87.362442 -5.4265141 -12.887642
-82.076447 -8.3284073 -12.629351
-82.893745 -5.335866 29.635017
-68.763054 -8.8754673 22.629837
-97.877007 -4.8075514 -12.409634
-78.498169 3.8958054 21.443689
-91.816574 3.2773054 -12.467224
-93.76358 -6.0178623 -12.983569
-134.93726 -0.2444502 -7.7031159
-108.52046 4.3415704 -3.7870119
-126.78455 -0.12047287 -3.7079353
-83.270912 3.5770285 22.819466
-87.28791 -0.19331801 -12.761746
-121.26505 -7.0561738 28.110619
-84.453369 3.9359448 -3.3070664
-165.86993 5.0809641 -0.18408483
-101.04499 3.9382472 23.344658
-120.46044 -7.051054 27.893051
-113.07091 -2.3392968 25.09481
-160.26053 -6.3581777 19.723818
-139.7959 0.20493677 11.94339
-100.12926 4.1673007 25.193937
-87.147209 2.1368704 -12.873114
-94.055267 2.9671726 29.705351
-94.741882 -12.743016 25.611385
-89.830353 -6.6562109 -11.389555
-86.788414 -2.7290373 -14.338223
-91.693588 3.8867488 31.771248
-90.178383 0.45662874 30.930655
-102.83549 4.3898573 -4.4378705
-125.44212 -0.13068022 -3.7937202
-114.23341 -1.2983431 25.383156
-112.70694 10.796475 25.110672
-113.29533 6.2033029 24.359066
-122.69121 -14.483168 24.557518
-98.736183 15.8327 -5.6209393
-134.1194 -8.1743011 -4.7572417
-84.406113 6.9506578 24.590528
-130.95088 0.015372537 28.503834
-147.26973 2.7241035 9.0205727
-127.78172 -7.8949099 25.369511
-158.53018 -2.5145102 5.0554776
-100.26967 17.032568 -4.6339827
-172.30359 -15.940392 28.370396
-77.226738 5.3538074 21.601257
-81.767456 -13.856705 23.024778
-87.603897 -5.1055331 -13.300318
-77.469551 3.7243688 21.160122
-87.323387 -0.30421299 -12.682812
-95.664711 -9.9472818 26.788158
-126.17466 2.6038768 27.063768
-105.73068 -11.643819 -2.6429641
-89.167442 -1.526071 -3.2843695
-94.774445 -4.7244492 -9.1448269
-117.7778 4.4154205 25.709131
-89.736008 -6.5784311 -11.371307
-128.54124 5.0099745 -5.0956898
-127.29663 -6.710443 26.816715
-125.09612 2.6117053 26.655056
-126.91652 2.6398606 27.468328
-135.38925 4.8958826 27.681711
-160.73599 -9.6033068 27.807537
-161.35506 -9.5379772 27.842388
-168.67668 -9.6337595 18.179419
-145.28233 1.3397537 8.6644535
-162.66843 -9.6417627 28.027754
-143.68898 -5.7346368 12.734291
-173.64912 20.467342 5.3046865
-171.08125 0.11739217 3.0401959
-92.865021 -4.3622961 -8.1864634
-94.346786 4.7743945 -9.9771166
-100.92375 -6.4516811 -5.3661118
-94.385864 5.5457907 23.352091
-78.556015 6.2453537 22.722534
-90.354553 4.2957897 -4.5326271
-119.9892 -7.015698 -5.9328012
-89.090279 -3.6613572 -11.065216
-86.818497 -2.6876984 -14.291081
-87.133652 -5.5180178 -12.756506
-101.52267 -6.3343229 -5.5259771
-102.21833 -8.3953352 -10.752033
-93.168198 -9.9874554 26.055447
-118.12213 -6.7766514 27.416819
-89.339867 -0.48855323 -11.35627
-148.61064 -10.122581 29.254677
-95.091232 1.9322003 24.337082
-135.09428 1.9320436 26.150217
-120.40157 6.484293 -3.2575631
-125.07393 2.0496578 23.50112
-137.09042 1.9298333 26.551197
-139.36749 3.4107926 27.300266
-157.82843 -14.987683 23.689116
-141.91418 3.4386537 28.012539
-175.22415 -0.056015309 -4.0726986
-159.85297 -4.7926841 27.190975
-166.97485 -10.785355 20.74235
-103.3672 2.5097799 17.917412
-141.34351 6.8813367 27.800207
-115.41236 3.0849919 25.327419
-93.792755 5.6121731 23.123915
-99.111595 -6.3356929 -6.0614152
-88.663086 -2.7468166 -3.5803032
-97.108368 -16.076319 26.156647
-99.599594 -0.5419237 30.035011
-97.485008 -8.3773355 27.641411
-94.936867 5.6494279 23.497719
-96.22403 4.2512269 23.54022
-155.21277 -16.692524 39.078899
-78.602478 3.3171129 21.613829
-87.969604 -2.7044401 -14.771129
-122.17848 -12.490087 24.291706
-141.17496 1.6781197 26.418428
-151.60536 -14.319974 24.178507
-107.24031 -4.0399227 25.07608
-87.765213 -5.1103363 -13.333024
-176.22282 -12.949348 13.563319
-150.49753 2.2307358 -1.2345228
-154.36568 -4.8383374 26.172554
-152.04828 -6.2926812 13.550897
-99.980431 -7.8315616 -10.235414
-103.31651 -9.0753727 -12.060491
-110.14976 -5.2125783 33.564125
-110.7211 -2.4446549 24.595798
-101.62376 -6.2985091 -5.5479717
-102.82764 -9.000021 -11.894126
-99.907913 4.2451172 -3.9406962
-90.063255 -3.7343178 -11.394506
-104.84971 -0.68776518 32.008316
-105.23067 -9.4429426 -10.405363
-90.592812 4.3845539 -4.3435946
-96.618355 -8.1647892 27.328014
-95.862968 3.145988 23.776814
-100.03472 0.3057341 30.693399
-97.065575 -5.4362969 28.671387
-99.077591 -0.54613966 29.86237
-94.790695 -12.849951 25.586843
-72.192375 4.0670643 -0.80678493
-99.783066 -13.653093 25.045662
-124.01493 0.11246806 -5.0059414
-133.08572 2.2356699 -7.5226698
-97.966583 -5.6164651 -11.794806
-132.70224 -11.014477 -1.9140747
-120.49612 4.2813358 0.24643001
-141.70099 6.7432065 27.876825
-163.37985 -0.23306218 25.502012
-151.873 7.0798082 22.927095
-155.43776 3.6889501 23.432388
-180.71179 -5.7375884 0.3039034
-174.45587 5.5700188 1.5278904
-101.58752 3.797456 29.582809
-87.23703 -2.4748907 -3.1570041
-118.13702 3.4624364 26.150745
-96.113441 -7.646534 28.813156
-103.00067 3.7936134 30.185684
-90.516464 -1.441254 -3.3194599
-102.25346 2.2581835 25.452566
-135.83058 -12.971924 26.08285
-103.36253 1.3713095 28.826538
-116.66558 6.1541548 25.688955
-139.36899 -11.667336 28.443815
-120.46899 3.2931473 -3.36885
-100.35646 -15.372573 25.597717
-120.50754 3.339884 -3.3226848
-143.73883 6.7471151 28.271925
-123.50689 -2.627799 -2.0815096
-123.54361 -2.5914879 -2.025285
-167.54477 -10.840794 19.208887
-156.38135 4.6528177 24.962051
-164.3026 -6.7214575 17.927715
-88.339859 4.1774082 -9.9299145
-105.77277 4.5834732 32.166794
-95.587067 5.9189706 23.815575
-76.340874 4.2514472 8.9480124
-163.5755 -19.283222 41.822964
-156.81912 -16.678934 39.260891
-126.98706 -15.867572 25.66581
-100.48897 -8.1694441 -10.390421
-137.48567 1.8566799 26.607506
-95.83548 1.9415908 24.704445
-98.797462 -6.9643502 -11.097063
-100.53875 -7.6556659 -4.7298689
-92.185127 4.3978872 -4.273509
-154.86937 5.2260981 24.351555
-132.26738 8.0186291 -2.5786896
-154.76736 -0.061377067 20.351997
-159.27882 -4.6016507 16.895584
-175.24933 1.1532995 4.8414464
-149.42639 4.2658567 7.2260494
-102.94316 -8.5529337 -10.428656
-101.49991 -7.8816423 -4.8680725
-96.738625 -5.0858397 24.67354
-101.57349 -7.8876505 -4.9087119
-91.454941 -1.5020823 -3.6579869
-100.6699 -8.9079552 25.063637
-103.30467 3.7851987 30.390759
-96.523422 4.2884855 23.642372
-102.60155 3.7505336 24.287228
-95.52066 3.0732746 23.669128
-71.052567 4.0575829 8.5885963
-76.395958 4.2278442 8.9773273
-101.74926 3.696027 23.928879
-88.668839 -2.7015514 -3.5901771
-116.109 2.9541352 25.527733
-121.40532 3.3130214 -3.5651171
-127.39772 4.2832031 25.780075
-98.405449 -5.0820532 -12.142729
-122.21072 -1.0573652 26.116463
-144.59198 -14.801053 28.193033
-174.92847 -10.924932 15.275355
-156.09937 0.40995017 23.792257
-179.76755 -5.6699185 0.42476338
-176.71347 -4.3503146 2.3680785
-134.93762 -4.5728688 5.2597036
-96.605606 5.7493305 24.082413
-95.6828 1.9112213 24.494431
-102.78123 -7.622292 -6.3738852
-103.59798 -6.6722875 25.714361
-103.39796 2.4347358 25.741653
-97.250534 -5.1883936 24.919426
-135.12845 -10.392014 27.886698
-88.731697 -1.4135538 -3.6012218
-99.540215 2.4223874 24.089104
-122.38991 -12.485445 24.402874
-120.76074 4.1323094 26.281914
-131.95148 -1.4648976 -10.58957
-113.94917 -4.0718355 28.539196
-103.61456 4.4965367 -4.7395906
-124.15854 4.2870798 -0.020503946
-101.69872 2.4526477 25.01333
-154.48311 -4.234951 26.177994
-129.84596 -8.8783283 -5.3002634
-155.6008 0.72013587 22.002373
-142.28888 2.5807981 26.821316
-160.88449 -5.0295019 17.07814
-155.50806 3.705857 18.119484
-154.34068 3.5632179 17.949436
-91.622551 4.3425474 -4.2443986
-101.64039 -2.5183992 -6.074151
-100.60627 -6.695487 -6.3756485
-110.48148 -7.165493 -5.3483653
-99.698112 5.0326734 -3.7412024
-126.6254 -0.14655156 27.505672
-103.82578 -8.8297729 -3.6265659
-120.01315 -5.5446196 29.370049
-90.553802 4.2408319 -3.898385
-120.48844 6.4857578 -3.3069763
-109.16502 4.4400353 -4.0361338
-139.10983 4.6183767 -9.6067257
-123.43247 -2.6162531 -2.070394
-124.90983 4.6913819 -0.29306924
-139.51064 -10.818398 -3.1723094
-118.8274 3.3812294 1.0054963
-129.7319 2.7237635 28.294609
-163.37263 -7.2896566 35.161598
-131.87369 -10.498444 26.756981
-155.68082 1.6259649 -3.4826179
-135.68317 -5.2710319 28.608065
-117.57005 -7.2695608 30.402182
-118.39459 -6.6614265 27.803265
-100.15929 4.2955079 -4.038702
-116.69578 -4.4414625 29.52224
-107.36121 -6.1678319 -4.686305
-120.13628 -6.9870129 28.154114
-112.35734 -2.492945 25.161751
-119.26917 -12.701126 25.656874
-109.76077 -2.0824525 24.009541
-130.80046 -1.3809849 -10.132827
-118.81669 6.58496 -3.0752106
-121.28651 -0.98423779 25.99585
-121.23422 3.0551519 -8.7494354
-119.71954 -6.9398632 28.095676
-147.68199 -17.535063 43.348434
-120.78415 3.0147252 -8.6470089
-122.04029 3.0707643 -9.0125427
-124.16953 7.1131968 26.299416
-121.26975 3.0497673 -8.8413868
-104.46667 -8.9870644 -3.8114583
-124.25297 -2.6730049 -2.2273037
-111.8264 4.5834723 25.493498
-120.82169 2.6096342 25.440022
-136.25812 -9.282443 25.984116
-154.58804 -7.7868485 29.301933
-165.9632 4.7550859 28.237217
-151.93066 6.9626832 22.944
-160.28455 0.21214586 24.514273
-177.96303 -3.3193302 0.7184729
-168.09355 -7.2070909 4.2710633
-178.19604 -13.318869 16.039568
-161.59055 -6.4789906 18.618418
-155.67534 -0.051442817 20.666046
-144.85849 0.94333857 14.963225
-147.84338 4.9857655 14.24786
-128.11426 -0.23470046 28.172401
-120.93015 -7.1952744 -7.7524376
-100.26157 4.325016 -4.0543542
-126.35556 -0.17425436 -4.0743403
-117.75674 6.2132912 26.035473
-112.48613 -2.3722055 25.017015
-126.60897 5.0539298 -4.4079695
-109.38432 -6.6075602 -5.1980295
-133.35423 -7.4690862 -3.1395779
-126.86678 2.8669832 -1.5429455
-147.40408 -9.0959988 -5.2209044
-123.81184 0.13971616 -5.04111
-124.60766 -4.9068885 -1.8454205
-122.94977 -0.73758376 25.485722
-148.18269 -10.527755 29.055439
-162.27295 -9.5588007 28.223475
-111.51554 4.471035 25.136478
-170.66551 -10.138189 18.386639
-127.47733 7.4243121 -1.4821403
-181.23534 -5.7409563 0.40434378
-149.69374 4.5957665 -2.9822164
-155.10419 6.8896861 17.946985
-154.65811 -1.6033082 15.365919
-166.03412 -10.692219 21.233212
-146.60173 -5.5851717 12.88684
-155.61629 -0.84563226 17.495649
-121.68999 2.6268358 -3.4943497
-112.49283 4.5251169 26.189594
-123.47359 4.0549622 24.732492
-123.09615 2.6266937 26.555435
-125.27264 4.7740421 -0.40335771
-130.95636 -4.8041334 27.036106
-156.18236 -13.683448 29.079102
-122.76486 -6.8902326 -6.7864771
-128.96567 7.7425599 -2.2422013
-113.22369 -1.1533802 25.054867
-121.80971 -0.27913535 25.246048
-148.2077 -15.503067 29.09827
-127.64636 -6.5861983 -2.2775064
-126.85973 7.4333792 -1.7094612
-127.34016 -2.7505898 -2.6051526
-118.51577 -12.465444 25.24148
-112.4401 -1.123682 24.73621
-102.78532 -7.8235154 -4.1405478
-108.52486 4.4175463 -3.8700867
-113.34906 -0.4881084 -6.6099281
-120.04338 -12.890301 25.811636
-116.11638 -7.021215 29.70232
-108.25027 -6.3249741 -4.9525347
-120.06915 6.2571373 -3.1373181
-161.81696 -9.4056911 28.224089
-157.23906 0.82433236 -3.7884247
-121.41681 -6.6823702 -6.4180827
-146.51811 -5.3654222 24.632889
-124.16042 7.0608521 26.353456
-178.87666 -9.0875044 -3.2080469
-178.04262 4.9967394 1.001143
-147.06674 0.2747587 13.715335
-117.12143 2.8526399 26.072495
-108.52853 4.4201779 -3.8615789
-121.35025 3.0019867 -8.7303867
-121.08871 3.1529675 -9.0970078
-121.68016 3.03174 -8.8953838
-111.31659 4.4574013 25.757257
-120.16057 4.7151852 -9.1273842
-126.03143 0.77560079 -4.7343936
-110.54599 -2.466953 24.589573
-124.39552 4.1941938 -0.031157648
-116.87176 3.4560323 25.745308
-128.7047 -8.4247379 26.281887
-128.37767 2.8647933 -1.9099574
-130.46609 -8.6721888 26.761667
-124.94163 -7.9343886 26.132267
-145.00642 -6.4534969 26.760696
-141.44499 -0.2463326 -4.5554266
-146.81639 4.4074397 28.179939
-158.49509 -6.4127798 28.85004
-135.42314 2.796936 -10.683796
-174.49573 -8.2958889 4.6568971
-175.94305 -14.326063 17.679817
-174.05164 -8.1486006 4.4365749
-152.57387 -7.0125823 6.7776923
-127.41332 -4.2533174 25.793898
-181.74533 -13.802212 15.725412
-174.08983 -0.094750747 1.850127
-149.67447 3.4413276 5.2802873
-138.76761 2.7288487 25.695307
-155.19574 4.8131628 24.630028
-159.18823 -6.1182094 19.404652
-152.29445 -0.0324696 14.325213
-117.64436 4.3949919 25.513821
-124.59197 -5.6206932 -10.58549
-119.47252 -4.4037051 25.518665
-116.67961 5.9746962 25.720329
-141.56313 3.7814715 27.726088
-126.61119 2.8994956 -1.4046028
-137.31659 2.6665931 25.38122
-140.43382 3.5629716 27.418364
-150.63882 -14.272622 19.055838
-133.38062 0.45756418 25.420918
-140.7753 -12.606915 26.689579
-139.83521 3.6813593 27.244812
-129.2287 1.2912185 24.694801
-147.36394 -13.544962 22.416876
-171.67902 0.70909989 -3.16394
-118.62911 -7.0977488 -2.9352281
-119.94828 -7.1396346 -3.2169249
-171.68796 -15.633003 28.216175
-156.2827 0.72253489 22.16795
-167.35233 -9.9853678 14.790228
-157.85231 -9.2193842 17.645464
-159.65639 -9.245717 21.00503
-175.37479 -4.3003912 2.4303629
-124.32132 -8.3788452 -4.4299393
-129.00983 -9.0738487 -2.2050545
-145.55678 -3.9487662 13.411027
-149.709 8.1829624 7.0857935
-125.33454 7.1859126 26.7859
-169.99127 8.5806856 8.0693913
-130.79816 1.3081222 25.19285
-127.28236 5.0503435 -10.034799
-124.47415 -11.12257 -0.64626664
-131.8786 4.6345401 27.237036
-124.12674 2.7563152 -6.2721872
-127.87886 5.0636997 -10.250097
-125.35722 4.5872636 25.989723
-118.03971 -3.0374265 0.68776256
-126.04691 4.9268861 26.303913
-113.70276 -0.50167018 -6.6517582
-124.34844 2.7062128 -6.2946997
-123.98129 -5.5754256 -10.370119
-121.05197 3.3174734 -3.5898614
-124.98758 4.6717219 25.833738
-144.048 -14.515662 27.875378
-129.76428 2.9043982 -8.3880787
-129.72852 -6.2612319 -1.759979
-170.26831 -15.003416 31.384886
-167.08234 4.7786026 28.581266
-116.86125 -1.6910462 -0.12554529
-152.37822 3.4881439 23.01968
-119.81619 -4.479497 -2.5194597
-126.04509 -0.17535536 -4.0688701
-153.25145 2.2732201 -1.3516856
-181.86052 -6.1596889 1.1563396
-148.6933 10.542642 13.89197
-153.74556 4.4777832 -1.3120233
-166.1394 4.7426934 28.267391
-100.64133 -3.6304259 2.2501893
-125.00558 2.6775703 -6.5578341
-128.1835 -0.33209455 -4.8348184
-127.52623 5.0251889 -10.169572
-134.45853 -0.018783033 25.862713
-139.59882 2.8135366 26.150364
-159.55264 -6.5946989 29.066811
-146.62103 -14.739922 28.66943
-176.66069 -16.567968 29.474363
-160.94904 -9.0196877 28.224415
-125.4165 2.6483574 -4.0507941
-158.33652 -9.4228058 17.820004
-150.168 4.8541555 21.914635
-128.12207 7.6616626 -2.1668217
-164.5331 0.88293064 -4.6908302
-154.98996 6.8901949 17.938299
-161.14145 0.28201026 24.588976
-162.06007 -4.4443626 17.834126
-161.55907 -1.1958482 18.050964
-153.08693 -7.3998337 10.359509
-147.65112 0.11152674 13.760887
-152.67651 5.3442426 4.2486062
-167.82646 -0.028318945 1.9024986
-147.10121 0.90865433 12.351236
-175.86127 -4.3930659 2.481828
-147.02226 4.4335389 12.323215
-149.9856 4.2528234 12.883453
-150.55026 8.040103 6.7081289
-153.55818 4.2368956 4.0885868
-105.23103 4.8280706 11.385036
-121.02628 3.4417317 -3.4447236
-124.63836 4.176559 -0.053440325
-130.50185 4.3802557 -4.6001854
-150.07791 -14.26948 23.228336
-156.98755 -9.1725779 17.59894
-125.68282 -0.85922515 -0.9842304
-125.72747 4.9406896 0.19631521
-123.13187 -2.1041718 -1.2677823
-151.42392 4.0881486 23.081312
-162.2722 -0.21528944 25.225021
-154.71532 3.4939399 18.19919
-142.28209 3.5906112 28.056023
-166.84186 -6.4220467 21.447489
-161.81914 -4.5158272 17.688107
-169.72147 3.7348378 -0.16836667
-144.26668 4.7992253 12.976673
-171.85916 2.5581746 -1.0298561
-153.65045 0.22351541 20.403263
-141.42175 3.2666681 28.015509
-160.55881 -3.4024453 5.2354074
-159.45021 -9.7996683 -6.3387585
-150.86383 0.078453563 -5.4488845
-124.03209 -2.647656 -2.2535989
-125.58028 4.9432049 0.25649565
-136.43028 -6.1749701 25.677399
-159.53139 -13.668307 19.596912
-150.42157 -14.40002 23.492386
-173.20601 -9.517622 -3.292202
-152.57271 -6.3662176 13.709622
-154.15916 -2.0239031 16.401823
-151.64594 -12.112064 29.396391
-164.47084 -9.3356476 10.160013
-172.47287 -7.9902787 4.4941783
-151.00635 -14.053589 20.408379
-165.51505 -9.7872839 21.864386
-150.08894 -5.942802 13.198608
-146.33202 4.4308047 13.17502
-154.95157 10.632068 12.968272
-153.3916 2.3885186 -1.2086354
-153.05673 4.6740966 -1.0271755
-150.47736 8.3294287 9.2467117
-147.16512 2.7065735 13.301012
-148.18782 4.4624672 13.242288
-146.70811 4.3948703 11.417505
-124.88644 4.7778778 -0.23901662
-140.81712 3.8391149 27.436047
-126.60447 7.2643127 -1.2331213
-151.69676 -11.798545 29.783051
-127.82686 7.6429133 -2.103615
-134.68028 -0.011927598 25.945679
-155.57774 4.6384025 27.403326
-159.31619 -8.9917021 26.635248
-156.51318 -3.1237893 -5.0159364
-152.47455 -12.065903 30.011192
-157.74876 -6.4471936 28.490139
-156.35625 -7.9625826 27.209572
-152.70486 2.6177287 -0.93994248
-153.21733 4.5817571 26.674459
-150.68576 -1.1728146 13.732209
-173.27531 9.5314388 1.0490097
-177.20512 3.9243433 -1.0847842
-152.55708 10.414762 10.895486
-165.8886 -9.8904219 22.172077
-141.25516 4.4686594 25.990755
-147.28049 1.8249114 13.322735
-165.06929 -10.600555 21.442688
-140.88071 4.7139401 27.106663
-149.49222 4.827599 7.5885968
-146.87569 3.5091269 13.272387
-148.33006 0.85431337 11.563461
-140.70221 4.6064363 26.187733
-149.70201 -7.6211305 -6.9967723
-125.69068 4.7493119 -0.057330884
-141.10913 6.3616133 27.591093
-161.04659 -6.9141536 34.136398
-148.66522 -10.774168 28.876068
-152.04671 -5.4526491 -4.5575275
-150.58292 0.029944073 -5.3985834
-150.2276 0.034307078 -5.3574476
-152.8287 -12.035845 20.682888
-130.80733 4.3217916 -4.7362242
-177.80643 -9.831522 -4.4881563
-154.69164 5.0413437 0.12071384
-176.1991 -9.8722134 -4.0652971
-159.9507 -9.5584021 18.012371
-160.44958 -13.997289 24.90897
-151.79523 -3.8989501 25.434721
-164.88817 -6.8615885 19.369095
-168.03383 -4.5512705 -4.2593808
-151.73296 10.35678 10.834451
-151.14603 -14.06105 20.677061
-150.53801 0.82487279 -5.1857309
-149.96594 7.3326201 10.671731
-148.69028 -0.53574711 13.269382
-147.12743 2.5989895 7.2221828
-175.65933 -0.5126431 0.64121115
-150.74828 0.88386226 -5.2122564
-152.69305 -5.5807776 -4.6403198
-149.13412 2.5943952 -6.8673706
-148.66151 2.6273122 -6.6933165
-152.15466 -5.462162 -4.5598202
-151.80783 -6.7848749 25.403389
-152.00854 -6.8365483 25.410089
-149.39458 -7.5399232 -6.9877672
-159.53531 -9.9537888 -6.480639
-156.30444 3.513881 -4.6587877
-157.47026 3.6989925 22.4729
-157.16336 0.97808117 -0.60424829
-156.27657 -0.52146989 20.379463
-157.6745 4.960434 -5.0267982
-156.89662 3.5600436 -4.8330102
-150.12924 4.8048072 21.665775
-157.76576 3.6749055 -5.0198469
-153.56648 -5.6779394 -5.0864353
-147.27444 7.9006748 7.1903186
-154.82745 7.2949629 18.217972
-147.71111 0.093201883 13.822513
-158.00206 5.1323152 -5.1286736
-156.5954 -2.0200553 16.90626
-149.54434 3.3571973 5.3847594
-166.57715 -10.779539 20.981121
-148.70706 1.2248998 8.663229
-150.83133 0.83093137 -5.2202158
-153.54582 -6.9687743 25.99688
-166.17821 -15.029626 33.575558
-174.35599 3.975395 -0.78989154
-155.85106 3.6566591 21.905186
-145.82431 -0.29099935 15.24611
-158.2439 5.3140192 -3.7934802
-149.15991 -6.8433433 -6.850493
-159.19333 -5.7669306 4.8459568
-154.9341 0.71244669 21.887676
-169.88411 2.6300428 27.723366
-157.27644 -4.0384398 -4.8419867
-155.67207 -2.6562014 5.284152
-154.37671 -3.9041991 16.196329
-146.83221 2.836709 15.199867
-158.26308 3.2569866 22.36113
-153.16911 4.684175 17.546625
-164.59702 -3.2567594 3.654696
-149.03815 3.9738703 24.110098
-148.40953 -0.20304812 10.725157
-147.12912 4.5297494 12.38497
-151.07178 -0.49455461 9.1405125
-148.44466 4.4358501 7.167078
-150.93745 -1.354062 9.2586689
-148.09177 1.4174448 14.226022
-154.41573 -1.6182177 15.358867
-147.26477 0.86243296 10.59669
-150.35936 -0.42512161 9.1016884
-150.37421 5.3173208 -7.1767874
-154.24165 -5.7719402 -5.0428586
-152.76823 5.4068203 -5.0859427
-157.24982 3.5508275 -4.9628515
-152.24257 3.455987 22.974922
-157.0847 -4.2390504 -4.9287248
-153.75127 5.4224262 -5.515317
-150.50487 0.80470711 -5.1779456
-151.81012 4.9928436 24.07406
-152.42877 -6.4063621 13.817278
-151.15913 0.16043282 -5.6091394
-159.86855 -9.4637871 18.583511
-148.89799 5.3585367 -6.8620629
-171.53923 -5.2782726 -5.6364174
-153.00597 4.6615767 -0.043962047
-151.03821 4.5495691 22.581032
-159.19432 -6.5854497 28.916847
-157.94131 -9.0039282 18.085392
-158.29813 1.0631775 21.745255
-157.08368 -3.3304205 -5.2730227
-150.49883 -1.0601348 13.625417
-158.27982 1.1038399 -0.7334947
-150.79459 -1.3856596 9.2792931
-147.85974 -0.089275308 12.723228
-172.54861 2.2265785 -0.67593384
-147.47276 2.6641779 -6.4113541
-178.30731 -8.8691101 -2.6589274
-149.36295 1.8820672 6.8234415
-170.97684 3.9597669 -0.40066794
-151.22072 2.6851728 7.1669173
-155.34132 -0.20143755 20.398634
-151.19067 -1.4155322 9.2629414
-147.12897 0.89169747 13.229394
-146.84827 1.8189882 13.176397
-149.05305 1.3412155 8.339859
-148.80769 6.2918882 10.618958
-146.80525 4.4238358 10.521489
-145.56699 0.93060803 10.569809
-147.45543 6.1077585 13.319147
-159.67421 -9.836544 -6.4081998
-152.12679 7.1178951 23.067329
-152.7074 -3.3505754 -6.0610771
-161.31342 -5.7516289 -4.2431102
-151.80685 2.6290691 -0.70189476
-151.59537 -3.0198259 20.420063
-153.87848 -5.776556 -5.0993786
-166.75279 -7.0079808 21.66777
-154.13461 -5.8146639 -5.1411223
-157.92258 -5.4845657 5.0048389
-158.0475 0.14203387 21.812553
-170.6539 5.4727516 -0.51023835
-147.04041 7.8479571 9.2623196
-147.22581 1.0268869 13.347883
-154.27856 4.0289083 17.72179
-158.56396 5.0911198 28.987682
-155.33601 1.2724537 5.1406693
-154.57983 1.1862988 5.2273417
-148.28203 0.78969514 12.634864
-151.08867 4.9516354 22.303978
-171.03922 5.3887691 -0.43331829
-157.28418 3.789854 22.519892
-148.31308 2.9883804 15.301074
-147.7068 2.644145 7.1377268
-182.49332 -9.3793745 0.034670081
-178.46635 -9.9812794 -4.6117516
-150.28497 0.43476623 8.6171083
-149.37326 0.80901593 10.644474
-150.7507 -3.1632204 -5.4420905
-175.72836 2.3726263 -1.2432725
-147.43161 4.4086747 10.594337
-152.26015 -5.5209155 10.02172
-147.05563 1.7700078 10.595282
-155.71344 0.7406348 22.533474
-153.00696 5.4779987 -4.4338512
-154.75827 3.5086527 18.26786
-151.04114 5.0692701 22.459545
-147.75856 1.0936393 13.49229
-156.38669 2.1277401 18.509916
-172.88593 -15.273649 31.764511
-147.69704 1.9505434 13.48145
-147.33569 2.8394361 13.405809
-156.29211 2.5355601 22.136209
-153.55435 5.4503422 4.0710001
-149.38678 2.618422 15.544756
-148.47014 0.23026985 15.346779
-152.51448 4.990871 16.83662
-174.00854 9.7289057 1.0817893
-155.55002 0.73694146 21.137402
-156.44891 2.019583 18.5543
-159.72403 0.22577521 4.5810852
-147.84891 3.9219599 6.8984394
-150.77121 0.37559825 8.6051693
-162.4693 1.778717 -4.9808559
-153.62157 3.5070877 -1.2712191
-147.4843 5.1944618 9.9102964
-154.08093 -1.9335611 5.3516569
-147.11887 5.141005 9.8601427
-161.30258 -4.327611 18.914495
-146.92909 5.1197948 13.969107
-149.52194 4.9271049 8.0705948
-147.44736 1.7803692 10.540734
-147.11505 0.8666572 10.57334
-148.8653 2.662432 10.656634
-146.30688 0.88649583 11.430316
-165.88716 -10.797224 19.091351
-149.10176 -0.21848112 15.952881
-172.83424 -15.285095 31.804808
-148.11595 0.048978448 13.946916
-158.40379 1.1317554 -0.73469692
-152.40709 4.62148 -0.77122104
-160.33171 -5.5359035 -3.8903737
-169.02835 -9.8630981 -5.7205114
-153.77777 4.130857 17.491514
-154.43877 4.1821136 17.686136
-155.96703 2.0928946 18.362741
-156.7169 2.5229983 22.323378
-159.25412 1.1557839 22.430418
-158.05345 5.0878696 -0.68516314
-162.46115 4.7377343 24.395691
-164.04333 -4.5598993 19.724632
-158.35344 -8.6841364 18.467247
-160.69296 -4.2710156 23.292837
-155.33411 -4.9448023 5.0408812
-150.79288 -1.4304779 9.3228731
-181.131 -5.7173686 0.34503666
-162.51556 4.9560013 24.560871
-154.24593 4.6339803 17.867756
-182.32309 -9.7632494 -4.5539727
-161.86505 -5.8167171 -4.4565434
-147.33203 0.82486004 11.457399
-156.9429 3.7468863 22.414757
-182.52176 -4.4038086 -2.2098362
-151.61542 5.329483 5.0832043
-152.23611 -5.0782528 12.889109
-148.09793 1.0048039 10.539886
-147.21097 0.86398923 12.336302
-153.85408 -0.80526775 17.359993
-149.41862 3.6659694 10.611652
-145.95741 2.218626 11.753091
-148.37595 1.5083266 14.18674
-172.76329 -9.777585 -4.9249034
-150.31075 0.40597889 8.6417131
-147.5795 5.2250857 9.9666309
-148.02954 4.7040753 8.1022587
-149.48032 1.8972646 6.7992306
-147.24631 7.9050946 9.2800894
-145.76701 4.5112557 8.1451416
-156.18239 -3.6554585 14.776112
-179.20416 0.10108102 -3.9363618
-153.03885 4.4295068 -0.054301351
-147.63359 4.4971113 9.7916756
-155.06641 -4.7128181 14.339246
-147.5475 0.83167243 12.37939
-152.09985 -5.0636582 12.877312
-181.15833 -9.662693 -4.1007233
-154.68628 3.5181358 18.207947
-176.20923 -10.153234 -3.9500356
-148.04276 1.8434458 8.8176069
-153.36813 2.5205989 -0.21474309
-150.96162 5.157506 22.917423
-149.99162 2.462563 8.9555998
-146.53513 6.846354 13.242897
-148.35242 1.4858801 14.18784
-163.99767 5.1185179 25.223749
-150.39056 0.80525649 9.2321844
-147.71304 1.8544346 8.9062233
-178.21388 -4.1195068 -3.0773253
-156.45319 2.5845776 22.209076
-147.51591 5.2404346 9.9945927
-147.30545 4.6222935 8.1133232
-161.35562 -3.9909089 16.586826
-148.30875 2.336503 9.108017
-148.76846 1.4678769 15.206709
-179.94348 -3.9512291 -1.6896574
-151.0648 -0.0057282681 15.704064
-168.28371 -4.6761141 -3.9949653
-155.70615 0.73218417 21.197565
-155.422 0.76695597 22.431467
-152.16397 -5.0365705 12.909783
-151.86922 -6.26298 13.760616
-154.16537 6.6459556 17.681711
-153.43344 1.184858 -0.29099646
-153.23071 -3.3222041 19.290335
-153.87286 4.5856628 -0.39569739
-154.05641 4.9703555 -0.48174933
-167.58287 -4.6112866 -3.7767835
-168.05769 -7.213325 -3.8653324
-149.2621 1.433686 15.340622
-161.97725 -4.165669 19.251301
-155.36569 1.0688051 4.9938254
-148.80835 1.3850071 8.3657532
-147.56502 0.77371663 11.711942
-147.53465 2.8764942 13.492551
-179.99306 -8.0713482 -2.8213797
-151.51537 -0.4494884 9.1326456
-147.17088 4.6114426 12.513638
-146.98958 4.2938695 13.380371
-147.07031 4.5974112 13.099441
-147.93378 2.5184174 9.0311346
-146.6402 4.494957 10.422579
-158.70456 4.8627844 0.072029501
-148.20355 -0.11568563 12.703148
-147.24323 1.9763638 13.419981
-152.93436 -1.6076897 -1.0398022
-147.91815 4.4894824 9.7384949
-147.37415 3.783978 13.483735
-152.54825 5.3985462 4.1467505
-153.33461 -3.3629837 19.296745
-154.47162 4.9907389 -0.58517742
-152.67212 -5.1375823 6.5053706
-159.15279 1.2298862 -0.15520796
-152.28873 -5.0160594 6.5595722
-154.27293 4.1464677 17.658987
-147.43936 6.0129075 13.490637
-159.43454 1.2308602 -0.2013531
-148.18352 5.3215818 6.0262008
-157.46672 3.7596037 22.668011
-148.10194 2.3664007 6.1230826
-147.6338 2.634057 7.1150489
-148.82645 1.7461632 7.7976775
-148.56812 1.4020376 8.3943377
-158.49242 5.0320711 -0.72239375
-156.96603 2.1659324 18.697121
-184.42877 -1.9021585 -4.5047932
-184.94598 -4.0144253 -2.4342015
-147.50851 1.9995086 13.490238
-147.10849 7.8935022 7.2387381
-150.5097 -0.18860757 16.51458
-172.35062 -9.659399 -4.9537063
-147.11591 4.5913119 12.220058
-150.28709 4.998868 6.6125317
-162.56364 -6.0053444 18.373142
-148.21252 4.4154825 10.494366
-157.7412 4.7133217 0.38225505
-148.48152 5.3795075 8.1543207
-147.72844 3.7068028 9.2866983
-147.40782 3.7611625 13.468239
-148.02797 5.2966518 8.2016354
-147.19772 5.2342348 14.02007
-147.88867 2.6418281 9.2261047
-147.14415 3.6303828 10.472134
-155.24464 7.4071894 18.383816
-182.24997 -9.3494234 -3.6439219
-147.37321 1.9667565 13.404716
-149.89967 2.4144282 9.1636381
-148.52493 1.8381374 10.539561
-154.44759 7.1892219 18.078768
-147.68782 5.2889848 8.1874485
-151.86841 1.4490514 6.5294619
-148.17949 0.013302729 14.024415
-147.57385 2.0310674 13.524503
-156.86351 4.7450848 20.663895
-150.89241 -1.0797986 13.60778
-146.95967 5.2038698 13.95454
-147.64651 3.9021585 6.9321127
-155.50266 -3.4321418 14.63078
-160.07068 2.343133 -0.39597577
-148.07668 2.3672678 6.1288509
-158.086 2.4611368 0.30219156
-156.55954 -3.9864087 15.70105
-147.92299 0.72754967 11.416195
-181.82571 -9.5672951 -4.3992829
-147.6041 2.9112661 13.530227
-178.81189 0.43221119 -3.5722275
-151.8542 1.4422208 6.5123796
-156.68585 4.4114571 20.563038
-149.12061 2.0377662 6.6451001
-146.79988 2.121078 7.4809542
-146.38873 3.6113067 13.180695
-167.93091 -5.0522351 -4.7243462
-148.16672 -0.14471428 10.643358
-146.84785 4.5464449 10.742884
-147.86058 1.0620247 10.509791
-147.51982 0.75938702 10.826564
-147.77023 0.77571982 12.321673
-147.03247 4.576313 11.319187
-180.14188 -8.0955629 -2.8931153
-156.86304 -3.8654735 14.921354
-150.6597 1.799485 8.6002274
-173.95312 2.1284637 -1.2299535
-147.12172 4.5483246 11.338958
-146.98135 2.4665632 7.4348373
-147.21626 4.5438089 11.579118
-147.15019 3.6719477 10.456678
-147.7663 0.79384792 12.308187
-149.47839 1.5747987 9.0732279
-156.58868 4.3814702 20.578592
-147.54834 3.3592727 9.204361
-154.45879 -5.2474833 14.670078
-147.67627 2.1697836 7.2284369
-147.33 5.3138142 14.043093
-148.74933 4.5615273 7.0902176
-156.77385 1.34848 19.707569
-158.60362 1.2232517 0.042507112
-141.5517 3.7037694 11.976097
-147.74606 1.1464529 13.552485
-147.02792 4.6206164 12.54096
-156.36923 5.1247888 20.290112
-147.18622 4.6498947 13.467618
-151.51074 5.2239203 4.6317444
-156.66299 -3.8930893 15.441648
-147.49071 4.9663615 7.9880381
-170.19453 -6.3565245 -4.1974087
-146.95665 4.5984402 12.519947
-152.3898 5.3648658 4.2454386
-153.31857 4.611546 17.616432
-158.54987 5.5002904 -0.11567402
-154.99661 3.5624552 18.342583
-176.7045 -5.4675455 -3.1272962
-156.35603 -3.8561335 15.42144
-147.03761 3.7118053 11.327011
-147.83289 1.0727226 10.497184
-146.98645 4.5776587 10.768809
-147.091 4.1618571 11.215544
-149.03226 1.5695406 9.2508898
-158.6165 4.8435459 0.10465686
-147.92506 1.5574307 13.094916
-159.13329 0.87815213 22.243649
-167.20895 -7.007134 -3.5796535
-147.31818 4.309804 13.508511
-147.85309 1.6525474 13.58233
-155.8718 -4.086915 18.145733
-147.20168 3.6971343 11.643828
-149.46404 3.8275223 5.1974959
-151.53497 -0.66674328 9.7602177
-147.7267 2.3341455 9.1213474
-147.02885 3.6971078 10.42849
-147.20486 4.5895462 10.430935
-149.75999 1.2770725 8.95681
-149.48734 1.2762023 8.9794054
-147.14552 4.2772055 10.439286
-148.285 -0.12242071 12.417854
-147.04587 4.6092329 13.429465
-147.56747 2.0196309 13.496267
-147.66013 2.8898838 13.521905
-157.04483 2.226584 0.74997008
-151.28648 -0.67962438 9.2980108
-145.93927 1.476311 10.999136
-148.91708 0.27982008 16.167347
-147.34853 3.7901802 13.13985
-174.61951 -9.5432339 -3.2516499
-151.11273 -0.48556182 9.9474564
-146.66206 4.5530529 11.626554
-155.99597 -0.57141507 17.095304
-147.55493 0.76523447 11.751045
-147.45798 1.8706702 8.9356174
-146.84389 4.5494785 10.407045
-147.17944 4.2429175 10.429454
-161.47549 -5.6832647 18.129366
-151.36189 -0.69145626 8.9902754
-147.66997 0.74360043 10.509786
-172.74426 -3.0047395 0.026067458
-147.18387 4.5945096 12.221861
-148.92455 -0.19870251 10.277664
-147.83429 0.791336 12.355844
-181.48102 -9.1133518 -3.4831061
-146.93956 5.1576333 10.009137
-178.30515 0.48693863 -3.3983393
-147.56039 4.515348 9.8229942
-147.37387 3.3023927 12.698382
-147.0596 4.5607457 10.754492
-147.45668 0.76481807 10.49966
-147.62805 4.2593803 13.084592
-147.71278 3.4590375 13.557454
-147.64436 0.81004298 13.180852
-147.28876 3.4382343 13.428823
-147.20753 4.3087487 13.423909
-147.65463 0.79423434 12.600516
-147.20906 4.581305 11.640074
-146.90417 3.3671105 10.447727
-147.55357 2.5110209 7.3640275
-150.79642 0.19245526 8.0184145
-149.26843 0.22947849 15.73745
-149.05058 0.22425574 15.631344
-153.5592 -3.8182597 19.484205
-156.47874 1.0930709 22.253817
-150.22185 0.41805577 8.6649017
-152.05606 -0.88341802 9.0560875
-147.31995 0.76471776 10.478206
-155.60469 -3.3102562 14.614277
-150.13158 0.96196765 8.5222578
-159.26581 -0.084750645 22.458607
-146.97659 3.6752758 9.3350277
-147.69199 3.1034112 7.1262617
-147.60416 0.78691471 12.625533
-150.19522 0.41462928 8.6589136
-147.19077 3.7560358 13.424385
-157.19217 2.9065218 21.848782
-159.19557 4.7815828 -0.082269944
-158.9774 0.94920409 22.123928
-149.64465 1.2562625 8.9611874
-148.11716 1.4974601 14.957232
-148.79907 1.3428605 8.974637
-147.06125 2.6055017 9.3180676
-170.17259 2.231391 -1.813727
-147.88733 0.76708388 13.216774
-147.41881 1.8600999 8.9248857
-146.74445 5.2280717 11.233748
-147.37177 4.0534792 10.015728
-147.89857 2.6413145 9.5533571
-147.53009 2.0733333 10.021408
-147.87154 4.0614963 10.010499
-149.94691 -0.37607983 9.8138733
-147.57173 0.76978695 11.40419
-146.84108 4.5524902 13.293103
-147.4695 1.6723039 13.467533
-147.00507 1.6424577 10.476232
-146.96378 3.3789949 10.439776
-148.42435 2.9359305 12.422956
-147.51283 2.639349 7.1295404
-147.02443 3.7258763 11.319456
-147.10806 3.7225807 10.424844
-146.94449 3.7320874 12.183018
-136.95107 2.5760033 10.733624
-147.18204 3.7400875 11.679301
-147.29105 3.3098576 11.797738
-147.2339 2.4545484 12.674896
-148.18892 1.9980073 12.393493
-146.90131 4.1532607 11.743563
-147.19818 2.5080409 11.682439
-147.13037 2.8719664 11.672502
-147.29538 2.4137468 11.259112
-147.27313 1.9819702 10.46289
-147.65158 1.6026464 10.480269
-147.47847 2.8473039 7.1889043
-147.44937 1.6173924 10.472734
-146.97571 1.5636392 11.228065
-148.64407 4.4845076 9.2743788
-147.41751 1.9455431 10.487789
-147.83516 1.6116064 10.491222
-147.31848 3.3724763 10.461955
-146.08156 2.773798 10.406548
-142.63925 5.2548542 14.430025
-147.78761 0.73311561 10.503035
-147.70236 3.9314384 6.8942699
-156.82114 -4.0787272 15.792301
-147.78557 4.3901067 9.3534107
-147.16824 4.6606655 13.106222
-164.97728 6.2629323 26.128616
-147.33456 2.8393774 10.461416
-151.26456 -0.28062886 8.8152752
-149.07932 1.5392375 9.2817879
-147.50464 4.3402452 13.5122
-147.79568 2.8195999 10.499039
-147.40953 2.5028214 10.486395
-147.03397 3.8272409 7.0541568
-147.69678 1.8663598 8.9247885
-147.62758 2.62974 9.5684738
-147.6553 2.8368471 9.2813702
-147.7603 3.9156156 9.2835445
-164.63199 -6.5087576 2.6088314
-148.31049 0.29071307 10.088268
-146.69722 3.2549276 10.870916
-154.50639 -4.2331953 16.652588
-147.67366 2.3999248 10.957936
-159.62224 -5.0798178 3.6816864
-147.54732 2.4618478 13.07755
-147.51849 1.1107885 10.491438
-147.16205 4.1999278 12.652466
-147.81572 0.75484538 12.303277
-147.36749 2.0004299 11.719793
-147.06998 3.3483849 10.435295
-147.34082 3.3284295 12.148112
-142.52672 4.3040924 10.857924
-147.49652 0.75928146 10.873555
-148.65997 2.8610194 8.1195898
-149.29106 0.89772236 9.2844782
-147.44185 2.8704188 10.811119
-147.2345 4.8738475 14.014519
-148.95825 2.0602896 6.6986227
-147.3562 0.77431113 10.826574
-147.5538 2.8218908 10.790331
-147.38 4.1602545 13.010168
-162.48293 5.3280182 24.701967
-148.18109 0.71393013 11.435427
-147.48669 2.4494119 13.021458
-147.40881 2.4984577 10.474811
-147.00252 1.9474678 10.473217
-157.55009 -4.6003189 16.969528
-147.21376 3.4274082 13.446222
-147.47763 3.7143588 10.764904
-146.93727 3.2365479 11.776264
-146.90897 4.4912162 10.716096
-147.36259 3.7165594 13.415822
-147.31996 1.9995637 11.361362
-147.72523 1.6593773 13.569836
-139.36581 2.9618249 10.767633
-147.37537 4.2272134 12.141067
-147.05298 3.2850924 11.229411
-147.37144 1.5923167 12.694632
-147.67744 2.904048 12.636097
-146.96982 3.7087669 12.214163
-146.97649 2.8060365 11.611718
-147.74448 1.5553545 12.21121
-147.10596 3.7752674 13.437394
-148.52693 -0.15496205 12.482529
-147.67717 1.2081779 12.742
-147.46024 2.4505882 12.159744
-159.82214 -1.0288786 21.432207
-147.56105 1.5510263 11.2827
-147.58772 5.4126415 10.177801
-147.02345 2.5109048 11.345824
-154.58617 -2.4420664 18.08338
-146.18021 4.9785671 9.971735
-147.25 1.7200313 13.377562
-146.94864 4.607955 12.169184
-146.87344 4.5811076 11.286169
-147.19403 2.5344837 13.451157
-147.41925 2.9956622 9.3030338
-153.9749 6.5910082 17.613651
-147.88255 3.9465585 9.2588568
-149.02362 0.21346241 15.586084
-148.02176 0.047177009 13.953935
-147.44743 1.9642915 10.471116
-147.08023 2.4009137 12.073854
-147.50916 1.538847 11.829815
-147.18507 4.245924 10.434315
-146.90244 3.6499286 10.434708
-147.92126 4.2997761 9.2263403
-150.88861 -1.4869275 9.3384399
-157.10727 1.5470321 21.953009
-147.71181 1.9841076 11.696252
-166.43639 4.8856997 28.521275
-147.70174 2.0616813 10.048773
-147.91435 0.73301786 11.767525
-152.00787 3.7978289 23.117004
-148.11771 1.6240466 14.093442
-157.30629 1.5444475 22.006845
-152.86256 3.4737494 23.338652
-151.34497 6.3964071 23.105263
-149.17834 2.3523788 11.293879
-151.05222 5.2203078 22.838354
-147.25549 3.7678189 12.57223
-152.45543 3.4391162 23.039312
-151.17413 5.3251648 15.991429
-154.02411 -4.5231743 14.296746
-147.49017 0.7935555 12.630092
-154.55579 4.6762495 18.100241
-138.04042 2.3551998 10.75141
-147.12128 2.8422198 10.45233
-147.35329 1.140888 11.714782
-148.36389 -0.11945374 12.703789
-156.22191 3.1867421 12.303294
-147.9265 1.5399141 12.793644
-147.04074 3.2515712 11.216511
-157.41235 -3.0138893 17.894268
-148.20537 0.77075768 13.321043
-164.95883 -6.1439896 21.001532
-166.08768 -5.9340839 20.527018
-142.69116 2.6733449 11.158966
-166.02457 2.2984214 34.762814
-151.50815 4.5027308 22.927494
-157.11612 3.7299564 22.440838
-162.68423 -4.5485411 19.751387
-143.62474 0.10982338 12.900223
-147.70569 1.5746937 13.086101
-156.44038 0.28352147 22.434891
-158.51595 -3.1673369 17.499683
-155.50069 0.7368927 22.382362
-154.97803 0.44053084 16.680389
-161.59995 -5.7385306 18.235331
-152.2957 -3.5700278 15.995769
-166.67743 4.891335 28.647661
-165.15421 4.7464314 27.856918
-158.19189 -3.1501994 17.372889
-149.97218 4.3733063 23.113441
-147.74385 1.6628494 12.315754
-156.46213 4.7118883 28.085421
-165.00537 4.7431641 27.720707
-147.33838 4.1674228 12.723125
-159.8869 3.2078762 28.370733
-160.6264 5.128664 25.198563
-158.67715 -3.7822998 22.421761
-155.16725 4.6715732 27.243259
-159.31465 -3.5006423 18.5571
-158.27039 4.8336372 26.877241
-151.84477 4.6436477 24.126823
-151.5779 6.4526777 23.20365
-151.80585 4.1555824 23.461401
-155.77097 4.5541582 27.518461
-155.52237 -1.6859291 16.423042
-147.63315 2.9685938 12.724728
-148.14156 0.0085875727 14.012928
-147.40147 3.3458877 13.043528
-156.14841 2.8984513 22.545023
-154.7431 -2.77739 20.743649
-157.62981 2.8989255 22.197193
-164.29837 -5.986908 20.741333
-161.53337 -5.2554245 19.847391
-147.70613 0.77970779 12.637559
-156.94012 4.7390757 20.716913
-148.88776 0.25360319 16.148335
-148.12036 0.75994998 13.270996
-147.41173 3.3399785 12.712616
-147.45747 1.9632397 12.561543
-152.6864 7.2867699 23.38382
-162.70132 -5.1589112 20.054876
-165.72476 2.3149064 34.454788
-151.58765 4.139648 23.407684
-159.02014 -0.1585626 22.368784
-156.11322 5.21172 27.780905
-155.76326 4.525435 27.437656
-156.17003 -1.3068254 16.750837
-162.81258 -6.0558796 18.293007
-160.55321 5.2600741 35.839836
-166.81779 4.9072742 28.714405
-152.50966 4.1909151 23.90148
-164.43289 3.3735995 39.142452
-165.02623 -5.9147291 30.958084
-151.21207 -0.60268176 13.721756
-147.60623 1.5795524 12.735832
-153.74919 4.5791178 17.801119
-165.94919 -6.9250546 18.82365
-146.40176 2.7961707 13.234426
-153.40578 4.5427017 17.68301
-151.14612 4.4987907 22.672031
-155.34209 4.241354 34.896149
-162.15654 3.0351467 24.119455
-152.43893 4.731513 24.528753
-163.54547 2.3719478 33.024284
-160.67842 -6.7127724 23.870449
-168.03345 6.592783 29.372505
-160.65994 3.2518828 35.828773
-149.13396 0.19246273 16.25263
-162.13631 5.2988958 24.505426
-154.58255 5.2250166 18.173916
-148.55522 2.9463603 15.397999
-148.7401 1.5865474 15.151854
-162.38731 -5.9416575 19.441746
-156.07611 -3.4749005 18.110634
-161.69006 5.4399652 36.938343
-149.70354 1.4344177 15.454358
-164.79062 -0.28469989 28.668934
-155.81358 1.888399 18.92506
-156.86977 3.5660076 20.636263
-151.21071 5.2738934 22.837809
-153.83287 3.2341659 18.034393
-169.56755 3.4740376 38.043465
-155.6515 2.8986058 22.319099
-161.88361 -0.3565039 38.488838
-153.49753 5.2271252 17.722113
-160.04883 -0.9731614 21.637421
-161.62979 5.2273235 25.662613
-168.95474 4.7361941 31.408764
-152.47331 -1.3576299 20.589449
-151.55786 -2.0249293 21.695442
-156.38632 -5.4854703 26.805859
-147.96915 2.9245119 15.24999
-161.83723 -5.7642231 18.369247
-154.7269 3.3026967 18.332335
-165.75513 1.6277009 28.809349
-152.35976 -2.2171566 22.155857
-156.17232 2.8820014 22.556408
-147.79315 2.9066646 15.182684
-156.71152 -5.6984444 28.552923
-153.34561 4.0480847 17.388441
-157.49274 -5.921741 31.056644
-165.62039 -1.4670708 30.569366
-151.36786 -2.9249907 21.621307
-150.48708 0.085853077 16.1292
-143.47067 -2.4608245 26.877058
-142.50943 -2.0798624 25.434204
-142.48232 -2.0780594 25.414005
-156.29266 -4.1725965 24.478222
-156.47108 -3.2404165 24.622458
-162.76208 0.28838605 32.237717
-152.45775 4.5768652 28.317795
-160.81293 2.9077437 35.981792
-159.73558 2.2936096 38.1828
-153.51868 5.1805115 17.256968
-158.3282 -0.63529724 26.197418
-162.44485 -0.56210124 39.176392
-161.70935 -4.2189579 32.121948
-148.4556 1.9818586 15.328379
-160.9149 3.3563063 36.115147
-163.87601 -0.17589256 28.117151
-163.19214 -5.2600551 29.890423
-153.44536 4.5801783 17.68688
-166.0836 0.14359313 34.541519
-151.63048 3.3365629 23.945305
-155.44026 5.5765982 17.618696
-164.5986 -1.3400322 29.957928
-160.32343 3.1659627 35.490482
-154.41426 -2.4529269 17.80711
-152.51962 -3.1749072 22.30756
-158.34341 -0.067570746 22.072069
-161.5899 -1.9228989 34.225262
-162.07648 -1.0721565 31.828861
-160.04417 -5.8119879 34.848808
-147.37334 2.8971794 15.028353
-159.97823 -7.3271112 34.612556
-162.38034 -0.43408218 38.886135
-165.08147 1.7084991 28.419905
-148.86476 2.898607 15.297571
-154.7325 4.2317252 17.753193
-168.44804 2.3509719 36.5434
-157.22159 5.2704134 28.765766
-153.5041 -3.345926 19.38068
-153.23662 -3.2899072 19.260891
-158.4986 1.270385 22.089109
-154.87161 -3.8153172 19.957458
-155.42235 0.44477987 16.491606
-148.08203 2.009505 15.250128
-152.92526 5.2751107 17.448195
-148.60236 1.9831221 15.379018
-164.99545 2.8987579 28.061773
-155.17815 -0.4522323 16.900257
-157.1852 2.6599479 23.891142
-159.13171 4.9462214 24.477015
-155.10683 3.9310727 23.16853
-141.16029 6.1708918 27.081354
-157.81129 -4.3722959 26.47242
-158.6851 -3.2334728 18.228071
-157.56848 -0.73689497 20.074814
-153.80511 -2.7384427 23.999199
-141.12669 6.1580224 27.032232
-149.69548 4.9606762 22.444715
-147.36717 4.6586456 14.023938
-155.50607 0.4203999 16.838884
-155.17709 2.7484694 22.802256
-151.66457 -2.9646344 21.79125
-157.0065 4.8158154 29.627569
-160.36256 -2.0991726 17.646868
-160.0968 -3.7261992 34.447742
-155.30595 -1.2394459 16.406406
-154.41241 4.9968033 26.962257
-146.84842 4.5961938 27.3983
-155.88141 -5.4554501 27.84454
-153.47607 -2.3288329 26.031719
-155.99722 -5.3021913 27.944664
-163.91115 -8.2863569 44.944344
-163.66301 -6.9500666 40.446129
-162.3692 -1.9601523 41.39489
-156.80048 -3.0768638 33.795914
-163.96103 0.20655283 33.021511
-158.23566 -7.3748283 33.876549
-164.80101 -2.2343955 41.465553
-160.8298 -1.7574555 39.795383
-157.24835 4.4804144 36.733669
-151.93887 -0.058437549 15.972696
-157.15967 1.5481019 21.885849
-162.94289 -2.0874724 41.978207
-164.81689 -2.5163856 18.960222
-162.57387 -8.5159578 41.254257
-152.26537 5.1689653 24.240351
-152.68318 3.1781139 28.222153
-167.95792 3.4629002 36.886093
-163.30322 3.0456333 37.43922
-164.35347 -7.3134098 20.08629
-159.30321 -4.2909942 18.996168
-158.31065 0.71441203 28.974522
-157.64285 1.9836361 35.999023
-160.4447 5.518878 24.048515
-149.01839 1.5621917 14.88588
-155.41542 -4.0070896 19.142616
-157.50771 3.661258 20.941666
-162.65654 -6.9071026 20.471895
-149.96507 0.89641625 15.999452
-166.42464 6.4508224 28.516714
-160.23914 -3.5239758 18.004122
-142.77823 -0.81498688 27.220718
-144.2352 0.04608845 29.471092
-163.36221 -4.449935 40.01125
-155.34258 2.99705 25.415203
-141.02139 3.7841525 26.976843
-145.6268 -3.9701638 28.414501
-155.06232 3.2898834 18.481895
-147.05342 4.6244154 13.939572
-153.77171 3.5286942 17.802828
-158.7142 -3.2090175 18.233532
-158.91957 -0.9189955 20.960991
-158.55005 -3.2626181 18.229469
-160.4176 -4.7256699 28.116982
-159.11639 -7.6774931 34.705219
-158.28824 -7.5269861 32.198536
-159.21017 -7.1115856 33.983566
-159.65283 -5.1459336 33.794968
-159.68651 5.1381073 35.033566
-158.91234 1.1049193 36.869453
-148.09593 2.2461452 14.087702
-147.7493 4.6778159 27.706161
-147.90611 4.1310554 15.243229
-154.96867 2.9771247 24.275608
-156.79994 1.8605366 19.301933
-153.94321 -4.7924342 26.411835
-162.49014 3.0402751 24.292923
-155.99329 -1.5999293 15.777092
-147.7175 2.0784278 13.987832
-146.14523 -4.1547003 29.772949
-146.30713 -3.5313525 28.424515
-144.53928 0.54558909 30.578812
-142.84888 1.2214133 27.299274
-149.23891 7.893486 32.196114
-147.22812 -4.0223732 32.351299
-147.94431 -0.35550106 35.152477
-147.81371 3.2176211 15.20006
-147.3979 1.9574059 31.170694
-147.21246 2.9920149 31.063068
-147.6134 5.6772528 27.758091
-146.88829 4.6846189 28.188629
-147.37949 2.1023901 13.912939
-146.97897 4.6494603 28.314781
-147.26694 4.2322621 27.909918
-147.81836 -1.1877583 29.829353
-140.93962 3.7874153 26.873234
-141.35257 3.1441643 27.507637
-148.10112 7.4808521 30.63133
-143.46069 0.8433792 31.614079
-141.39482 3.2415211 27.508152
-142.5614 0.65355128 29.107544
-155.23944 2.8653929 22.114813
-165.95694 6.3677721 28.264883
-146.51411 -4.231245 30.126705
-148.21515 5.3876238 34.952282
-151.57913 -3.4630916 34.084621
-158.73279 -3.6189411 33.801147
-156.04997 4.4020505 35.455795
-157.12355 4.8734407 29.636414
-148.71809 2.8917146 15.273424
-149.47156 1.3750818 15.467331
-151.15346 4.5390444 22.679977
-142.87889 5.2730913 14.490917
-140.82094 4.1672792 26.740746
-142.5498 5.267766 14.438658
-141.07559 4.9868231 27.231327
-140.99396 3.1704025 27.436676
-140.54346 4.7660384 25.629074
-141.18867 4.7196398 26.970327
-140.85355 4.7693558 25.888205
-144.42812 0.47657216 31.789339
-143.00677 -1.9953873 27.600882
-153.69531 3.4909556 18.104662
-145.85402 -1.8199 27.447321
-147.57855 3.4955895 34.496506
-147.97311 4.8030376 35.154613
-141.71419 4.5468607 26.516838
-155.74417 -6.6057081 30.056627
-147.04477 3.9211466 33.863808
-144.43768 0.54125154 30.40703
-147.68736 -1.0557377 31.064945
-147.53059 3.4567165 33.833305
-142.05638 3.1634519 25.098312
-148.23386 3.0144114 32.247021
-147.59265 -3.5094235 28.774067
-146.74005 1.9415114 30.291721
-141.49051 4.3501797 26.016417
-147.73625 3.8215966 34.243256
-146.58919 3.1263855 28.887499
-156.47684 -3.1894159 24.587959
-147.37466 1.8600998 31.207005
-148.14462 7.5354414 30.739971
-147.58592 4.6996241 27.815855
-148.85909 7.8060865 31.752989
-160.22296 -1.6923708 39.289196
-146.45216 4.1359625 27.047379
-148.21115 3.1972382 30.927216
-152.76842 -2.125828 17.149532
-161.40179 -10.222701 41.423271
-160.84927 -6.8851619 34.12632
-160.05782 2.0471582 35.397392
-158.22139 1.9570093 33.800175
-158.51596 -3.5992875 33.792938
-156.47908 3.2815731 19.902958
-162.97426 3.9290934 31.832745
-157.29968 6.2368989 27.732037
-158.2916 1.9532659 33.902088
-142.40723 5.1800017 14.317858
-159.59413 2.6212788 25.151768
-159.14729 -3.4143882 33.685364
-158.74385 1.2531741 22.226917
-159.28307 2.9698873 22.755678
-157.71088 3.6272624 20.996897
-148.2796 4.2095766 34.675362
-145.56699 -0.1536673 31.589195
-140.71812 4.773222 26.37854
-140.81891 6.0533152 26.742441
-147.46056 5.1000891 28.473476
-143.52281 0.077378802 29.177448
-148.28549 -5.6847196 30.335079
-143.36592 2.2675958 31.630564
-141.04956 4.1686182 26.995766
-153.94896 3.3822818 33.541031
-146.73819 3.3360398 28.491056
-143.57072 0.55469644 30.467411
-152.38684 -3.7031233 35.06488
-151.94225 6.528553 23.46151
-142.18265 4.3439722 28.774469
-153.42574 -1.2309496 36.063564
-161.94304 -10.345671 37.697796
-155.40469 -8.1519032 36.26503
-154.77991 2.8553739 36.163765
-154.59995 2.7264264 35.545181
-156.27017 1.5204859 37.278027
-143.36969 0.8405869 31.486788
-148.53406 -5.873148 38.221249
-148.13699 5.0071697 34.862476
-143.18596 2.2091296 31.328934
-147.71101 4.5465717 34.140396
-146.85222 3.3310766 28.665277
-141.51941 -3.9047525 27.56966
-147.70555 -5.5881014 29.606499
-142.45532 2.726599 31.73691
-145.33383 -3.621001 28.499645
-142.62518 -0.88228333 26.847031
-147.84605 5.1174874 28.203316
-155.42355 -3.7439153 24.958799
-153.53522 -1.2043644 36.124081
-149.42531 4.4901805 30.25676
-154.60396 3.8229389 36.520164
-155.89948 1.4030039 37.151077
-155.2836 2.9122839 34.23772
-154.87903 2.8995118 36.485306
-155.32414 -1.4207966 30.059578
-155.17215 2.8673253 36.678127
-151.25226 6.439971 23.140135
-161.83089 -10.255027 37.564934
-159.76906 -6.291276 34.148067
-159.61374 2.1655951 38.061031
-162.34375 -9.0526543 35.230976
-159.36201 -6.5283337 32.785255
-153.93655 -1.2450291 36.518806
-158.42111 5.8121848 43.134838
-155.83524 3.4346423 35.335861
-155.44336 3.0370293 25.431835
-148.22681 -6.4086113 30.207651
-147.53665 4.0493813 28.760963
-150.61064 5.032289 22.222908
-146.30934 -4.2406526 30.025122
-148.7955 -1.2924718 32.577171
-141.60188 -3.9235375 27.653679
-152.55122 3.4519482 23.159521
-148.39352 2.990448 32.541855
-139.90811 3.9605169 24.862539
-146.97525 -4.1239319 28.27862
-148.03584 1.7955472 32.193726
-156.37704 4.471457 36.585945
-156.07317 3.5079083 36.221432
-143.98703 -1.6518519 26.914808
-155.6738 1.4585555 36.781803
-155.61044 -6.4530783 27.516655
-155.32716 1.5153645 36.315826
-146.74077 3.0921485 29.156853
-140.81393 4.5977192 25.955603
-160.27997 -1.7179887 39.177532
-148.26859 -5.4903941 30.225763
-141.27841 -3.5239911 27.556545
-143.35286 0.64672285 29.879133
-144.4212 -3.9260192 33.588715
-148.33838 -1.1885794 31.853695
-148.10927 0.80403161 35.418163
-161.62566 -7.2662153 34.551273
-152.18474 7.1882005 23.032663
-141.80702 -2.9938076 29.88035
-152.8573 5.1104631 36.782146
-153.06874 2.7645149 28.968384
-158.0293 4.8986568 33.591736
-152.93842 -0.99264848 35.21183
-154.80525 4.114686 34.454136
-159.10597 -0.76206851 29.735662
-152.82762 -7.2770934 34.796341
-161.05829 -10.002562 34.323486
-143.1911 0.5714308 30.294561
-153.46646 -0.71878588 36.940838
-152.0238 4.6148119 23.220312
-154.83324 5.0518742 27.329121
-158.70409 -6.3095551 30.040192
-154.36359 5.0574064 26.967031
-159.22284 -2.7655749 33.709538
-150.98428 5.0119977 36.534966
-160.01122 5.2348614 35.39809
-161.9323 0.98227584 35.859802
-159.76617 -3.5763755 34.194523
-165.14148 -3.3346968 38.437439
-162.00885 -4.0309396 38.510941
-149.9016 4.7488008 22.649366
-162.3539 -1.9295716 39.156078
-161.35065 -4.7566819 28.685963
-154.8336 1.9769193 31.050133
-147.74629 4.293622 28.231266
-136.95062 0.58887583 25.153545
-140.96704 -3.3310909 27.067417
-142.66661 -2.1608896 25.842575
-138.07742 -2.0982738 25.108519
-136.66411 1.6900561 25.084442
-136.95676 0.85076988 25.176458
-136.95515 -0.84873319 25.129704
-143.20972 -2.3631461 26.518995
-137.26651 -1.0992179 25.212889
-138.36731 1.8676755 26.306
-142.09027 0.76237917 28.161446
-149.56046 -4.3278708 31.098057
-140.34052 3.6673288 25.6959
-137.1817 -2.2570128 25.394287
-138.89819 -2.5383816 26.425436
-137.57791 2.458406 25.077955
-138.84157 -1.0813102 26.481115
-148.69894 -3.9733739 30.05636
-141.38383 6.2470937 27.443182
-141.27545 4.2427788 27.054636
-141.47906 4.9542971 26.596453
-148.26445 4.065309 35.61441
-159.81691 1.0520573 37.87151
-161.37766 -0.10713042 37.804554
-141.82439 -4.0689197 28.019264
-159.6459 -6.5153103 33.036171
-149.58879 -6.0490894 31.53545
-161.67665 -8.2946758 40.475159
-160.21622 -5.7370157 35.055412
-143.29376 0.099368393 28.817539
-161.72285 -0.42526367 38.378319
-161.9072 -4.0201983 38.607868
-163.33153 -2.2487729 40.197758
-140.86977 4.4600639 25.340488
-164.8595 -9.6315079 44.090656
-162.1118 1.6615762 39.47049
-164.50453 -4.9295802 41.210056
-141.28644 4.8807759 26.339073
-159.11316 -2.1645784 33.352127
-150.11954 3.0827711 34.717857
-164.85719 -6.9296384 42.082016
-158.06615 3.3971834 33.698669
-159.96835 -9.5961103 35.926624
-157.7764 -7.1905828 33.546104
-147.63124 4.989696 28.321276
-162.04277 -0.57153434 38.851681
-165.27554 -3.0259955 44.978119
-141.17151 3.7941604 26.945469
-137.03764 -0.70468509 25.124166
-147.30522 1.9429448 31.60536
-138.47838 0.89016032 26.441706
-143.23285 2.3052776 31.810059
-142.18854 2.7629085 31.343018
-151.93996 2.9828904 40.53249
-148.23473 -4.650032 29.805019
-133.75095 3.8821421 19.255074
-154.38251 -0.46350062 38.034348
-147.09499 -6.1712317 35.744755
-152.61989 -1.7871447 34.966148
-146.72092 5.638464 27.644598
-141.19577 3.1650367 28.287409
-157.90656 -6.5952258 38.862705
-143.0177 5.1695242 30.909941
-147.14804 4.3678255 33.767784
-147.61931 4.5017633 27.675758
-167.00336 1.6572839 44.507221
-140.97972 4.1132832 26.663065
-147.54036 -3.4150159 28.815825
-157.90073 -1.8762593 37.794346
-163.85638 -8.7836962 42.381367
-162.01112 -10.475682 42.018681
-159.6328 1.4694514 38.549698
-146.94194 5.0093899 27.998743
-132.05939 4.6972852 19.142038
-133.46452 -0.99898106 25.372335
-132.00539 4.8358622 22.670437
-133.00768 -0.91718554 25.563734
-133.10104 0.0010248354 30.575274
-138.40147 -1.67228 26.076193
-136.87802 -0.30393425 24.987423
-140.86159 3.7172964 26.454668
-138.07593 -2.1017942 25.049467
-143.05211 -2.0722647 27.67724
-138.50691 1.8320401 26.643391
-141.1301 -3.4103229 27.190516
-141.32318 2.5778313 28.221043
-145.21216 -2.6801257 27.219131
-136.18628 -2.7785835 25.439819
-135.37558 -0.12271681 27.346231
-137.12022 -1.681903 25.315071
-134.40685 0.040734824 25.269859
-135.73882 0.22513726 25.968189
-136.18507 -0.81787771 25.723238
-136.17316 -1.3796347 25.544567
-136.04396 0.29030302 26.200045
-134.93149 -1.1083881 25.343586
-135.95155 0.13238914 26.061211
-136.16145 0.7407105 25.56646
-136.68181 2.5973151 26.45899
-136.17239 4.509757 26.401701
-136.17686 -0.84533167 25.623405
-136.37126 4.5923796 26.944298
-136.4588 2.5759912 25.642612
-138.12109 6.3690019 32.658535
-138.76585 -2.3166485 26.089775
-151.26401 4.9044175 35.012005
-142.65453 -0.78775644 26.999226
-149.07193 4.5794692 35.838238
-141.53464 -2.6005461 28.700182
-150.07816 2.9720335 38.005104
-162.99654 -0.31206983 39.792477
-160.45227 -8.7408543 42.231716
-143.22499 0.17655668 29.709194
-149.0806 4.5123806 29.564255
-161.17535 2.6737952 34.922005
-163.61772 3.7065949 34.697906
-131.88351 4.7574244 24.289486
-134.68611 0.30624539 25.313103
-136.13168 5.2106361 26.334747
-137.16882 4.8967805 27.083914
-134.89911 -1.0955813 25.248188
-136.15602 -2.2866731 25.508324
-136.21184 5.2705388 26.589436
-136.69528 3.0508814 26.822336
-135.65895 1.4620632 27.483824
-136.27985 4.5360894 26.65694
-137.61473 2.7546027 25.415518
-135.72313 0.222743 25.457237
-141.75508 3.7055256 35.565132
-142.29933 3.7232089 36.714214
-138.77489 4.3356099 24.663368
-152.96069 4.6180329 35.622402
-148.92961 0.64366394 36.656689
-140.66141 4.4693274 26.242598
-141.44179 -3.8495154 28.068687
-146.41223 -4.3455415 29.206541
-161.03453 2.0126102 36.244907
-145.43517 0.77681547 31.750923
-151.48022 5.0830564 37.121147
-159.97014 -5.8651309 34.702801
-147.52989 -5.6680961 30.530918
-147.55333 2.4680967 35.266499
-163.81116 -2.0418253 40.571957
-163.993 1.6513903 41.664867
-159.07977 -2.8102908 33.582542
-137.57089 2.7537279 25.292685
-132.51514 -0.11717691 33.918739
-135.76488 0.23604231 25.618055
-136.39856 4.5917006 26.888771
-136.20027 -2.7795949 25.40239
-135.89255 0.15033253 25.96549
-133.34192 0.29172811 25.584141
-134.07243 0.013938447 25.530222
-137.15619 -1.4549003 25.415888
-133.19536 2.4894314 30.875519
-135.03735 -2.0775266 25.448277
-134.82506 0.0064951689 25.638004
-133.39134 0.26757842 25.734785
-136.56831 -2.0390975 25.695887
-134.73166 -0.64327121 25.349937
-136.68718 4.7536745 26.022675
-135.1805 -1.9684606 25.63159
-134.01187 0.087016188 25.530176
-136.39471 -2.2095177 25.80368
-133.45828 4.5738401 28.599127
-137.18388 4.5770798 27.215769
-143.72755 -2.2906816 26.699051
-137.21754 -0.65460587 25.453913
-140.4796 4.5490413 26.608355
-144.26515 -3.9733329 29.302612
-144.38622 -3.3506153 27.44338
-143.52797 -2.2648361 26.305717
-137.30653 2.5914934 24.849129
-138.55162 1.8120134 26.685884
-144.40111 -0.016873943 28.128145
-136.99554 -0.40893191 25.017139
-140.31548 4.0132504 25.791939
-146.73816 2.7814889 33.155773
-140.79314 3.7127957 26.45615
-153.62836 1.5263611 34.558743
-140.90097 3.6264195 24.773598
-150.85742 4.8366919 34.418884
-146.24181 -3.1972277 29.649096
-143.30554 0.92325211 31.356012
-141.40161 -3.824996 27.97501
-147.76483 4.6155314 33.954044
-149.29935 -2.8635845 31.614578
-150.62132 4.1577435 32.782619
-136.95087 -1.5300829 25.240578
-133.84235 -0.88603884 25.551548
-137.12492 -2.9635196 25.485437
-132.78166 -1.535946 25.523607
-136.51874 2.5274572 26.310947
-138.59644 0.10617031 26.27927
-136.1058 -2.0129292 25.508781
-133.14101 -0.033203702 30.618084
-136.19246 1.3553268 26.736588
-138.21796 4.4780226 31.718086
-133.95914 -0.09797065 25.745968
-136.75223 1.6719625 25.242064
-132.769 -1.7419864 25.47356
-134.76363 4.5954714 43.454136
-136.37888 3.0159588 27.344318
-136.37379 2.653132 27.246244
-133.89621 4.9840364 31.703861
-136.80386 3.0709674 27.283756
-131.73309 4.4116955 26.536379
-131.22084 5.1373916 26.836372
-131.63779 4.2830005 25.507015
-136.92352 0.4316065 25.184868
-136.77577 -0.90042114 25.1731
-134.91245 0.14862342 26.125446
-136.3555 -2.9661801 25.880049
-140.25862 3.0774283 26.687138
-133.27533 4.2356982 31.044212
-141.25073 3.138413 28.331329
-136.65295 2.9573419 26.731564
-133.34766 3.9839964 33.734489
-136.94907 0.094622381 25.0606
-139.94067 4.7044029 27.100967
-140.69318 4.7381902 26.306652
-147.66422 2.8600705 34.471329
-137.13014 4.8943644 27.124918
-146.93182 2.589474 34.589344
-138.63997 -3.7877908 26.088966
-137.66798 -3.6957428 26.330984
-136.95753 0.33483827 25.157888
-136.88269 -0.56414741 24.978928
-141.10184 3.9960475 27.369669
-147.88542 7.5956578 30.766165
-140.71182 3.1323969 26.900013
-136.62422 0.16005886 25.143816
-136.30424 0.734281 25.808338
-134.00186 -1.9971036 25.300024
-130.77679 -0.21477744 25.02879
-130.75798 1.3149688 24.797029
-135.40524 -0.65947974 25.461956
-130.84441 -1.8950753 24.765457
-130.76921 1.2521142 25.081129
-130.98761 -0.635988 25.107519
-135.21074 -1.8289301 24.973478
-130.73813 1.2199731 25.076977
-136.34167 0.69210827 26.10034
-137.06898 -2.9161568 25.339891
-132.92671 -2.3504944 25.632042
-133.13789 0.11745986 27.412138
-138.88257 -0.8945033 26.594114
-136.48622 0.68734741 26.3081
-136.50621 4.5019064 26.102942
-132.91049 -0.76606536 25.574108
-141.36702 2.7443669 29.906454
-135.07782 -2.1206574 25.656317
-135.69348 1.5248591 27.64044
-137.03569 -1.2083765 25.035755
-143.58354 -1.1356039 28.227688
-132.36325 4.4503479 33.892422
-143.28799 0.62143975 30.166616
-132.47455 -2.3283091 25.574505
-132.77676 -2.7509067 25.71072
-135.23721 -3.0234525 25.59185
-137.15656 -2.4630923 25.663546
-143.23511 2.8141234 29.99482
-136.62469 5.9407783 38.202839
-133.90944 5.4334984 33.571285
-137.308 4.9593592 27.50268
-134.00923 -2.0140729 25.346844
-133.76016 1.8192425 27.781153
-143.76138 0.92834651 32.226948
-132.78046 0.15787777 28.119469
-134.81548 -1.2275794 24.946953
-135.34006 -0.68198866 24.87295
-137.25391 -1.0975308 25.205051
-141.24179 4.4635487 26.924971
-143.07382 2.3272226 31.163294
-132.93687 -1.26908 25.785149
-134.02887 -1.5064602 25.757164
-135.2943 -0.61518174 25.162334
-135.63535 -0.77633297 24.685356
-129.89133 0.91414642 25.580841
-134.48503 -0.71291363 25.298204
-130.83879 -1.0468466 24.970875
-132.76369 -3.0075276 25.70096
-133.84085 -0.88239622 25.507942
-133.87047 -1.3734725 25.638006
-130.82578 0.90431815 24.561052
-131.04993 4.3823223 26.714994
-130.37836 0.51627207 24.427145
-129.84932 0.95269275 25.620754
-133.45657 -0.91821277 25.048063
-130.90546 0.89378071 25.024689
-129.03021 0.96049047 27.240267
-137.85567 4.2580581 30.598307
-131.13307 4.3279328 26.389486
-138.80708 0.72892416 26.973288
-132.77434 4.4788032 33.636223
-137.063 -2.1841133 25.199736
-137.20956 2.7684152 27.324793
-138.71504 0.73460436 26.757296
-135.3311 -0.6253047 25.255594
-133.9884 -0.70891523 25.297401
-136.0657 -2.2340937 25.227688
-135.91676 -0.91278422 25.356743
-135.28525 -3.319936 26.044708
-129.94948 -1.7416589 26.604733
-135.09866 -1.047794 25.647182
-131.01624 4.3899016 26.740665
-130.77423 -0.18364282 24.8722
-134.11864 -1.8751503 26.734955
-130.73262 4.4262877 27.323528
-131.65254 4.2996092 25.841053
-131.05412 2.4123578 31.766474
-133.82491 3.4787855 19.63946
-136.55038 2.6323018 26.27528
-135.10199 -2.1068354 25.621765
-133.82164 -3.0984905 25.600531
-136.87527 -1.3149352 24.879242
-132.36395 4.4213457 33.798241
-136.47337 -2.9805372 25.645304
-136.73593 -0.12092145 25.252316
-137.29781 -2.6443443 25.053818
-134.09009 -2.882694 25.697405
-133.39429 -0.79324293 25.528221
-137.53188 -2.7852252 26.175434
-133.87057 0.098630428 25.042824
-135.23763 -1.187269 25.398148
-136.87242 -0.93369353 25.422533
-138.75574 -1.9125714 26.413494
-136.83092 -2.2135682 24.889824
-130.80737 -0.21302342 25.720837
-130.85469 -1.8488063 24.716179
-130.74133 3.6282434 32.031254
-136.73952 3.1925459 28.578735
-136.95673 0.42144108 25.343822
-133.86295 -1.3497263 25.606983
-127.89618 -2.1818473 29.81097
-131.46396 0.65387642 27.094158
-129.15408 -1.3443675 27.357838
-130.81656 -1.3691447 24.870804
-131.54109 4.6276197 28.348877
-127.92205 -2.1412745 29.741117
-130.85059 -1.0961971 24.987305
-131.64481 0.65673935 27.370283
-130.35979 1.9508798 27.610455
-129.79646 0.98354292 25.509892
-130.84856 -1.330946 25.083549
-133.05548 4.9198527 30.147015
-134.01353 -1.7720002 25.329092
-131.09464 2.4369721 32.555546
-132.7928 -2.4534802 25.647408
-134.03839 -1.7934954 25.385197
-132.90643 -2.0210609 26.371677
-129.86328 1.2995386 25.558285
-135.07399 -2.8675442 25.535297
-131.02594 5.1534705 27.29925
-130.7785 3.6205552 32.075081
-132.96057 -2.6673126 25.763414
-137.93979 4.8136525 28.835846
-133.84444 5.3298135 30.212729
-131.92506 2.5498204 34.443077
-134.05827 -2.8315616 25.540915
-136.65414 4.396338 25.685005
-136.37476 4.5765285 27.921724
-134.43585 -0.65447462 25.17873
-132.50861 -2.0863242 25.662495
-137.08058 4.5927806 26.920225
-136.85019 1.676271 25.476501
-136.84648 -2.7237284 25.089256
-136.36153 1.7772398 25.385593
-135.04889 -1.8349005 25.543686
-134.95531 -2.5085073 25.238289
-134.05164 6.1880631 39.341461
-136.47778 -0.78084737 24.495584
-136.62268 -1.5036459 23.847559
-132.40526 -2.8409081 25.572628
-130.29051 2.0162859 11.58992
-137.47638 2.0995588 24.844484
-130.6662 4.6182985 27.143578
-130.68089 4.0715437 31.754715
-131.4146 0.090461701 26.518986
-132.91589 -0.78513706 25.693153
-132.77759 -2.7436295 25.701225
-134.48085 5.8146577 30.416479
-134.0573 -0.89184737 25.47121
-136.49496 2.6332555 26.01634
-137.13692 -2.0140076 25.143799
-137.1089 7.9193573 41.666927
-137.00966 -1.6008954 25.474062
-137.05603 -1.4806496 24.90856
-136.98701 -2.8356056 25.378307
-141.24806 4.8795867 30.489149
-136.08499 0.26123881 26.303427
-137.00644 -0.78100389 25.507929
-136.75192 3.0270793 26.927252
-137.14401 -1.9783008 25.40905
-129.21103 -2.4026086 27.123739
-136.49298 -3.2213149 26.042997
-131.10411 -1.7298441 25.296423
-129.44983 0.054661263 26.611618
-132.57399 4.3563657 33.196815
-133.44838 3.9653289 34.687832
-134.69225 5.2375989 31.131836
-132.89143 2.7799523 33.733501
-136.98601 -0.50552577 24.975565
-139.84708 -3.7394404 30.411474
-133.83542 -0.89057541 25.510326
-134.93794 -1.1060228 25.343477
-135.37869 -1.493654 25.594339
-133.76349 0.14172529 25.441917
-132.83675 -1.922709 25.503994
-131.01711 0.06056923 25.307095
-132.42332 -0.61419624 25.656282
-135.16481 -2.9993525 25.569048
-135.27379 -3.0800743 25.785431
-132.91129 -0.75682914 25.565746
-134.03319 -2.8140249 25.47163
-134.73886 0.25638288 25.421667
-135.12935 -1.2818776 25.337202
-134.47905 0.02005172 25.417288
-134.19986 -0.21435347 25.615662
-136.09007 -1.3390844 25.385452
-132.33046 -1.9687071 24.189503
-136.42076 -2.6940024 25.624516
-127.15798 -1.0630763 33.466698
-134.69048 -0.13521197 25.403547
-134.1519 -0.076824673 25.495138
-134.09718 -0.40072694 25.347254
-129.91792 0.026393605 26.172592
-131.04526 -2.7240958 25.560434
-127.19286 -0.81807709 33.563835
-137.82884 4.10496 30.667892
-127.56714 -2.9303071 26.693132
-132.92566 2.4025502 17.723824
-126.6778 -2.8924527 27.03891
-131.8044 4.0564966 23.930454
-130.89491 0.88738096 24.939308
-130.84883 -1.8849211 24.862804
-129.83383 -1.5892422 26.485281
-132.64168 -3.0759282 25.204861
-128.67751 -2.8896024 28.42498
-128.30605 -3.6581671 27.42506
-131.19228 5.1296668 26.798298
-138.9218 2.7803898 27.687271
-132.87823 -0.00037959812 25.597973
-132.92265 -0.52395576 24.985939
-132.70316 -1.1958964 25.64761
-126.69289 -2.6319022 26.194174
-132.66447 -0.90407419 27.292942
-130.99107 4.3926101 26.717035
-130.59915 4.6026034 26.908497
-128.67331 2.296684 32.675182
-130.84718 -1.1832845 25.111706
-137.6256 -1.3469737 26.167097
-126.70717 -2.7132607 26.419239
-129.18253 -2.4179075 27.15559
-135.20377 -2.2857413 24.880245
-127.42924 2.282006 32.002949
-127.77721 -1.8063437 30.245256
-131.24419 5.0944467 26.65844
-132.44182 -1.6375846 25.548218
-136.55515 4.5078292 28.253109
-130.76666 0.85523725 24.826359
-131.12866 -1.9142516 25.778391
-136.08075 -1.5035282 25.64711
-132.5464 -1.8280835 25.704191
-134.89903 -1.2845443 25.229557
-137.01569 0.93141741 25.458223
-132.55792 -1.8477136 25.737734
-133.7691 -0.13749792 25.373613
-136.2486 -2.3091803 25.279215
-129.94516 -0.81843209 26.490913
-125.07606 5.7144108 25.351526
-129.78944 -2.4569705 26.895348
-124.89015 5.7409906 25.425787
-125.09299 2.7245522 25.606941
-125.15257 3.3528895 25.298883
-123.30009 -0.46404615 28.018795
-124.88461 4.0517449 25.138008
-125.58736 4.5038323 25.142288
-129.19731 -2.3856678 27.041382
-124.67567 2.8385022 25.941126
-129.91325 1.2291205 25.691936
-124.46529 3.5205903 26.890289
-125.35548 4.3491864 24.888365
-124.72305 2.8805199 25.145559
-125.14026 3.318269 25.342155
-125.59428 3.615943 24.359472
-125.46193 4.3330555 24.971165
-124.67325 2.8487799 25.741627
-129.01302 -0.10899078 27.52389
-130.41028 1.2343297 24.559639
-124.9142 3.4152505 25.415001
-136.27705 -1.918474 25.849493
-122.7541 1.7760407 29.418859
-127.48019 4.9854131 30.196644
-126.59962 2.3315349 32.936935
-132.91261 -1.2487935 25.674728
-124.26159 2.3789246 26.208557
-128.32253 4.0315685 30.433598
-124.56204 2.935828 25.751606
-132.60455 -1.3484535 25.731426
-125.7022 4.5248919 25.513342
-123.6264 -0.087453097 28.949883
-127.21559 -1.9335293 33.458046
-131.7361 0.47594672 28.167442
-130.84833 3.3298862 31.984148
-124.85486 5.6569142 25.195038
-130.69394 4.0911059 31.746883
-129.36665 4.6290922 27.513744
-126.65112 4.2792091 34.490147
-125.76282 4.3759995 24.566666
-126.64219 2.5168607 32.269485
-125.63033 4.0579195 24.916241
-123.84396 -0.008222525 28.203003
-124.13405 2.3212478 28.807356
-127.46603 4.1740742 30.543272
-125.10568 4.1828198 24.825386
-124.88239 3.8839817 25.11084
-130.99796 -2.3581986 25.227928
-135.2244 -1.9829268 25.976717
-126.85609 3.9452839 31.685024
-126.34465 1.4420593 33.747105
-126.62502 2.6431794 33.629307
-124.70308 2.2866993 27.248272
-123.4343 4.4559708 31.728842
-135.69434 4.5117049 26.432476
-127.94087 4.2294927 30.646124
-127.71681 3.6096568 29.845751
-127.26373 -1.8709974 33.415127
-127.17888 -3.2358375 26.667458
-136.15176 -0.75521046 25.606443
-123.5278 -0.34619075 27.251667
-127.50294 -2.5746 29.371326
-124.89584 4.0883474 25.10515
-125.91307 4.1359539 25.524094
-135.09418 -1.8695575 25.677418
-136.26207 1.5856745 27.194912
-136.03238 -0.75363666 25.68652
-124.28339 -1.1959714 30.768673
-122.766 1.7636821 29.425709
-135.8 4.4876833 26.29491
-126.56993 2.5306237 32.816463
-123.06396 0.30510753 29.248369
-134.04372 -2.3109207 25.484648
-125.08045 5.7083864 25.367487
-131.07268 2.4195263 31.923813
-136.34628 1.634727 27.372551
-125.76394 4.2103872 24.922638
-130.75146 3.5908227 31.882469
-132.85362 2.7334645 33.491405
-124.83717 5.7607703 25.521765
-126.57098 3.007019 34.446064
-129.03719 -0.11349866 27.81254
-124.20226 2.1464591 28.348049
-128.64653 0.58337319 33.020836
-133.84428 -2.841114 25.679438
-127.58556 3.6010206 30.321693
-124.80928 3.9755974 25.298231
-125.27803 3.7098238 25.194534
-125.60007 1.8050383 34.087883
-128.58061 -2.6858022 29.071327
-131.02733 -2.880342 25.296143
-125.96922 2.3450885 32.051315
-130.37454 0.40819412 24.442844
-123.08871 -0.94734085 32.310097
-126.25168 0.46193498 34.499271
-126.98848 2.5030503 31.553919
-132.80264 0.24551889 25.743542
-136.29594 -2.5280361 25.73278
-135.26178 -2.5775359 25.467564
-130.91464 4.0503078 22.835571
-126.20759 0.44783708 34.634521
-134.03387 -1.5628703 25.457354
-126.42368 0.86678714 34.059776
-125.42053 3.8304176 25.131922
-129.90953 -1.076862 26.527414
-126.41656 0.67247009 33.746872
-131.02606 -2.6580176 25.349886
-123.93989 -1.4034293 31.949522
-127.27756 -1.2676388 33.558311
-133.89047 -1.9545757 25.704632
-126.38452 0.60662276 34.119843
-126.51279 4.2219543 35.03965
-129.89565 -1.0070517 26.232302
-127.83818 4.2714148 30.670607
-128.37895 2.3507864 33.170822
-135.37238 -1.5782294 26.471174
-123.28783 0.38860041 28.5056
-136.07639 -0.51281548 25.653782
-125.95535 2.2713428 33.85519
-134.03618 -2.3157783 25.494701
-133.23341 -0.25706398 25.701271
-124.46465 -0.7796104 37.157322
-132.90872 -1.249465 25.646994
-132.71982 -1.2716722 25.897028
-127.86339 -2.0531712 28.910126
-126.74895 2.2894185 34.082092
-124.60998 -0.78858918 37.898724
-127.95243 4.2312012 30.934654
-126.11218 0.58558959 34.50042
-126.67617 2.8708105 33.682903
-130.69012 4.0717597 31.736629
-132.57785 -1.0783024 25.588345
-133.83884 -0.9339059 25.190033
-132.60666 -0.86274362 25.561932
-122.65303 0.023312423 28.25775
-130.7155 4.7348814 28.028772
-132.77917 -3.0032947 25.706604
-122.60838 -0.021082999 28.606483
-127.89491 3.4225264 29.956188
-123.87688 -2.1089087 25.7008
-122.36232 2.2288852 29.294741
-125.65551 -3.2794266 26.440943
-123.11634 -2.6655352 24.961832
-122.71682 0.021126267 28.255417
-123.87973 0.00096337253 28.164818
-122.90186 2.8589499 29.301144
-124.88022 2.3335955 26.423115
-126.80683 6.8749666 32.010406
-123.05268 1.7659011 28.645201
-123.11395 -0.43360946 28.23777
-129.02432 -0.083991885 27.606682
-123.09554 -2.6514401 24.966181
-129.02646 -0.1707367 28.229883
-130.56293 1.4942908 24.914154
-125.00123 2.8801498 24.43755
-123.90454 -0.0059339423 28.128559
-122.74995 0.011363487 28.287388
-124.65854 2.8877568 25.785397
-123.80215 -0.60182917 30.191469
-125.14423 3.2987266 25.428051
-123.8763 -0.0070174178 28.015324
-126.97615 -3.1981585 26.41721
-123.17931 0.03915111 28.194216
-133.67451 -2.417083 25.486328
-132.78703 -1.1079457 25.673563
-132.39484 -0.64590549 25.806721
-125.15763 3.3516426 25.19857
-125.34649 4.430223 25.142109
-124.72467 2.8407259 25.662165
-130.87714 -0.54407227 25.000296
-127.54868 -3.0660379 26.79677
-122.37141 2.2224121 29.284546
-127.23488 -1.9082799 33.34214
-123.66568 -0.66166669 30.446558
-127.83659 -1.7714112 30.001715
-124.73634 -0.69620281 37.684177
-123.56599 -0.45084819 30.81563
-127.18522 -1.9423836 33.452709
-125.14789 4.4807858 25.279387
-125.91542 2.2909911 34.384453
-125.4895 3.7071812 24.982985
-129.24857 4.6062374 26.36882
-125.98695 3.77969 23.865421
-124.97935 2.6495945 26.280804
-125.5999 4.4641881 24.785641
-126.61491 4.8580322 33.594883
-132.99834 -1.3363461 25.339937
-126.03345 2.2614312 33.120293
-126.78139 7.0481577 32.581604
-127.95331 -2.0592103 29.526976
-124.86858 -0.41440246 35.508438
-127.61738 -2.9558806 27.04467
-133.8555 -3.1364501 25.712929
-126.26939 2.2616518 32.906216
-131.97997 -1.3462207 26.045296
-132.51004 -2.0699694 25.665245
-130.79988 -1.6229515 24.688087
-133.27751 0.16489543 24.905704
-132.62961 -0.80841565 25.551472
-127.60513 3.313446 30.96463
-123.73596 1.2097563 34.15654
-128.67242 -2.7753725 28.423548
-132.78722 -2.740989 25.711386
-133.44313 -0.25066307 25.493534
-134.68503 -0.68228716 25.260799
-134.00296 -0.87984228 25.527346
-125.82132 2.2283897 33.701611
-128.70692 -2.9176652 28.455847
-129.97179 -1.5456098 25.956623
-134.39563 0.21785942 24.794353
-132.63853 -0.8273952 25.762398
-134.98975 -0.97558445 25.33432
-132.82365 0.079024799 25.210537
-132.56505 -2.4247682 25.65729
-122.84639 -0.10943587 28.268578
-127.3745 3.8129332 30.576563
-130.33762 -1.4518385 24.996384
-128.76001 0.84583294 33.544582
-128.65096 -2.7775574 28.373632
-123.1051 0.25800031 29.88287
-135.25784 4.5596023 26.785168
-127.84914 -1.6547824 29.630581
-124.54929 2.9161015 25.703165
-127.37049 4.2845306 30.484659
-124.56642 5.9362793 25.718157
-122.80235 1.7578889 29.431551
-123.83504 -2.745044 25.508558
-130.6322 4.6323304 27.249199
-127.87756 3.3853912 29.936527
-127.43881 4.2809482 30.939213
-129.26932 -0.9115544 29.429832
-122.33238 2.2523818 29.235592
-131.77646 4.4357271 26.65346
-129.66556 -3.0936537 32.777519
-128.68695 0.63369459 33.266048
-130.96867 -2.0599437 25.230085
-124.73573 2.2831702 27.723999
-122.4356 -2.0880911 25.729561
-128.68628 0.71262926 33.251652
-126.88921 2.4515033 31.081697
-122.93082 -0.45859966 28.177404
-132.56741 -3.0936227 25.639206
-134.71097 -0.70774525 25.308064
-123.90663 -2.0968993 25.68548
-130.87347 3.2231388 31.916958
-122.76958 -0.10544333 28.453285
-125.4026 2.0099859 34.510384
-124.87634 3.4348714 24.959221
-132.67317 0.069336198 25.194984
-125.44593 1.9141613 34.200665
-124.62997 3.0136938 25.511723
-128.10747 -2.1136999 29.796602
-133.19798 4.1859536 30.863087
-128.17792 -2.0067616 29.137724
-132.47031 -2.0363028 25.484127
-133.29713 -0.050769739 25.842072
-126.82499 2.507648 32.536938
-133.38605 -0.18954387 25.175093
-131.1862 4.3820162 26.632809
-132.95026 -2.3594942 25.63343
-125.08739 3.145256 25.264523
-132.74728 0.22127885 25.615818
-132.83392 2.8127284 33.482941
-133.56018 -1.0616516 25.498449
-118.90255 3.4319925 31.600163
-118.69371 2.9753816 31.681667
-124.81487 3.0551159 25.219482
-122.45395 -2.1184807 25.630781
-122.15702 4.3075833 28.995144
-130.64473 1.4323101 25.688265
-129.18091 -1.3879763 28.170364
-132.16582 -0.58953005 26.299858
-124.89438 2.3190484 25.855873
-124.58148 5.9317293 25.569527
-125.66515 4.130578 24.901457
-123.06908 -2.6945887 25.077705
-125.65382 4.1651397 24.919205
-131.21318 5.0948782 26.640471
-131.76041 5.102046 26.441896
-129.20993 -2.4296718 27.187588
-129.99219 -2.1414187 26.544964
-125.86583 4.0368862 24.964581
-128.72697 -2.9565282 28.419077
-124.68517 2.2951064 27.67948
-131.17064 4.4004579 26.686703
-131.90633 5.152173 26.794434
-125.26757 3.7655714 25.771046
-129.42322 -3.9127545 27.386772
-118.04615 3.8725269 39.288937
-132.56148 -1.3086002 25.581102
-131.17621 -0.12347255 25.38759
-126.86935 -3.051446 26.592957
-124.72373 0.011464333 35.848907
-124.82735 -2.893275 25.744728
-125.88123 -3.490999 26.525547
-125.65308 4.4628053 25.42803
-133.91675 -2.7074673 25.649645
-133.96402 -2.4805729 25.679916
-134.13225 -1.0250331 25.44545
-126.37267 4.1679978 34.025261
-133.17155 4.9007602 30.054794
-130.86552 -1.8818671 24.801613
-133.91534 -2.3542593 25.339153
-118.92703 3.9280663 31.996462
-122.92664 3.9748721 25.954981
-126.3745 2.2416146 32.144695
-117.8542 4.2674484 32.833778
-118.88939 4.0283747 31.492521
-133.09828 0.15252683 30.481722
-118.26395 1.8093656 38.791737
-119.10171 3.9184103 31.531971
-122.70076 0.0091976086 28.22439
-122.98228 -0.39923853 28.090523
-133.08673 0.16747007 30.516224
-129.4794 0.030942822 26.784494
-118.11187 -2.1221807 32.912769
-118.11945 4.1865911 32.246906
-118.83836 4.0750837 32.062241
-129.13521 -2.4266958 32.895481
-126.68351 4.2300053 33.67189
-124.67299 5.937233 25.492985
-123.45993 0.40595144 28.370079
-117.89692 -0.75609738 33.454697
-117.8959 -1.2567967 33.506519
-133.33017 4.4039001 27.708017
-119.31843 3.4719598 30.447289
-117.87293 -2.2108293 33.873898
-130.82091 -1.8430709 24.535797
-129.17676 -0.77626294 28.542446
-135.32762 6.9877958 36.906216
-125.92828 -0.75409019 38.804104
-119.6964 2.5355062 31.087187
-130.75143 0.89796484 24.617826
-127.85655 -2.2031996 29.673967
-126.67332 -2.7147131 26.337049
-117.93225 4.2910352 32.69825
-127.45975 3.6630452 30.429615
-118.93409 4.7688351 31.583681
-131.88211 5.1947241 26.957148
-125.07631 5.692697 25.313702
-133.40765 4.0291224 34.203156
-118.97606 3.4406207 31.416128
-130.40361 -1.5577282 25.323999
-128.99054 1.0298587 27.353371
-127.95104 4.303257 30.739971
-118.15926 -0.91731679 34.819176
-131.338 1.3205099 28.978975
-129.19382 -2.4466021 27.204605
-127.89081 3.8396394 31.536751
-125.85908 3.9854069 25.483778
-131.95586 -2.0854709 26.500843
-124.52145 -2.795527 25.528448
-133.58922 4.3855424 34.063347
-118.96216 3.9471459 31.95047
-132.55893 0.36244407 26.134476
-127.29947 3.9098144 31.218348
-133.55623 -0.34101918 25.613281
-132.55573 -2.4419315 25.888174
-129.09529 -2.3666537 32.728012
-129.28758 -2.9671192 33.198265
-126.06511 -3.4567699 26.475719
-126.72134 4.2821035 33.750565
-118.97511 4.716197 31.646912
-121.55876 3.6922431 33.157585
-118.63344 -0.66910988 33.609177
-121.34679 4.3534927 27.19743
-126.00277 -3.5810139 26.581156
-130.88167 1.2994256 25.124966
-130.33476 -0.32030904 25.467234
-118.03673 -2.0895305 33.046539
-119.68917 4.1509447 26.089958
-118.75043 -3.6020124 29.59141
-126.69627 4.2611518 33.727009
-123.23805 -2.9077384 25.756317
-123.87984 0.015569702 28.180992
-126.80793 2.4149127 32.322372
-118.32961 -4.3907695 29.789543
-127.81727 -1.6768755 29.552118
-131.03696 1.4183023 28.110443
-117.87772 -0.65093446 33.701511
-117.89328 -1.4620056 33.646702
-119.73614 2.5735056 26.48539
-122.95496 2.8325067 29.428253
-130.76572 4.4185705 26.631897
-130.37505 -1.9969099 25.156624
-132.33258 -0.94726431 25.655687
-132.49161 -2.343616 25.731937
-128.67715 2.3367407 33.462337
-128.29897 -3.7926135 27.703772
-135.42589 6.8993835 36.378986
-131.50421 -0.26133862 26.64669
-130.78235 3.5965049 31.945696
-132.39893 4.5070691 33.824467
-118.99764 -1.6521777 29.214355
-130.36575 0.51431382 24.397421
-124.67751 6.0633926 25.61487
-118.74518 -3.6471734 29.590857
-123.17804 -2.5760117 25.087225
-122.02322 -3.0660124 26.175068
-119.63261 4.1750216 26.030035
-119.22164 4.1720672 25.898167
-123.04533 0.32075527 29.174774
-119.58572 6.2632217 27.273781
-123.83954 -0.068839282 28.774784
-119.01276 4.2911334 25.908728
-119.12171 3.1777108 26.322355
-130.74294 1.3694811 27.445908
-129.7339 -3.2563665 33.00629
-129.09746 -2.6830668 31.994213
-119.48922 -3.1420259 26.350666
-131.24297 5.1212511 26.790857
-129.81715 -2.5534713 32.334862
-127.19379 -1.8490269 33.244259
-121.28201 4.305275 29.119349
-129.18727 -2.4367588 27.196157
-129.65979 -3.116087 32.685764
-130.42972 1.9846855 27.755997
-127.45545 2.4291091 30.287855
-126.64474 6.7523413 30.73819
-129.05862 0.70970768 33.413013
-118.0542 -2.0729594 32.868187
-130.33389 -1.2749434 25.244255
-132.02498 -1.5654783 26.516655
-125.29827 3.754643 25.318544
-125.25643 3.8340521 25.228415
-125.16298 3.309402 25.304525
-126.05086 4.5169015 25.611361
-125.25932 2.8475947 25.4011
-125.12039 3.3213284 25.323166
-130.41956 0.49024397 24.531586
-119.00336 4.2922788 25.862484
-130.19838 -5.6695743 32.394444
-115.12162 1.4599229 36.456654
-117.54142 2.0000515 33.988464
-129.87653 -2.636764 32.976997
-119.11409 3.9716837 25.757044
-116.12611 2.046592 32.255474
-119.15471 -3.3923736 27.096077
-130.30127 4.3845329 27.040731
-125.84172 4.1286693 24.99411
-119.39484 0.36382678 41.344574
-119.09013 4.083508 26.368868
-125.26093 3.8096406 24.949739
-129.05672 -2.339031 32.481873
-130.0334 -2.2738042 32.960258
-119.07368 5.4602489 26.330311
-120.44202 -3.4174719 26.246769
-130.76491 1.3129359 24.773678
-117.55342 1.9996476 33.865532
-118.14221 -2.0374155 32.60284
-118.54988 -3.0463805 38.936474
-127.73726 -2.0592611 28.921396
-120.83496 2.271245 26.861736
-119.14709 5.4267735 26.148991
-119.14757 -3.4530582 27.204311
-125.05505 -3.2031295 26.348583
-125.06789 4.4875517 25.54863
-129.56407 -1.6573157 28.443563
-126.25294 0.76804078 33.695129
-119.29193 4.0785036 26.794247
-119.1718 4.2309294 25.688353
-128.82143 -3.047929 28.594187
-122.7515 0.018941037 28.24741
-119.22089 4.2154636 25.700108
-119.24846 3.1664312 26.366646
-118.97689 2.3699007 29.579878
-129.34877 0.93788946 26.957317
-126.88336 2.3693602 32.788681
-125.84547 4.0989704 24.97863
-127.37779 2.5345702 31.196926
-129.1819 -0.16410252 28.173132
-122.7105 0.014240647 28.128454
-119.0441 4.2806864 25.902235
-128.86842 -2.0049355 31.086615
-129.84378 -2.6213276 32.975586
-119.01204 -3.5129676 27.53723
-122.54967 -2.8596396 25.677805
-122.32391 -1.0832425 25.559345
-126.59633 2.3567042 33.295879
-127.78326 3.0858014 30.753613
-129.86571 -3.1394792 26.929129
-130.49724 -3.052294 25.285831
-123.90024 -2.1899252 25.504879
-122.82552 1.690221 29.579313
-137.28563 -5.8480053 36.953506
-124.89654 4.1400785 25.123112
-119.58101 4.3320866 26.085506
-129.7601 0.82317483 26.605747
-130.41939 -0.95015097 33.28791
-129.26015 1.0209532 28.306778
-120.90377 2.338886 26.891178
-130.29425 -2.6037822 33.289246
-129.95021 -2.4363837 26.671675
-127.59773 -1.426393 30.422115
-121.90982 -0.75026071 26.815517
-121.40173 4.4261246 23.660095
-123.2841 -2.763958 25.370787
-118.95868 3.459106 31.30686
-123.8141 3.0786393 33.995308
-128.95493 1.0722382 27.303478
-123.28041 -2.7666459 25.426149
-130.29607 1.5149809 27.884369
-127.77398 3.0407 30.431833
-127.26924 2.3899009 30.837845
-130.53667 -2.5405715 31.686211
-129.01033 1.0379745 27.395514
-124.11992 3.8097799 35.441353
-125.10052 3.7406406 24.764786
-118.96089 3.588182 25.981724
-118.06412 -0.45160943 32.705769
-119.58342 2.5380251 27.978544
-133.21268 2.5352061 30.902946
-119.02905 5.4764123 26.410088
-127.57925 -2.2956417 28.375481
-124.67584 6.1873722 25.992779
-129.93906 1.279696 25.636688
-127.09416 -3.1854608 26.532269
-117.9977 -4.4737625 32.475403
-119.49991 -2.8520358 26.858353
-126.86194 -3.0009346 26.423763
-130.34428 -1.0313866 25.313671
-121.54049 -2.7782311 24.991302
-125.16796 4.4879446 25.001993
-122.56313 -2.5512555 24.755676
-130.42097 -2.4881554 25.146523
-125.15639 3.8128977 25.52808
-124.05841 3.9547799 33.167027
-128.28357 3.9839175 30.021423
-119.07845 4.0881014 26.390167
-119.61201 2.8050349 26.490793
-127.88148 -2.267962 29.771641
-118.98789 3.4088101 31.24156
-129.28227 -0.066427909 26.597755
-123.26832 -2.7142217 25.358685
-127.34949 2.5057628 31.186953
-121.11144 3.6800644 32.158558
-126.90246 -2.853188 26.620701
-119.60196 4.295188 25.919369
-124.6722 2.1840386 27.28833
-130.50365 1.9947612 27.979849
-123.58234 -0.27490002 26.782375
-116.21391 1.9017262 32.192272
-128.25198 -2.375596 30.980618
-119.21008 5.4240894 26.114563
-129.2534 -1.3640614 27.527464
-123.30495 2.0067835 29.147354
-119.7198 3.6450815 25.904858
-126.33218 1.3695433 28.221863
-128.46561 -2.0527439 33.215977
-123.89195 3.5244381 33.55019
-126.97768 2.16383 33.365398
-129.8526 -2.8446574 26.840981
-119.58398 2.7580314 26.611826
-115.71118 4.125247 32.425552
-122.81389 1.7374153 29.468401
-129.21416 -2.4342852 27.195477
-119.83012 4.2409177 31.636381
-127.78661 -1.6196032 30.802467
-119.67076 4.2843065 32.271954
-127.16333 -1.8460793 32.980183
-118.50174 -3.0965135 39.100224
-119.21077 5.4936957 26.383133
-125.10724 3.3571103 25.220093
-124.12029 -2.7438741 25.533426
-126.83835 2.2936633 32.721649
-125.48768 3.6910019 25.02943
-129.28149 -1.3040464 27.495117
-132.86934 4.4159656 33.915504
-125.25707 0.42099392 33.613174
-130.63779 -2.3397641 32.487499
-115.74152 -2.676194 25.905664
-120.30978 -3.6681399 26.54837
-130.59169 4.0702686 31.503605
-112.94234 -6.098877 32.933964
-121.46877 4.5509067 19.627945
-125.493 3.6919713 24.999451
-130.72523 -2.3661058 32.64397
-130.26845 -1.3113369 32.644188
-119.6321 6.1013231 26.875467
-117.7554 -0.84882665 34.111908
-119.50135 3.9578352 25.601826
-127.80091 4.3223681 30.230558
-130.603 -1.5513837 33.451332
-119.62167 6.0676618 26.751957
-117.53006 1.0471359 34.10133
-119.88956 2.5239036 26.894585
-123.07769 2.9079065 30.977308
-116.20233 3.8802752 26.942873
-119.87512 2.52408 26.935913
-123.37292 2.0137424 29.501427
-126.0384 0.65435737 33.377037
-117.44179 2.1652694 33.662701
-130.54663 -1.410638 33.625454
-115.56322 -5.3627772 33.09716
-129.21948 0.52888727 32.999981
-128.70436 0.61274779 33.163651
-126.43309 1.4154047 28.539059
-129.26045 4.533371 27.287466
-126.6859 -2.6940303 26.789454
-123.81631 3.8783622 31.735081
-120.54127 2.3108463 27.870543
-125.27802 4.0688176 25.502539
-123.98866 -2.8249218 25.893469
-125.36732 3.6772869 25.07863
-124.5249 4.3875122 35.787746
-130.68896 -2.6326318 32.167126
-129.27513 -0.83724332 33.103374
-116.21826 -3.483995 27.301376
-125.06458 5.7145829 25.266239
-124.87323 4.155015 25.007849
-115.68936 -0.99577403 25.92894
-130.48634 -1.3852084 33.079956
-127.53536 3.1536376 29.585304
-115.51344 -1.8002142 25.923092
-119.89297 2.4899178 26.964081
-130.73315 -2.6614571 32.264915
-116.21548 -3.5176361 27.383482
-117.44232 1.9928883 34.8302
-130.72366 -2.659261 32.234913
-123.153 0.042345054 28.150576
-115.68983 -1.0139884 25.960424
-117.79961 -0.78169346 34.062981
-116.23727 -3.5164449 27.364204
-130.54468 -1.4493713 33.204506
-125.57873 4.1677666 24.785919
-121.40502 4.4146786 23.722534
-122.33489 -1.1241843 25.556416
-126.52557 1.1213919 34.511047
-127.3278 2.9259448 29.3018
-130.45351 -1.6057426 33.326153
-121.25406 -1.0900762 29.652346
-115.62175 -2.5631356 25.965164
-126.4642 1.3248743 28.72472
-129.24318 -2.7289603 30.577137
-119.17126 5.5069494 26.55525
-121.33101 4.3527355 28.447906
-118.94791 3.5400629 26.127272
-130.54498 5.4770236 31.624218
-116.0945 3.7284889 32.198078
-115.84465 4.2394586 27.303171
-124.73769 6.1119623 25.969975
-125.05524 4.042201 24.936522
-121.46977 4.5699625 19.102257
-128.033 -0.81685835 31.642345
-129.19284 -1.0456238 33.489006
-123.13248 -2.7759049 25.406618
-119.70241 4.0635743 25.71413
-125.16084 4.1420918 24.984407
-122.11697 -2.9527898 25.992657
-124.70425 -0.3578347 34.372364
-119.37522 5.8586116 26.637001
-126.19583 4.2420125 34.67868
-126.52475 -1.7675531 32.899063
-122.09419 0.62327838 35.417568
-125.282 0.39810675 33.485912
-124.677 3.8316984 34.451191
-119.1088 3.1825461 26.417
-114.6356 -1.1419857 25.875488
-119.39368 4.0592299 26.207935
-121.44739 4.5477734 19.588015
-114.93694 -2.2170386 25.89567
-123.12736 -2.7962673 25.396597
-123.17519 2.050415 28.802223
-124.53571 2.754195 25.79381
-124.96109 4.4738679 25.472755
-124.6029 2.7638876 25.932411
-115.70079 -2.6522617 25.944651
-114.89157 -2.2570696 25.850216
-123.24669 1.987776 28.902367
-115.67331 -1.0834827 26.032154
-123.0577 -0.39384353 28.13368
-119.32292 3.1148138 25.524939
-126.39901 2.3011413 30.655926
-130.41721 0.8291955 33.773808
-116.07684 3.7720771 32.187828
-121.6404 -2.9621596 25.699366
-127.58513 3.1190481 30.153322
-115.58152 -1.2828526 25.901123
-129.54129 -1.9635047 33.344101
-124.13408 4.0427866 33.522236
-119.39034 0.4124946 41.66946
-124.79446 3.9686432 24.867975
-119.10664 3.9176533 25.717724
-119.51544 4.2227144 25.886948
-127.90481 3.44031 29.921122
-123.63051 4.2142277 33.457767
-128.79408 -0.94092458 33.719463
-126.29669 4.2067413 34.604919
-125.94206 4.2919402 35.420715
-126.84556 3.5136976 21.214247
-121.4552 4.5171685 19.49062
-115.79017 1.8246236 34.052902
-121.61244 -1.3106892 30.846479
-117.60001 2.4223876 33.553066
-114.3674 -1.4244769 25.846458
-123.04056 0.30160657 29.175959
-124.93667 3.3546782 24.817364
-115.03867 -1.4372224 25.888359
-117.6638 1.0165676 33.664814
-124.15497 -0.63675272 25.910978
-122.38281 1.958825 29.294968
-114.64853 -2.2285275 25.900175
-115.28624 -1.9973555 25.890188
-123.04748 2.836746 29.305799
-123.035 0.31861353 29.031408
-120.55604 -0.4906795 29.46068
-115.00899 -2.0557728 25.884268
-121.3876 4.3996282 25.494879
-124.67231 6.1696339 25.866295
-119.60638 5.9545212 26.719057
-128.70937 0.59555757 33.356125
-119.05785 -4.6028371 30.36006
-126.28954 -1.6167098 32.603241
-116.94245 3.8090136 32.567116
-122.72136 0.029626705 28.363686
-115.94353 4.0301104 30.620708
-126.98452 0.10844421 32.717834
-113.38837 4.9393077 31.609756
-130.20015 0.65011328 33.13047
-115.59724 -1.2371531 25.889938
-119.36174 3.2240119 26.125792
-124.94035 3.3847616 25.237923
-126.92214 2.199863 32.639256
-119.69559 2.4950976 26.29627
-124.64452 2.9065938 25.454086
-126.4097 0.73099113 34.047798
-124.93558 4.2408938 34.237816
-123.8243 4.7813921 33.608166
-115.01975 -2.4887819 25.889719
-123.24857 2.2562339 29.014652
-120.04843 -3.0153277 26.706867
-122.73868 1.7818489 29.27228
-126.8927 2.0891578 34.83073
-113.71574 -1.8939961 25.840893
-122.31126 -0.7893697 30.448
-120.31323 2.3255696 26.95055
-114.37508 -1.4462895 25.893152
-114.12129 -1.6462896 25.855019
-122.92432 -0.45963541 28.112717
-119.38125 4.0515242 26.067501
-114.39587 -2.2507339 25.889469
-122.17551 0.44345942 35.579742
-122.22999 0.55745411 37.689552
-121.35989 -1.0841089 29.849016
-118.75075 -3.7007215 29.928513
-114.13107 -1.6830444 25.916407
-126.93089 0.86482459 32.562572
-128.23671 -1.8318715 33.00383
-114.91822 -2.2734029 25.901447
-120.82244 2.3387094 28.011444
-118.3246 3.4751978 30.7995
-114.92065 -2.2257586 25.758904
-113.91982 -2.2834976 25.852785
-115.06008 -1.8474948 25.854599
-114.37822 -1.6493334 25.903008
-113.79845 -3.1898274 25.970995
-118.21961 3.4091988 31.605949
-115.32884 -1.8286061 25.997259
-125.87924 0.55123866 33.57119
-117.18951 1.2670603 35.153046
-114.9373 -2.1985438 25.873329
-122.84222 -0.087613724 28.436192
-124.62005 3.9462736 34.288322
-115.54353 -2.2156165 25.910547
-120.86896 -3.4370801 26.699711
-119.33264 3.2329082 26.256199
-119.45573 4.2615266 25.983154
-123.96834 -2.3498926 25.886658
-126.463 0.71550554 34.151539
-123.8354 0.021413304 28.094685
-113.17513 -1.0759959 25.780357
-112.79923 -3.1812396 25.879147
-112.54686 1.8110352 25.950001
-112.4668 3.832871 26.415298
-112.8409 -3.1610003 25.847654
-119.5671 4.0637808 25.885134
-114.36375 -1.1245991 25.861853
-115.52048 -1.6037962 25.903875
-122.15184 0.44024858 35.447315
-112.64822 -0.42938507 25.832897
-115.87308 4.205863 26.979748
-113.58771 -2.3287878 25.85556
-112.61023 -0.30740422 25.947536
-112.68779 -2.5888767 25.785677
-121.52899 -1.2126203 30.349033
-114.19353 -2.0393794 25.854828
-113.32343 -2.5932739 25.693073
-112.83644 -3.239584 25.980968
-116.2669 -3.3601449 26.700792
-112.49078 3.0583489 26.097645
-117.5491 3.8945146 30.763916
-112.41339 1.7903985 26.285666
-113.354 -1.3560603 25.721645
-123.22006 2.9441633 30.981405
-126.70853 3.0081782 35.378078
-118.18588 3.526583 31.030855
-117.45744 2.8199854 32.372547
-118.00313 4.0758767 31.814939
-126.23106 1.7856585 34.583096
-113.79541 -3.170866 25.956844
-114.38565 -2.0388801 25.889328
-114.9094 4.2936106 27.058546
-115.5282 -1.3997723 25.852777
-113.80471 -3.5050826 25.987431
-117.06129 -4.5539503 30.742405
-122.14904 -2.9638813 26.040359
-125.62662 -3.2421753 26.418161
-125.91557 0.87448782 34.198277
-113.56644 -2.3309596 25.812777
-113.17639 -1.0755785 25.817537
-123.79924 4.6830854 32.982849
-115.0303 -2.3291874 25.775364
-119.55824 4.0632329 25.852177
-117.86935 -5.2330804 32.859993
-113.20901 -2.7659655 25.8486
-119.7074 2.9109244 26.979502
-117.61361 3.8358715 33.880398
-115.13337 -1.0612383 25.865887
-112.64204 -0.42273137 25.82962
-109.2881 -5.9278498 32.560467
-119.63478 3.5798903 25.800926
-112.52784 3.079438 25.992491
-118.19731 3.391758 31.436693
-113.21586 -2.761663 25.837412
-118.05538 4.0850844 30.469597
-122.99172 0.31315115 28.984364
-109.17709 0.03937953 32.264141
-109.30924 -3.0881116 32.122559
-112.60364 4.1567521 26.971443
-118.04658 4.1335406 30.990107
-109.14669 0.055695981 32.456745
-112.63747 3.7719142 25.815434
-122.96965 0.32083046 28.903973
-118.01545 4.062067 30.771835
-125.99684 4.2012153 34.004425
-112.31464 1.8049033 26.754854
-119.37906 2.2690735 31.137438
-118.0446 -4.9950271 33.229248
-122.66466 -0.00790116 28.110416
-119.70468 2.4530356 27.433346
-113.59951 -2.3037298 25.796036
-108.65785 3.5017729 32.95113
-109.14188 0.056879371 32.38723
-118.17242 3.3931003 31.134024
-119.11633 3.8502293 25.607336
-119.70718 3.6464965 25.970551
-118.63143 2.7626309 30.923714
-118.23307 3.4144781 31.470964
-112.77203 4.1191988 26.849833
-113.25259 -1.1650742 25.901806
-118.95935 3.5576174 25.822762
-114.03512 -1.1174629 25.812368
-119.86266 -3.135323 27.610426
-122.29122 0.49194786 37.136112
-128.34457 -1.005133 33.492996
-119.5451 5.9244971 26.550419
-120.42085 2.3199046 26.339186
-123.18781 0.19245404 28.318146
-123.83876 4.5588293 33.536369
-126.32726 0.7401908 33.778919
-124.12865 -2.7955866 25.646545
-118.22891 -4.2159534 29.140875
-115.85956 4.1358094 26.481796
-118.78629 3.4447551 30.976192
-114.38374 -2.0307541 25.864899
-107.87013 -1.4335645 31.932562
-118.17134 3.366478 31.397308
-118.82671 -3.0176208 29.299854
-107.80807 -1.2134283 32.168247
-107.94109 -4.4837813 31.925198
-108.67936 3.4831486 32.867844
-117.82317 -5.2892184 33.676697
-107.76806 1.6422303 32.044449
-114.11453 -1.4464455 25.824671
-117.71805 3.2233939 33.178772
-122.54689 -2.8548791 25.682547
-122.80788 -0.15189311 28.130619
-111.11783 3.9595165 27.069008
-119.42999 -3.5120268 27.005739
-115.29598 -1.6278164 25.955631
-107.2366 -4.6535811 39.507072
-126.54735 0.66296989 34.448532
-118.04131 4.0413685 30.82148
-114.36824 -1.1493685 25.962088
-117.5351 2.4924026 33.773876
-117.7113 3.5402346 32.982182
-115.66191 -1.0687803 25.938419
-115.72587 4.2177534 26.559984
-109.00549 3.4607925 31.795856
-114.00652 4.2717357 27.124832
-115.28264 -1.623086 25.916801
-113.31909 -2.6256194 25.828629
-122.50296 -2.2956419 25.740213
-126.09314 4.8122773 34.17197
-115.04307 -1.4455652 25.874594
-114.66032 -2.2188098 25.916771
-119.32584 5.4887557 26.419861
-119.48887 5.8066769 26.464994
-119.57421 5.9471774 26.611958
-122.16125 0.38478836 35.55304
-113.27083 -1.3291913 25.813961
-112.57031 3.7705584 26.115662
-117.53207 2.4686005 33.545002
-113.8701 -2.2832355 25.799149
-119.26128 3.1714714 26.299583
-111.89946 1.7656856 27.722342
-117.67444 3.9185991 33.273369
-110.60909 0.026585035 32.172001
-119.10847 3.9460649 25.792107
-118.62556 -0.35035503 28.524403
-107.38759 3.2555881 29.91091
-107.9558 3.5137262 29.73295
-107.41895 3.303689 29.92099
-119.59682 -3.753777 27.843283
-114.1396 -1.8536699 25.941216
-120.16763 -3.4770396 28.685463
-121.97784 -0.055971559 30.136816
-110.60833 0.055319771 32.391075
-122.17056 0.54195279 30.479748
-108.08992 -4.4933586 29.444984
-119.50803 5.9140158 26.451712
-112.07765 3.395293 27.376287
-110.67338 0.079972453 31.790697
-121.8921 -0.035703298 29.962523
-119.01256 3.5687282 26.389584
-107.15829 5.3192496 30.86132
-118.67992 3.4792278 30.493046
-107.57399 2.8814447 29.915504
-118.6834 2.7389679 31.366117
-107.57947 2.2759762 31.843296
-107.42385 2.0442593 30.808599
-122.64044 1.770764 29.056412
-110.89691 0.21895558 30.814016
-117.3652 -4.181673 29.454319
-118.88922 4.1184101 26.126507
-111.28381 3.7909606 32.86245
-108.72834 -4.0591583 31.767586
-118.41659 2.6325717 30.087889
-119.0229 3.7540734 31.771124
-109.12862 0.0008711078 32.346127
-109.24904 -3.1196108 32.232803
-108.50769 -1.5816401 33.749393
-108.81821 -4.2534914 31.271675
-113.3064 -1.3232125 25.715675
-115.74062 4.1824355 26.717451
-126.22186 4.7990432 34.443001
-122.98657 1.5946934 29.415733
-116.0738 -3.5374379 26.084375
-115.53928 -1.9835867 25.878839
-123.09048 2.9597805 32.163048
-107.94815 3.4970925 29.489632
-122.07612 -0.12176365 30.384815
-114.84924 -5.649971 31.852413
-107.29909 3.5800741 30.267265
-114.80563 -2.0907125 26.032887
-118.61446 -0.35888064 28.42642
-119.9006 -3.1716781 27.700747
-111.02271 3.461077 31.807692
-118.09966 3.8508561 30.93918
-107.33215 2.9016054 31.229874
-125.34323 2.9421079 32.677273
-114.27231 -0.13824819 20.779327
-107.26273 3.5283279 30.253708
-107.78719 1.5950941 32.073242
-119.61044 -3.7871969 27.90468
-104.99776 1.8762375 36.571404
-107.84972 2.5634351 30.162886
-119.55023 4.1263146 25.832264
-110.79092 -2.8724778 31.975338
-107.65971 -3.255336 28.954128
-107.69159 3.3704953 30.034122
-107.8782 3.4909329 30.4247
-107.70425 3.2196841 29.485712
-110.81781 -2.7900507 31.4946
-121.72604 0.60183501 34.168224
-107.67606 3.0865667 30.942232
-107.91682 2.8917041 30.761063
-108.22987 -3.8951664 31.185465
-108.21052 -4.3146853 31.085617
-107.18925 2.9785657 31.404491
-113.56445 -1.1658463 25.8272
-113.69662 -1.6649483 25.803886
-107.1906 5.3170958 30.808243
-110.42537 -3.2027876 32.825291
-109.30748 -3.0181565 32.269535
-108.02522 -4.8999987 31.063356
-118.94672 -4.2849302 29.416813
-114.8021 4.2010837 26.370087
-112.47143 3.2444646 26.10915
-118.60199 3.0820875 31.702681
-113.79713 -3.1936333 25.963364
-112.43855 0.50230479 26.291698
-113.72343 -1.8893332 25.839504
-114.40327 -2.2954414 25.906902
-121.13533 2.2532151 27.933378
-119.42826 2.8691685 26.537926
-123.64365 4.3193321 32.844952
-114.08256 -1.6512597 25.873325
-118.93358 3.5714517 26.28063
-115.89258 3.8286042 25.83017
-118.12595 3.3920572 31.076048
-119.65549 2.7805467 26.49651
-107.87769 3.125982 30.041924
-110.72711 -2.9668717 32.3377
-119.16913 4.0907736 25.903255
-117.85315 3.9356661 29.993326
-105.81834 3.6571493 36.730778
-106.62334 3.6815977 33.494583
-126.94855 -9.8759327 47.297409
-113.88123 -1.1346073 25.803818
-119.92932 4.0485163 26.239119
-108.06869 -4.3188434 31.418741
-108.59267 -4.5674996 31.975262
-114.38015 -1.6264598 25.83614
-117.87997 -4.7729855 33.137177
-114.51959 -2.5033343 25.870667
-112.13899 0.96353149 27.022541
-114.09441 -1.6456492 25.878315
-114.35059 -0.9352814 24.691551
-119.41638 3.2234099 26.496151
-107.28099 3.3672366 29.754074
-113.56635 -1.1446664 25.765944
-113.67651 -1.6917039 25.858891
-114.38628 -1.6319321 25.881752
-118.82335 -0.47265396 29.121075
-112.36179 2.9870188 26.499861
-112.6086 4.2013216 27.179192
-116.03471 4.0843091 27.295574
-112.46299 0.59294498 25.990679
-113.73404 -1.8776367 25.823603
-117.52364 -2.8501291 35.124493
-119.55351 2.5691795 27.016129
-119.51743 2.616272 26.913437
-108.01608 -7.4809694 42.726288
-114.93005 -1.4832836 25.947807
-113.70207 -1.8872223 25.835323
-105.86031 -1.9913325 38.088451
-104.90604 4.0364923 40.541702
-111.85784 3.1386447 25.992798
-112.75326 1.3991607 11.881218
-112.85945 1.4660404 11.687891
-115.63669 -2.5764413 25.965446
-113.72264 -3.5782881 39.264977
-113.23338 -3.2692659 25.945833
-113.69727 -2.5474427 25.830183
-118.79971 -2.7543788 26.546164
-118.28231 -4.5220394 30.409897
-115.30856 -1.1204674 25.911633
-115.4223 -1.4149675 25.928066
-104.7739 -3.4092607 35.206165
-110.39377 1.8135893 36.677784
-102.89893 2.0821192 42.796265
-104.16218 2.0196393 37.993141
-111.91911 4.1724257 34.331383
-109.27532 -4.2962866 38.627228
-106.68974 -5.3608189 36.377338
-105.47957 -5.8915939 38.33757
-113.6783 -2.2977886 25.784243
-119.56116 5.9178572 26.631226
-109.22102 -3.9496646 36.73732
-113.33405 -2.5938094 25.846357
-118.42555 -2.6428299 25.708538
-115.4653 -1.0540546 25.85128
-118.7347 3.7947984 26.351261
-109.2467 -3.9450672 36.798538
-114.1869 -1.1165812 25.877626
-113.61709 -2.3806808 25.982861
-105.59941 -2.0955427 36.337513
-107.37184 0.3770048 36.830215
-109.19412 -0.2508693 36.832554
-115.5653 -1.9864564 25.882483
-119.64111 -5.467289 33.13475
-106.35785 -6.0753002 38.380264
-115.23904 -2.562016 26.02948
-112.69986 1.6070564 11.279527
-113.82407 -1.6609067 25.840076
-115.14976 -2.0219111 25.79911
-107.40051 -4.2430034 37.065613
-114.35678 -2.3119073 25.846542
-121.3318 2.2789934 33.844841
-118.96049 2.0645337 29.38801
-107.96245 -5.9864607 45.0844
-114.8103 -1.1171198 25.876282
-105.67634 4.08533 34.676586
-110.63908 1.8829464 35.891529
-114.33674 -2.22036 25.885487
-119.29086 3.1489716 27.113581
-105.60471 1.7260592 36.231407
-114.706 -3.3346856 26.219433
-106.43861 -6.1897111 37.119263
-114.80447 4.4554782 27.952497
-114.8007 -2.0550828 25.895395
-118.09631 -4.8074012 31.398369
-114.68083 -0.73964858 24.002594
-105.07882 4.0016608 25.838852
-105.42116 2.9138827 26.121906
-105.61402 3.4546959 26.14216
-105.59274 3.6456237 25.969545
-105.58577 3.6218381 26.069986
-105.40813 2.9148703 26.226086
-114.80262 4.9911757 31.485569
-114.32937 -1.8294801 25.875185
-105.36762 -6.3162589 37.629486
-109.23547 -0.2054415 37.123779
-115.77163 4.0392809 26.412638
-112.68669 4.1627202 26.366236
-113.36506 -2.5133572 25.895218
-105.88766 -2.042006 36.986725
-113.2476 -1.2872319 25.663921
-113.23073 -2.760601 25.8552
-107.48895 -3.5675745 37.048412
-112.80041 -3.5625017 25.97687
-113.38226 -0.31606463 21.646759
-104.46594 4.1056852 26.18408
-104.73976 3.7047834 25.506994
-104.56054 2.2902944 26.672041
-104.99112 3.564775 25.424021
-105.60059 3.5159709 25.83415
-104.55521 2.2033472 26.995094
-104.88023 2.1685755 27.449186
-105.45401 2.9197204 26.097683
-115.81238 -2.7623949 26.260557
-104.56501 2.1949933 27.04335
-104.31775 4.1756082 26.656172
-104.71564 3.6784694 25.597944
-104.89958 2.1522427 27.416786
-105.09988 2.4286196 27.153845
-104.50116 2.2944922 26.920797
-116.28082 0.059751481 26.600477
-105.17525 0.36551929 28.477169
-104.72638 5.0536242 26.536873
-105.03425 2.9472957 26.522083
-105.00848 2.1779442 27.060633
-105.14333 5.4571991 26.565052
-104.51878 2.2166796 27.629017
-105.26931 4.1642675 27.275032
-105.54386 2.8446939 25.60446
-105.30129 4.09869 25.904428
-104.30684 1.720021 27.769297
-105.44801 4.1171737 26.89455
-104.29611 1.7109345 27.856792
-104.67035 1.8901198 27.753979
-105.53641 2.8849041 25.896074
-105.39287 4.1039414 26.939764
-105.63496 3.5504236 25.968742
-105.09236 2.3690393 27.162226
-115.67485 -2.3467875 26.478592
-105.24258 4.1124935 26.184223
-114.50107 -1.8555429 25.804815
-114.67248 5.8629885 36.657413
-114.82602 -2.2144618 25.886635
-115.25817 -1.6328369 25.931026
-108.40747 2.6911738 23.291916
-111.29301 4.0158768 23.07021
-110.72377 4.2451248 33.876244
-116.30515 0.064229786 26.728582
-106.1507 -4.0865555 30.62525
-112.61086 3.7978234 25.641323
-110.75348 4.1460528 33.122147
-105.06483 2.9911649 26.418964
-105.39021 6.3552818 33.327328
-104.87996 4.1486034 26.061705
-106.05051 3.3172991 33.171528
-104.33258 1.7286521 27.80689
-105.5699 3.8400981 33.04361
-105.02464 -5.3427382 31.157909
-113.67366 -2.0585093 25.837399
-113.43402 -2.4317944 25.94902
-110.39639 3.9143286 35.344383
-105.8535 3.3330393 32.919765
-105.45257 3.7616735 25.887203
-105.14093 5.4704709 26.61767
-103.60156 -4.2370853 29.150124
-105.23141 3.3830073 26.338942
-105.99649 -2.7345684 31.199732
-111.91985 -0.5361619 36.330929
-116.11746 4.1222849 27.638821
-104.73331 5.0530968 26.461273
-115.04942 -1.839816 25.883812
-111.64458 3.9847326 18.195803
-105.02041 2.6893666 26.183603
-104.89751 3.5636401 25.075024
-104.74319 4.0749578 25.901966
-105.56598 4.2381911 33.559963
-105.72275 -5.4621167 31.746346
-105.01909 5.3267612 26.403534
-106.39993 3.2720077 33.663383
-106.58739 3.7454095 30.733154
-112.92275 4.7544208 30.283012
-105.63912 3.9085078 31.661606
-113.72812 -1.9159982 25.893734
-105.07112 2.9374375 26.39992
-105.46177 3.5452547 26.138201
-104.67947 1.8993647 28.012653
-105.19082 -7.7643881 42.776207
-109.1243 -4.0252361 36.556301
-113.92822 -2.2593365 25.821409
-114.81117 -2.1091902 26.122065
-114.19351 -2.2858572 32.516785
-114.3595 -2.2324016 25.886267
-105.2433 3.4871001 26.263268
-104.91724 2.4268656 26.733814
-104.73885 3.6514158 25.48177
-104.67797 2.3117452 26.533421
-104.73233 5.8013172 26.553595
-110.60105 4.1877441 34.287281
-105.03786 3.7628093 25.684565
-113.29877 -2.6220675 25.799648
-110.73483 4.0458336 34.067318
-109.9718 1.8837001 35.847515
-106.00626 -4.3178682 31.306915
-107.0269 3.9504976 35.329208
-105.66303 3.8603375 32.91927
-118.96218 -2.7496986 32.111736
-105.60493 5.0883408 33.596565
-110.24785 1.8755157 35.698082
-104.85086 2.6623676 26.555576
-109.89292 3.8777971 34.959866
-106.41527 3.3265748 33.695293
-109.18175 -0.18859839 36.456421
-111.38838 -0.075003497 36.653793
-105.15105 6.5740271 34.367645
-110.99413 -2.0719059 36.750656
-105.6459 5.035253 33.428295
-110.48885 0.90523982 37.471687
-110.01627 2.435632 35.406433
-105.12697 4.1035929 36.544594
-104.515 1.8349707 32.039841
-105.86216 3.3801274 32.617596
-109.18779 -0.11334565 36.469906
-112.51329 -3.8974166 28.318262
-104.61414 2.3199232 26.60321
-105.52802 2.766511 23.820238
-109.95029 3.898561 34.884903
-106.6927 -5.0239635 41.926914
-106.26077 -6.0139151 38.059151
-111.69867 4.0119829 17.532284
-111.41681 3.9927897 21.01531
-114.45194 -1.6989959 26.116959
-105.11636 3.3033762 25.151539
-105.14513 3.9812109 25.948248
-116.83025 5.6457844 35.634109
-111.46194 3.9719052 34.988861
-111.37175 -0.036343981 36.511719
-106.36861 1.9787369 28.975485
-113.1673 -2.0868728 25.618938
-111.06751 -1.9090074 37.028496
-109.17455 0.32696691 36.635204
-107.42801 -0.16620979 36.027031
-111.12136 -5.6988149 36.830421
-110.92838 4.1461592 36.208134
-105.93724 4.1940174 33.70488
-107.5546 -7.4208837 35.758102
-111.00491 2.0331523 36.820641
-111.06822 -1.7936642 36.291973
-107.7309 -4.1349902 36.433933
-109.23346 -3.9131861 36.602615
-119.24841 -1.0706509 32.972836
-110.97718 -1.6722403 36.749481
-110.58353 0.85901231 34.25061
-110.60334 4.1810794 34.026054
-109.7812 3.778378 35.112232
-110.95237 2.074198 36.520329
-107.48885 -0.16642822 37.392487
-105.32834 3.0417123 35.037239
-105.79938 1.6080557 37.016624
-116.75134 4.5187507 28.432177
-111.36246 0.218684 36.607216
-115.52188 -1.9941539 25.910952
-105.03526 -5.2283115 30.953514
-105.61473 5.1860895 25.507442
-109.87377 1.8756275 35.688751
-110.974 0.69784009 36.714882
-105.97517 -1.8930095 36.801735
-110.95479 -5.5226159 36.143875
-109.78164 1.8267978 35.846909
-105.62604 4.1531429 32.980263
-106.37976 3.7251868 34.219456
-105.21155 6.5134358 34.144424
-112.75696 -3.1415648 25.717159
-111.45089 3.9720333 20.311958
-103.95935 -4.7012005 30.279392
-102.32848 -0.73348016 29.43899
-102.37312 -0.76072991 29.270945
-104.87305 2.1336167 28.196676
-105.02465 2.394891 26.653345
-105.05509 3.2881737 25.800724
-111.14865 -5.052825 34.997086
-105.5307 1.8200082 36.148151
-106.15815 2.9687357 33.473217
-107.00912 4.0700836 36.415447
-112.81804 -3.5433145 25.97101
-107.55261 -0.3525022 37.379734
-111.07517 -5.6585922 36.657738
-105.09644 1.865239 36.54826
-111.12245 -5.6824188 36.753864
-107.4142 -0.20625816 36.025002
-106.94592 1.8527167 25.103331
-111.34629 0.29830599 36.523022
-105.35569 3.3843014 25.677813
-111.05396 -1.8791949 35.701065
-110.04307 2.084765 35.855007
-113.65034 -2.2428651 25.791523
-105.47968 -6.0158019 38.20026
-113.42544 -3.4370074 26.122301
-111.64017 3.8710823 17.504566
-105.78661 3.334311 33.061527
-104.95322 3.7677846 25.638321
-111.93532 -0.46937841 36.697277
-105.93197 3.2695484 24.587841
-104.40194 1.8800676 28.671505
-102.36134 1.5621077 31.03322
-103.94028 -3.9847722 28.314524
-112.6528 3.8752809 26.152403
-111.00033 0.45331234 36.559608
-104.80807 4.6113219 25.647213
-109.73265 -5.1503296 34.646717
-111.01128 0.56941259 36.831287
-105.55267 3.5864236 32.913719
-106.10023 4.8207192 33.923439
-107.605 -7.273737 36.02359
-111.01867 2.0570805 36.710304
-118.37296 3.9236209 32.197796
-111.30034 4.1780419 36.700916
-106.37157 3.8138461 33.930687
-110.92189 4.1629248 36.346405
-111.31072 0.36554274 36.241135
-109.85249 1.8640916 35.660847
-107.04739 -3.2948625 45.764519
-113.5519 -0.83735108 24.123011
-111.19911 3.0315347 16.20364
-105.41025 4.1848221 27.102066
-104.95602 3.7887154 25.590012
-105.20496 3.3817074 25.801266
-104.98314 2.8102565 24.482248
-107.36237 0.37948579 36.528999
-111.40614 4.2088194 36.399303
-114.11162 -2.3064675 25.828245
-101.37328 2.40329 31.071991
-106.01707 3.4544446 33.751587
-108.95815 -4.2705307 37.152679
-104.32308 1.7383732 28.004066
-107.59651 -4.0279551 36.670246
-104.79694 5.6609993 26.341885
-111.29222 -0.14696245 36.272655
-106.06685 4.0258346 32.643219
-110.68488 4.2192564 33.814415
-111.91577 -0.37522197 36.742851
-105.89814 4.2246194 37.110538
-116.41199 4.3036251 28.817726
-105.68993 -5.3555155 32.027466
-114.46654 -2.101109 26.153999
-107.49896 -4.2167764 37.450455
-110.06545 2.0627863 36.957436
-107.45225 -4.046947 36.105335
-113.69132 -1.6743993 25.729067
-114.29269 3.8129272 24.140547
-104.73418 1.8566117 27.294773
-114.20943 4.3580136 27.432966
-105.13332 5.4470072 26.604834
-102.83574 -1.8670433 26.656706
-106.67397 2.6341305 29.591921
-102.89914 -1.8235829 26.539257
-105.61435 3.1837237 24.666063
-103.65577 1.8584059 35.803535
-103.37014 -1.7153583 25.412008
-102.51168 -3.4669626 26.653999
-101.5702 -0.59806174 29.481064
-111.95648 4.1700525 36.231438
-110.16216 4.0995426 34.81004
-101.7868 1.7821562 30.659771
-106.33142 3.0501866 33.416561
-101.84589 1.786541 30.632896
-112.30946 -6.5852022 36.989532
-102.22368 -1.3371403 27.764503
-106.05737 -4.1110249 31.491068
-112.3671 -6.6030903 37.163757
-105.9375 -5.7617593 35.325386
-101.52985 -0.66631174 29.470779
-101.66915 -0.25937644 30.960091
-102.35508 -0.78719854 29.349838
-113.288 -1.7090671 25.262177
-111.13319 -3.0558224 38.285309
-109.10112 -4.7273917 33.010441
-101.54018 1.212347 31.191071
-105.11608 3.710202 25.089674
-102.48856 -3.4680114 26.599932
-102.48024 -3.4864869 26.602894
-104.7851 4.0853133 25.892153
-103.62939 1.8209832 35.686237
-102.79609 -3.6438951 26.554077
-105.95282 -4.5217128 31.754019
-112.49216 3.7875376 26.607496
-102.7633 -2.2707534 25.920832
-105.73727 -5.2857876 31.147654
-111.87541 -0.31826025 36.71418
-110.99815 0.85480154 35.831783
-103.59799 1.6205244 28.747776
-112.05037 -3.6192229 36.779732
-100.85979 2.3710029 31.125732
-109.82346 3.7966785 34.893978
-104.72041 5.7425432 26.408646
-112.29522 -4.7313046 34.953106
-100.72796 2.4248002 31.566961
-104.9511 5.5957975 25.81996
-115.0882 -1.9062732 26.148129
-115.29384 -2.0212829 26.066612
-105.48707 5.2715816 25.865463
-105.34382 3.3970275 25.700489
-105.19786 3.4754279 26.2999
-104.80211 5.7454181 26.108019
-104.84863 5.7131886 25.993711
-104.97681 1.8284912 26.70293
-105.19741 5.4713345 26.492537
-111.82908 -0.27655071 36.584362
-110.01601 3.946655 34.989143
-103.80763 1.6233954 28.051908
-111.18003 3.4691582 28.751783
-113.36829 4.25139 26.632206
-111.9557 0.15637809 36.260124
-100.87257 1.2639127 30.966501
-104.72682 1.829237 31.624067
-105.8772 4.037137 32.915066
-105.47095 5.2573929 24.435463
-100.58997 1.2539959 31.634722
-110.17285 4.1064196 34.82893
-100.46213 2.4582884 31.972851
-102.40347 -0.78158468 29.352522
-102.19395 -1.3113551 27.74309
-108.71155 3.8961592 32.610085
-101.41026 -0.45829767 31.477051
-104.75969 2.0448437 35.971268
-101.0014 -0.7083872 29.464808
-100.62335 1.7865239 30.769524
-109.29301 -7.7188978 36.450378
-108.92226 4.5294051 40.093895
-105.99927 2.7950974 32.898987
-101.57097 -0.62438184 29.480106
-110.04737 -1.8284461 36.452042
-100.93188 2.4461334 30.935932
-113.63538 -2.0831981 25.83724
-107.56682 -7.7574759 36.218323
-102.65875 -1.8559296 27.453377
-113.91269 -3.2955837 26.53393
-109.42485 2.0912266 14.585602
-111.41975 4.2258959 23.95199
-111.99336 4.1847525 36.1101
-105.25117 1.941386 32.056503
-103.59191 1.7943627 33.0224
-110.54592 1.7885815 36.802608
-113.89668 -2.3266208 25.865774
-104.60167 2.6660893 27.297779
-105.09136 1.7743264 28.754404
-102.31102 -0.72232389 29.289898
-107.33043 1.8643202 35.660076
-106.4958 -3.0272303 31.445959
-113.79074 -1.1784689 25.979406
-105.61779 -1.7363849 36.104694
-106.38173 3.3219271 33.589035
-111.86362 4.7774081 36.738468
-100.81329 1.850078 30.156839
-111.91338 0.30775982 36.379341
-106.02444 2.975384 38.055779
-105.23273 3.9265821 25.342371
-109.21615 -7.7367325 37.634846
-111.49063 4.0327539 20.585985
-104.93172 -4.3711729 28.096371
-108.81985 4.0586405 35.27739
-109.17652 0.043646865 36.770584
-106.91138 -7.216291 41.470985
-101.89285 -1.2926568 43.511803
-114.10078 -1.6599534 25.903412
-105.43125 -7.0682955 40.366917
-103.60732 1.8650656 28.028587
-109.41402 -4.1280413 31.005651
-101.55661 -1.3049389 27.865017
-112.66808 4.1519032 28.037201
-100.95871 -3.435292 26.351479
-101.55746 -1.3213954 27.953356
-112.58678 -4.0027938 28.632128
-101.76529 -2.7718236 25.610884
-103.71063 1.9668851 28.021557
-101.14346 -0.86932665 29.34355
-101.45621 2.0809541 36.376987
-100.80829 1.7978153 30.022039
-112.55931 4.2265925 28.227427
-101.31471 -0.41559958 31.796873
-111.99128 0.17957689 36.886478
-105.85098 4.3319612 35.337143
-106.85606 -6.5697098 39.286903
-107.59857 -4.2748976 36.828903
-107.88864 -1.4689291 33.414108
-105.96463 4.0207758 32.387024
-104.36736 2.0731387 38.634785
-101.48194 -0.44578069 31.372772
-101.20064 -0.40526929 31.008844
-109.56188 3.8978968 33.543991
-109.25247 -3.9357281 36.800217
-109.8929 2.3298848 35.344608
-113.41663 4.5662932 28.746138
-113.90656 -2.0751741 25.886938
-112.29582 4.1949773 30.149788
-106.42926 -3.2342851 31.777176
-104.28605 2.1109385 26.904972
-103.08876 1.8908339 29.688681
-101.78509 1.6201711 30.407202
-106.29063 3.4312835 34.463963
-106.48125 -3.0260839 31.883766
-100.88691 -3.4273517 26.509098
-101.16217 -0.88261974 29.447153
-104.93698 2.9125249 25.667229
-104.8369 6.0256505 27.259872
-106.41496 -2.8636014 31.915939
-104.85464 2.9388592 25.909147
-105.62384 5.221457 26.445562
-99.953117 3.3217611 36.965637
-109.53548 -1.7663485 35.811596
-104.79301 2.0337317 35.730515
-112.57153 3.9588175 24.694363
-110.79146 4.4807763 34.1903
-99.660728 3.9389229 37.059395
-111.87099 4.1222067 36.714485
-112.04343 1.7782782 36.104797
-101.18909 -0.84856451 29.413042
-105.58994 -3.1040967 36.022991
-101.19206 -0.38073179 30.549948
-112.36363 3.9093866 26.927187
-112.37626 4.1595802 28.537403
-113.46351 4.3504815 27.632315
-101.37552 -0.32795843 29.945919
-100.04684 3.9219892 36.410473
-101.80016 1.6665028 30.496881
-112.61151 -4.0189457 28.67627
-101.94812 -1.5907364 42.874481
-107.56281 0.24981886 36.22802
-105.26195 2.1472783 36.172455
-109.43779 -4.7627926 33.2887
-100.48688 1.8355343 29.287151
-112.41733 -6.3386908 37.112003
-108.97315 -3.7361493 35.296043
-107.11691 -1.6601871 34.501011
-107.27116 -4.6545596 39.99411
-101.5724 1.300007 31.074196
-94.724312 -2.2393582 37.854481
-102.65092 -2.4462037 26.192326
-101.79941 1.5392921 30.530735
-105.77002 -2.8522291 34.720589
-101.56317 -0.27780113 29.626734
-112.19368 4.2519445 31.357277
-94.26693 -1.6586635 36.641544
-105.01387 3.4638109 25.717669
-105.32227 1.8350686 33.851669
-94.772949 -1.5205393 35.371609
-107.04784 3.447567 29.95244
-99.671478 3.8150189 36.364933
-95.164276 2.2685747 35.482693
-99.757401 4.7718115 35.961136
-102.05661 4.2333298 30.74369
-105.02158 3.3177032 26.016428
-99.016876 6.1677241 26.699554
-101.26395 -0.345009 30.219505
-99.312088 2.1670439 26.636965
-101.10661 2.3288527 30.251438
-105.34995 5.5084124 26.71339
-101.02375 -0.72191465 29.39399
-98.831085 3.6370521 26.189896
-104.39288 3.8161726 26.381624
-99.111313 5.9177346 26.189833
-105.13551 3.2747104 25.412283
-99.080437 3.762243 25.416946
-101.77497 -0.29207048 30.183573
-99.110138 5.9385233 26.210165
-99.841095 6.3170729 29.582689
-101.60541 1.6092629 31.290638
-105.24992 3.1987021 24.8871
-101.01528 -1.3437711 27.744322
-109.0116 -5.3412352 35.787933
-106.1228 1.8632934 36.68264
-100.57788 2.0490668 30.938961
-104.90646 3.6709688 26.173544
-106.39346 -6.3996649 32.559055
-110.0612 -5.4730802 36.293961
-100.15502 3.986248 36.033672
-109.16988 -0.23612365 36.431587
-112.67303 -4.0913239 28.990946
-102.80475 -4.3962741 27.055954
-106.3801 -4.3773203 32.159763
-104.59347 6.0996771 27.155426
-99.972229 3.2659097 37.006954
-100.96808 1.2677311 30.722769
-99.76487 4.7858825 36.160236
-99.311798 2.2528992 26.547544
-94.314514 -1.6540904 36.420132
-99.168388 3.763711 37.145912
-111.11641 4.0027695 36.205696
-107.54984 -0.29114798 36.923286
-101.00585 -3.4267416 26.233759
-112.23109 -0.44247583 37.637665
-101.55505 -0.68663371 29.443138
-106.67117 1.8929038 34.941219
-110.32822 3.9581919 35.091511
-101.58516 -0.70401424 29.393881
-112.16063 4.2326603 31.898851
-95.761093 4.0317307 40.442623
-111.57045 -7.5353627 37.122578
-107.34019 0.16499108 36.103252
-92.772636 -5.6888428 33.680882
-99.040215 3.6236989 25.777534
-99.130104 2.5457599 26.173285
-106.37587 3.6093185 32.998894
-92.505249 -5.2712555 33.759464
-105.50475 0.29529768 36.227482
-93.058945 -0.063306965 33.621284
-92.713005 -6.689394 33.846443
-105.36088 5.5777702 27.009604
-100.11486 4.1734338 26.593246
-93.216995 -6.3936419 33.386086
-100.70688 1.8151104 30.589539
-94.612061 1.7679303 35.225578
-104.9982 3.0453343 26.478954
-96.678246 0.37341535 38.388168
-107.70499 -4.8044372 33.031754
-104.32709 3.8030076 26.530931
-98.626183 2.4747756 26.630365
-93.516548 -4.9549561 33.41798
-100.14355 4.167172 26.56012
-105.64391 -3.0203629 35.499588
-92.572929 -4.2328482 33.840275
-93.61454 -4.1337972 33.369793
-93.478813 -4.8711338 33.5172
-105.61306 -3.0518045 36.032776
-93.134071 0.39420396 33.644756
-95.030899 -2.9747806 34.828815
-105.35074 5.6961432 27.587864
-99.321869 2.2522798 26.602972
-94.590492 1.7581414 35.270836
-93.586571 -4.0961542 33.131828
-105.61485 -3.0837159 36.153442
-95.458061 -5.9325123 31.360941
-94.889336 -1.4435579 35.183231
-94.737885 -3.0743556 35.624424
-98.869888 3.9469073 25.338131
-100.9962 1.2806649 30.715849
-94.993637 -2.0543277 35.047955
-95.503319 -5.9644566 33.955479
-100.09654 3.7973452 36.274811
-93.03363 -3.7972765 33.622932
-100.01153 1.8853192 27.513611
-106.62823 -5.1797457 33.135067
-104.2702 3.6091838 26.191921
-94.620926 1.6993712 35.033447
-93.104385 0.42340416 33.545921
-101.39999 -0.3919313 30.542576
-95.086906 -1.2744417 34.787186
-93.693695 -4.899229 33.015224
-107.50172 -3.4027579 36.395805
-104.14609 -5.4716482 29.764523
-103.11451 -4.3973055 28.831863
-104.56063 6.1666512 27.29804
-100.12145 6.1585646 28.940475
-101.24664 -0.32763761 30.252035
-93.042831 -5.6111426 33.202492
-99.252274 1.6713572 27.383173
-98.900848 3.9952838 25.022587
-104.83352 6.1497493 27.488764
-92.697838 -3.8120196 33.583111
-93.102417 -0.045394827 33.650517
-100.96638 1.2703547 30.784107
-92.65741 -3.7601581 33.5383
-93.468208 -4.6660547 33.102264
-97.241547 -4.8750758 30.280016
-93.595886 -4.1798038 33.277908
-99.508347 3.132463 27.360748
-98.490288 4.0887003 25.228508
-112.02571 1.781736 35.832069
-105.68375 -5.6688118 34.368168
-101.28979 2.3534737 31.124474
-99.726166 3.6743612 36.542603
-110.52342 0.93351352 36.234016
-95.438271 1.8212426 39.264099
-106.76465 -5.2100854 35.236603
-105.15289 4.052177 25.93874
-90.745773 -4.1703568 33.610596
-99.239334 1.6754292 27.271116
-91.939537 -4.564147 33.735661
-94.682838 3.6011639 31.515446
-91.058083 -5.2387767 33.613365
-101.63293 -4.2094283 26.036749
-91.198112 -5.1755877 33.381226
-98.632088 4.1761489 25.320843
-98.859245 3.7878654 24.739326
-100.96341 -1.3779593 27.9321
-90.713135 -3.9436438 33.558014
-104.51701 2.2472329 27.733686
-104.99533 3.1729989 28.056034
-101.72443 -4.0501304 26.009018
-93.12664 0.34472647 33.588058
-105.62968 -5.4049616 33.072109
-93.610794 -6.4518952 33.411186
-100.79556 1.5590168 30.108452
-93.402252 0.31625462 33.083824
-93.284462 -4.2289095 33.852695
-92.989151 -5.707335 33.073917
-100.96268 -1.4405191 28.293159
-97.746925 1.7239691 31.352886
-98.553078 4.0871987 25.118053
-98.740913 3.3806629 25.396156
-98.643188 2.820327 25.999313
-98.846649 3.8159742 25.024403
-93.130234 0.20036995 33.494984
-106.4613 -4.6409516 31.932356
-104.67579 2.0630269 28.233467
-93.384018 -3.9314487 33.527855
-111.32847 4.177979 36.721832
-93.01857 0.1146356 33.635517
-102.89391 -4.1989717 26.72007
-100.81889 -2.3982594 26.297119
-94.955826 -2.9321532 35.097271
-97.012573 -0.74348354 38.375206
-104.50574 2.2196493 27.111149
-107.40268 -0.19036514 37.152645
-107.9243 -5.8606157 36.872688
-109.83491 2.6787138 35.791847
-106.44659 -4.6000457 32.163322
-111.89546 -0.58074594 38.624249
-99.497711 2.1305923 26.232834
-92.958084 -2.03054 33.620312
-91.245377 -6.6222706 33.753124
-93.674881 1.8838763 34.899078
-105.59476 -3.0640635 36.089832
-109.33415 -7.8357701 36.65451
-100.02277 3.2883098 36.042244
-106.44989 -2.8083816 32.004215
-108.20428 -1.7697774 35.419003
-101.58768 -0.69065696 29.420975
-94.677803 1.8153359 35.068348
-99.834213 2.4766221 29.143276
-98.58712 5.5636315 26.237064
-102.08603 -1.465134 28.460714
-91.226814 -6.3365307 33.771358
-105.37535 2.9881029 26.98683
-96.224899 -4.3528762 30.51116
-90.176834 -6.3409834 33.60704
-98.810539 4.0122266 25.269585
-89.609337 1.7250092 34.160126
-100.85854 1.5338216 30.197945
-94.680634 3.5609059 31.445568
-100.89627 -3.7158313 26.596334
-95.013504 -1.4204423 34.71212
-94.632523 1.6974849 35.076195
-95.832306 -4.2242393 31.359665
-99.986656 3.3154998 36.249649
-94.670425 3.6864676 32.17292
-100.83679 1.5963023 30.309097
-99.197395 1.6771736 27.405329
-93.170593 0.23915602 33.538136
-95.002281 -2.1376052 35.065281
-99.240143 2.3287826 26.554335
-101.82731 1.808991 30.094709
-102.57544 -3.4588413 26.773798
-104.83287 6.1266289 27.265736
-99.969223 4.1062083 28.199837
-93.481522 -6.549974 33.548111
-92.770264 -5.7476134 33.731983
-108.2985 4.2330413 36.95887
-104.19347 2.1071086 27.431347
-107.19577 1.8913764 36.198566
-99.118637 3.8133218 25.371227
-110.42125 1.0567179 36.180527
-98.407501 -4.915452 27.382111
-92.96624 -4.1254182 33.676689
-101.05214 1.2952881 30.884514
-95.336136 -2.8339295 33.502892
-107.2585 -3.5970333 34.20467
-95.403831 3.4308157 31.133852
-98.635056 2.9280713 25.950392
-101.26789 4.2191725 18.039021
-96.567032 2.0037193 32.672089
-91.233101 -6.3492846 33.746841
-99.149689 5.9342813 26.225035
-100.99496 -1.369043 27.871143
-99.211792 1.6561246 27.430454
-96.956566 3.4497075 27.443888
-98.781342 5.5829191 26.050537
-105.44447 2.9381135 27.382183
-100.67135 1.3045698 30.907804
-95.205734 4.0039115 31.619234
-105.24543 3.9546666 26.490742
-101.4126 2.3623195 30.875406
-108.1465 4.3301897 37.210098
-101.38991 -0.38738954 30.63368
-90.16217 -6.339716 33.637234
-99.072044 6.0318441 26.116522
-109.70981 4.2297163 36.80555
-91.948303 -4.5673461 33.729122
-89.835503 3.5826168 34.622959
-93.382347 -4.6016045 33.050194
-91.215752 -6.358748 33.681324
-90.817017 -4.0022173 33.458931
-92.489471 -3.7182844 33.297527
-92.600235 -3.5967641 33.960644
-91.044731 -5.2254033 33.601719
-100.90977 -3.7043257 26.707594
-90.729797 -5.6099663 33.652359
-107.86391 -4.2291102 36.776741
-92.876617 -3.9981685 33.438271
-104.89479 3.6530604 25.983774
-93.206528 -6.4028063 33.082378
-95.140907 -1.8310006 34.390709
-99.123009 3.8146019 25.356426
-109.96365 3.2651381 36.016319
-111.78996 3.3238981 36.792076
-92.911926 -2.7311707 33.614021
-96.918152 0.70449781 38.321957
-110.74135 4.2707644 34.226116
-108.8982 1.9311717 35.813488
-104.88 3.3259091 26.095089
-102.44814 -3.5439131 26.535749
-108.51263 1.918305 36.578209
-89.351746 -0.95199502 33.73851
-105.44164 4.2420664 27.331219
-95.617683 3.9937708 31.503075
-99.151237 2.6185937 26.298647
-101.76276 -2.7212107 25.572527
-88.932961 3.9292507 33.905922
-90.696449 -5.5980625 33.646305
-101.76792 2.0481074 30.519468
-101.92867 -4.327035 26.417507
-98.74279 3.558857 25.03702
-93.213341 -6.4737673 33.411137
-101.78809 -2.8734684 25.935268
-97.977203 3.749824 25.356926
-105.25276 2.9169605 26.294994
-104.74087 3.6591344 32.294472
-102.88917 -4.4084558 27.198956
-88.899193 3.9266243 33.930466
-95.618889 3.3061135 32.050529
-95.664406 3.8136003 31.132128
-95.626991 3.2971592 31.690042
-98.647728 2.8967073 25.858704
-89.645355 1.6222228 34.146362
-96.602737 1.9110733 33.572243
-95.43557 3.4237766 32.80402
-89.533325 3.9270015 34.050049
-101.37338 2.4327488 31.015018
-95.29319 3.1255941 34.47831
-95.66848 3.7492549 31.196014
-90.821823 -5.5399189 33.487274
-107.61041 1.9098458 36.215912
-101.06734 1.3042059 30.968536
-98.878517 3.3263695 25.673456
-91.921753 -5.2680469 33.767895
-90.204384 -6.3482738 33.572586
-94.643494 3.623116 32.153065
-97.833015 3.5415542 25.368738
-92.924103 -2.373034 33.616943
-91.941971 -4.3339043 33.731331
-89.457581 3.9292624 33.882488
-100.12408 4.0006452 36.435165
-98.86618 4.0098004 25.393063
-101.37569 -0.33955994 30.00737
-101.38663 -0.40290648 30.770058
-105.29843 0.71716535 30.280352
-96.307816 6.686089 33.023094
-96.847092 -5.792552 31.00507
-95.544518 3.3003428 32.326881
-101.08718 4.2860484 19.698101
-97.936775 3.7428799 25.412025
-104.73194 2.1378682 29.012794
-96.842529 -5.736218 30.793175
-105.37593 0.67915881 30.570448
-104.87033 0.41129076 30.857756
-101.00875 -1.36587 27.839844
-98.823654 3.5239844 26.06596
-95.233871 4.0134902 31.523438
-105.68533 0.58121014 31.916767
-102.43983 -0.82644308 29.785702
-101.42677 2.4641061 31.014992
-99.168846 3.6851892 25.336369
-88.64183 3.589819 33.229404
-105.88419 0.11303747 36.410477
-90.134094 -6.3098431 33.592304
-89.542664 -6.8659725 33.985626
-89.842995 3.6201594 34.583897
-90.119553 -6.6281967 33.671146
-98.903206 3.2520497 25.172956
-89.527802 1.6599598 33.809464
-89.60479 1.6304528 33.890347
-98.106689 4.1334124 25.634335
-105.65487 -2.8967829 35.869389
-98.828491 4.0159855 25.164371
-91.217072 -4.7537069 33.649483
-93.087166 -0.10286021 33.671917
-106.70238 -1.7979687 35.621979
-92.74025 -4.5595694 33.57243
-92.766945 -5.3027658 33.253445
-101.56547 -1.3214968 29.386747
-91.660873 -4.5549355 33.659527
-102.28263 1.8174738 30.65115
-92.978897 -1.6633673 33.712761
-102.3181 1.8170295 26.156301
-101.61205 -1.3809193 28.340521
-105.80331 -5.5693731 33.606808
-96.488182 2.0127895 32.967087
-101.59252 -1.381727 28.261917
-95.717331 3.3018761 31.579504
-97.204674 -3.0154057 38.82502
-88.314934 -5.8790483 33.646576
-105.59393 1.6391559 36.214745
-94.903023 -6.8707991 34.591057
-105.71742 -5.5178337 33.365311
-85.041077 -4.1884813 32.947247
-86.432487 -4.1564302 33.168613
-88.332932 1.7512796 33.543255
-100.97755 -1.3786005 27.89999
-96.335335 6.5455813 32.811447
-101.03813 -0.70721561 29.406511
-95.210312 4.0269651 31.537697
-98.837021 3.4229419 26.405394
-96.14537 -4.1472082 30.845493
-105.84644 -5.6535144 33.852066
-86.490265 -4.1187501 33.503738
-101.04106 -0.73488265 29.335884
-105.73499 0.049832851 36.378883
-88.295029 1.7847559 33.526997
-88.302841 -5.8542943 33.490456
-106.10718 3.5935001 36.043339
-88.226784 1.8306178 33.647823
-104.95744 2.4635477 35.716221
-99.949219 3.3805151 33.098354
-88.888885 3.7680128 33.630814
-105.69393 -0.91916347 36.294819
-94.543594 1.6330622 35.071815
-105.00419 2.5184629 35.980259
-100.69955 1.6960056 29.262444
-88.246086 3.9093568 33.666485
-98.593491 2.9378796 25.886818
-101.17141 -0.35823256 30.508127
-98.870461 2.9810648 25.993364
-87.512367 -2.9954684 33.675034
-86.562538 -0.19489615 33.24202
-88.325722 1.7366742 33.549484
-86.476906 3.9243078 33.678673
-95.73497 3.2966914 31.22257
-98.685013 2.3403592 26.786291
-105.23568 4.2173681 36.785671
-89.359047 -0.94806278 33.762192
-98.678024 4.2018838 25.40107
-86.55011 0.31784132 33.211994
-104.87277 -0.26298091 32.332897
-91.32045 -5.2764134 33.714478
-86.552513 -0.19447058 33.10973
-92.98893 -1.7684115 33.747021
-99.118652 2.6119518 26.410255
-105.25706 2.4031014 36.705441
-95.246696 2.9994831 31.6502
-88.868446 3.8587883 33.898724
-91.208382 -6.4043474 33.784843
-99.956848 1.9539697 28.4893
-88.204803 3.900897 33.589558
-98.958244 3.4174814 25.753021
-89.722023 -6.9042325 33.805344
-90.093239 1.9890629 34.467804
-90.843948 -4.2061749 33.575287
-108.76692 1.9292705 37.730614
-106.31496 -1.9108986 35.989044
-96.551239 -1.075906 28.973019
-106.53513 4.2346458 39.636921
-87.512932 -2.9757032 33.638844
-105.43529 4.2762747 37.481731
-105.19031 3.8406708 34.013153
-89.466461 1.736756 34.009071
-85.014816 -4.1594596 32.877571
-84.665802 -0.42770827 32.731781
-100.92789 2.1507304 31.115887
-89.079926 3.8985085 33.719193
-84.689651 -3.5654709 33.113197
-94.812843 -6.6808538 34.940105
-88.221497 3.9143274 33.668144
-101.08914 2.3948874 31.784267
-94.764702 -6.5980482 34.783546
-96.375267 6.4532461 32.657745
-84.982185 -4.2553482 33.009224
-105.03419 2.4421768 36.035847
-101.35883 2.4410675 30.882151
-100.74529 -0.27410096 29.70566
-96.68486 1.9732678 33.504505
-96.225517 -2.9003608 31.040289
-92.737366 -5.7354169 33.798195
-88.324585 1.7327704 33.513676
-99.10112 5.9145679 26.031963
-98.88681 3.7680972 26.539108
-98.834869 3.3726511 25.752172
-95.840637 3.0349338 31.96183
-100.96093 -0.37026191 31.241032
-86.489365 -4.0224309 33.450714
-94.276138 -6.8880806 34.585865
-85.853844 3.9265118 33.660172
-98.893845 1.8533587 26.756954
-95.558731 3.8675699 31.208763
-91.399223 -6.6407437 33.704407
-94.237396 -6.8832912 34.469612
-93.127754 -6.3669472 33.222881
-99.15802 2.9688957 25.609987
-90.468933 1.6804981 34.672894
-99.189957 2.3270812 25.985823
-100.45587 5.2583752 39.095894
-99.817032 2.8428891 39.104504
-84.787079 -0.47319287 32.730522
-94.943619 -6.8793583 34.683048
-95.071144 4.1071506 31.624907
-101.03126 -4.3916698 27.081717
-100.74859 -4.6928496 27.703045
-99.229446 2.4750967 26.305267
-96.353111 -5.8774495 31.22875
-84.000366 -6.5807228 33.180351
-87.188988 -3.2020702 33.651012
-95.592155 2.9001174 31.160295
-87.519844 -3.0104516 33.673676
-98.76049 5.6017203 26.088226
-96.135216 2.3757386 34.236427
-101.21784 -0.91490442 29.548775
-98.770157 5.5366001 25.83897
-98.966743 5.6146746 26.231928
-89.504852 2.1096001 33.909679
-96.018684 2.2884192 32.191883
-84.225273 -3.8576057 34.351936
-96.206551 -3.9725676 30.204477
-94.69368 -6.7377238 35.130219
-98.873489 2.972038 26.265833
-97.06842 -0.89725792 38.477722
-97.20018 1.8915863 37.48912
-98.846008 2.9247999 26.151794
-86.520874 -0.23657703 33.050438
-93.096008 -4.6916571 33.404633
-97.217819 -3.0583169 39.07169
-94.679688 1.7836978 35.028412
-92.705185 -6.5840578 33.468288
-86.446732 3.9090466 33.683624
-98.126572 4.2032475 25.838072
-89.372528 -0.1097384 33.720413
-86.481544 0.35448712 33.332695
-93.062576 1.7203356 34.996876
-99.35894 3.048866 26.537218
-96.17276 -4.217535 30.906483
-102.34537 -0.79371625 29.686962
-86.364426 -0.46563417 33.038239
-102.53139 -0.8506605 30.253563
-92.250687 3.9647892 34.933556
-99.022896 2.3602579 26.258469
-91.404495 4.0271192 34.276676
-93.181915 3.0101311 34.965347
-93.192886 3.919513 35.016529
-98.83316 1.9217453 27.217625
-98.937698 3.3970947 25.883205
-98.050873 4.1143847 25.406162
-105.63046 4.0901055 37.259331
-96.362381 6.5818114 32.855492
-100.9733 2.5110245 30.461948
-98.777245 2.3383431 26.870783
-96.398544 6.5986776 32.88179
-101.21315 2.0821376 30.879642
-95.280235 2.5953193 34.508389
-101.5699 -0.74007624 29.606354
-88.386467 -5.7380953 33.211514
-82.952614 1.5977483 32.666756
-82.859818 -2.123493 32.968578
-105.30521 2.4790924 36.686584
-82.936081 -5.9716444 32.829262
-88.788055 -4.5958891 33.327396
-100.61372 -4.9100218 27.648905
-82.808464 -6.9389801 32.892162
-101.48724 2.5158155 31.088085
-82.548203 3.8557577 33.413261
-100.80775 1.3670506 39.559662
-101.65189 -0.75204855 29.836494
-101.52992 2.5285506 31.158203
-98.667435 4.1991816 25.443817
-98.742134 2.2289586 26.569384
-83.111938 -5.9643836 32.628811
-100.33263 -4.3689289 26.521652
-87.871979 4.0440936 35.673889
-101.59996 -0.7326352 29.684448
-101.32823 -0.3694672 30.486315
-83.297043 -5.5022335 32.454685
-98.280373 4.4247026 27.301531
-101.08685 1.2338613 31.409473
-84.671524 -0.36594316 32.839054
-99.288132 1.6866177 28.308725
-95.558052 3.3435619 31.236715
-95.008232 -6.2403927 34.913551
-101.08162 -0.27042139 29.471142
-92.617355 -7.6912251 34.01342
-90.455429 1.9687933 40.865685
-92.945717 -4.9862728 33.719086
-104.91537 4.9255843 35.450241
-96.774811 -3.137512 39.037327
-98.652527 5.0120425 25.06797
-82.168594 -1.06156 34.040745
-91.798714 4.0453143 33.704544
-90.596191 -5.7221909 33.581776
-83.742111 -6.8932333 33.00943
-96.907333 -5.84657 31.213814
-83.209213 -5.5452161 32.359978
-90.738976 -3.8498101 33.223404
-98.117096 3.8936033 25.582952
-101.20376 1.3022988 31.512447
-101.19926 -0.39941841 30.769531
-95.53875 -6.0836034 31.695776
-96.515427 2.1253259 32.753498
-101.43295 1.3083129 31.000605
-82.419807 -2.1769121 33.795944
-101.58978 -0.68585491 29.578266
-83.935822 3.5446928 30.606548
-83.06472 3.9038062 33.573593
-98.573235 4.1086025 26.094612
-81.738243 -3.6216879 34.883492
-96.041595 2.3681486 32.126034
-82.634003 -7.0945301 33.2906
-82.947693 1.5216236 32.826878
-89.965927 -6.6093822 33.511127
-99.062157 2.2017865 26.28722
-89.569313 -6.7121267 33.840931
-82.970657 1.5537716 32.882668
-101.35506 -0.48350805 31.454237
-82.743301 -6.8768888 32.961967
-88.229439 3.9102027 33.666176
-81.176834 -1.3583333 35.928875
-96.406479 -3.0268347 39.382336
-95.07399 3.118288 33.144264
-99.73423 2.2889571 26.990578
-100.97961 -3.870924 27.012974
-98.270172 2.8768706 25.681517
-98.859131 3.4153566 25.728262
-89.447754 3.9475775 21.420691
-98.284409 2.9339824 26.390779
-89.641258 2.0978923 33.825382
-89.43679 2.1015217 33.876438
-86.016457 -7.5023789 32.895649
-96.28569 -3.0451264 30.310558
-90.909866 1.8288912 34.268852
-96.728218 0.60811257 36.860004
-83.833221 -6.4826846 33.011276
-95.006668 -6.3755331 35.022179
-91.437141 -6.6723423 33.782841
-84.680008 -0.2923333 32.959682
-85.009262 -4.0133944 32.472218
-96.066628 2.2030351 31.206675
-84.883591 -4.3587513 32.876606
-102.26949 4.5850191 32.374451
-83.909714 -6.4781151 32.934525
-86.45639 0.29519644 33.320816
-97.283928 2.0464065 36.258789
-87.489204 -3.0695624 33.679871
-89.268417 4.3835444 33.445049
-96.21888 -4.3780456 30.700682
-99.076981 2.3502274 26.66437
-99.875458 -4.8198357 27.962505
-90.222923 3.767761 34.159512
-101.95857 6.1261458 45.161346
-82.969727 -5.9248915 29.430477
-84.019226 3.6815791 27.125427
-84.187782 2.7853584 27.029188
-95.625961 3.2279065 31.210402
-94.978012 3.8633037 32.285305
-89.171593 4.1135726 22.074711
-101.01157 -4.340044 26.981804
-80.581627 1.2519885 34.473217
-95.676346 3.2800553 31.493494
-84.307632 3.7200105 27.187567
-79.83062 1.0132705 36.41227
-96.57399 -1.0959358 29.125498
-82.784798 -6.0977798 29.860222
-82.72744 -6.9960604 33.078831
-88.319313 -5.8515015 33.541397
-98.77533 3.9430304 26.338636
-96.871025 -5.9302158 31.301121
-96.279449 -2.6924744 30.316727
-96.440384 -2.6027598 35.549797
-83.626366 -5.1630597 31.571617
-83.197845 1.5330307 32.353554
-99.116966 -1.3976626 39.301994
-97.587807 -5.2614875 30.874077
-93.17691 1.8355138 34.916077
-95.179062 -7.0704765 34.7374
-84.298904 0.6021117 32.960312
-83.743393 -6.9067616 33.093681
-82.788078 -3.294385 32.864086
-86.429398 -3.5804341 33.566948
-100.86993 -0.43660712 31.298246
-94.689041 1.7822026 35.121582
-83.830215 -6.510479 32.992764
-99.267105 1.6092069 26.189064
-82.411835 3.82442 34.237999
-86.641396 0.082810082 33.030441
-101.49261 2.5334904 31.06152
-85.575172 -5.9985018 33.571857
-96.284988 -2.5851903 30.099316
-100.95499 -4.2966204 26.832127
-98.781349 3.464963 24.920265
-85.1558 -3.9097478 32.252258
-101.26318 -0.87262392 30.146309
-84.554176 -5.9188967 33.355446
-97.90152 3.5423944 25.526903
-92.635536 -6.5888743 33.755981
-83.385376 -5.1917868 29.094791
-89.473915 1.7209851 33.752098
-98.559662 5.5086641 25.901701
-83.739212 5.3899746 27.516623
-92.594261 -7.6856666 33.931335
-90.707466 -4.3043866 34.017937
-95.52681 2.9753284 31.653345
-88.819931 4.1655931 24.564922
-97.167625 2.1100802 36.279018
-84.031693 3.6554825 27.110184
-83.766449 5.3831854 27.480869
-95.087601 3.1390345 33.222599
-83.049629 -6.1280298 32.738987
-100.1396 1.7144372 31.218538
-93.351929 -6.1141281 33.222954
-84.423859 3.208827 27.709406
-99.91716 -1.977018 28.905392
-88.293381 0.45234993 33.818642
-98.863564 2.987417 26.021465
-95.441132 4.099874 31.350941
-84.27803 4.0234027 27.287066
-84.907417 -4.1333785 33.10503
-91.648567 1.8928778 38.268723
-92.623672 -4.5902834 33.70998
-83.741013 -2.1537638 33.116165
-84.488693 -4.3289671 33.196991
-98.413353 3.712692 25.210659
-100.93665 1.245002 31.203068
-91.554802 -3.7519395 32.629322
-84.98938 1.6456817 32.534325
-98.668472 -4.823494 27.449459
-95.854424 4.0715408 31.308878
-98.712952 2.3504882 26.861307
-83.900223 5.2951145 27.195038
-83.65097 -6.0251861 29.872599
-84.700684 3.9765849 27.756996
-93.198212 3.9678931 34.936287
-84.638702 3.8888068 27.330166
-92.905052 -3.778064 33.517502
-84.276009 3.7292268 27.133984
-99.085297 3.921983 35.980648
-98.805923 -4.9719548 27.884449
-85.020935 3.3826632 27.971821
-84.403198 3.7893291 27.965191
-82.743263 6.2585297 27.923279
-97.564407 -5.0629621 30.41918
-94.961594 3.9681816 35.093784
-83.43779 5.830369 27.521183
-89.138916 4.1352005 22.510347
-100.24959 3.3369722 37.14262
-93.115967 -5.612164 33.16608
-97.838257 3.5250509 25.286749
-84.957153 3.5611839 27.591003
-97.518074 -6.1067944 30.361605
-98.602753 1.9535213 32.213741
-95.570213 2.9374189 31.602003
-94.60067 3.7569628 33.423359
-89.373306 3.9873526 21.397276
-83.313614 2.3294084 27.745586
-84.1492 3.5144038 26.641304
-96.062325 2.3217978 32.117554
-83.487869 5.7628145 27.530794
-84.137222 4.0049267 27.396315
-84.564697 3.8737833 27.432945
-82.538841 1.936914 28.046476
-98.424805 1.9235331 31.11414
-92.66275 -5.9301667 33.8493
-99.717026 4.0327249 36.642124
-84.560959 3.7395575 27.261196
-83.991882 2.8602293 26.97542
-83.296577 5.6394014 28.54521
-89.528992 3.8708363 20.817398
-98.787003 1.9595654 32.4715
-96.105049 -4.6483788 30.590448
-100.09793 2.897742 36.285583
-98.858322 1.8834436 32.724567
-88.341606 1.616053 33.095329
-98.890976 3.3545806 25.816641
-92.856216 -3.3688066 33.619606
-84.718567 -4.0676785 33.234032
-82.281281 -2.3174865 34.143135
-86.66993 1.6456831 33.439709
-95.618584 3.9370522 31.355881
-93.756271 -6.6628017 33.88203
-84.915375 -6.0174036 33.733334
-90.942703 -5.2309408 33.814026
-86.144684 -7.0436258 33.414257
-90.370667 1.8037345 34.421059
-83.233337 -6.6730843 35.616753
-93.886299 4.1360793 39.633259
-98.620697 4.189795 25.308571
-96.890068 -3.1852915 38.712357
-90.068359 1.8454736 34.210506
-83.027512 2.1263483 27.600018
-80.199135 1.1359015 35.628674
-88.339127 -2.155627 33.580021
-96.306953 -2.9708064 39.195179
-101.19964 -0.70255506 36.449173
-88.737 3.8874454 33.468185
-83.330475 2.1024318 27.069763
-95.611557 2.863986 31.630468
-94.644104 1.7320442 35.024979
-84.300842 3.2224009 27.151279
-83.38855 2.3257747 27.802095
-99.796371 4.1289172 36.456036
-99.546211 4.0273552 35.777802
-95.498314 -6.3341308 31.6329
-96.351334 6.3849277 32.63377
-82.790756 -3.9913619 33.167023
-93.519775 -6.0316424 33.390175
-93.527191 -6.4844847 33.292625
-96.926514 0.72654253 38.310543
-97.838783 4.1932087 25.754822
-88.142227 1.59409 25.804245
-92.649979 -4.6430812 33.753567
-98.760979 1.3130893 39.006428
-85.070274 -6.9940453 33.193733
-98.016266 4.1942015 26.472769
-91.636589 -4.3332205 33.720825
-92.004761 -4.0141973 33.825859
-80.281288 -1.9328474 37.966152
-98.743118 1.9866687 32.680077
-88.048172 3.3969893 28.123611
-100.28955 2.7985544 36.995602
-97.49028 -6.0412889 30.323593
-96.025681 2.3716803 32.305065
-86.995384 -3.4987068 35.678673
-80.040901 -1.5883373 39.930992
-96.436478 2.1270373 32.201649
-95.37751 4.0816483 31.504318
-95.557785 -6.4320607 31.866348
-83.128357 2.016947 28.348101
-96.849068 2.0814266 33.383064
-93.424446 -5.858295 32.717384
-95.644363 3.3111665 31.562748
-82.425682 1.8909812 28.330839
-83.062675 2.0209279 28.555853
-84.041992 2.8714061 26.749065
-82.292671 -2.3545694 34.24411
-82.207489 1.9432484 28.923565
-83.360222 2.2456157 27.657167
-97.007294 -2.0006151 39.131897
-96.327255 6.4999824 33.000835
-88.649338 3.856827 33.375595
-96.760223 2.0719697 32.864902
-84.382782 3.6414757 27.014791
-93.186386 -3.8952961 34.161297
-93.125771 -5.9352884 33.665985
-78.216866 -1.4854032 38.936222
-90.207047 3.9493947 33.721043
-84.392471 4.9586463 27.474863
-83.175278 2.0148191 28.215656
-82.784714 1.9003516 27.503538
-80.740219 3.1136913 32.731598
-80.877686 3.1268094 32.752823
-82.871399 -4.6767144 25.569241
-84.734436 3.8648853 27.104382
-83.996437 3.9517608 29.526499
-99.735832 3.4846392 36.064228
-84.372528 0.5664224 32.882172
-94.722908 2.2085323 35.136581
-80.921211 -1.7085896 36.187099
-84.01149 -6.5716929 33.143486
-95.808731 4.1119037 31.573133
-95.101913 4.0834827 31.436178
-92.580856 -4.597034 33.6838
-99.376526 6.6270151 30.97686
-82.647026 1.9946433 27.982065
-84.906876 3.5818479 27.65625
-82.948082 2.0949183 27.788784
-81.956848 0.38410223 27.266672
-91.389389 -6.695488 33.787189
-80.851089 4.568697 32.617031
-95.050797 3.9865308 34.665462
-76.124687 0.35496497 35.907734
-80.780304 3.6154976 33.453857
-81.074387 -0.41175696 27.614172
-95.490402 -2.7403224 35.981068
-79.265831 -2.0207078 28.76914
-80.659599 3.6897011 33.184845
-75.134804 1.9247749 43.066589
-95.68969 3.2943697 31.613161
-95.590134 4.149035 32.941216
-80.837822 3.1818912 32.899918
-94.127586 -6.8582554 34.202515
-81.981117 1.9366108 29.026089
-76.875374 1.9654303 37.31712
-85.493248 -7.4913125 32.815681
-96.907532 -2.1731987 39.108959
-82.58419 2.8522279 29.198446
-80.907982 3.3390379 32.241051
-80.565407 3.8101597 33.098969
-83.498703 2.3982229 27.278564
-93.510094 -4.963079 33.799026
-84.201721 3.4527121 26.604389
-83.933533 2.7892792 27.454386
-90.817368 -6.4794164 33.628036
-93.485733 -5.9254365 32.975941
-96.637497 0.94401407 38.345127
-85.300362 -6.1661282 34.105526
-91.733322 -5.0005589 33.662086
-91.361938 -5.2285295 33.628521
-80.353668 -1.2020923 35.996239
-92.74411 -5.7962942 33.641731
-81.916687 0.3717227 27.459354
-95.406158 3.398695 31.123665
-84.747505 3.7388279 27.572025
-83.703766 -6.9402103 33.238667
-90.486259 1.7170894 34.573441
-82.541885 -2.5785611 25.519127
-81.41938 3.4143977 31.291769
-78.501701 1.1214551 28.588964
-78.497932 -0.59189671 27.944855
-78.794548 -0.77460974 26.870041
-78.656776 1.1070703 28.19656
-79.591034 -0.84445029 26.80719
-78.499603 -0.59286201 27.990942
-73.7174 3.8307829 37.242168
-80.634109 3.7743931 33.066223
-86.495239 -8.0034714 33.488308
-79.493179 -1.5979527 39.299675
-78.832191 -0.64179903 30.660446
-78.301559 -0.69418728 29.502457
-79.357246 1.4395226 27.705297
-78.670288 1.0894244 28.297503
-79.318169 -1.4567012 25.626564
-82.907379 -4.6870084 25.578825
-83.061752 -5.8193917 28.974178
-79.915993 -0.41106367 28.322166
-79.597099 -0.89643729 26.757019
-95.111122 -7.0006251 34.960758
-79.592072 -0.90193951 26.895845
-84.469467 3.351306 27.809656
-73.601196 3.6362495 37.33115
-93.213036 0.32744053 34.056221
-80.562737 -1.5883685 37.210991
-84.888992 4.1035919 35.49268
-93.517151 -6.0525169 33.916821
-74.870911 2.0220082 40.83263
-93.55938 2.5415432 34.969334
-82.616898 6.3438892 28.183325
-84.713791 3.5630224 27.490231
-88.32737 -7.9278083 33.700993
-78.908951 -0.61152685 28.138565
-96.184044 6.2222948 32.123646
-84.023628 4.0351896 27.400923
-78.898911 -0.61465192 28.195347
-78.379723 -0.72996879 31.635345
-79.668243 1.5357068 27.898869
-86.165253 3.9283953 33.622784
-84.289749 3.489017 27.160597
-78.483704 -0.60346198 28.042072
-92.927673 -7.7851157 34.102726
-72.673042 3.9427004 39.285538
-85.181664 -6.8573003 33.228424
-96.257362 -4.4580321 30.930202
-95.801315 4.0414243 31.454998
-84.750053 -4.0723972 33.380875
-92.650032 -6.857676 34.479679
-95.715347 -2.9272346 36.554726
-80.813408 3.2584958 33.214447
-79.18689 1.8926473 28.108723
-79.467278 -4.6712122 24.297255
-79.87558 -2.0988116 24.698172
-83.014717 -5.1133356 25.581093
-78.220932 -0.85931921 26.828083
-83.65274 2.6068566 27.897718
-83.653534 3.3922753 27.306671
-79.406357 1.5130885 27.87818
-82.839294 6.216311 27.630407
-78.90197 1.5020623 29.292412
-83.797905 -3.0882928 29.293478
-79.557884 -4.5038657 24.391977
-83.804199 -3.1566086 29.129951
-84.976341 3.0309379 24.920506
-83.368568 6.136909 28.119896
-78.919228 1.0879658 27.93454
-79.607407 -0.92166674 26.910393
-83.385681 2.2341142 27.899292
-83.789024 -3.2152672 29.617521
-95.169617 4.0871019 31.714384
-85.859261 -0.17689371 32.719143
-92.900787 -7.7823329 34.174011
-84.857742 -0.0061168056 32.59367
-84.859283 3.3907552 28.115498
-81.995308 0.34327799 27.294937
-83.561676 3.337471 27.130964
-91.593849 2.0200529 46.037048
-93.071663 -5.7181954 33.713444
-93.124931 -4.1467505 33.572052
-92.651176 -4.2901258 33.513668
-91.934296 4.0809703 34.924618
-92.887459 -3.0229874 33.586849
-87.774002 1.6235499 28.922007
-86.906937 -5.8882432 33.52919
-80.924217 -1.3045766 36.936298
-93.635056 4.0490694 34.84346
-95.396179 -2.7129498 35.772255
-83.584755 -7.091207 30.170706
-83.730164 -3.4634867 29.476978
-79.42099 3.7949111 22.678263
-83.757973 -3.4486341 29.39151
-79.658508 -3.6884637 24.090841
-93.373367 -4.566227 32.989326
-78.349297 -0.98592353 26.893141
-78.858757 -4.2683253 23.691761
-79.710197 4.0748301 22.687857
-78.693497 1.0872781 28.204594
-81.722412 -1.348394 37.328465
-78.669273 1.5203149 24.364832
-96.92746 0.63310391 38.569611
-83.777077 -4.742579 29.610426
-79.807465 -2.5241902 23.888178
-78.783501 -1.4781306 26.586458
-81.392685 -0.35236257 27.331717
-89.738884 -6.4091206 33.914631
-93.320175 -5.7527022 32.217251
-80.709068 2.6243553 33.618317
-80.770378 3.2039859 33.260429
-84.005737 -6.5863886 33.167305
-79.38839 1.9148694 27.870876
-84.604019 3.2378368 27.644426
-95.567436 -7.1672182 34.757355
-79.90744 -2.0628307 24.734327
-77.758232 -0.73630667 29.548586
-78.646347 -0.89346409 27.108603
-93.649979 -4.5178633 33.456066
-83.153885 -3.7017038 31.988447
-84.300423 3.718802 27.06979
-93.105804 0.38203177 33.510841
-81.397797 3.7355347 32.4963
-84.914406 -0.47869629 33.611279
-84.490845 -3.8635671 33.138805
-86.320793 1.6834509 33.616795
-79.21788 2.3218725 23.391354
-79.799736 3.2973554 22.79608
-84.831345 -7.7244301 32.325138
-79.237701 2.3296044 23.418644
-79.24292 2.3446431 23.385319
-93.588211 -4.5008888 33.082565
-84.559799 3.1805668 27.598499
-88.383606 -2.2790895 33.724579
-85.105759 -4.2020698 33.01844
-79.765038 -3.4558737 24.12674
-94.435646 3.6197367 30.12817
-88.738113 3.9403529 33.641151
-82.902306 -3.138742 32.682434
-83.699959 -5.0263243 29.517666
-80.904533 -0.4594453 28.035223
-79.823952 3.1885755 22.528164
-79.704895 4.0747852 22.663914
-78.087021 -3.5234752 23.98218
-78.848099 -4.2433553 23.676773
-78.972054 2.2770834 23.330982
-79.95845 3.2575803 22.266081
-82.92939 -3.1166019 33.024437
-81.146935 1.8684243 31.667011
-78.455475 4.1202488 27.833981
-78.051231 -3.4676518 24.03561
-78.881989 -4.2358022 23.573759
-81.128395 -0.41565403 27.551641
-82.927162 -3.1386912 33.191895
-79.310555 1.5627654 28.245205
-79.492424 3.8362851 22.336727
-83.763672 -2.989929 29.296337
-81.669525 -1.3445349 38.367596
-79.968185 3.4546561 22.48226
-92.770111 -4.3384018 34.625164
-88.246529 3.9754939 33.647163
-86.402214 3.9503076 33.788475
-93.206558 4.3711448 38.830608
-84.480431 3.9142969 27.215008
-92.595909 -5.5421896 33.846813
-71.985588 1.4575286 32.537159
-80.57962 -4.5448151 24.522312
-72.633011 -1.9073894 31.690905
-78.039009 0.13559403 28.217928
-79.265236 2.8151515 23.017803
-78.639435 2.0008926 23.688471
-80.888206 2.3451388 33.332054
-77.388374 4.0414515 23.598736
-84.000214 5.3436947 27.425888
-78.990005 -0.64507103 29.912498
-72.42852 3.8140347 32.604111
-72.392647 -3.1512368 32.222866
-81.069107 -0.40367645 27.738125
-79.297203 3.8886616 23.0214
-83.65451 2.3876932 27.579908
-84.500824 3.2923188 27.255602
-95.394409 -2.2254293 35.689209
-72.34024 -3.1154404 31.919367
-82.064781 1.5830526 36.743435
-79.319504 3.9710948 22.003803
-78.892136 -0.63072151 30.3393
-80.690979 4.530849 32.909832
-80.720367 1.8360745 33.66396
-82.085815 7.4129343 31.937922
-82.407875 3.8288679 33.49823
-79.076355 2.3961761 23.891113
-78.812599 -0.63966209 31.119406
-80.748711 3.3805041 33.482178
-79.05368 3.6993375 22.116844
-92.492477 4.0978584 35.325226
-86.206497 1.6414037 33.656311
-79.046371 1.7264087 27.425453
-86.096252 -7.6331401 33.018906
-78.996063 2.7757823 22.752499
-79.239937 4.0192633 22.183836
-82.915375 -3.090127 32.914814
-79.260475 1.3917539 27.717684
-93.054398 1.9131476 37.187538
-79.092331 1.7283096 27.400188
-93.070419 -6.7003493 33.955208
-85.929092 4.0436058 34.827427
-93.03933 -0.529742 33.688896
-91.364937 -3.9932547 33.745327
-89.073273 -3.1349192 33.881973
-79.691071 1.5668117 27.761824
-78.96685 2.7913973 22.719603
-79.198364 4.0390253 22.157658
-72.406837 -3.1293037 32.235199
-78.80864 2.8353474 23.141842
-72.67408 -2.0398433 36.930614
-79.978355 3.2312596 22.097494
-83.721741 2.42416 27.744778
-78.929138 2.324672 23.325394
-83.565636 3.2676544 27.506552
-79.115616 1.6076639 27.822683
-83.6427 2.4440405 27.181496
-84.272835 3.4885085 27.156858
-78.782623 -0.80202192 26.896067
-83.707581 -5.0645347 29.587967
-83.694504 2.4041495 27.600672
-83.600342 3.4699607 27.592859
-83.658669 3.0929151 27.478748
-80.805023 3.17994 33.133507
-78.657372 1.0760541 28.26347
-84.308517 3.2329967 26.784962
-78.144257 -4.453649 24.082262
-73.017433 1.9675817 31.111511
-79.333466 2.0194495 23.977066
-80.018631 3.286412 22.072592
-78.795082 3.4723063 23.354662
-72.465584 3.717885 32.665859
-84.03083 5.6445985 28.807745
-72.29438 -3.1492045 32.269012
-92.506142 -5.9198322 33.858635
-82.814934 -5.8096905 32.014359
-79.427597 3.9670415 22.102224
-84.60704 3.2909203 27.3841
-80.782707 2.2115567 32.924408
-80.457626 6.1639361 26.830296
-82.338554 -4.1329103 26.093197
-79.549202 -4.458199 24.190321
-86.412697 -5.9464736 33.43721
-90.338577 2.5061176 34.844185
-84.1772 2.8435616 27.363989
-78.799484 -0.61707145 28.475149
-78.159279 -4.4622965 24.195633
-84.493637 3.9173605 27.393457
-90.80867 -5.6145878 33.633533
-86.486267 -0.098354787 32.658855
-86.495781 -4.1015534 33.256809
-74.348305 3.6585867 31.694872
-72.504944 -1.5815201 31.968748
-73.529449 1.9939344 27.237419
-84.386429 3.1437352 27.076618
-88.339737 1.7692707 33.561157
-72.31192 -1.5007963 32.305248
-79.054657 3.7828507 22.105314
-77.602989 4.0607061 21.09882
-79.17012 2.3789268 23.657904
-79.186844 2.7090061 22.740438
-77.560562 4.0814238 21.154406
-79.008018 -4.358983 23.603018
-85.486511 -7.3362837 32.370743
-78.999779 2.7673807 22.821169
-83.931259 -5.3284407 30.033821
-91.604492 1.8364723 34.329353
-79.111465 5.3572226 22.671875
-79.702728 1.5742426 28.599701
-78.924683 2.2099655 23.407919
-77.060707 4.0540886 21.177912
-90.737617 -5.6037588 33.704948
-82.91011 -3.1636798 33.174648
-74.404678 -4.2360644 25.926052
-72.37944 3.564548 31.973341
-79.133499 3.2025528 22.289989
-73.044937 2.8861523 26.051849
-77.582001 1.5442277 27.851974
-73.888885 1.2777808 36.983551
-74.329071 3.6744018 31.649529
-73.07618 3.8551221 25.924175
-79.580864 -0.90274817 27.120607
-77.588966 4.1085663 21.23122
-72.949707 3.9202194 25.404348
-73.119553 3.786514 25.945747
-79.039909 3.8540294 22.223719
-73.644234 3.7421117 25.442169
-88.253738 -5.7398624 33.958191
-83.134048 -3.2801566 29.9032
-73.665466 3.6597185 25.245359
-78.299576 4.1233854 15.085568
-82.137459 7.7781196 33.526573
-82.906792 -5.3749218 29.460752
-82.4189 2.2415297 33.376873
-78.758438 -2.7492847 23.381758
-69.678146 1.1778898 31.780188
-87.975235 3.9860141 34.27256
-78.671448 3.5061178 22.659969
-80.785454 3.1842966 33.095078
-79.895546 3.577466 22.222446
-86.409531 -5.9282804 33.491615
-80.788422 3.1740685 32.782089
-80.687073 3.0758951 32.929848
-80.741814 -7.1950603 32.866379
-86.308594 -3.7492008 33.518322
-86.109055 -6.0699744 34.039566
-86.603897 -5.94486 33.644707
-79.291306 2.0489089 23.721254
-69.577644 3.6396489 30.770151
-73.453064 2.2384059 26.335217
-69.369019 1.9684484 31.645658
-78.969887 3.2409201 22.464256
-81.425888 -2.6584954 37.165733
-83.634689 3.0560956 27.343048
-79.898514 3.5861068 22.201365
-84.209366 2.7934871 27.607622
-78.865402 -4.2500362 23.643568
-86.225197 -7.5715847 32.136425
-79.357758 2.0034769 24.175396
-83.87262 3.1820323 28.339987
-69.621147 1.2077297 31.721441
-72.503822 -6.2506652 29.42458
-82.09491 7.3934746 32.003445
-83.798126 -4.3503566 28.587208
-83.118271 -3.2635965 29.889048
-78.192154 -0.84060341 26.714073
-79.045113 5.4308043 22.988052
-83.107674 -3.2525806 29.851286
-75.614403 4.0630393 21.084593
-79.209167 2.1162448 24.197407
-82.895889 1.4385475 33.836098
-72.848114 -5.9962034 28.517847
-75.625038 4.0662365 21.110601
-78.305161 4.1611819 15.166493
-82.53289 0.53620839 27.700481
-77.572929 4.0720053 21.178787
-78.743179 -0.85920101 27.041203
-79.406914 1.5220084 25.444832
-82.893219 1.8150024 30.599344
-71.763077 2.2299201 31.315786
-78.975838 2.3173223 23.241032
-82.106171 1.7135216 35.501904
-83.97094 3.8668022 27.458017
-88.371979 -2.3438549 33.683506
-85.819351 -5.6055446 32.320663
-87.793999 3.8238854 33.732765
-73.635551 3.6737096 36.913696
-76.083054 -1.2257318 36.686516
-82.592659 0.62353444 27.719183
-82.967651 3.896693 33.536369
-89.575882 2.0989876 33.90276
-76.388306 -5.4333906 24.477207
-68.071564 3.7648478 29.022539
-70.139069 -7.9542561 31.467377
-81.194092 2.8865943 34.158783
-79.05349 3.8918872 22.158422
-75.877502 2.3425879 33.636005
-81.890869 1.3058474 35.85788
-82.65094 3.9682961 34.696445
-78.297485 4.171814 15.398495
-73.007843 2.8899338 26.151045
-81.136017 2.7345481 33.417103
-78.721901 1.0980301 27.410925
-76.939621 3.9104698 27.028551
-76.295082 0.3581135 35.252483
-83.407745 -4.1056781 27.146473
-68.369209 3.7687871 29.254803
-68.657349 1.0410491 29.924795
-88.190857 -6.0514588 33.581078
-66.896538 -6.8258762 31.211567
-75.582787 2.2275188 35.557571
-68.053467 3.8020811 30.329447
-68.65654 1.0690141 29.746828
-83.471558 -2.6635239 29.41395
-79.616554 -0.93383718 27.075603
-83.732544 3.1424618 27.429081
-72.680519 3.661387 32.331097
-67.391762 -3.3111525 41.228947
-79.047455 5.4237375 22.966898
-66.887337 -6.9118643 31.169823
-68.58812 1.127242 30.234146
-67.436386 -3.7306774 40.597618
-72.771378 -6.0585256 28.686222
-68.65197 1.0375441 29.783133
-82.88224 -3.1468287 33.142696
-73.055634 3.8865771 25.612896
-84.336731 3.1119871 26.678909
-78.128159 -3.7043979 24.026205
-73.951317 -1.9784737 36.419044
-79.84214 -3.8119583 24.2362
-79.576668 -4.6925426 24.136974
-68.311752 2.0157185 29.83696
-67.44693 3.7948892 29.147463
-66.894058 -0.63161111 28.976248
-68.808739 3.607717 29.44499
-65.594147 -6.0225654 30.922747
-77.612549 4.0887723 21.27141
-75.582932 4.0883131 21.120449
-69.437195 1.0753931 32.137894
-84.633171 3.3038428 27.616619
-67.833694 -0.47068036 28.991318
-68.69323 1.0525475 29.956911
-77.589043 1.5219343 27.78624
-67.235939 0.94280231 29.591595
-78.152512 -1.4734788 25.664835
-66.852554 -0.60489684 29.048222
-69.470749 1.0888656 32.067364
-78.029343 0.13759115 28.25901
-77.560059 -0.68210596 30.518734
-69.11528 3.6361318 30.524052
-77.566734 1.5177689 27.7526
-74.316269 4.0456901 20.89921
-82.619003 0.61693025 27.822073
-75.889313 2.3348467 34.069202
-73.943085 -1.8999314 36.2402
-67.151581 3.7178025 29.245661
-72.201141 -3.2695346 32.631325
-71.743958 3.9809575 22.618696
-66.973709 -0.66152984 30.23525
-83.046585 1.9397413 27.232174
-78.894844 2.1991458 23.248369
-77.546227 1.5203153 27.710993
-74.735687 1.7341207 28.330929
-76.094742 -1.2107016 37.31522
-78.864731 -4.4319663 23.968763
-68.239601 3.7665999 29.791658
-82.549973 0.55476612 27.686306
-73.644897 3.2071483 25.464054
-78.951897 2.2749391 23.385944
-75.703911 4.0241008 20.943222
-73.282333 4.0186653 20.669666
-76.219246 0.22291723 36.181263
-69.303253 1.3742613 29.335852
-78.658615 -0.82349646 26.550945
-79.922676 3.6133261 22.332321
-72.79364 -7.0183992 28.664581
-66.92337 0.76087904 30.958891
-67.967247 -6.1920948 30.545092
-72.048553 2.2610359 33.721931
-78.914848 2.1516733 23.579815
-79.965096 3.9207351 22.042793
-74.636414 3.1717787 30.946255
-80.87365 1.9266415 31.329393
-79.720139 -3.4838214 24.161774
-89.111465 -0.49865711 33.771202
-78.817352 2.4486032 23.306391
-79.03627 -4.2460542 23.821663
-75.221245 4.1129165 19.698383
-79.588936 -0.88358438 26.795963
-75.18338 4.1200285 19.793375
-69.116455 1.4727993 29.703602
-69.034874 3.6104727 30.180737
-73.479187 -0.33936781 36.854706
-69.322456 1.0840396 32.479389
-66.748894 -0.61609757 30.712816
-76.855385 4.095705 28.785933
-74.566849 3.043195 31.783176
-73.872162 -2.031059 37.111217
-69.32756 1.9683181 31.668303
-69.154305 1.930938 30.039955
-84.627075 -0.34081537 32.745453
-68.562401 3.6432993 29.080488
-74.514076 1.6876191 29.805767
-86.589951 -0.45269901 33.061451
-86.086166 -7.8894758 32.980656
-79.673599 -3.578229 24.165001
-79.787834 3.7163334 22.385429
-73.757675 4.0414333 20.81641
-83.697701 2.3304412 27.850365
-78.128632 -4.4677863 24.138107
-85.877647 1.6817238 33.88414
-79.192932 2.3321192 23.076868
-78.277649 -0.86897516 26.839941
-66.538055 -1.1052654 26.598415
-74.540894 3.029717 32.167316
-73.543198 3.9347205 25.48526
-67.618446 -3.3241715 41.434105
-67.153931 3.7038376 28.559334
-66.679436 -0.21484938 31.093321
-77.60495 4.0959864 21.312492
-65.619347 -6.0211954 30.915756
-83.374146 -3.1564121 27.440126
-65.588623 -6.0011864 30.831688
-74.528946 3.0861378 32.048355
-72.972923 3.9110277 25.448662
-66.821274 -4.0647683 42.667
-69.064178 3.6263504 30.692118
-67.023956 0.83367229 30.69693
-72.214149 4.1026764 18.420788
-67.023819 2.6013007 29.566132
-73.653542 3.4392686 25.383324
-82.430504 0.53334242 27.436024
-83.016472 -0.55780846 33.170761
-78.284164 2.2865229 28.510498
-67.25309 3.6728034 28.676079
-66.374672 -1.0115473 30.945095
-66.60054 -0.83153641 29.497805
-66.157028 0.10570885 26.418478
-78.486755 -0.58130884 27.911652
-66.262238 5.3650002 26.702852
-66.56498 3.8426878 26.90304
-74.297249 4.0420785 20.838406
-66.331848 1.207566 26.757095
-72.543182 4.1561103 15.258787
-66.317886 2.4587603 26.575523
-66.356606 1.1936666 26.662552
-72.767899 3.1516929 25.193205
-66.555511 0.33882803 26.488319
-82.840637 0.067319863 32.282204
-82.780869 -0.52433485 32.079887
-77.825844 -3.7797446 23.921755
-67.044647 3.7061069 29.584017
-65.934967 -5.1739478 30.961796
-66.868355 0.94247878 30.633663
-73.559807 -3.2357612 27.690344
-79.893402 3.6077499 22.232498
-66.839645 -6.9545765 33.623093
-75.286522 1.6380184 25.05735
-78.221825 -1.6261506 26.812733
-65.622284 -1.1431016 26.455755
-65.676155 -1.3525565 26.553381
-66.473709 3.7504144 26.901415
-65.943947 3.1013396 26.52042
-73.606758 3.1328151 25.393261
-66.661789 -0.24019137 31.199274
-74.524078 -4.7771845 24.904041
-72.375587 4.1170015 20.827194
-64.724876 1.2422879 26.311043
-69.065262 1.893381 29.837093
-62.04031 -4.3212557 30.682581
-64.240845 -1.334727 26.686062
-65.522049 3.8617613 26.65239
-68.747734 1.0441282 29.79265
-69.10582 1.4469063 29.907303
-63.69735 -4.4265928 30.543068
-78.045158 0.113465 28.195187
-64.887329 -1.8155694 26.8536
-74.510162 -4.7662525 24.853027
-63.845161 -4.0158176 30.829458
-78.075981 2.2638891 28.352283
-72.436462 4.1486735 16.110769
-64.86322 -1.8252163 26.920681
-78.215271 -0.83422065 26.651939
-78.05397 -1.3330612 24.854683
-66.295708 2.4656839 26.595392
-78.389061 2.8287559 22.488628
-72.420494 4.127141 16.17194
-65.971298 3.1747828 26.56218
-77.533615 -0.68160212 30.511948
-66.277756 2.4394512 26.499329
-78.149345 -1.3979943 25.171232
-79.119118 3.7019813 21.920462
-66.608047 -0.64477587 29.4846
-63.742451 -4.274086 30.492342
-73.849243 -2.0019715 37.117237
-66.331833 -1.038028 27.98283
-66.602356 -0.98211139 29.830814
-66.335884 1.1755069 26.577648
-64.315865 -1.3862628 26.832102
-73.621536 3.634222 25.715315
-66.901619 -0.17291006 26.641367
-78.733688 -1.5239449 27.143024
-67.975098 -5.7253256 30.556149
-78.063316 -2.4138379 23.776791
-71.334389 1.4244448 36.980213
-73.960503 2.1011043 26.967289
-75.405022 2.2163796 31.52951
-66.714661 -0.68568736 29.139051
-66.356239 2.4777057 26.344244
-72.318481 -6.2296257 32.289108
-63.695427 -4.4469495 30.652325
-78.25206 2.3178103 28.11512
-73.634407 3.806597 25.538282
-66.791145 3.6928031 29.668587
-72.829826 3.1428816 25.408583
-76.13076 0.31595045 35.900314
-66.962967 0.95584798 30.526508
-74.392509 1.8629858 36.358105
-66.927788 0.014598089 30.358063
-72.441437 4.1416149 16.082819
-68.015472 3.7658939 29.143841
-67.416977 -2.9214785 41.334885
-68.705017 2.3245208 29.295816
-78.223984 4.1577516 15.909581
-66.89061 3.5089824 29.092312
-64.313194 1.1709048 26.312149
-64.986565 0.05092949 26.243784
-64.375107 2.5538034 26.578657
-67.130684 2.1831982 29.30257
-76.182358 3.9420848 32.837967
-64.716507 1.243333 26.362976
-74.68187 -4.5280619 24.273048
-77.950867 4.1419697 18.646799
-67.042519 0.043380305 29.66234
-66.339012 1.182137 26.592865
-79.629639 -0.86390138 26.968824
-77.00843 3.9944375 27.647873
-77.08297 4.0969329 21.337219
-63.66354 0.06438107 26.268974
-71.600677 3.9470677 23.6828
-78.498581 -0.59555465 27.966726
-65.703537 -1.2716633 26.471643
-72.312958 -6.286437 32.15649
-72.237473 -7.0631833 31.84713
-72.231903 -7.0498466 31.844658
-72.639854 -1.8259465 33.101868
-69.1577 1.3943441 29.580482
-75.137032 1.9703842 40.19157
-64.373947 2.4130874 26.525068
-65.021927 3.5482349 26.864397
-77.585251 -0.67263651 30.898335
-67.10479 1.4403639 29.013557
-66.151306 -1.2511264 26.569763
-73.205666 2.6451936 27.022972
-72.239326 4.1900005 20.803925
-66.749596 0.017985132 26.726645
-74.313469 1.7970444 26.166954
-77.611969 1.8621519 27.889271
-66.456673 0.75015879 32.367867
-77.547806 1.535036 27.89423
-78.15728 -0.83562142 26.643789
-74.991333 1.8318819 32.52874
-72.01825 3.6532321 31.55879
-64.803902 -1.2779531 26.735889
-62.704487 3.7780001 26.593046
-68.345314 3.7748165 29.165867
-76.352432 -1.8540419 27.826023
-64.823067 -1.8338993 26.807001
-63.647217 0.069842272 26.241863
-72.511314 4.1779842 15.300392
-72.077614 1.9921066 32.514565
-71.583885 3.9677641 23.6215
-78.102524 -0.66555792 28.586319
-72.531349 -1.6690398 32.438499
-72.512657 -7.1916766 31.894815
-72.037521 1.9883952 32.357784
-62.505898 2.5623562 26.499546
-62.728878 3.7772691 26.599607
-61.426807 -3.836297 29.592924
-65.643692 -1.3349648 26.625374
-72.059525 1.9719191 32.284512
-66.521805 -0.90078449 30.140366
-61.461048 -3.7437892 29.443769
-63.509636 1.6995014 26.413948
-71.537704 -6.8165483 37.221378
-76.342735 -1.9771612 28.753099
-67.922058 3.7455826 29.350563
-69.656342 3.598223 30.417255
-73.614281 3.1540089 25.387375
-75.069038 4.1451588 19.822182
-65.777786 3.2169552 27.096432
-63.740799 3.4979982 26.930225
-67.198914 2.4090931 28.59104
-73.934311 -1.752299 35.786587
-74.618462 1.7640065 27.384327
-73.615425 3.2130294 25.22999
-63.609734 3.6957645 26.863094
-77.584213 4.079947 21.246418
-77.613403 -0.26025432 29.988089
-66.529572 3.8198977 27.65254
-65.513962 3.8088546 26.727539
-64.994644 3.5624859 26.884729
-69.649727 1.9149698 31.771057
-74.379204 -1.2841238 38.668819
-63.998123 -5.1693826 27.779388
-64.997482 3.5607166 26.910759
-69.702995 1.4100599 29.278982
-67.189377 0.96319699 30.219006
-76.244392 -1.1178849 35.700211
-74.158005 1.8196648 25.636616
-73.229706 3.646028 25.348864
-63.549328 0.19374652 26.243423
-66.29258 1.1996199 26.916285
-61.255108 3.2616866 26.909353
-64.80526 -1.2642906 26.736572
-59.883148 -0.14273874 30.615997
-66.683701 -0.16308677 31.12027
-63.532013 1.7650293 26.424595
-72.300247 3.7386119 32.399307
-62.34964 3.6402421 26.441788
-62.990662 1.9646049 26.490845
-64.391373 2.5429931 26.569923
-72.903954 3.854039 25.112442
-62.400738 3.6121316 26.438347
-62.536217 2.5412369 26.597281
-61.849831 0.871301 26.712952
-61.518974 -0.044716366 26.638432
-67.035736 0.96243072 30.62932
-58.317879 -4.4479604 32.146072
-62.868507 1.8007984 26.433821
-73.757011 -5.9238329 28.356052
-62.575859 3.5502937 26.03228
-62.001858 0.93852878 26.381935
-67.121536 0.95145971 30.362125
-75.839661 1.6502719 29.024368
-60.689869 -1.7438446 29.387547
-60.299965 -6.3035579 30.313627
-71.949982 2.0403924 32.515217
-69.760834 2.0045359 34.010395
-62.411575 3.5500443 26.554008
-63.512646 0.94665623 26.395103
-62.536819 3.4718931 26.326092
-69.119141 3.5954812 29.997446
-64.946838 3.5647845 26.921911
-74.109589 2.9941025 27.997871
-63.773232 0.09706305 26.226707
-66.297356 2.4259603 26.73258
-63.866955 3.8071558 27.006159
-74.43988 1.7768321 26.718975
-74.509605 4.0781898 20.790701
-63.487667 1.6231511 26.407379
-73.619087 2.2795293 25.844023
-63.155979 -4.7922068 31.835592
-66.116852 3.1298709 25.871813
-68.812141 -3.3586791 41.851231
-67.080788 1.715143 29.408056
-71.998962 1.5191585 32.528465
-63.791412 -6.168489 31.210077
-80.77002 3.6675093 33.144764
-64.416176 2.547925 26.44953
-71.830475 3.9857492 22.107801
-60.507587 2.9682729 25.403997
-61.947662 1.0621949 26.651056
-76.06208 0.44015318 34.219433
-63.16407 -1.2222456 26.233198
-67.574821 -6.7381468 30.293634
-71.986076 -7.1020403 32.716938
-73.68837 -5.9323211 28.317959
-53.279427 -2.5406575 38.879932
-60.446743 0.17488825 27.037407
-59.996906 -6.1006699 27.140671
-70.656273 3.8058829 32.017319
-67.901352 -6.7092314 30.393084
-61.444202 -0.035716493 27.191959
-62.027931 1.0628664 26.673004
-74.371857 4.055521 21.045666
-63.704716 -3.7804914 30.825768
-61.087261 -0.10347952 27.737677
-72.641502 -1.7734898 32.762627
-65.013695 -1.7523259 26.819935
-72.832108 3.6082368 25.214655
-61.735836 -1.2075002 26.991146
-63.807446 0.04189704 26.332615
-60.245251 -0.30835235 29.695585
-65.584206 -5.9451861 30.634508
-73.321411 3.7914941 25.083916
-61.143341 3.2566605 26.857742
-72.761673 -1.8704259 33.105083
-66.537926 0.31773415 26.640884
-72.284592 -7.0435386 31.884827
-66.530594 -1.0879661 26.331081
-63.531803 0.88329905 26.365459
-72.386101 -6.399291 32.593807
-76.14669 0.47936475 34.103661
-77.843597 -0.084410079 28.27305
-62.322227 0.37145105 26.374191
-73.14341 3.538095 25.406878
-72.92955 4.0936332 20.73288
-66.518013 1.0739174 27.116653
-60.29427 -5.8700113 30.377121
-64.697227 1.2504071 26.386436
-61.58049 -6.0398369 30.468254
-77.53334 -0.71136045 30.426168
-66.581009 -4.5898123 30.910511
-77.550819 1.8544084 27.847145
-70.482346 -7.9592142 31.597679
-60.502876 0.18835342 26.833931
-67.394936 3.8644483 29.948093
-73.125214 2.7010906 26.04727
-66.391052 0.17899089 26.493172
-66.569679 1.0345938 26.57967
-73.092354 2.6692719 25.802902
-60.684654 3.5851073 24.897318
-72.333214 -6.3444099 32.182159
-59.291645 -5.9964366 26.708256
-72.33268 3.7925034 32.502045
-59.884804 3.7643075 24.882404
-53.286076 -2.5132985 38.874336
-76.156601 0.44129908 34.499897
-60.176258 -2.324501 30.656895
-67.56543 -6.7786875 30.335045
-72.592171 -7.2068267 32.593037
-68.707314 1.0692499 29.837631
-68.530563 3.1949041 29.494867
-60.708344 3.533747 24.94331
-72.825714 3.6406779 25.222126
-74.167984 2.2396474 27.680561
-72.911232 3.1545961 25.635292
-59.793617 -4.5470371 27.637833
-72.979858 3.0981934 30.158638
-69.185951 1.9439707 30.409092
-60.483543 0.19497432 27.198383
-67.74353 -0.39212871 27.608158
-72.957069 3.1602645 25.974884
-69.159081 1.2458533 30.787022
-60.556236 3.5730302 25.494053
-62.268478 3.6771007 26.368353
-73.458191 -3.3169744 27.765011
-76.86702 -1.4094533 40.602219
-61.321892 0.45197204 27.142769
-63.79837 -4.2704239 30.93211
-62.235428 -4.6005974 30.809769
-69.296112 -7.7436428 33.707066
-63.431694 2.0561049 26.471352
-72.039047 -7.1152906 32.816029
-63.390179 -6.0232444 30.625477
-59.283348 -5.9724817 26.688499
-60.448803 3.6784341 24.648056
-60.496403 0.20715065 26.982101
-71.701546 1.4779187 42.771935
-60.598469 3.5118129 25.090454
-62.886185 1.8060082 26.550163
-66.081093 -1.4427079 27.259714
-62.929615 0.23863219 26.348476
-62.429996 1.1373223 26.536522
-62.369301 3.0567787 26.502941
-69.047882 3.6066313 30.415155
-67.074936 0.93953198 29.962818
-67.148903 2.278554 28.920229
-64.690178 -1.1763737 26.614708
-60.432327 2.6135972 25.560701
-60.515228 3.7785468 24.89185
-58.764122 1.663834 26.207151
-60.295456 5.0710082 25.239151
-60.612415 2.5268342 24.935009
-72.995605 3.5216513 25.154417
-69.061005 3.6047349 30.337446
-60.434006 3.3533826 24.576996
-59.972691 3.4766901 24.731697
-73.771538 3.1600916 32.247375
-59.198425 6.0371122 26.177332
-59.993782 3.5212066 24.698917
-63.501686 0.89812744 26.275023
-77.80011 -1.521144 41.583298
-59.739536 1.6718382 25.449448
-67.190765 2.2202725 27.705019
-67.057541 1.4815013 29.959892
-59.928383 -3.2205634 27.15004
-63.475231 2.0348072 26.000034
-60.592491 2.988553 24.963415
-58.704472 -4.2064447 31.19417
-72.43335 2.8393683 27.567387
-67.681458 3.4064336 26.709616
-75.127243 1.6432275 26.799709
-62.947277 1.9806958 26.509785
-62.553505 2.5543718 26.509026
-64.373955 2.3024397 26.661182
-73.452431 -4.9170904 28.276905
-73.811806 2.0507643 25.746536
-63.929634 -3.4425247 30.997379
-72.30616 3.2467427 30.910908
-67.007584 1.9340453 29.439495
-62.073997 3.7182112 26.656261
-58.952385 -4.8763809 24.672182
-73.692978 3.4819002 32.373028
-57.671761 -0.4877086 24.82568
-74.042259 3.1903112 33.176609
-59.029613 -4.7753305 24.937895
-62.165241 0.43568605 26.500551
-66.803596 -0.075219713 26.519638
-61.268684 3.2628534 26.884516
-59.941177 3.4788349 24.74411
-64.293007 1.8571589 26.373028
-61.445065 -3.7126904 29.36796
-60.505661 3.7568209 24.885094
-60.439056 0.15978314 27.171766
-61.457829 0.32886189 27.098061
-66.032639 -1.9725816 30.985849
-60.205574 1.4380033 31.019566
-64.293945 1.8257028 26.483742
-59.16637 1.9548888 27.283043
-67.020714 3.3415589 25.609941
-63.203159 -1.23177 26.254368
-60.598907 2.941761 25.101393
-73.657501 -1.7932047 35.458721
-59.81292 2.0533583 25.529236
-66.092178 -1.8326554 30.532238
-67.056488 -0.31690538 29.519739
-60.614777 2.9621003 24.979422
-60.612007 -5.6967325 29.14241
-60.980171 -5.7026262 29.241142
-58.992447 -4.8160915 24.959238
-67.017677 0.96267855 27.820797
-67.750671 -0.37769049 27.201107
-61.22422 3.2578845 26.948208
-61.45805 1.4592741 26.941824
-61.495667 0.39763629 26.681681
-58.040981 1.7453735 28.53233
-60.094227 3.258306 30.011503
-60.288166 1.6126919 30.850922
-59.811935 2.0843012 25.678291
-61.795609 -1.0994684 26.557043
-59.413254 1.7659892 25.444244
-60.263657 5.0916619 25.306501
-68.747475 1.7544705 28.30015
-62.987217 2.9978433 25.871706
-60.391747 2.4348512 25.165197
-60.364223 3.6547494 24.545933
-60.571838 3.0220242 24.893606
-60.512421 3.6491208 25.320385
-66.60804 0.30514294 26.753822
-63.562923 0.49474594 26.300985
-68.542274 3.2538006 29.99054
-60.476196 3.7285705 24.745182
-59.444473 -5.1336789 26.686844
-61.206604 3.2323649 27.014151
-64.685181 1.2584941 26.391222
-65.084297 -1.7119856 26.846149
-66.973961 -0.26709634 26.956499
-68.514465 3.738739 29.47241
-68.521606 2.9501696 29.470493
-72.268227 3.6313417 32.784615
-66.147812 2.6783884 26.231449
-60.692272 3.5244355 24.738743
-60.228256 5.0996919 25.360851
-62.67548 2.7752652 26.604309
-70.336029 -7.0572848 31.81616
-71.367706 1.5411209 40.432415
-63.425888 2.0677578 26.507133
-68.541252 3.1157327 29.672386
-61.902157 -1.4552913 28.454039
-63.634956 3.9036083 26.996069
-68.95726 3.9908803 33.934597
-59.506462 -4.966825 26.292225
-60.070076 3.5578082 25.400446
-64.659836 1.6936963 26.393492
-72.858131 -0.58852696 33.983044
-61.366257 -2.3330238 30.670183
-55.896114 1.7367556 25.693361
-59.594826 -4.8027172 26.598274
-56.9874 2.4904485 31.062088
-60.165257 1.4332292 30.771107
-64.365326 2.3687766 26.560452
-62.617439 -4.5205364 30.41176
-60.206306 1.4951986 30.571764
-57.450161 2.9190817 30.935162
-59.030613 -4.7644906 24.847364
-58.839027 -5.0145855 24.291401
-57.700481 -0.48108357 24.807758
-57.483711 2.9568782 30.783752
-59.779785 2.105772 25.683641
-72.123085 1.9972043 32.597626
-60.264469 0.28229529 30.235575
-66.090797 -1.8307709 30.393751
-66.860054 2.6417012 27.265316
-73.416611 3.4923651 35.192223
-66.994728 1.9632035 28.902641
-67.272797 0.97010463 28.837013
-57.517906 3.0175796 30.705299
-67.728142 -0.3737314 26.762352
-60.107521 -3.8120222 30.639919
-61.862507 0.85588574 26.574514
-61.892288 -3.4720566 30.549948
-62.333633 -4.5810938 30.867941
-59.764603 2.1373994 25.621227
-65.288925 -1.1485393 26.500446
-67.763 0.95529145 31.889469
-63.061047 3.0084786 26.632479
-64.997681 -1.3510751 26.707277
-62.50935 2.5554059 26.532698
-62.625664 -4.5320396 30.522003
-62.994476 1.9369276 26.640202
-62.810356 1.7747424 26.481098
-64.360573 2.3731062 26.512852
-55.539356 1.2441466 25.637503
-60.064716 2.5973151 26.192701
-58.546585 -0.1158841 25.220459
-68.417679 3.7790904 29.494793
-73.442848 -3.3136315 32.862274
-64.377876 1.1514391 26.366577
-67.823669 3.2447493 30.031393
-57.122425 1.4913989 27.57612
-56.675915 1.5036894 28.722303
-66.272842 -1.985714 30.759617
-66.937851 1.9640725 28.092136
-55.52763 1.6182978 25.706226
-55.065102 -1.014331 24.522116
-55.055294 -0.93995583 26.057156
-61.609035 0.27582732 26.561825
-61.730003 0.098663956 26.344044
-59.113564 -4.2172661 22.796547
-67.728043 -0.38054827 26.969357
-57.472858 2.8892846 30.711325
-55.056538 -0.94116145 26.070375
-55.87212 -1.382575 24.434792
-66.845619 2.6608706 27.163689
-58.819344 -5.023994 24.973757
-55.051598 -0.45423412 26.008463
-54.342655 1.9999505 26.178574
-55.568581 1.2375425 25.663588
-61.61356 0.30750391 26.392851
-67.862206 1.8137481 30.038307
-61.480782 0.024462109 27.395481
-57.55373 3.32039 30.563925
-55.065163 -0.92880881 26.076124
-55.395752 1.6338401 26.132853
-57.537594 3.3038149 30.691622
-67.676956 2.522141 29.508259
-61.430164 -3.7605567 29.514072
-59.793354 -1.536104 31.013048
-55.034454 -1.0414441 24.639961
-66.355736 -1.9286253 31.038681
-67.702271 -0.34888339 26.720617
-66.83577 0.82207429 27.389465
-59.15789 1.6359295 26.073399
-54.895416 1.9507811 25.969389
-66.944412 1.8851497 28.668299
-64.937248 -1.8019679 26.774055
-55.865841 -1.4158776 24.427246
-55.925861 -1.4026176 24.375135
-55.686867 1.3531159 25.496544
-66.890091 -0.24012193 26.589424
-60.612202 3.0103457 24.899105
-61.434448 1.4869218 27.479946
-55.297897 1.443265 26.457232
-55.832436 -1.4639349 24.715784
-57.489304 3.02141 30.932201
-61.592888 -0.1569557 26.639809
-61.255997 3.4061708 26.833473
-59.846161 2.0652857 25.357855
-66.876633 -1.0440555 27.5774
-61.909767 1.0618775 26.905109
-56.005039 1.4457908 24.872046
-60.147915 -6.3684626 31.50297
-65.704292 2.3371277 26.448582
-60.067764 3.5763483 25.504351
-58.092804 1.3882886 25.025015
-60.07251 3.6442928 24.732204
-62.676941 2.1587727 26.459572
-64.808128 3.0148852 26.445522
-63.546833 0.87504137 26.323175
-63.972744 3.8407388 26.758877
-64.900215 0.11542097 26.38282
-62.150925 -4.3552547 30.220406
-60.149376 -2.4467709 30.63555
-59.970074 -7.2400417 30.752783
-59.867722 3.7081475 25.142395
-66.948174 1.1844662 29.083269
-66.945633 0.93728125 28.454163
-61.437344 -3.7578917 29.548103
-56.066837 -3.8940182 21.238701
-61.735672 -1.1497172 26.510799
-67.794838 1.8134785 29.651203
-60.264221 -5.8898277 30.147339
-61.431103 -3.7363853 29.481377
-55.889507 -1.3802872 24.423561
-65.984657 -2.1618669 30.396978
-67.806351 -0.4488892 28.936693
-55.525593 1.6211139 25.7479
-66.878937 -1.0458339 26.899796
-54.56089 -1.3886206 24.456404
-56.083107 -3.9002321 21.258747
-76.456841 0.30108607 41.27977
-62.197472 -4.5360045 30.739449
-60.51281 0.10942641 28.425171
-54.555252 -1.3931333 24.501314
-68.003502 3.3211598 30.910387
-65.8246 4.0002561 24.444698
-61.816486 -1.12779 26.607853
-60.038422 5.2570791 25.977146
-66.833168 3.3309176 26.850483
-66.789124 -1.7685407 29.912569
-59.539127 -5.123004 26.524902
-55.03344 -0.86257482 26.119953
-54.620876 -1.3288678 24.476812
-62.050171 3.6578681 25.940857
-59.135742 6.1802349 26.620951
-60.217556 3.5118241 26.083046
-54.474682 -1.4564633 24.938232
-55.068947 -1.4011532 24.465189
-67.865799 1.8655791 29.883251
-61.443821 1.4272116 27.407835
-67.7649 1.8431365 29.953444
-55.088783 -1.3599669 24.493906
-61.588051 3.5679288 25.09207
-64.777016 -1.2007663 26.850937
-58.490784 1.6011868 27.381361
-58.988678 1.6189986 26.624344
-55.067219 -0.49436933 25.912842
-69.687531 3.6504138 30.89019
-56.757614 3.5138793 30.354177
-61.377953 -2.3475404 30.612331
-58.992668 1.488685 26.739113
-67.202255 2.2424254 27.774174
-59.798584 2.9681067 24.515491
-66.494705 -1.1115682 26.740604
-67.862808 -6.7199211 30.347279
-72.405197 -4.3310018 32.203667
-62.489937 2.8618977 26.418781
-63.595409 -3.8260899 23.30072
-55.851151 -1.3703284 24.360748
-57.511894 3.3668756 30.539371
-64.330002 2.9606915 26.636381
-56.331566 -2.8923168 27.51321
-62.603691 2.7274621 26.618141
-63.780319 -4.2821093 30.829313
-61.44059 -6.2138205 30.739096
-54.484779 -1.3774142 24.51659
-55.474812 1.8290281 21.12801
-71.860847 1.6206783 34.162907
-55.948647 2.5993361 20.461529
-55.810555 1.694205 21.460823
-54.537247 -1.3631222 24.388693
-60.427605 0.11692485 28.7882
-60.17178 1.4405661 30.546331
-66.880806 -2.0424218 31.459635
-66.874191 -2.1245816 31.386341
-71.263016 4.0026894 33.914513
-54.411003 1.1355807 25.973534
-56.150547 -3.1377401 21.423431
-66.663452 -1.8929172 29.92944
-60.131615 -0.24142356 31.340485
-68.928688 1.0628483 30.541189
-55.016209 -0.71613991 26.043894
-64.369896 3.7587676 25.988461
-66.641556 0.18045887 26.715981
-69.639954 3.6626878 31.030319
-59.851181 3.6785359 24.465862
-62.567741 1.0299376 26.614025
-67.847176 3.6622975 29.056704
-59.235004 1.62392 25.082027
-66.447136 0.15377426 26.610062
-59.218773 1.6048886 25.207573
-67.888229 -0.48057282 29.31175
-65.636154 -6.2144046 31.298649
-59.465366 1.8312511 25.530117
-55.538654 3.4454322 19.675787
-55.467415 2.4848807 20.335886
-55.701134 -1.4940891 25.127033
-55.032116 0.39923674 25.898521
-65.716896 4.0125713 27.516518
-71.102417 -8.4392586 36.014751
-61.594238 -0.2335106 27.369024
-55.924129 3.618927 19.783295
-49.187523 0.99457389 31.179089
-55.350891 2.2573104 20.817066
-55.773422 2.505275 20.431793
-59.85141 5.6028385 25.787897
-59.778473 3.4254835 24.802746
-61.586231 -0.21077381 26.512276
-55.441216 2.5009732 20.453598
-59.882698 5.5345192 25.554132
-62.140713 -5.9984846 30.424387
-55.78614 3.0411458 20.579023
-55.777687 2.494493 20.402546
-55.588535 5.1711979 20.434219
-59.078365 -3.0802951 37.25135
-55.880413 1.6828675 21.211594
-55.988194 3.6287098 20.094913
-55.725483 2.9377868 20.47246
-67.826393 -0.44069234 28.895962
-55.164108 1.7756795 21.11544
-68.780563 1.0198117 30.032547
-61.892639 0.87226582 26.597588
-55.554928 5.172215 20.568882
-66.907265 -2.1078532 31.064064
-54.687344 1.9727664 26.314192
-64.671494 1.6760149 26.406424
-63.533943 2.9025128 26.644753
-64.328835 2.975276 26.652948
-57.814564 -4.1539435 21.700542
-61.440346 1.4400917 27.203495
-66.778008 3.5790706 27.400311
-63.628788 3.6374748 26.857212
-54.963486 -1.0787295 24.709112
-60.146286 -4.9867959 31.074923
-55.757576 1.2984619 25.632664
-62.548161 2.8517361 26.532763
-55.7575 1.7089075 25.948227
-66.528076 -1.1245151 26.84553
-61.283302 3.6545715 25.869225
-55.419231 2.5743504 20.546778
-65.861099 0.015287134 26.380186
-67.789925 1.7606502 29.504066
-55.954979 3.5963225 19.649303
-57.478962 4.3533597 30.542307
-66.657669 0.89953661 26.818159
-55.096962 1.7352107 21.289919
-55.773392 2.8873787 20.200459
-61.740437 -1.1286924 26.413456
-55.045517 0.37675944 25.930378
-64.713402 1.6708661 26.477242
-56.176811 3.5301781 19.242771
-65.641205 2.9451001 26.502831
-58.947029 1.4471598 27.37254
-67.709442 2.4808941 29.547729
-69.986893 -0.95775914 35.767239
-61.923004 0.90326971 26.738369
-55.945469 3.0468125 20.333536
-55.045017 3.3506846 19.654772
-64.290421 1.777364 26.424047
-55.182365 1.9347328 25.113268
-60.348034 3.5091982 25.087181
-62.210503 -1.3167299 26.386993
-59.776539 3.643805 24.809217
-55.497971 2.2348011 20.391466
-59.790424 2.9819112 24.877653
-55.091892 3.3215122 19.565733
-61.600986 -0.17211568 26.902122
-66.499252 -1.1088229 26.649757
-55.478115 2.2682343 20.443457
-66.621597 3.5250559 26.75383
-65.758568 -1.2408291 25.511057
-60.214012 3.5083296 24.817612
-60.582031 2.9770808 24.859108
-60.575714 2.9611218 24.74633
-60.242847 2.4301064 25.170801
-55.086056 -0.90258843 25.939034
-55.46175 2.4903412 20.391605
-55.426315 2.5073357 20.534222
-55.650978 3.6943195 20.527277
-59.020416 -4.7454977 24.973763
-59.034149 1.5515302 28.597345
-55.544201 2.0608187 21.111946
-55.459713 2.4850473 20.588245
-55.853493 2.8926871 19.921825
-67.684219 2.6640737 29.522148
-55.466419 2.0629377 21.187233
-58.981976 1.5372226 27.917984
-59.149479 6.2338171 26.549051
-65.314041 -1.2846544 26.618803
-65.581009 2.9485643 26.190031
-56.147148 -3.0884051 28.3309
-64.396332 1.1704941 26.527317
-70.77179 3.8029432 32.31274
-65.407417 3.6270123 26.585257
-70.969627 4.073071 34.811722
-62.697517 -6.062829 30.687849
-57.467785 4.0862298 30.753019
-63.09425 3.8332508 26.63974
-55.927029 2.9837921 20.104706
-49.706734 -2.5553584 29.562292
-63.048153 3.0123448 26.729843
-61.272125 3.5337341 26.961475
-55.63163 5.1008773 20.243721
-54.702778 -3.9228315 21.11661
-58.774639 1.2907693 28.38669
-55.097179 -1.3621609 24.487381
-49.657055 -3.7965977 29.823133
-59.252098 -2.8084517 35.523651
-60.764511 3.1340418 26.183434
-59.124378 -4.2215052 37.336761
-68.91201 1.0232816 30.596577
-56.095871 -3.8418114 21.111282
-54.579491 -3.162004 21.287502
-55.461563 -3.4830246 20.787279
-61.576416 -0.17274947 26.795828
-56.95385 2.4480848 31.306835
-66.504707 -2.6426532 31.853056
-55.591129 2.0398197 20.875711
-55.071548 3.3737185 19.82151
-49.760025 -0.011606053 29.69919
-54.941101 3.0743003 19.755905
-67.230171 0.10479548 28.675762
-55.425293 1.7502047 20.625753
-67.870468 1.8964288 29.883535
-61.864037 -1.0658833 26.38546
-55.786709 2.5081058 20.361624
-54.5994 -0.87388074 25.607529
-64.707481 -1.2591913 26.866835
-55.882851 3.1179116 19.485176
-54.666595 -3.9364204 21.185211
-57.261166 -2.7735672 38.622505
-56.296227 3.2713521 18.62471
-66.249931 -2.51829 31.174232
-64.108582 3.8061171 26.300194
-65.104065 2.3140416 26.493168
-69.290405 -7.2474675 32.322449
-56.132294 3.7184758 23.933048
-65.663322 2.9384134 26.507381
-66.162399 -1.395033 27.080563
-60.281643 -6.1591287 30.388195
-65.169029 2.9026244 26.505062
-65.840286 0.11746984 26.376972
-62.036774 -6.2623763 31.419943
-48.442909 3.3628669 29.982235
-65.033844 1.7261286 25.139099
-57.886543 1.4036273 26.825373
-50.53883 1.588686 23.755089
-66.055199 -2.5182869 30.988605
-50.562664 2.3627152 29.600876
-49.788383 -2.6156101 29.725788
-55.145802 3.7062879 19.768442
-65.824142 -2.1724002 29.253122
-49.612877 -3.8385305 30.080685
-49.723228 -2.7787991 29.860497
-57.51638 2.9863596 30.496433
-49.841595 -3.6856203 29.500406
-49.674767 -2.0606411 29.940424
-64.454575 1.1748068 26.384266
-55.217224 3.4412618 19.658167
-65.165321 3.866668 26.810356
-55.555119 2.0034621 20.951147
-55.116276 3.3271704 19.606987
-55.962223 3.5911603 20.019451
-55.029037 3.7491446 19.963858
-64.326355 1.808965 26.30438
-55.616955 2.07991 20.968744
-65.678558 2.6804755 26.542738
-63.53772 1.5844975 26.402618
-65.938751 -3.4261081 30.952169
-60.573696 -6.0159659 30.17227
-64.068489 3.7933519 26.663168
-56.939827 2.2226267 31.222155
-58.810444 1.4377964 27.752745
-63.529701 2.3723466 26.498528
-66.860413 -6.9451227 31.195402
-66.773193 3.5980005 27.456886
-62.46553 2.6899478 26.472261
-63.878006 2.1385179 26.826698
-55.77037 2.4812715 20.528126
-50.40303 5.9245071 24.454241
-55.295708 2.0771012 20.893475
-62.370712 2.267133 27.157856
-49.795116 5.4126363 23.642948
-55.623684 1.2367125 25.151932
-50.017517 1.8996483 23.6535
-63.872269 2.1946003 27.222889
-61.672268 -0.89765638 27.115223
-55.574883 2.0060625 20.871675
-59.153282 6.6233225 27.638332
-58.953911 -4.3284369 37.916927
-61.059113 -6.0444727 30.467747
-49.881596 5.2587886 23.439854
-61.577347 0.056109507 27.317272
-50.272655 2.8125441 22.902689
-61.6478 -0.18952288 27.180529
-50.446205 2.7582111 29.318157
-55.691551 1.2391047 24.725599
-50.072723 3.6021371 22.868244
-56.100029 -3.7989655 21.032486
-49.678024 -3.5158954 25.840433
-54.442371 -1.4428722 24.856195
-50.552715 4.0929708 29.132683
-59.184948 6.6742997 27.953699
-59.933319 -3.3591459 26.768929
-55.33424 2.081728 20.886602
-50.055565 1.9167079 23.593719
-50.551414 1.5839185 23.813854
-59.666031 1.5286145 28.899069
-59.200142 6.7488298 28.180086
-55.666229 3.6759913 19.605438
-49.648132 -2.8506298 30.097603
-59.691437 1.3628747 31.467249
-59.995377 3.2679424 24.446404
-50.710884 2.8804362 28.468801
-59.89653 -3.4252741 26.557846
-59.214127 6.573997 27.687157
-64.755226 1.8125634 25.003805
-54.452763 1.807821 22.819689
-55.748821 1.7919695 21.541555
-58.992302 -4.908875 39.386047
-62.023602 -4.3078141 30.702499
-59.122768 6.5660815 27.414597
-55.911575 2.9405546 20.09642
-49.246746 2.5977764 22.196926
-55.927551 3.5803816 19.73333
-49.782188 3.4109795 21.942238
-55.870701 2.9025173 20.148611
-59.824493 -3.345885 29.821768
-49.499397 2.7911668 22.828297
-61.571777 -0.51965052 28.849003
-59.803524 -4.5958643 25.748447
-53.834595 1.5157431 25.333256
-49.963268 1.47224 26.724813
-61.626125 -0.83923805 26.951702
-55.617504 5.1099162 20.297268
-59.949776 -3.4839544 30.605644
-52.752857 -4.2955394 21.124285
-58.882538 -2.9464386 36.645962
-55.10006 -1.3657798 24.5541
-55.941971 3.5591438 19.744547
-58.992989 -3.8458226 34.991787
-49.422295 3.3811817 21.626856
-55.305908 2.0766101 20.888269
-55.511898 3.58248 20.234283
-49.511494 3.4569516 22.339901
-58.974377 1.4218075 28.243065
-65.435493 -6.1990829 30.839493
-59.595684 -2.6810188 25.796631
-59.84761 2.0612378 32.190216
-50.29277 2.8772426 23.027718
-61.675751 0.24058458 29.324703
-59.844593 -3.1268883 28.933201
-50.017719 1.9449474 23.712379
-55.747482 2.4740202 20.515484
-61.341682 1.1831923 29.436413
-61.799656 0.25094485 29.819162
-55.953209 1.3129373 22.828806
-59.211632 6.8072815 28.330727
-55.93235 1.6462106 21.17202
-55.252388 3.6188207 19.757629
-55.325859 3.6598039 19.693277
-55.002182 -0.56943524 25.947033
-49.632912 -2.24318 29.766174
-64.284798 1.2944971 26.344252
-63.685757 -3.9255719 31.314116
-55.950603 2.5915809 20.506615
-62.641464 2.0954137 26.498192
-62.571262 -1.1799543 26.09989
-65.95137 -4.886692 30.867886
-61.73436 -6.0887523 30.698149
-49.196949 3.6793265 21.88538
-50.48946 2.4250083 29.796545
-54.721912 -3.9073589 21.081772
-52.132629 3.6332371 31.977592
-50.400524 3.3922007 23.168898
-55.32999 2.0793269 20.94648
-55.042686 0.34873754 25.843128
-49.739384 -3.7100191 29.797569
-50.460953 2.6843948 29.111866
-50.025223 1.9144727 23.547276
-55.858849 2.8579643 19.75617
-59.835159 2.9185405 25.006474
-44.238701 -7.2062116 28.993374
-59.843258 3.6015983 31.051815
-53.891312 1.2213756 25.458023
-55.775112 3.7665365 19.851505
-44.25919 -7.169426 28.963566
-60.238991 -3.4938681 30.767258
-59.850964 3.5712333 31.092999
-49.38702 2.6046298 21.827396
-49.42627 -5.9388824 25.633661
-59.805473 1.2080456 31.047285
-55.754967 3.7545166 19.813456
-59.933495 3.5975113 31.508816
-49.34095 2.5939736 21.921835
-55.862484 2.9413404 20.266092
-49.518085 2.803606 22.791737
-50.299412 2.8773117 22.821148
-50.500305 2.7594991 29.132082
-55.741112 2.4521015 20.329685
-50.021114 3.5743098 22.92371
-49.442745 3.3782291 22.237856
-60.216618 1.3620566 28.715069
-60.558815 3.5302474 27.934044
-62.552063 1.0535951 26.46517
-55.597759 5.1468282 20.373646
-54.568123 -3.1729679 21.261078
-62.940109 2.4279585 26.493134
-62.688099 0.032376543 26.550812
-63.543144 -5.8550458 30.08316
-59.294197 -2.9591908 27.726509
-61.696564 -0.097606137 27.130415
-50.567505 4.0102992 29.10817
-60.188286 -2.3125048 30.675905
-61.575714 1.3776511 30.324242
-49.417477 3.4248996 22.085438
-61.838779 -0.072025672 29.620125
-55.817612 3.7962489 19.933962
-47.06768 2.0248446 21.417017
-48.33567 0.55401337 21.412186
-50.57095 2.3646302 29.27388
-61.789684 -0.089346886 29.53825
-58.752159 1.2355489 28.372412
-60.081402 2.0665729 25.694202
-59.118446 1.4616131 29.455406
-54.544449 -0.93355107 26.263083
-55.878922 -1.4062283 24.506142
-60.759434 3.4912992 24.826326
-47.687534 -2.3714063 21.36356
-49.627625 0.70103514 35.738625
-48.340805 -0.011629603 21.393015
-50.607994 3.3251178 29.058437
-55.830956 1.4029994 21.978695
-62.747025 -1.4749545 30.168428
-48.317913 0.49757358 21.423901
-48.316055 -0.019374147 21.361494
-49.694675 -2.1319973 29.633591
-55.976089 1.6207801 21.070545
-62.203934 0.38839048 26.724918
-53.877159 1.218109 25.383089
-60.669575 1.1235247 33.418346
-62.251755 -1.2851276 28.256416
-48.318031 0.48319125 21.395969
-53.852463 1.3082266 25.636292
-59.991005 1.8374211 26.52096
-47.664848 1.4291472 21.530159
-59.224831 -4.0764952 23.312973
-62.397797 -1.2361095 30.54916
-48.306015 0.005785096 21.420322
-55.866161 2.9471107 19.863087
-49.579605 2.7964292 22.539158
-55.918385 -1.415884 24.596861
-56.153488 1.6492683 21.882526
-49.166054 3.6267233 21.747915
-50.187752 3.3317983 22.728739
-50.006279 1.4571774 26.566925
-59.975185 3.4927454 29.296864
-48.409668 3.7273786 21.837967
-48.33342 -0.040775105 21.408775
-58.839897 1.2173663 28.935404
-55.079788 -1.0430321 24.627747
-49.440628 -4.2884316 31.666143
-47.702049 -2.3675225 21.341751
-55.05825 -0.91503119 25.740871
-46.733837 1.4699919 20.703476
-48.33691 -0.040294997 21.429359
-52.918476 -2.8380141 27.198746
-55.532684 1.8468148 21.299484
-46.573341 -2.3388977 21.117714
-55.613781 3.3723891 19.515656
-47.664581 1.4747503 21.490673
-60.056824 2.0763669 25.590668
-61.73394 -0.14093271 29.392326
-54.80492 1.0931649 25.450325
-52.690842 -3.1487191 27.889671
-46.679901 0.53719985 21.181339
-55.513096 1.8704441 20.978558
-46.544643 -2.3544171 21.22937
-47.652298 1.4373375 21.445267
-47.799412 0.63338929 21.42111
-46.656784 3.1609037 21.114204
-46.61903 1.4468032 21.105808
-46.738922 0.55327511 21.078289
-59.123997 0.29154214 27.074499
-47.691837 -2.3700824 21.383612
-61.737057 0.26000673 29.658485
-55.880165 -1.3916299 24.392317
-50.329239 4.8358579 21.64341
-59.86681 0.097258136 30.535326
-55.024696 -1.0980051 24.739922
-47.882851 0.67009425 21.453251
-49.706482 2.5871916 20.78327
-49.571373 2.7688913 22.503109
-55.029457 -0.49618322 25.592342
-49.45163 2.7833703 22.949572
-62.260738 -1.2860811 30.784706
-49.35392 3.4547172 21.724176
-47.775455 0.60808647 21.370382
-59.746811 4.3222766 30.924341
-59.903671 3.0021763 25.32419
-59.623207 3.4977131 30.737537
-55.642284 3.3817098 19.917574
-50.348873 1.6956236 23.763687
-55.02462 2.9815936 19.698227
-49.384022 2.6041207 21.846188
-51.697308 1.4351649 27.933748
-55.223534 3.7646322 19.995686
-50.505989 1.6541607 40.664005
-59.772888 1.1823018 30.854616
-46.50909 3.1969559 21.425133
-54.49437 -1.3542737 24.241192
-52.954033 -2.7887087 26.800419
-49.120831 1.1655171 21.568783
-50.247555 3.2570574 22.765226
-59.888115 1.5979486 29.351999
-59.847851 1.8395762 26.046286
-46.723473 3.4252408 21.500063
-59.983055 1.1985874 30.200491
-55.083469 -1.3862345 24.52574
-49.538784 -2.2332728 30.212564
-55.417519 -3.44206 20.660816
-50.567928 2.3112273 29.223759
-46.689907 3.2422819 21.449879
-46.798599 -2.1861725 20.62326
-59.36005 1.7637661 29.594164
-50.541161 2.3483622 30.045603
-61.942638 -0.38886899 30.349113
-59.945198 3.413017 30.874199
-46.781013 1.4166409 20.819649
-46.841148 0.62448883 20.917063
-46.698643 3.2276752 21.256475
-47.630119 1.4031868 21.45879
-59.90403 2.0631025 25.242521
-51.784065 1.3249577 24.194874
-59.946114 1.8009692 26.331615
-54.525185 -0.918212 25.918221
-55.225754 3.4995799 19.773113
-55.18602 1.7848408 20.718557
-48.342148 0.54389137 21.410892
-47.78059 -0.094966203 21.300388
-47.673828 1.4734377 21.496258
-59.679436 -4.2086463 24.66979
-47.806 -0.15520334 21.265633
-55.610634 3.3349264 19.611616
-55.182045 3.7843852 20.024368
-52.263359 3.4687531 30.467407
-55.055984 0.36695498 25.886879
-55.438248 5.1199918 20.405476
-59.940983 3.4177194 24.702526
-54.559387 3.6943331 32.988617
-47.986702 3.4496961 21.530878
-46.598145 0.50282443 21.214138
-55.053146 0.38211715 25.924599
-55.061337 2.9434633 19.846375
-46.41819 3.5060718 21.26502
-46.667892 3.2246728 21.663761
-48.065346 -2.7500319 21.340006
-49.991272 -3.8450947 25.027641
-55.192772 3.7787814 20.006077
-53.92094 -2.3002913 27.940536
-55.122742 3.657331 20.261019
-46.465298 3.6462874 19.370146
-46.713921 3.4442964 20.065565
-50.285015 5.8707829 24.377445
-59.892632 -0.23575751 30.764362
-55.000515 1.6017319 22.328815
-46.994633 3.4254584 21.329479
-55.000908 1.5947794 22.605751
-46.492733 3.5681167 19.268503
-48.155781 -1.3614969 21.346764
-46.399097 3.603498 21.284416
-51.717663 1.4206935 27.510685
-58.987846 1.3093807 30.01059
-52.858757 -2.6677794 26.527327
-52.73682 -4.296917 21.136343
-49.787945 2.4188669 23.472597
-54.452301 3.6525595 32.923317
-50.038105 5.4788685 23.690044
-50.202194 -6.0171785 25.528219
-55.639534 3.3907552 19.575745
-50.387352 5.8519893 24.151525
-53.8242 -1.529668 28.128378
-49.935463 -3.9648695 25.252645
-54.553581 3.848839 23.296606
-55.897045 1.6025864 21.294781
-50.226555 -6.0500908 25.555275
-49.613503 2.3568833 23.256294
-54.544212 -1.3703417 24.314445
-46.378929 -1.5138448 19.054855
-50.361561 5.8418665 24.107161
-48.075886 -2.7713702 21.402342
-46.543648 1.4802036 21.213877
-53.828659 -1.5615127 28.164547
-55.769539 3.7216341 21.327499
-53.780521 -1.5822873 28.260967
-55.19421 -1.4472551 25.072159
-46.840061 1.3859491 20.361523
-53.677757 -1.5903418 27.904177
-52.939152 3.6559787 26.227432
-52.954681 3.681154 26.870319
-47.99366 -0.19200733 21.333849
-54.583401 -0.85674357 26.012394
-55.153233 1.8613409 20.717775
-56.621227 3.4143653 29.969002
-58.109585 1.4046394 25.501148
-50.117832 3.6663125 23.049408
-48.567337 -2.7056742 21.496782
-54.749218 -3.9513187 21.242062
-49.408649 3.3512087 21.732187
-47.12455 -2.8956821 21.355639
-54.527435 1.9816468 25.928595
-55.095848 2.9393063 19.955494
-54.543171 1.9609392 26.045721
-54.51445 1.9649267 25.714382
-46.864601 -2.0796089 20.032003
-49.624695 -0.1774061 29.175793
-46.44421 3.6632891 19.326571
-48.534924 0.37733224 21.462311
-44.075756 1.3433442 18.845053
-43.815781 2.6881921 18.856949
-43.362091 3.5464501 18.937843
-43.377682 -1.2372339 18.803614
-43.987694 2.423182 18.841404
-44.029198 2.0959451 18.878326
-46.652084 -2.8560686 21.060131
-43.805115 1.8623343 18.825771
-44.072533 1.320654 18.858292
-43.8377 2.3738077 18.83112
-44.027191 1.8631918 18.825731
-43.885666 0.083510175 18.603977
-44.061031 1.3060842 18.863863
-43.558064 2.5936623 19.883472
-43.922623 1.9731718 19.078438
-49.811382 3.259443 23.299198
-43.943596 0.080635697 18.589436
-44.051254 1.3000525 18.909712
-46.855148 -2.648026 20.214569
-50.552311 1.6587716 24.017216
-47.943359 -2.2407176 21.39156
-50.367527 3.3825934 23.189026
-46.402901 -3.4354022 18.921661
-54.655083 -1.0126305 25.05048
-46.499828 3.570781 21.005241
-49.555183 3.2938516 21.254614
-49.692986 0.1716388 30.067041
-56.535049 3.4305615 30.306465
-43.378311 3.5893607 19.026079
-44.080967 1.349263 18.853624
-43.936783 0.57894373 19.021927
-46.621071 1.473243 20.943003
-53.010925 -2.6237555 26.693918
-54.431564 -0.90431356 25.624084
-43.367523 -3.3752069 18.891481
-37.755592 -6.6430359 28.060688
-43.275066 1.0401965 19.001816
-44.855965 -1.6016251 19.178518
-55.110786 -1.7670642 26.274492
-50.071075 5.24647 22.50004
-46.711178 -2.8049767 20.851748
-43.830788 2.6541746 18.866787
-43.362381 3.5609162 19.020346
-54.499413 -0.88296163 25.756454
-43.825531 2.023454 18.83251
-43.309025 -1.3253219 18.926628
-52.734497 -2.5451927 26.42576
-55.503803 -1.6857915 26.909477
-46.539185 -2.9047403 21.346008
-44.033882 2.1082978 18.830582
-46.632858 -2.853838 21.124792
-43.826466 0.089197934 18.715294
-43.633484 -1.5710729 18.821501
-44.119514 0.43829286 18.864761
-49.768867 3.3438456 22.312937
-46.700459 -1.9450693 19.230522
-43.94046 2.5167799 19.135456
-44.023766 2.0632491 18.834263
-49.183598 3.6456709 21.784956
-54.855232 -1.0537651 24.578548
-47.096115 -2.9004848 21.320477
-45.650578 -7.256741 29.33502
-54.988129 0.70985073 25.877193
-56.666542 3.4393721 30.961002
-43.979267 2.4039347 18.852217
-46.382462 -1.517709 19.056581
-37.684914 1.0276572 27.913254
-50.214924 2.0007064 23.743023
-46.765526 -0.27009848 21.439821
-37.741894 -2.5226643 27.955856
-43.904945 -7.4094291 28.880404
-54.563309 -1.3889685 24.337957
-44.115578 0.43086052 18.837915
-43.293221 1.0137686 18.853676
-50.648216 1.647368 24.235283
-53.941971 -0.92368507 28.120396
-43.808609 2.5369034 18.702221
-43.348442 -1.021675 18.815872
-53.430473 -2.4421623 27.201523
-44.012619 1.8692176 18.909094
-43.207016 -3.5457919 19.516869
-43.977768 1.2856029 19.002783
-43.227238 1.0619408 19.079212
-49.330593 3.534636 21.62817
-52.282082 1.5667269 24.834347
-43.400269 -3.3794212 18.793161
-44.062241 0.095974341 18.734442
-47.683258 -1.8084118 21.33881
-52.978138 -2.6154354 26.683041
-45.589108 -1.5506322 18.98842
-50.0914 3.5562048 23.007021
-48.888897 0.73684323 21.473938
-43.8237 2.377985 18.85375
-47.67347 -1.0089927 21.394135
-47.138031 -2.8935645 21.359764
-48.027718 -7.3049521 29.422998
-47.55764 5.8922615 21.645809
-54.250465 -3.958504 21.085274
-51.875351 1.3131362 24.386837
-50.263802 3.2934926 22.938402
-43.893631 -7.3830843 28.858454
-51.427887 -4.9823728 22.79505
-37.057083 -6.3897848 24.638025
-37.354504 -3.8673906 24.210197
-37.083546 -6.3896585 24.594627
-37.73315 -6.605732 28.016718
-36.354874 -3.7769713 29.082468
-43.323883 1.0556006 18.861917
-38.267029 2.7200902 24.232231
-37.450981 2.5914969 24.116972
-37.253956 1.4446713 23.95402
-37.286522 -3.5060027 24.254379
-38.02655 3.3826933 24.49786
-38.291203 2.7358773 24.200157
-37.3395 1.1440188 28.102953
-47.755222 3.1668112 21.56703
-37.531204 3.1736696 23.953598
-37.403263 2.6082673 24.18145
-37.369114 -3.9172602 24.236721
-37.516445 1.7818546 24.430637
-49.732189 4.9251881 23.317778
-46.577572 -3.7883708 18.773474
-37.714867 3.3492665 23.82021
-38.102642 3.3767476 24.314697
-46.611206 1.3945684 19.125614
-37.952209 -6.1302223 27.439787
-49.614719 2.2848301 22.753954
-37.821754 3.2275448 24.075932
-51.256313 -4.7027721 22.619633
-51.29509 -4.4047885 21.745729
-49.724255 4.8983307 23.026691
-38.344982 2.8681862 24.052532
-37.697899 1.0340135 27.928726
-37.980675 -6.099493 27.504215
-37.725197 1.0089853 27.985191
-49.664707 -6.7318993 29.620388
-49.704956 -5.3458934 30.91017
-52.203537 1.420707 26.322479
-39.575565 -0.62238884 28.00419
-49.605598 -5.0912805 29.662148
-49.751297 -6.7303276 29.908768
-43.217106 -1.0933632 19.357197
-43.970219 2.5215573 18.838846
-38.042946 2.8813181 24.895079
-37.549301 1.7881689 28.284521
-37.399323 -4.8547544 28.5618
-37.727741 -1.5380087 27.946089
-43.349186 -1.1357487 18.892879
-43.783371 1.8533112 18.819717
-43.303104 2.5270412 18.802292
-49.482861 2.7980947 22.456635
-43.339424 2.5305293 18.626751
-55.003433 0.71626067 25.902782
-43.339844 2.4696512 18.782175
-51.521877 1.4163779 24.792274
-44.129402 -0.11315657 18.852512
-51.655052 -4.6911354 23.070988
-51.24884 -1.6282432 25.396288
-47.478004 -0.93902773 21.808708
-38.293346 2.708055 24.12001
-38.213924 2.2552183 24.05637
-37.621971 3.3661723 23.830177
-37.834076 3.2561579 24.235964
-51.462994 -5.0751123 23.963913
-51.412045 -4.6834249 22.268621
-37.392414 5.3204775 23.923367
-46.645042 -1.967358 19.167452
-37.69434 -2.8013268 27.981234
-46.660915 -4.0841928 19.769659
-37.355934 -3.7316728 23.969788
-37.905815 3.1518865 27.851847
-39.685768 -4.6169991 27.85095
-43.321743 2.4784703 18.834772
-37.579414 2.5633745 23.823021
-50.212212 2.0198565 23.740627
-46.676155 -1.9796151 19.279064
-43.746487 1.3111495 18.825085
-39.719181 -4.4659858 28.08865
-51.532654 -5.1098514 24.055664
-51.367073 -5.0143409 22.721073
-43.297112 2.5303669 18.884562
-43.351589 -1.3388519 18.933222
-49.778961 4.9828477 23.473671
-37.579773 2.5853493 23.852156
-37.973373 1.0604596 26.664005
-37.983456 3.2497809 23.565758
-50.866989 1.1622406 24.055485
-37.241405 3.0533288 28.41774
-50.128868 1.8871623 23.11512
-41.990772 0.49839479 23.35183
-44.836575 3.5826807 19.029772
-54.466339 -0.92116523 25.821306
-38.869255 -6.3750219 28.143942
-38.042442 3.4337714 24.51107
-43.617367 -7.0125389 27.761158
-49.440048 -0.92437589 21.751118
-49.449699 2.2450576 22.009872
-37.587307 -4.7543378 28.460304
-47.682499 -1.8101323 21.359226
-49.581257 2.9459648 22.633308
-43.777332 2.0590343 18.887226
-37.503059 1.7716335 28.433264
-46.644665 1.3904653 19.27788
-36.464134 -3.7887278 28.769445
-44.679619 3.2321124 18.831198
-54.53323 0.80991495 25.936911
-43.822495 1.2947772 18.700508
-50.26738 1.9525113 23.881489
-43.81076 0.10604186 18.665693
-43.425163 -3.5114412 18.780907
-44.030346 1.8533387 18.845541
-43.320572 2.3359723 18.875517
-39.858974 3.362329 29.603397
-50.159485 -1.5247838 24.140327
-49.757595 4.9536262 23.580606
-40.76675 -7.710146 28.078222
-43.481018 -3.8840575 18.75423
-33.37772 2.6778169 28.585279
-33.896255 2.4462843 28.918209
-37.078625 1.4084066 24.322998
-51.434502 -5.0445738 23.930595
-53.064316 -2.9943519 28.142754
-46.16777 3.6351628 19.255613
-37.637863 1.7331618 24.18482
-37.798138 3.239521 24.313793
-34.025295 2.4327497 28.592716
-46.737289 3.178215 21.329594
-49.474911 -6.2347507 26.011166
-38.034702 2.2227902 23.58205
-51.595131 -4.8799691 22.822964
-34.085869 2.0591505 29.197727
-49.732239 -6.8589373 29.845312
-49.500694 -6.3098149 26.187403
-35.728577 1.2475935 26.284655
-46.603638 -0.065803617 18.883259
-37.853397 -6.6365013 27.732491
-37.339169 3.2509863 23.815107
-37.287346 5.3864784 24.190861
-36.996098 1.4581313 25.014277
-39.698898 -4.5995932 27.860672
-37.230991 5.4824252 24.439224
-37.806591 -2.393889 27.991316
-37.252064 3.3062978 26.974499
-39.571823 -0.57546735 27.931408
-43.369484 -0.1245755 18.435806
-40.231323 3.3326161 28.600132
-37.276157 5.349432 24.110588
-37.589512 -7.4842815 27.98344
-45.685593 -5.1426082 23.178349
-45.5578 -1.3931079 18.208366
-39.668243 -4.6314878 27.852482
-39.604565 -0.752949 27.854622
-37.453423 2.464402 28.307446
-50.413094 1.5575285 24.378126
-53.948891 3.9080093 29.414608
-46.683914 -1.9777304 19.23987
-49.613586 3.0266337 22.625652
-37.903011 2.2221224 27.126511
-47.091843 -2.9716091 21.595976
-49.465424 -0.95962876 21.566725
-51.017574 1.1260356 25.233128
-43.767693 3.5658135 18.812508
-37.834332 -1.1080828 27.444956
-37.733353 -2.8626635 27.903358
-51.936333 1.3230736 25.017778
-50.341812 1.7130541 23.668253
-48.899117 -1.7492496 19.156681
-51.761745 1.41394 25.269611
-49.361931 -2.204417 21.311028
-36.197624 -0.3615208 22.719578
-49.529266 -6.2862902 26.196941
-46.616268 -0.042573638 19.059532
-41.21154 -0.83576858 27.865984
-37.681709 1.5771351 23.208506
-49.41967 -2.1298535 21.626888
-33.518902 2.9142385 28.344563
-43.838276 -6.9030643 27.449694
-43.423065 -1.2587187 18.690245
-48.257633 1.0626723 21.489561
-37.261944 3.2194207 28.234732
-50.369854 2.0178416 24.235577
-49.90934 -3.7647696 24.499781
-36.043625 1.2056702 25.650312
-49.594322 -1.0049657 22.176582
-37.091518 2.3381975 27.370533
-34.371571 1.9648693 28.611034
-41.417004 -4.4776149 28.143833
-41.465935 -0.55005562 28.248466
-33.818928 2.484236 29.035482
-37.210945 5.5687141 24.63282
-49.387951 -4.9293332 28.750803
-37.797321 -3.0686734 27.962835
-42.138676 1.8840311 26.302385
-35.629688 1.1888274 26.811169
-45.68668 -1.2818497 17.478163
-48.929161 -4.1558247 26.287296
-49.343666 3.5244651 21.572376
-37.856781 -5.837368 24.962639
-33.994938 2.8138664 28.456951
-37.116604 1.4446805 24.381086
-44.106007 1.024936 18.855877
-48.653175 0.31038278 21.474224
-49.408775 -0.87752151 21.603449
-37.72271 -0.21785226 27.857035
-43.737267 2.568939 18.84067
-43.276958 -3.706686 19.191086
-45.264641 -1.5441955 19.032457
-45.21069 -1.5276313 18.746559
-49.775139 -6.9605298 30.027645
-46.551277 3.294342 19.138325
-34.183125 1.9627224 29.013237
-41.376514 -4.6124468 28.018684
-36.881405 -5.1008587 20.837246
-34.079578 3.8977327 28.992064
-33.530327 2.6516099 28.31465
-41.295639 -2.1670401 28.271164
-42.604805 -2.2183745 26.919718
-41.378914 -4.6196017 28.039803
-41.410309 -4.3513775 28.342924
-43.786819 3.5577598 18.845388
-51.234825 1.1287321 24.941387
-42.487343 3.0204525 27.061077
-37.122253 1.405057 25.927713
-33.520683 3.2605288 30.390015
-41.88002 1.0721723 27.687971
-39.711784 -4.6142168 27.9375
-37.754692 1.1386572 25.86792
-35.84623 1.4876273 28.679667
-37.428509 -4.0685315 24.221916
-43.355865 -3.7041104 19.212135
-40.831486 1.072462 28.231419
-41.257736 -0.71185261 27.710758
-34.338814 2.9169581 28.589609
-34.201618 1.9659978 29.002226
-33.712059 2.4193399 28.818253
-49.023201 -4.1593332 25.759098
-34.530369 2.7653196 28.695314
-39.40387 -0.3254627 28.104994
-45.813507 -1.5508356 19.13512
-44.682125 2.477427 18.969213
-37.369278 -1.9305403 28.207478
-34.44614 2.8444076 27.925377
-49.613487 -7.3153777 29.757631
-44.758564 1.4338876 18.916319
-37.243603 -3.668288 23.990265
-37.241924 -3.6746144 24.462105
-32.831062 1.5590262 31.324162
-35.220436 1.1948932 27.62718
-42.26593 1.096772 27.671597
-41.08316 -4.1675577 28.624918
-41.357277 -2.1303334 28.341112
-47.960915 -7.3249059 29.409227
-37.117134 1.3492072 24.431034
-48.790741 3.2051542 19.668579
-50.025047 -5.7638454 25.50971
-41.382099 -4.6208963 28.086372
-42.435997 1.0521032 27.181311
-42.490688 1.0417905 26.914461
-42.606846 -2.1365633 27.158052
-34.541428 1.978336 28.2803
-49.214016 -10.374861 38.76683
-38.066193 3.489126 30.341204
-47.758522 0.8716777 21.384327
-50.491371 1.6148047 23.33646
-43.641495 -1.6363673 19.275291
-41.143566 0.14590339 28.266764
-33.724445 3.333147 25.879814
-40.687492 0.98682773 28.158609
-42.578468 1.1217599 27.091293
-37.407829 2.5625896 23.967192
-42.53788 3.1458178 26.973633
-37.254974 5.5189319 24.183119
-46.495117 3.5349627 19.128927
-43.778633 2.0784066 18.740347
-37.799473 2.2803817 24.350105
-34.040321 3.9548912 28.839481
-42.630081 0.3691214 27.45602
-37.139633 1.3773136 24.561899
-36.318176 -0.30495843 22.466137
-48.081177 -2.7453182 21.330606
-43.86676 3.7989962 14.877598
-34.888008 7.0477114 29.439363
-42.591476 -2.727859 27.011711
-36.005882 -0.35237384 23.987694
-40.922771 0.38200885 28.333725
-36.845955 -5.1084909 20.868286
-36.401955 -0.14844871 23.152601
-34.200081 1.9840448 29.186138
-43.726906 1.2976029 18.804285
-50.032402 -5.6328192 25.374306
-47.890694 3.4710627 21.761713
-45.101898 -1.5360661 18.940617
-33.83881 3.1482763 28.599644
-43.893848 3.703898 13.759336
-37.433212 3.2771456 24.119953
-44.42054 -1.5655042 18.955179
-33.941479 1.6523789 29.121925
-42.556782 3.1231189 27.344637
-49.768848 -7.2849569 29.607641
-37.535767 1.7157397 24.226063
-34.198856 1.9805174 29.02128
-47.640896 1.4029484 21.636297
-42.49268 -1.9634408 25.999897
-33.426125 -2.6510594 25.240385
-35.179375 2.7529688 18.659706
-43.85944 1.8959874 18.444847
-36.366623 -0.22264495 22.705597
-49.201778 3.5738099 21.507969
-44.655525 2.4588437 18.926397
-41.282734 -2.1319025 28.226292
-43.927784 3.6938906 13.132143
-38.484318 -2.6036789 28.31139
-49.483879 -2.2043414 21.715473
-42.573887 -2.5428081 26.899975
-38.733414 -6.5972614 28.148067
-44.905888 3.4421978 18.238281
-37.322968 -3.828352 24.011354
-37.135818 -6.1394553 24.525074
-47.893009 0.98613131 21.494482
-47.851852 -2.5870225 21.383148
-47.826176 -2.5787706 21.417368
-41.692093 5.796773 34.922356
-32.792133 -1.1310586 23.338339
-43.753399 2.121027 18.813894
-49.773251 -7.3513374 29.655628
-33.454842 0.98871022 23.076542
-42.620972 -2.520231 26.97191
-32.840706 -1.3768659 22.220798
-33.613899 -1.4483714 22.191833
-42.588329 1.08954 27.175823
-33.4039 -2.1042647 20.919912
-35.43116 -0.6343115 22.653826
-32.819126 -1.385716 22.275623
-38.019283 3.3721981 24.191078
-33.605152 -1.4705889 22.20418
-33.911396 1.6341972 29.069717
-41.413418 -2.1107383 28.270828
-33.615555 -1.5133498 22.298714
-42.722431 3.1112421 26.99272
-33.604378 2.4950073 29.311209
-43.967522 2.6680338 18.78701
-41.26318 -2.1287518 28.218157
-44.370045 -1.5142667 18.697334
-37.38398 3.1034832 24.147623
-37.787186 -7.3598661 26.333939
-43.783852 2.0969157 18.801785
-32.727432 -1.1408012 23.493896
-42.659973 0.24546094 27.440632
-43.804497 3.6773834 14.652758
-33.904541 1.6435742 29.181726
-43.61816 -1.5304213 18.66604
-42.761822 -3.9511156 26.936684
-35.448196 -0.64277577 22.548065
-33.930054 1.3955818 27.543716
-34.212376 2.6720877 28.897924
-39.440678 -6.0609331 26.717321
-33.926552 2.4181848 27.761223
-36.889412 2.819294 26.272675
-44.844631 2.0021193 18.947075
-44.054459 2.6055517 18.900013
-47.834362 -2.5637717 21.403387
-34.336414 2.2028763 18.40127
-42.673946 -0.60678506 27.538704
-34.646523 2.4744778 18.876978
-37.703156 -2.5678921 27.987329
-32.761734 -2.0737448 21.023159
-32.635612 0.48182037 23.643677
-33.987614 2.885958 18.232975
-34.331642 2.2008097 18.445972
-43.812363 -0.026470328 18.697119
-36.719173 1.0754724 24.583637
-38.195908 2.1885548 24.072172
-34.910053 3.2863173 17.39896
-34.12632 2.2118094 18.437788
-32.261826 -1.4465108 22.135185
-34.402061 2.6941962 18.305912
-43.206848 -6.0467272 29.074459
-32.818367 -2.0598159 20.882769
-37.951656 2.2282064 23.801018
-33.874157 1.6404781 19.092939
-34.27523 1.4551568 19.329748
-43.80991 -3.6402602 19.101789
-32.28154 -1.4433608 22.164181
-34.018673 2.8191848 18.125093
-32.259132 -1.4564648 22.249283
-37.740799 0.99779952 27.440432
-32.724281 -1.4326752 22.328608
-34.788116 3.3769488 18.019358
-34.753883 2.8989553 18.00666
-34.298355 2.1643934 18.534143
-34.829762 2.7569938 18.170601
-37.585655 2.5996909 23.788298
-33.390194 -2.0962954 20.805569
-34.978558 3.3053758 17.967367
-34.614731 2.6956117 17.93531
-34.330666 1.5181922 19.238083
-43.262932 -4.6929893 28.237135
-34.733158 3.0678606 18.141953
-33.602287 1.0237807 22.823597
-46.790565 -5.6793671 25.039711
-41.834164 3.1149564 27.342266
-42.643425 -1.7392408 21.142817
-40.559425 -0.63744318 27.528837
-44.16301 -1.315677 18.874945
-44.385418 -1.5728964 18.924347
-43.889069 3.683991 13.728558
-33.470516 3.2152743 28.605936
-44.041039 2.6198354 18.834612
-38.011898 2.0697329 23.31752
-41.888039 3.1435809 27.271717
-42.214348 1.1231332 27.580334
-33.509541 2.6360559 28.336098
-36.645752 3.0190635 21.568535
-45.025368 -1.6827662 19.732111
-36.339298 -0.17013298 23.383335
-34.172142 2.7138872 28.843918
-36.494865 1.0373218 25.797935
-42.702518 -3.8666668 26.594524
-33.913708 2.2864745 18.662573
-43.189629 -6.0052176 28.997375
-34.635685 2.543973 18.04427
-43.677467 -1.5747788 18.931187
-34.636963 2.5446754 18.100838
-38.291519 2.4586864 23.982679
-33.05011 -4.2380471 18.880379
-34.774536 3.0919571 17.938686
-37.620167 1.6421833 24.174822
-38.265594 2.4986312 23.971918
-33.694874 -2.4596434 24.268036
-42.690121 0.050145645 27.467148
-34.424168 2.7285433 18.4984
-44.416714 0.013620151 20.083649
-44.387989 -7.212358 29.27206
-35.592293 1.0566187 25.567856
-44.175209 2.7619071 19.869417
-32.447632 -1.6409622 22.111233
-33.912239 2.6826046 18.554352
-32.786705 0.86428851 22.537374
-42.600445 0.26907259 27.249084
-43.44561 -7.611125 28.713596
-34.181507 3.0828519 18.066662
-34.292377 2.1554587 18.610418
-33.746895 -4.4116426 19.708433
-37.082359 2.9496164 24.455641
-33.429752 0.95289952 23.21571
-36.260147 -0.18139157 23.746214
-40.141769 3.219744 27.410048
-44.04113 1.2685392 18.822876
-39.918896 -7.140656 30.192957
-27.3654 2.8547215 26.190723
-31.741558 0.8784045 23.130241
-34.206245 1.3900392 19.531235
-31.743443 3.3221159 22.155935
-34.270447 1.4004493 19.045361
-36.498589 1.0061421 25.795029
-34.24876 3.4174085 18.17952
-37.133308 2.9434288 24.447882
-27.752678 3.1330771 26.250786
-38.238464 2.3093071 24.029949
-27.341183 -3.7765951 27.470901
-34.117035 3.2326481 18.567749
-33.894867 1.6650579 19.01173
-43.903316 -5.004086 28.838882
-28.336956 3.6398184 25.516493
-34.391167 3.1907349 17.835438
-43.836918 -4.9833536 28.310112
-37.207703 5.9487257 25.395599
-27.247431 -3.7488368 27.451895
-34.310394 1.9342314 28.519011
-28.934387 1.4388697 26.643742
-34.559811 3.2268014 18.004921
-31.650469 0.80823326 23.152225
-33.768944 1.8864973 18.566624
-33.76181 2.4932799 28.719307
-39.656368 -7.9464264 27.855453
-33.612488 -5.1027937 19.914185
-34.008289 2.9109786 18.159069
-33.450649 1.342468 19.374802
-32.839985 -1.1935569 23.812513
-33.74371 1.8713821 29.426153
-35.486282 1.0500505 26.071045
-34.049763 4.7871614 18.59543
-34.25116 1.4059942 19.746572
-27.970604 0.37052417 31.895678
-33.635693 1.4572181 19.055746
-33.147446 -2.233928 25.319979
-34.342426 2.5495796 18.143785
-43.197254 -6.4678836 28.654297
-32.794743 0.47901762 23.200062
-35.433472 -0.63713634 22.770149
-38.103466 2.1182756 23.864878
-38.567108 -2.5131011 27.893665
-43.822723 2.3710694 18.786745
-33.388817 0.91837996 23.460182
-37.858437 -0.24863383 27.671776
-39.062935 -2.548738 27.870285
-41.524197 1.0832558 25.023209
-40.439957 3.3484197 28.699694
-41.208786 -0.63937896 28.004894
-32.963348 -4.8299685 18.930227
-27.168427 -3.7602999 27.398945
-34.473423 1.7691255 18.739792
-27.893522 3.1349177 26.052498
-28.186966 3.143101 26.361149
-27.282133 -2.5478063 27.528698
-34.14426 1.088801 20.004091
-26.97517 0.68074161 28.047258
-28.036407 2.9041874 26.169315
-26.788328 1.9517682 27.604296
-27.97913 2.3615983 26.419008
-27.828424 1.9940246 27.135296
-26.596994 0.47032845 35.54277
-34.063896 4.754086 18.48761
-32.082439 -4.4660096 19.627974
-27.363012 2.9160049 26.305634
-26.512947 0.5487839 28.996649
-28.662945 1.3821925 27.184774
-33.195541 0.90652895 24.914974
-37.666672 2.7852144 24.137678
-34.131664 2.8786607 18.578192
-43.38089 -4.6798329 28.590929
-28.276936 1.3146991 25.561543
-34.302444 2.1709445 18.608078
-33.783184 -4.1576285 19.578108
-33.139149 1.3272226 19.682434
-28.411896 2.8559539 25.293926
-33.893772 1.6764201 19.084862
-32.614605 0.48793769 23.68944
-33.58717 -1.5144708 22.395813
-32.167374 -4.3947372 19.497112
-34.072407 4.7543669 18.538042
-32.23423 -1.5207634 22.607029
-34.29332 1.0947084 19.643724
-37.191231 5.6572394 24.736263
-34.88298 3.447027 18.597218
-39.440044 -3.9577482 28.096729
-32.306026 -1.4508941 22.12735
-35.053188 2.9711609 17.685858
-39.646839 -2.783685 28.36541
-38.278038 2.4631901 24.002361
-35.139843 2.995857 18.553926
-35.098518 2.91203 18.18259
-41.038483 -4.3482809 27.093544
-39.424656 -2.6047964 27.790836
-33.802399 3.1193182 28.737972
-42.546379 0.28309715 27.812243
-45.717854 -7.0488291 28.526958
-40.862103 0.40125221 28.225849
-38.551327 2.7703824 26.129005
-28.341694 1.2651063 21.764801
-41.394928 -4.3846087 27.997543
-27.335691 -2.5065165 27.398901
-26.782663 0.51657695 34.768471
-37.860161 -5.7323146 24.892405
-28.330994 1.2208277 21.799765
-28.074902 2.378114 26.517431
-40.039253 -4.7599521 28.178041
-27.284332 -6.9064608 27.297136
-33.996483 3.0015593 18.264982
-37.811512 -5.3250217 24.663446
-28.05051 2.3742011 26.617687
-32.194221 -4.2095227 19.411488
-34.875355 3.3760908 18.233887
-32.803295 1.516241 21.693232
-36.5103 0.9736675 25.74806
-26.743372 1.9874476 27.739494
-27.590811 3.0806744 26.470444
-37.188984 5.8147478 25.082588
-26.238621 2.0096366 28.79854
-27.050783 -2.1931331 27.945889
-32.466412 -1.5272748 21.896011
-35.26955 2.7735031 18.606731
-43.929436 -5.0842438 28.577232
-26.782356 1.9518943 27.642555
-27.441835 3.1517277 26.177624
-28.244644 3.0304141 26.618233
-27.980289 2.3248775 26.369099
-33.73476 -4.2473512 19.598185
-27.25333 -6.9206147 27.507401
-27.431402 2.8626087 26.028572
-34.413395 2.6061177 18.613485
-28.064873 2.478128 26.124939
-32.44994 -1.6122733 22.245798
-34.066536 4.8092976 18.704683
-43.079163 3.5928061 23.50869
-46.006721 -8.1764822 29.288578
-32.826412 -2.0796392 21.038198
-41.037231 3.3350091 28.494055
-37.635532 -0.69080997 27.984856
-39.913761 -0.85407555 28.075476
-27.787216 3.7341104 26.017721
-40.923309 -8.3664455 29.887058
-27.805243 1.9850559 27.184792
-42.823463 -0.7529844 28.656883
-34.178421 3.0970602 18.076576
-43.220245 -6.2159452 28.404068
-36.660141 0.98930269 26.04908
-38.05204 3.1613321 27.471983
-34.201515 2.1922789 18.732578
-34.068756 3.4389691 18.799864
-28.15037 1.585696 20.786924
-27.179136 2.2168579 27.377937
-28.337076 2.9923263 26.310976
-32.850555 -1.1867148 23.666267
-34.04689 4.7561784 18.522655
-38.313255 2.9770267 24.134708
-33.563576 -1.4357541 22.208389
-28.263245 3.2952681 20.360538
-32.643913 0.71223527 22.950188
-26.299402 1.2831492 28.783176
-37.475525 -3.6293519 28.280546
-32.864868 -1.1680033 23.690945
-28.072556 5.1887178 21.037003
-34.220753 4.7921538 18.53805
-28.165379 1.6019325 20.856998
-32.091644 1.6810007 23.776979
-27.550266 -5.4790869 23.435499
-35.226551 3.4676383 18.839148
-28.403561 2.5096164 20.205143
-34.633183 2.557286 18.103045
-34.340767 2.1996608 18.483431
-32.380814 1.6218781 22.46669
-43.926731 -4.7742839 28.882437
-31.691637 0.85279351 23.373701
-35.020248 3.0005744 18.159489
-28.453875 2.4569497 20.030964
-28.19986 1.5432243 20.752598
-32.227253 0.38932651 23.700045
-28.250027 1.535446 20.764437
-26.971891 0.24087206 34.603111
-27.210539 -2.7696893 27.54071
-34.31974 1.8509446 27.892141
-37.235405 1.6057241 28.145729
-27.905512 -5.0886021 22.593596
-32.236954 0.38990581 23.610783
-37.852863 -3.6270797 28.349815
-37.725529 -3.4221137 24.414249
-42.794514 -3.8533366 26.806103
-26.774544 0.20272903 35.354614
-27.244444 -2.2118621 27.608927
-33.966553 2.2562928 18.430822
-28.123928 3.1742964 26.489763
-42.619843 -1.2077438 26.801413
-42.671844 3.4351039 27.243616
-39.937069 3.1982861 27.878899
-27.218479 -3.8642592 27.786177
-34.036629 4.7881999 18.503664
-27.716801 3.2516685 19.929617
-32.082119 1.6989242 23.813416
-28.949982 3.1365979 30.431698
-32.437313 -1.5671915 22.162861
-37.667526 0.96356916 28.536018
-37.21904 5.9737926 25.31848
-37.700851 -3.6068799 27.952574
-33.795418 2.7470853 18.672436
-34.352032 2.558486 18.21254
-37.790779 -6.007195 24.898029
-27.395782 -3.927314 28.751509
-27.398882 2.5234687 20.542803
-28.088638 5.2837133 21.312284
-36.409966 -0.37634599 24.506763
-37.804131 -5.8482475 24.648703
-37.756618 -3.4111011 24.515705
-37.351891 1.6833335 28.488398
-37.188122 1.2361311 25.903738
-35.029694 2.9528399 18.053726
-27.242289 -6.9536991 27.494925
-27.579548 -5.3924775 23.301905
-27.363489 1.3319771 27.332375
-27.60836 3.2821777 20.487366
-33.745293 -4.2344961 19.573551
-32.607716 0.4553833 23.685867
-27.895638 -3.3599401 23.098576
-26.103313 -1.5325755 25.282068
-26.082365 0.99693626 26.064093
-33.945297 0.9125464 20.405676
-28.385021 3.1780684 31.674593
-34.36726 1.4090934 18.465374
-28.655451 1.1091071 22.82077
-28.101089 -3.1691403 22.741615
-27.797699 1.9230993 27.161858
-27.578808 -5.7581367 23.37023
-32.044456 3.3010507 18.954592
-31.747093 3.169414 21.412848
-27.127035 0.67780983 27.682388
-28.053844 3.0030041 26.163052
-27.926577 2.0733633 26.690594
-40.285614 3.8099408 33.142712
-36.270748 1.0544094 26.225721
-34.038326 2.219346 18.084261
-42.591003 1.9814038 27.242401
-38.033592 -1.673651 28.053932
-39.134254 -0.14223264 28.106144
-42.341881 3.3138199 28.570745
-32.609333 0.69528693 22.947502
-33.527744 -1.4357938 22.131042
-28.259249 3.2741857 20.346371
-34.785 3.118619 17.979053
-31.749977 3.2412243 21.546112
-41.148468 -0.85518241 28.504679
-36.36586 0.9100973 26.441074
-28.094023 5.210361 21.170284
-32.789619 -1.3664768 22.198858
-37.796394 -3.807476 29.287975
-27.036726 -6.503952 23.943039
-28.391344 2.461154 20.201712
-37.26754 1.3051672 27.379025
-37.59993 1.5007958 24.691067
-35.011505 3.0242162 18.126986
-28.022789 0.81174171 25.908268
-32.03857 3.4035146 18.854074
-33.873077 0.9095633 20.427963
-28.431858 3.0421398 20.17061
-27.538441 2.4686317 20.226791
-33.377258 -2.096921 20.896278
-37.669281 -3.3324308 24.510658
-32.731033 -1.427127 22.288027
-27.745693 2.4889898 19.76441
-27.976566 3.1501551 19.741791
-27.915157 3.1754336 19.759367
-33.838623 0.91267818 20.572243
-34.785877 3.0902958 17.963497
-40.874184 0.43323809 28.358265
-42.233067 -1.2744553 28.262728
-34.34639 1.3073385 19.544489
-39.785904 -4.6272035 28.980684
-42.934147 3.5540829 24.854996
-40.589577 1.0935621 27.99264
-38.490486 -2.7716706 28.161489
-34.13385 1.3846653 19.534628
-24.152754 -1.6822976 24.476416
-32.816929 -1.465775 22.24332
-32.634911 -1.1146193 23.798943
-24.163446 -1.6902204 24.511009
-39.435242 -2.2420416 25.102795
-36.815712 0.88217765 29.819572
-33.840118 0.91181409 20.396595
-27.919542 3.0616262 20.707483
-37.557121 3.0937223 23.906464
-36.603321 -3.5410354 35.23587
-27.121494 2.1930885 27.708775
-26.140762 -1.5869355 25.329063
-27.844025 -3.4076262 23.519861
-32.314384 0.40296766 22.07794
-29.856094 3.2012277 23.441017
-37.455364 0.8167069 27.682373
-27.083796 -2.8088787 28.091166
-31.775381 0.87337828 22.326389
-32.19659 0.3567363 24.627186
-32.285286 -1.0392835 23.74523
-28.263317 1.4318037 21.413055
-28.50334 2.510735 22.539719
-42.868671 -0.091942243 27.989674
-28.297142 6.2069569 23.6852
-28.375256 2.4293993 20.170343
-40.916309 -0.83043802 27.838451
-28.255693 1.0537637 25.450487
-32.541153 3.3580687 22.474312
-28.001335 2.1546082 21.162754
-42.075012 -1.4199466 28.43277
-31.941374 1.0026271 23.471506
-24.207556 -1.5837891 26.668949
-28.565918 3.305769 25.924376
-37.746181 2.3123059 24.004887
-34.128189 2.2217925 18.415354
-41.27317 -4.4882698 28.069056
-34.402569 1.6332221 19.119514
-27.904432 2.4583385 26.956982
-32.157379 -4.1692805 19.447723
-31.434132 0.95536923 27.836712
-27.079426 -2.5864074 27.483261
-28.966911 2.9985595 28.468658
-32.228344 1.1571389 23.260946
-37.543736 0.88767374 28.035162
-42.009789 1.0978976 27.795139
-37.59819 0.86388183 28.162178
-34.220482 3.4152718 18.277971
-25.339993 -1.8122628 27.115126
-28.089394 2.983088 20.192965
-32.207306 1.0690045 23.123386
-22.356312 2.7993631 25.371284
-28.42243 3.0960917 20.139324
-28.240482 5.030714 20.427731
-33.308178 1.3114573 21.748421
-34.184765 1.7684771 18.949579
-37.413841 2.6573973 24.101742
-32.284092 -1.0644772 23.779861
-22.347109 2.7833569 25.4007
-26.027899 1.190246 25.841246
-21.691463 -2.1016953 27.163937
-32.230621 -2.091197 20.760242
-26.307404 1.0856237 25.156725
-32.112186 1.6628919 23.752699
-28.080233 3.0120306 19.923538
-33.298096 0.83505565 22.729427
-27.817833 4.6316047 20.743464
-36.60733 0.0068560075 23.089741
-36.5672 0.97492307 24.1308
-32.24382 0.28698179 24.654228
-40.793922 -5.6183248 28.009708
-39.490524 2.8640862 23.825996
-29.232447 3.2109122 29.047291
-27.024107 -2.0980613 28.06843
-39.569237 -0.40380943 28.878792
-34.336723 2.5669208 18.239243
-39.707108 -2.7055626 28.333931
-38.502609 -2.222276 27.915926
-32.181267 -2.1238372 20.909338
-34.205956 1.7519741 19.071959
-33.667034 2.0405993 18.333126
-34.781334 3.1086397 17.942451
-32.315762 3.4510689 14.948862
-33.575092 -1.4576441 22.133396
-33.954727 2.9496031 18.138052
-32.423721 -1.6585968 22.110929
-24.559347 3.0429959 23.143013
-26.087769 -1.6473219 25.63929
-42.069679 -2.7173376 28.406618
-21.695616 -2.0659833 27.07626
-41.59811 -0.43913481 28.600626
-30.315598 -2.4123876 23.65155
-36.610409 -0.007260446 23.140402
-31.855671 1.333288 23.173094
-37.375305 -4.5141444 22.355482
-34.072784 1.0691895 20.07015
-26.536701 2.7614198 21.296047
-34.48711 2.4230194 18.512997
-28.288805 6.2399583 23.809374
-42.140423 -2.7095571 28.517448
-25.857374 -0.0079655591 26.840939
-31.850269 0.96237952 23.143614
-31.822781 0.90035725 23.387039
-32.938465 -2.2575095 22.1052
-32.628994 0.42569274 23.677217
-39.171013 -2.630857 28.042503
-37.539669 3.3856299 25.039061
-39.891922 -6.2897248 27.667542
-32.784386 1.0439441 22.96801
-37.419933 2.6554263 24.120216
-32.593269 1.6843946 23.578444
-32.635929 0.48364705 23.637503
-27.744081 4.5388889 20.708075
-32.213886 -2.0997944 20.823917
-33.511192 0.81241757 23.978767
-37.675484 3.7507579 24.131367
-37.151001 2.8061936 24.633982
-27.763382 4.5991783 20.76717
-32.303432 3.4621701 16.654625
-36.591614 0.069406271 22.836086
-32.255707 -1.0389395 23.478371
-27.701122 2.4328229 19.859173
-33.636391 -1.4911712 22.363184
-36.545826 -0.24437329 22.978609
-32.58926 1.4891846 23.674091
-37.478745 3.2377207 24.532259
-23.786835 -2.2512219 29.952991
-39.950985 -0.85028881 28.008381
-28.297737 2.9656072 26.550999
-32.238541 -2.0879469 20.7048
-32.600082 1.4874425 23.82679
-28.526394 3.1387522 31.662519
-33.583523 2.0572593 18.002443
-30.267578 -2.4456263 23.711048
-21.458235 -2.7233372 33.641914
-26.131485 -1.573367 24.948498
-44.849297 3.9468977 36.227409
-24.675446 -1.7043335 24.70565
-33.89399 -3.066642 19.408497
-35.972679 1.0377645 22.209076
-33.747688 2.3911066 28.891104
-32.823597 -1.3673623 22.198774
-40.59304 -6.4703851 28.25494
-37.359043 1.2309586 26.267117
-30.301517 -5.3535767 21.648008
-37.024139 -6.2442932 25.819567
-25.157768 3.1308305 24.251461
-20.378448 0.8215909 27.09384
-37.461655 1.1095015 24.98035
-34.584335 3.3004208 17.998671
-21.365669 -0.38958046 26.610161
-20.447042 -2.9265523 27.015524
-37.620052 2.8001122 23.48835
-21.243212 -0.36088991 27.035038
-36.893963 -5.9839993 24.971935
-26.0355 0.85764772 25.825077
-32.253201 0.46446222 23.645582
-37.562153 0.90739101 27.991743
-20.429661 -2.9420986 27.057117
-20.47447 -6.6431437 27.115328
-20.243017 2.9216938 27.334993
-25.95723 1.2423356 25.983013
-34.124866 1.3605918 19.586441
-20.498915 -6.6503863 27.067154
-27.810013 2.9188547 20.223253
-28.835133 1.1933608 21.873287
-21.798937 -2.1964529 27.131115
-25.955551 1.477001 25.816156
-34.023918 3.0473173 18.385078
-20.368158 0.83014995 27.1213
-22.279074 2.7650485 25.461035
-26.045256 2.9818263 26.235477
-31.380352 0.96433353 22.822683
-38.062889 -3.951478 29.896835
-31.905651 0.96757537 23.053501
-31.832523 1.3502712 23.314129
-39.976128 3.3953502 31.381252
-38.020519 -1.8239007 28.049051
-38.672539 2.8515861 24.951248
-23.55113 3.1893969 24.534283
-34.109734 1.8730115 19.444275
-28.265488 2.9978702 20.038679
-32.193993 -1.0928555 23.326578
-32.855228 -2.1342952 21.375065
-32.433327 1.1387613 23.557817
-28.325527 1.4645904 21.207623
-33.987488 3.0243878 18.265383
-18.67436 -4.9328895 27.034779
-20.902269 2.8751602 27.033955
-20.472816 -6.6387033 26.991623
-18.619049 -1.1886545 27.014568
-22.170753 1.8607914 25.555847
-20.927618 2.9164701 27.113611
-31.698885 1.3742223 23.031637
-28.758102 1.2277206 21.017517
-27.228643 -3.6682394 27.488724
-25.177231 2.9162719 22.434416
-34.846428 2.7361443 18.233311
-20.383812 0.79551572 27.025143
-24.967205 -1.6650486 24.643841
-31.093307 0.98358566 22.44228
-34.220276 3.1122849 18.336241
-34.143524 3.4163051 18.581682
-33.938534 2.2888291 18.423096
-32.738071 0.75102293 23.126223
-28.05357 4.9641013 20.75675
-28.709457 1.2190222 20.910551
-34.220242 2.1571646 18.158672
-32.194073 -4.372571 19.491737
-21.608368 -2.013978 27.194311
-22.373056 2.7767489 25.363981
-21.57962 1.4220185 26.974371
-32.841179 -2.092649 21.168653
-18.506487 -5.0807877 26.96637
-23.735159 -3.0436513 35.987621
-28.269682 1.4319959 20.983372
-25.961605 1.8404684 25.430925
-25.996981 1.4867045 25.661743
-31.003502 -2.7353642 25.768543
-21.490488 2.9448843 27.196648
-20.714451 2.9884949 28.146601
-33.227543 3.1206334 29.392811
-29.253784 1.1387036 22.265011
-25.985573 1.866424 25.673077
-22.207111 1.7842968 25.680538
-29.601622 1.0060403 19.869377
-33.156181 3.1078677 29.203793
-18.461937 -5.1124673 26.868362
-34.06879 3.7079582 29.246559
-30.576323 -2.2509537 22.84383
-32.281242 -1.4348478 21.932785
-34.146271 2.7603128 28.062399
-22.11113 0.17019255 25.597065
-20.244911 0.88423717 26.914925
-24.463005 -1.8414595 29.838852
-31.831486 3.5877333 25.583494
-25.591778 -5.765892 21.825424
-28.476648 5.3051991 20.871449
-18.436844 -1.3959473 26.972286
-22.275259 1.764632 25.421221
-20.721577 2.951019 27.327538
-31.700996 0.78755921 23.244467
-20.426207 -2.9230781 26.910677
-26.088463 1.8786405 25.23959
-20.583494 -4.542798 27.548946
-32.750427 0.7506758 23.070671
-28.099689 5.1870508 21.054728
-24.818218 -1.8123149 25.990629
-28.356421 1.231835 21.707632
-32.253113 0.42702663 23.598286
-29.894726 1.0975312 23.235683
-32.255074 0.42053047 23.641403
-34.001141 5.8584986 24.031929
-29.790089 1.2990034 30.702568
-32.331665 -2.1115353 20.785442
-33.596466 -1.5462607 22.199938
-27.958889 3.189528 20.459215
-28.848274 -5.0875101 20.182533
-32.601624 1.5152751 23.630846
-27.629417 -5.7565603 23.568863
-22.258139 1.7602124 25.547068
-31.839912 -2.490907 26.045153
-25.974033 1.2084872 26.021416
-31.73852 -2.0067811 25.949051
-32.049999 -1.1789136 23.66449
-28.36134 2.9677935 20.217712
-22.831221 -1.2405403 23.80434
-32.115284 -1.2046741 23.860535
-22.214882 2.4365935 23.009623
-23.021065 -0.72007036 23.716026
-28.064651 4.8502779 20.521095
-32.848831 0.71476728 23.113209
-22.450985 -0.26118261 24.220448
-28.250668 1.2950534 19.560249
-22.284168 0.14404957 24.790344
-22.130482 1.0643916 25.649374
-31.609909 1.3697705 22.825834
-25.537767 2.9074721 22.183771
-20.756742 2.4276099 22.048769
-17.551815 0.72539377 27.857231
-22.841642 -4.184104 37.854103
-28.803139 1.2381372 21.715853
-37.120502 0.84119922 29.869917
-25.78866 3.1046746 25.328838
-31.714615 0.86650181 22.909107
-26.205454 -0.0074807964 25.480331
-22.240284 1.3540356 25.425966
-20.624947 2.7990937 27.046856
-26.272301 -1.2220325 25.74465
-25.96331 1.1441017 26.532175
-33.969265 2.9627612 28.839828
-32.079529 -1.1275078 23.720825
-32.265354 -2.0861206 20.709606
-22.624077 -1.3103011 25.371624
-27.995832 3.3608482 23.934071
-30.341854 -2.3324955 23.349171
-33.785107 3.1923809 28.739361
-20.691072 2.9586909 26.930374
-25.49843 3.2740946 26.282255
-15.620538 -8.4862556 32.528679
-21.643467 1.3422989 27.131927
-21.795307 -7.7047009 27.153542
-33.518829 2.9603136 28.554468
-29.93858 1.0467007 23.308994
-32.806648 1.0424485 23.100849
-25.481377 -1.7222815 25.488703
-28.10601 5.1045537 20.981237
-20.28223 2.9137926 27.110001
-28.149139 2.9621959 19.930721
-28.380329 2.814734 19.852932
-33.887226 2.4314079 28.795265
-35.462181 6.2856126 25.610691
-26.827072 2.9444985 27.148989
-34.129532 4.6493635 29.161114
-32.48877 -1.6106446 22.181602
-21.201513 2.9945877 27.238714
-21.37476 2.9239311 26.974194
-32.599304 -1.3132994 22.434399
-16.937172 -5.1350074 26.738279
-17.283005 -6.2029271 25.147799
-32.09766 0.44382241 23.786598
-33.292862 2.334955 27.249773
-24.839848 3.1805081 24.521101
-16.238188 3.0158532 28.157482
-32.227417 -1.1146066 23.46851
-28.138062 2.9963019 19.941982
-28.249573 3.2279291 20.206997
-33.784443 2.4389265 28.824848
-22.1735 1.2331406 25.168556
-32.334648 -1.1306909 23.925396
-32.309483 1.1483858 23.171783
-18.582859 -1.1621988 26.935194
-26.61816 3.0414138 27.430195
-27.818424 -6.3526177 23.561476
-27.469852 3.2615871 20.541973
-16.921885 -5.1464581 26.717236
-33.195389 3.1554458 29.209213
-32.749439 1.7294059 25.308544
-16.942503 -0.75639194 26.91102
-27.75399 4.7132139 20.973616
-16.93067 -5.1083999 26.808416
-28.336937 2.6632547 19.268526
-29.146927 1.1845919 21.969742
-33.876728 0.77243394 26.046045
-30.741814 -2.2992628 23.302755
-33.273399 2.6972136 26.021988
-26.108215 1.9069709 25.40559
-24.542831 -7.6588507 26.959322
-32.25465 -1.1269772 23.523186
-18.275154 3.0425782 28.579676
-33.557495 2.981163 28.526829
-21.625631 -2.0722558 27.298834
-18.699373 -5.0634251 26.92907
-27.556925 3.0973654 19.891495
-22.831806 3.1691098 24.924023
-28.483465 1.4052136 20.789597
-33.604755 0.91601193 28.773876
-15.018359 -5.9841876 26.700005
-14.989513 -6.7458954 27.055748
-15.669713 -3.1256466 27.36165
-32.755413 1.4139276 23.565174
-27.844324 2.1002343 20.618143
-31.620161 0.73594534 23.021238
-23.091785 -0.17683461 23.854416
-34.098122 3.1247404 28.966581
-33.373035 1.997193 27.012655
-15.054317 0.60348809 26.88726
-28.673346 -1.6223716 22.859106
-14.977644 -5.1582456 26.832352
-22.330446 -0.27177036 24.296707
-15.755329 -3.2684948 28.231499
-32.598103 1.5149038 23.625023
-27.790516 -1.7769474 22.007683
-27.738113 4.561645 20.593582
-22.951714 -1.2629302 23.918072
-27.630022 2.4295604 20.262144
-16.938837 -5.0730062 26.835384
-27.525581 3.064997 20.09391
-24.081747 -1.763404 25.018538
-27.556992 3.0701089 20.233364
-27.690935 -1.662711 22.199594
-26.056831 -1.6231358 25.411814
-24.234024 -4.1561651 37.969845
-28.547806 5.39218 21.313538
-28.282795 1.4387907 20.994812
-18.437943 -1.4047785 26.9666
-18.673882 -4.94313 27.060072
-22.334606 -0.016927112 24.315701
-30.44371 1.3149399 23.324444
-29.139874 1.1945074 21.866301
-16.716339 -7.2256994 28.548241
-27.871992 2.0535288 20.46031
-16.294777 -6.7909842 27.329056
-31.687317 -2.5118356 25.763933
-32.327705 -1.1241696 23.726238
-22.848577 -1.1724241 23.937691
-16.117023 2.9844723 23.798412
-16.682011 0.6792419 25.149595
-22.242079 1.1876879 25.715666
-27.822245 2.089335 26.747105
-20.615253 3.1274719 19.912918
-21.977262 -1.3794065 25.609304
-27.224205 2.3892274 26.206274
-15.623417 2.9624524 23.679482
-27.610472 2.5101795 20.680416
-15.582445 2.9758039 23.831116
-15.662914 2.9543819 23.728981
-33.680962 2.4040499 28.033705
-22.899746 -0.90633041 23.783653
-27.855721 2.0344439 20.673407
-26.257036 -1.7571217 26.4949
-26.726149 1.9451951 27.380552
-32.020271 0.9481672 23.503784
-27.002365 2.9686675 27.973278
-21.27516 3.3487644 26.878754
-14.487177 -3.0799036 28.680786
-22.0933 -1.5534245 25.629328
-22.91177 -1.2382339 23.513649
-15.469582 2.8907897 26.046528
-22.605572 -0.87110513 25.376259
-27.831383 2.4224951 25.406418
-28.25877 1.6466615 21.17173
-27.566162 -5.4876566 23.38376
-28.117865 2.1105793 20.725018
-30.207367 1.2269826 22.810589
-29.515202 1.0621872 21.464872
-28.423725 5.2506156 20.921955
-26.13695 -1.5561812 24.549271
-27.956238 3.0322316 26.020334
-27.665636 3.118443 25.992424
-28.26544 1.2725701 21.33453
-22.04414 -1.6263506 25.092489
-28.308273 1.5994959 26.895771
-13.44486 1.0322088 26.089594
-13.790346 0.88989705 25.60111
-16.476913 2.6357031 23.663195
-27.993624 2.3599596 26.183384
-15.109277 -4.4283791 27.065186
-14.024749 5.3093433 24.74585
-27.672434 2.4651918 20.678291
-28.301966 1.5904492 26.906738
-16.151695 2.9774294 23.787598
-27.79846 -6.1688728 23.522284
-15.033845 1.2596705 23.639643
-22.26037 1.1742104 25.726414
-27.969999 2.3917301 26.089825
-15.142013 -4.5098724 27.084198
-16.469534 2.6364374 23.751535
-14.997416 1.1722742 23.774651
-22.205666 1.1516014 25.709087
-27.684731 3.0514674 25.905924
-28.186123 2.1638501 20.50667
-27.40255 2.5647593 27.129601
-27.459034 2.7853932 25.944092
-28.474121 1.2484399 22.330114
-27.496872 -3.8824029 27.313974
-27.69739 4.4547997 20.09411
-27.50374 1.0115879 27.87999
-25.327389 -8.2149305 28.618782
-33.431534 3.7694778 28.639299
-27.473785 2.1022439 20.575577
-27.943428 2.0978055 20.932648
-22.879316 -1.1204665 24.710835
-16.191782 -8.6930571 33.198597
-26.907827 -7.9078636 28.686192
-27.221035 -7.2163906 27.27758
-16.153561 -6.1874533 24.330633
-27.725426 2.9617949 19.925259
-15.035709 0.54573846 26.941635
-22.112862 -1.270687 25.978735
-28.225601 1.465897 20.790977
-19.064314 -3.0147002 27.375038
-27.689049 2.405338 20.366316
-17.833731 -5.7377892 23.723948
-23.86718 3.1644092 24.103052
-27.827183 2.0316143 20.548267
-22.966618 -0.78091908 23.676311
-23.350401 3.1674271 24.419334
-28.480112 5.2939949 21.015045
-29.79575 1.0826459 22.186739
-27.603828 3.0734959 19.883015
-13.770788 0.98691177 25.383799
-27.808523 2.0840139 26.597578
-27.983706 2.3697689 26.042482
-15.540871 1.8575079 23.845188
-27.666292 -5.7401333 23.373661
-16.141075 2.9456372 23.848715
-15.376955 1.7997502 24.216621
-16.164623 -6.2295179 24.407112
-15.064098 4.7436337 23.957644
-14.979468 1.1630689 23.95627
-22.348816 -0.25604379 24.470652
-28.061302 2.8704939 25.754442
-15.725149 2.9185266 23.863396
-15.044986 1.153994 25.499054
-24.936552 -1.4594073 25.475224
-26.970413 -7.7280087 27.431908
-18.555248 0.75097001 27.478493
-18.574234 3.1577625 28.687408
-16.482143 2.4427381 23.673569
-17.475191 0.72120041 27.1819
-27.649597 2.8228762 25.95042
-28.253134 1.6752439 20.757101
-15.121346 -5.8231778 26.619907
-18.656254 -4.9424129 27.023048
-21.510464 1.8523302 27.008472
-22.874027 -1.1462951 23.834637
-17.923193 2.3636546 21.815842
-22.690382 -0.97645587 23.824444
-16.468451 2.4922578 24.120913
-22.073051 -1.4336233 26.412096
-27.584957 2.4334381 20.259855
-28.141211 1.6069751 20.285025
-15.879681 1.9592701 23.772478
-12.141131 -5.0462065 24.695587
-22.300285 -0.16728958 24.04554
-14.530092 -4.6177444 22.805233
-16.0238 -6.1502624 24.517094
-23.369087 -6.7953019 24.659317
-7.3692508 -3.437921 36.314651
-27.217634 0.89170367 27.462635
-18.599773 -1.1774665 27.024366
-11.680962 1.775301 27.732687
-27.196102 2.3606045 26.11912
-27.860519 -6.4049444 23.708994
-22.00639 -1.6297882 25.395144
-16.039268 1.9811459 23.216021
-12.171645 -5.0407133 24.655764
-16.486807 2.9214575 27.612659
-14.550678 -4.6210518 22.764814
-26.295219 -1.2429707 25.273956
-14.559143 -4.6169176 22.740185
-26.705467 1.952863 27.244377
-12.168027 -5.0585837 24.699362
-21.541388 1.2091795 26.41268
-10.552178 1.2164606 28.882435
-17.224613 -5.1995158 26.985529
-22.374031 -1.2608607 24.310623
-14.551718 -4.612639 22.691887
-22.044689 -1.6148853 25.491127
-14.52932 -4.6622472 22.899876
-13.208407 0.96970677 26.92363
-27.074072 2.4908285 26.08691
-14.611444 -4.5766096 22.566545
-27.801872 3.1497235 26.730301
-16.914085 -5.0169535 26.810152
-13.749466 0.96272528 25.063227
-26.738838 1.9414859 27.320332
-22.673492 -8.420495 29.036724
-25.313904 -7.3551073 26.28548
-8.6563559 -3.4819319 36.784889
-8.6242695 -3.3126018 36.772888
-23.046703 -0.05280707 23.745375
-25.921442 2.8478489 25.38319
-28.109547 -1.9036131 24.45278
-15.039888 0.62709284 26.790705
-27.262974 -3.6850524 26.782619
-22.232769 -1.5609274 26.078272
-20.051991 0.72902411 25.383724
-16.336903 -6.7929201 26.888863
-17.386536 -3.0191877 27.117117
-15.0885 4.7355642 23.680977
-11.15884 -1.5257359 22.803545
-11.59486 1.8043321 27.896374
-27.411964 -3.7784483 27.414637
-23.999561 -6.4029093 23.363953
-13.145143 1.6597695 18.921673
-16.07608 -6.107471 24.325203
-13.012475 2.0991962 19.040943
-13.2866 1.8237668 18.964386
-10.993914 1.1617227 27.917122
-27.365313 3.0684092 25.808453
-27.233532 -6.9959841 27.622852
-11.241049 -1.6794299 23.25428
-13.37819 3.0161963 19.240141
-21.564087 1.4080317 26.963348
-22.08387 1.7241575 26.376059
-11.875504 1.107222 26.738415
-13.612112 3.002739 19.119392
-13.575024 -4.5769544 19.500444
-26.760021 -2.0403123 27.152903
-15.990885 2.7621832 26.213243
-27.620815 3.1962709 29.656235
-11.689473 1.6883662 27.757437
-14.684878 -2.2377338 27.007484
-22.007267 -1.4868914 25.38891
-13.762641 2.6645846 18.465616
-22.026884 1.642387 26.816067
-21.612255 1.0728807 26.503954
-18.623079 -4.8842301 26.89304
-12.166572 -5.0718136 24.705687
-21.525158 1.4402046 27.027916
-22.408792 -1.1600245 24.098049
-11.848506 1.742385 28.066936
-17.272955 -5.3062859 27.476334
-23.057802 -0.63584101 23.800013
-16.837969 -1.1888108 27.005959
-18.42305 3.1175995 28.96439
-16.31144 -3.2967086 28.696959
-21.541979 1.21257 27.027424
-16.277189 -7.3194075 25.631983
-13.271483 1.8324237 18.972532
-18.541294 -5.1110363 26.826809
-13.463331 2.9340482 19.489559
-27.21862 -7.6760364 27.370255
-19.497976 3.2356963 29.947824
-22.040491 -1.4109311 25.653206
-13.589731 2.9137647 18.704046
-15.592211 2.1194038 24.028988
-15.652395 2.1199179 24.060894
-15.972356 1.9672654 23.564747
-13.623637 2.9059861 18.930248
-12.794624 2.9998975 18.762739
-15.036705 -2.9382753 26.89645
-12.950772 1.7607313 18.631847
-11.359772 -0.10128186 23.111725
-11.192693 -1.6167413 22.666529
-12.981089 1.7834972 19.015533
-12.885035 4.2709637 18.709581
-18.538277 2.6357782 24.35586
-4.8415365 2.2656789 32.819473
-10.871155 -3.5767136 22.888981
-13.017691 1.3731108 19.361361
-22.983833 -0.32740682 23.823721
-12.444506 1.166491 19.312248
-11.17378 -1.6233211 22.730232
-12.588582 1.8705009 19.384911
-10.83709 -2.3266273 22.958107
-12.672067 0.57089138 22.111509
-22.150957 -1.3704827 26.21368
-15.353369 2.0653632 25.036385
-22.951586 -0.99235582 23.999702
-21.610811 0.80699909 27.034807
-10.941669 -3.5344753 22.7796
-10.849294 -2.9893069 22.972137
-12.990076 1.4177274 18.860195
-4.1998701 -4.7940831 34.402126
-21.550591 1.2560922 26.89764
-10.948018 -3.3606551 23.188206
-11.130821 0.096980423 23.173742
-20.601887 2.5895033 25.495699
-12.345493 -4.8675056 21.466972
-16.986252 -4.5895081 26.927137
-26.393301 -2.8531954 34.233757
-12.871108 2.9127145 18.630774
-12.18075 -5.0642929 24.607403
-12.354887 -4.8772187 21.476425
-13.630388 -4.4983997 19.265491
-13.632805 -4.5321422 19.37262
-13.559476 2.9584985 18.888653
-22.87409 -0.42827961 23.550737
-12.801791 6.7756519 29.849407
-22.718985 -0.98785669 23.827152
-17.17844 -5.1826019 26.742268
-18.667662 -4.9508815 27.044453
-23.066101 -0.65478098 23.779917
-10.868343 -3.7695181 22.886414
-12.330499 -4.8508697 21.406769
-27.638216 -7.6814642 28.000961
-11.190419 -1.6266991 22.659767
-9.7003641 -4.9281235 21.333609
-21.577965 0.8059364 27.080395
-22.202747 1.7550933 27.059086
-13.636838 -4.4936376 19.233307
-26.980587 -2.0158954 27.714537
-12.691073 1.8031332 18.970734
-4.6457853 -4.0112481 33.458866
-12.81295 0.99164617 20.312384
-11.158977 -4.1031871 23.121119
-15.22522 -5.2831359 25.786638
-9.6929789 -4.9356632 21.336826
-12.997203 1.7331773 18.568588
-12.889927 4.2901688 18.828981
-11.930424 0.55577093 20.951702
-9.7197905 -4.9101453 21.186142
-14.679245 1.5040554 27.217751
-10.470959 0.44913721 22.439127
-12.085554 1.3239105 19.675884
-15.045466 5.0547428 24.482536
-10.511793 0.43985978 22.313253
-21.215647 1.1471121 24.347212
-10.836649 -3.0107365 22.930574
-11.61091 0.2487216 22.809887
-10.63651 -0.12410074 22.810402
-22.387177 -1.2560631 24.041687
-10.899478 -3.9931562 22.894627
-11.383132 -0.192807 23.052464
-16.221081 3.154197 29.744953
-22.351551 -0.32935673 24.44276
-14.526476 -4.610549 22.822525
-17.088911 -5.1230431 26.967562
-21.600161 1.1880494 27.083197
-20.417206 -6.853199 27.244019
-22.289068 -0.31503564 24.323627
-25.77524 -1.7304111 25.399111
-22.948853 -0.38389352 23.690697
-14.838103 -5.0290017 26.864336
-20.182449 -6.5151501 27.392284
-12.900062 1.786139 18.74778
-15.221321 -4.2912297 26.281986
-16.008856 -5.7638931 23.830967
-10.450041 0.4474369 22.63117
-12.933685 1.8170387 19.453053
-15.370392 2.5808492 23.416897
-10.463048 0.43733323 22.580965
-7.3562951 -4.7590871 22.405987
-13.630583 -4.5630236 19.474607
-7.269681 -3.2063255 22.568146
-14.689325 0.91163504 26.725983
-7.2267919 -4.8786936 22.765858
-12.686794 1.7929214 18.800497
-11.209349 -1.6025102 22.746248
-12.965165 1.0813184 19.790245
-14.591685 0.70838046 27.304214
-11.620375 1.2919476 20.515699
-10.978125 1.2982645 22.072737
-10.958819 -2.8493328 23.008476
-12.35001 -4.8643789 21.417543
-15.211816 -5.2827649 26.349649
-16.36599 2.4756286 23.676596
-10.587004 1.0383607 22.429932
-11.896745 0.58379704 21.136303
-13.076805 1.77372 18.788448
-4.67419 -3.9610176 33.297386
-11.121313 -0.11239998 23.155668
-12.693602 1.8653598 18.792114
-21.514093 1.3982368 26.852634
-19.573606 3.6088395 33.494072
-21.643343 0.83914822 27.028313
-11.054428 -1.6214676 23.914505
-21.37163 -5.5245485 27.044886
-12.964464 1.0061606 19.547653
-15.386573 2.5095975 23.952187
-20.529005 3.3383396 26.922535
-17.041996 -0.75371593 26.512367
-13.567768 2.8343832 18.742483
-21.588381 -7.2620411 27.143463
-16.997089 -4.5362945 26.915665
-18.904953 3.0029173 27.81572
-17.41581 2.9795895 27.191198
-22.731686 3.1964927 25.818657
-15.071838 -4.5400839 26.779787
-17.064911 2.5921726 24.324562
-23.623426 -1.6217368 23.924404
-21.71476 -5.8197918 27.037027
-18.55637 -0.71757245 26.898203
-7.6247339 4.7669125 20.65419
-11.19948 0.13832694 23.14924
-10.814493 -2.0791533 23.025612
-8.7889709 -4.6019402 19.176958
-7.6395731 4.7769537 20.692236
-8.7676592 -4.6167569 19.202517
-10.492321 0.46643078 22.45859
-7.3805137 -4.7653322 22.377235
-14.620541 2.8970313 28.577187
-21.264412 2.6482072 25.641445
-12.999323 1.7282917 18.566948
-10.409048 0.94081414 22.68433
-4.3042684 -4.1101356 34.104889
-7.4024744 -4.7459745 22.293152
-11.024055 -2.4528222 23.050108
-9.7278461 -4.9237437 21.368074
-17.542326 0.59589869 19.184824
-5.1139679 2.2500148 32.146442
-21.609322 -3.5067058 27.111332
-22.195408 0.77226245 25.657223
-9.1589632 2.8753901 22.587704
-5.1448555 -4.3711753 31.791468
-20.040588 2.7614317 26.956852
-10.845869 -2.979569 23.04277
-15.457174 2.4292171 23.288967
-22.22377 1.8673134 25.738813
-10.931021 -3.9241595 22.997864
-12.647366 2.3820479 18.62612
-14.603648 0.70744646 26.531769
-13.621546 2.9917052 18.723944
-9.133214 -4.182261 22.711319
-22.958775 3.1585286 24.862278
-10.713234 0.25016072 22.9284
-18.326647 -7.212482 28.669216
-19.830479 -6.7565274 27.339689
-17.86916 -3.1191113 27.830524
-26.178988 -10.413541 35.100445
-20.116299 3.9013157 36.21619
-14.6717 2.7881491 26.193802
-8.7670431 -4.6119866 19.163652
-15.460877 2.0596056 23.840107
-15.865273 1.883685 23.744373
-12.445477 0.52955592 20.069998
-6.9648213 2.8035994 19.820145
-12.460004 0.53827888 20.313814
-4.3759184 0.41751999 26.515442
-13.61065 -4.4936557 19.20015
-13.269012 1.7704052 18.873106
-14.229662 -4.8767509 33.066147
-11.120268 0.15646711 22.88595
-10.844687 -3.2505989 22.960445
-9.7190466 0.59380138 23.126944
-10.496048 0.46221811 22.44734
-16.317406 -2.7604094 26.424362
-17.718348 2.9264331 26.262608
-18.436398 -6.018477 24.689711
-15.95373 0.62633032 25.663111
-15.438105 2.0096042 23.788193
-10.819386 -2.0469282 23.004446
-11.115742 0.62243795 22.50584
-16.945631 -5.4191341 22.36659
-6.9029183 2.5936384 19.404222
-12.467056 0.55160207 20.952909
-10.85054 -2.0281971 23.03467
-10.797638 -2.2998292 22.950359
-3.8400564 2.3148332 24.599249
-1.0408788 2.4855528 25.728405
-4.4370484 2.4652715 19.174038
-11.192931 1.4561155 22.934834
-3.4827898 -5.3419256 25.559608
-14.612952 0.61057538 26.811691
-5.4338794 0.26365465 18.082001
-3.6989183 2.3557086 25.038239
-11.879171 0.54295152 22.069578
-4.3980279 0.43741995 26.426033
-5.9922009 -0.11111692 18.184582
-5.1444178 -1.6356903 17.98588
-4.3400803 2.4959049 19.388035
-13.986547 2.6347435 18.618948
-21.818291 -7.6197724 27.097223
-15.242161 -5.1286082 25.197491
-9.0378227 -4.1948347 22.844065
-15.630675 -4.7628746 22.715891
-15.115324 5.27004 24.873316
-3.8622947 2.3355312 24.664097
-15.898981 -5.3491287 22.629156
-10.565483 -0.2134909 23.048012
-17.938824 -6.9160013 27.615635
-21.681204 -6.3422728 26.990988
-21.642809 -4.4990325 27.115074
-4.2799773 -5.7604637 24.848495
-12.700815 1.8142564 18.866404
-16.893799 -1.3934593 26.739166
-8.0041742 1.2292327 19.473694
-20.277203 0.62992835 26.926266
-8.1077366 0.90558982 21.624954
-14.680849 0.94449013 23.317902
-10.999042 -3.8862588 22.966345
-10.798626 -1.4505219 22.785809
-21.72113 -5.6992273 27.149208
-11.939884 0.55929846 21.823492
-2.1827993 -3.8911355 23.833895
-11.088617 0.61514109 22.428921
-15.085281 5.2364945 24.766562
-3.9746692 2.4565358 18.736214
-11.929026 0.54505175 21.84668
-13.022146 1.4000287 19.38916
-5.6702261 -0.72855979 18.280071
-3.8146815 2.3267987 24.743921
-4.3017921 -1.6271006 18.147341
-9.170023 2.9128165 22.907867
-2.1748719 -3.8898573 23.842346
-4.4199638 2.4402637 19.079521
-12.685524 2.6169834 18.79985
-5.927433 -0.12184891 18.30858
-15.826006 -5.0623903 23.65871
-20.448959 2.7391765 27.832277
-3.6261816 2.401124 25.384264
-5.8456755 -0.14894186 18.415314
-3.694901 2.6585128 20.752089
-15.771969 1.3776073 23.514166
-21.536896 -3.6025116 26.795021
-10.887204 -3.885747 22.903168
-10.902852 -0.11684148 22.917376
-13.279887 2.8157768 17.748121
-10.829803 -1.5953474 22.906382
-10.936303 -0.15789255 23.053305
-21.68009 -6.5610418 27.079651
-19.50536 -3.0045011 27.35368
-9.1407032 -4.2292428 22.785782
-4.3343472 -6.327879 24.79003
-4.4486127 2.4654026 19.143341
-14.828489 5.0628157 23.718418
-12.460897 1.1346351 19.295485
-3.9482903 2.4567552 18.735317
-6.6552501 2.8180287 19.53701
-9.1614017 2.7641881 21.607082
-3.3997817 -2.2045505 17.991127
-4.3924375 -6.2962999 24.661755
-3.3900447 -4.8318739 24.079859
-4.4136353 -6.2959204 24.551813
-7.4749494 -3.3007228 36.078903
-7.4204469 3.9881291 19.923378
-3.2989001 -5.2549672 18.769377
-4.4139175 -5.5653377 24.305893
-10.96085 -0.18087341 23.134056
-9.5437832 -5.0793486 24.434969
-4.2124124 -5.7303386 25.012758
-4.8211904 -7.3531284 25.857613
-9.3265524 0.61060286 18.542969
-4.9013534 -7.3338242 25.822659
-9.5778236 -5.0333071 24.113235
-3.8930309 2.4996917 19.306551
-20.783867 -1.4127491 26.993067
-22.100498 -1.6599855 25.978977
-4.2212801 -5.7747607 25.033464
-20.308769 0.73224932 27.06156
-9.3186169 0.6686756 18.69273
-10.946482 -2.5836544 23.187737
-11.734713 2.8529248 27.440393
-18.19347 2.8998127 27.164152
-21.693499 -6.0919466 27.079224
-8.3343525 -3.6389737 22.103102
-3.0680778 -5.6612806 18.964209
-19.665699 -2.9693115 27.221308
-3.9063427 -1.4756352 17.963627
-16.378355 2.2448437 24.14502
-3.9482832 -5.387804 24.993181
-4.0706644 2.4073527 18.566544
-11.061473 0.59732735 22.619541
-14.004808 -3.7824502 33.73307
-2.7878187 -4.8730512 18.579342
-2.938313 0.29577976 17.922777
-3.7096014 2.3718252 25.214567
-15.537573 -4.9787331 20.269588
-8.1434793 0.91135567 21.210602
-14.42206 -5.2045488 35.193169
-7.7388215 4.8250556 21.169048
-12.696884 2.6749477 18.79417
-11.184911 1.4728324 23.635323
-13.644348 -4.5723062 19.455952
-8.7710552 -4.6069555 19.180193
-15.55584 1.8240117 23.961742
-7.4573097 4.1909928 20.391342
-13.621208 -4.5182271 19.199833
-4.6330757 -5.7494135 33.454403
-4.3463569 -5.5064492 24.477995
-12.634998 1.6301895 17.717213
-7.3589826 1.7583361 21.037376
-13.773331 -4.6886401 19.826092
-15.734158 -3.0947165 26.977701
-3.9484403 3.2511761 18.90383
-4.2179208 0.36158279 17.715744
-16.272217 2.9602103 23.693827
-20.180227 -6.6552806 27.121164
-11.918882 2.776907 27.789776
-12.993588 1.7309015 18.33357
-2.2663636 -5.7864027 18.830851
-15.705454 -5.1565037 22.959282
-8.1994343 0.92560935 20.679857
-11.625088 0.47097439 20.184223
-7.4926729 -2.9573927 35.148441
-7.3812385 4.0148487 20.135029
-3.8226681 -0.64436936 17.067032
-12.192545 -5.0747132 24.753284
-5.3289504 -7.648922 24.642044
-19.337606 -6.6560388 33.813038
-4.3111906 -6.1439734 34.903168
-13.041572 1.726908 18.590267
-3.3308382 -0.060523078 18.093718
-12.24408 -4.6892948 20.832396
-15.339581 -5.2771502 27.618332
-9.5843925 2.9520221 15.503746
-2.9350877 -4.7839408 18.284721
-11.134795 0.30288365 22.849863
-15.338972 2.03036 23.460815
-2.3645537 2.6247156 19.352905
-3.0817947 -4.7802062 17.89925
-9.4340782 3.1978302 22.629583
-15.914566 -5.2782574 23.382957
-12.484251 1.2105788 19.131067
-7.4849749 4.2014451 20.423489
-4.2210579 2.5817201 19.990076
-2.7483454 -5.4741669 18.379042
-4.257884 -5.7090816 24.871187
-20.305004 -6.857111 27.800951
-11.032086 -2.3594246 22.989288
-12.977735 4.2936788 18.949593
-3.7206788 -1.5474917 18.362877
-3.7315078 -0.22882448 17.804775
-11.056274 -2.9120216 22.705696
-9.3513746 0.63691503 21.855221
-20.385477 -6.7432356 27.026388
-11.055023 -2.9520061 23.033495
-10.904641 1.3926206 23.050661
-12.806923 0.67304051 27.817856
-19.989189 1.1529826 27.719952
-3.1787527 -1.998203 17.349689
-2.7131081 -4.5555835 17.1493
-3.1980467 0.8213706 17.273567
-7.267314 -6.834094 22.276613
-2.0343363 -1.2000842 17.286636
-9.9443607 -4.8448782 23.611143
-15.525558 0.92579073 25.024731
-2.9287732 2.5261703 16.885893
-7.5771055 2.7355423 18.99522
-6.1497712 -7.3241386 24.006079
-15.837584 -4.8043733 22.121613
-7.9771042 1.6374832 19.284023
-2.7578592 1.6788429 17.118299
-4.0470338 -2.1007314 17.34749
-4.5018015 2.1933219 23.486158
-3.6044264 0.29027411 17.313921
-11.393862 2.6634169 26.557436
-3.4989786 2.2111161 15.794419
-15.914569 5.7124767 26.396088
-2.9738581 -0.81315327 17.330267
-5.1536393 -5.5865726 32.021599
-5.1126027 -0.45091105 17.268059
-3.3662724 -3.4397345 17.368923
-3.679322 -5.701582 18.793005
-3.4884882 -0.11186961 17.250189
-4.766891 0.40139627 17.168697
-13.032284 2.6903348 18.34808
-4.8867369 -0.95226419 17.349133
-16.886385 -2.8100095 25.39122
-3.0766809 -1.4111055 17.314413
-3.5352099 -3.8421438 17.515089
-2.1928334 0.27299944 17.214787
-2.7290905 -4.557622 17.191877
-6.0240245 0.27644438 17.32342
-2.7476954 -4.5297728 17.143044
-2.5351369 0.70529389 17.172085
-8.9699039 -3.1730888 35.200016
-2.1842098 -3.2461324 17.277851
-7.9595051 3.8569272 19.259985
-4.7950468 -0.57676834 17.415371
-4.2071924 -0.21103781 17.78422
-3.4067774 -2.9577579 17.348202
-2.7672243 0.82871068 17.42408
-2.3815358 -0.90799689 17.256195
-2.4846375 2.5939522 17.137175
-4.5315313 -0.54491657 17.249454
-0.69738388 -1.7961954 17.172382
-2.8678298 -0.21455899 17.282377
-1.4709747 -2.7657785 17.217278
-6.1421776 -7.3326387 23.92417
-0.19605994 -4.7126002 17.857166
-7.9664016 1.6761698 19.217875
-1.2143493 -2.5697365 17.162174
-1.8878758 -3.0674453 17.257868
-2.0809472 -1.1812267 17.185246
-0.36550283 -3.1062913 17.207903
-15.673203 -4.7316456 21.761415
-0.47790051 -4.695056 17.813534
-1.1924124 -1.1186112 17.213486
-2.1809363 -3.2636471 17.267731
-7.2416077 1.5054011 24.423485
-1.6970611 -0.43598276 17.23785
-0.67570806 -1.8400736 17.262041
-1.240859 -2.5798485 17.203741
-7.7307596 -3.128253 22.136692
-2.6471937 -4.6032286 17.327225
-1.344316 -4.6374397 17.543943
-1.9538581 -3.0984306 17.317509
-1.3391316 -4.615942 17.50547
-11.771984 -0.068774745 22.423225
-3.6298549 0.51102895 17.263811
-3.5876 -0.7048924 17.349539
-8.3252563 -2.8717902 34.358608
-5.1263332 -0.45992109 17.306572
-3.5061407 -0.14705189 17.260303
-4.0532947 -2.0815156 17.400776
-6.6094208 -0.090105757 17.502686
-15.47858 -1.4476693 25.786316
-4.8992014 -1.7955389 17.336651
-5.6274891 -1.6601229 17.635332
-5.9038153 -7.2814255 23.721445
-13.327514 2.6913857 18.237677
-2.7311814 1.7134223 17.148897
-3.1817913 -1.8345814 17.365086
-5.2826118 -7.5196028 24.850937
2.4952793 -8.0309429 25.043129
-8.0094824 1.7673224 20.210354
-7.3125505 -7.0284901 22.935223
-6.5902305 -0.096611939 17.418566
-3.556639 -2.7638218 17.272038
-7.2879829 -6.9543796 22.739313
-3.7468636 -5.2529602 18.109119
-8.0272141 2.7386231 18.978727
-8.0006561 1.6198997 19.168159
-1.2343395 -2.801815 17.988691
-7.8222742 -3.1888008 22.379528
-0.72625518 -1.8873613 17.24152
-2.2244549 0.11931729 16.974089
-15.477917 -2.9885659 25.811062
-0.75937748 -2.2776816 17.208569
-0.36299109 -3.0549212 17.229519
-3.8364697 -4.9840488 18.378311
-8.1095047 2.7656996 19.16383
-3.260808 -5.4040565 18.118158
-4.4359741 -5.4979348 17.853962
-1.2045991 -1.132144 17.181528
2.707665 -7.6453266 25.260937
-0.62633276 -2.0424116 16.966053
-5.3786478 -7.1104612 25.150909
-2.4064684 2.4828506 17.062963
-1.2010896 -2.6087909 17.376926
-3.0489397 -3.4543929 17.223085
-2.7612567 -3.7698462 17.702738
-2.1625578 -3.1032724 17.065159
-1.9363308 -1.8445946 17.32877
-8.5663357 1.0027246 19.554592
-1.3702953 -2.5868535 17.168835
-15.163572 -0.95068526 25.751104
-2.1613991 0.29389808 17.276552
-3.2572925 -4.1604385 17.655521
-2.8681755 -3.7718585 17.380819
-16.666748 -3.1336884 26.588575
-3.8569617 -3.594425 17.632908
-3.7761152 -4.8177438 18.602505
-3.6607778 -0.93659192 17.231735
-5.0024676 -1.452558 17.392414
-4.8661909 -0.97794384 17.380329
-4.3768311 -1.6758077 17.380226
-4.8738146 -0.93587863 17.379765
-7.8776255 1.6481395 18.73666
-10.525571 0.58431363 23.21953
-10.29963 0.53030306 23.148928
-1.9738662 -2.2082217 17.322901
2.5839829 -8.0975618 25.209009
-0.83656549 0.079890549 17.040865
-3.8532329 -4.6267076 17.556076
-16.702564 -7.8472705 24.817217
-8.6394577 0.57842875 20.521833
-2.5873506 -2.1583619 17.372025
0.68397999 2.9368379 17.27696
-6.6024446 -0.10390192 17.494287
-9.4815912 -5.5636926 17.548296
-1.4616442 -4.6429415 17.439701
-1.7846298 -0.44136906 17.249153
0.1914978 -2.4529631 17.005554
-9.2098627 -4.3644199 18.420059
0.76426148 2.2356257 18.165754
-1.3020158 -4.8064466 18.120914
-5.3715515 -7.2473688 25.562515
-1.5569663 -0.68600941 17.127445
-1.4863205 -2.7471957 17.231323
0.54279447 -4.0834465 18.881235
-15.441935 -4.8394771 25.317284
-11.081177 0.39433712 21.808266
-12.907233 1.1528733 18.751318
-4.6734419 2.3824813 18.409992
-0.86084008 -2.1865914 17.042412
-0.72572231 -2.0242603 16.924084
-12.709857 -4.6911044 20.915474
-2.7130842 0.73014355 17.244083
-3.3717799 -3.0664828 17.413719
-2.2908831 -4.506053 17.549124
-0.051336288 -3.0138726 17.22234
-5.5350075 2.6655369 18.703297
-2.4718046 2.5585284 17.067774
-0.25242686 -4.7095494 17.869228
-4.1039476 -0.042266659 17.263054
2.6623225 -7.6132469 25.022375
-13.503138 2.8548861 18.404472
-5.0042763 3.0190296 23.766068
-1.1634231 -1.3464634 17.066027
-21.881596 0.86882383 34.885399
-2.5375974 -0.49020123 17.298044
-0.7032454 -4.083859 17.414654
-3.1771624 -3.4961967 17.371143
-2.1947944 0.24472854 17.178738
-3.9595234 -2.1700196 17.298538
-2.247436 -2.3740809 17.317526
-3.3203113 -5.2358656 17.426311
-3.332653 -1.5875353 17.359661
-2.4781537 0.71422517 17.237099
-3.6473203 0.30324692 17.324587
-3.3766067 -3.0564082 17.426521
-3.0353713 -3.5017672 17.350067
-4.3434644 -0.1428884 16.923489
-4.555912 -0.62434006 17.098824
-10.708998 -0.028436258 22.40696
0.26914239 -2.4787798 17.067894
-3.8497806 -2.3829014 17.524633
-2.1725333 -3.2603278 17.266541
-2.674309 0.99349785 17.2384
-1.9775963 -1.458571 17.386883
-3.6915421 -1.3294077 17.383678
0.25546789 -2.4713442 17.094585
-0.073697567 -2.9155388 26.400995
-2.1894908 2.0810299 16.897243
-8.0553961 1.6982573 19.419058
0.42880416 -1.4615692 17.211697
-2.3475456 2.1482744 17.259211
-4.5403519 -1.4344294 17.426603
-7.0471802 -5.728579 22.481064
1.1030769 3.2831941 17.684006
-2.4785483 -1.3392781 17.281673
-8.402482 4.3333931 19.294397
0.67781568 -4.0872211 19.363144
2.710619 -7.5891027 25.272238
-8.0700188 1.9437439 19.386066
-2.5055742 2.5747802 17.026394
-2.4872565 -5.8198929 18.397217
1.6936851 -4.7180371 20.216074
-2.6925898 0.96184105 17.177547
-6.0074272 0.28190669 17.340418
0.99986911 -1.7813487 18.536703
0.7165575 2.9569423 17.381132
1.6329765 -4.8732061 17.584255
1.409539 1.4068221 17.797621
0.18927932 -2.4688265 16.999443
0.55538893 2.859441 16.82988
-3.4331536 0.4013229 16.901447
-3.7221217 -5.4564648 18.66514
-10.192131 -4.7541785 20.720348
0.77532649 2.9886785 17.582151
-4.2643809 -4.0775456 19.273546
0.19910455 -2.5275519 17.355635
-0.83878994 -4.0896297 17.204361
-3.943727 0.30904186 17.224468
-2.9942107 -0.83636653 17.372944
-2.3788965 -0.73293936 17.314653
-2.2340393 -2.035058 17.241901
-1.7874753 -1.0073011 17.208155
-11.372529 2.734277 26.750721
-4.0218067 -1.1710346 15.00308
-4.2606106 -1.2482452 17.450846
-2.6938689 -2.7348328 17.313997
-2.5702691 -2.1084609 17.340599
-3.4320474 -2.1776774 17.398607
-15.073269 0.45696223 25.836182
-4.2123508 -5.9228253 19.08843
-3.063246 -4.3542476 17.802738
-2.0997024 -2.7824149 17.193031
-3.6733377 -1.3118856 17.390949
-1.9550312 -4.8399835 17.233931
-11.627176 0.004991293 22.230165
-7.3207045 1.5871856 24.680979
-11.630206 0.095519274 21.83622
-13.216827 2.29059 21.62195
0.86539984 1.9256992 24.192413
-2.694397 -2.7186627 17.330328
-2.4243236 -0.74526215 17.399345
-2.8893161 -0.23803589 17.316969
1.2508011 -4.4911075 19.151926
-12.747175 -4.7042646 21.002422
0.80302596 1.9026254 23.967745
0.59308052 2.8809915 17.016518
-9.7452269 0.52364969 21.176109
1.6272044 -4.8619409 17.527882
-4.3166723 -3.9367702 19.250238
-3.1699276 -1.2361593 17.015421
-8.3896828 4.3366785 20.94244
4.3349385 2.0080328 21.225033
-7.277348 1.5292037 24.607471
-10.203313 0.50272232 22.434008
-7.1180143 -5.7328529 22.358644
-0.70654988 -1.8220407 17.152912
0.66689253 -2.6265626 16.208609
-1.7433798 -0.42283046 16.912374
-4.891274 -0.54463553 17.439301
0.83732605 1.9382873 24.227209
-0.79194188 -2.2516618 17.169512
-14.651724 1.1551347 25.077307
1.6089511 -4.8595657 17.527565
2.9959381 2.361598 20.389975
-5.5183887 2.1540701 17.321373
-7.0961952 -5.8753276 22.687439
-2.0616555 -3.4989958 18.575762
-1.1785686 -1.1852758 17.143242
0.99979997 1.7657382 17.623251
-11.583362 -1.5442162 22.018087
0.9876585 1.7616396 17.632141
0.9635818 -2.6936579 16.861631
-11.354442 -2.329854 21.919546
-17.42688 -3.2707744 28.63447
-4.3467369 1.6391681 17.121559
-2.9021358 -0.42769966 17.455557
-1.209054 -1.2204435 17.372232
-2.7306092 -2.9445016 17.438133
-1.6864431 -0.62704611 17.039404
-4.3970451 1.6802807 17.943825
-3.475368 0.33012721 17.834265
1.4099324 1.9380567 19.077919
0.62824249 1.9000417 25.6215
-5.4916439 1.3373752 24.46566
-3.8155627 -4.4877729 17.501614
-7.0517149 -4.7013955 23.036661
1.6263247 -4.848824 17.510845
-11.142655 0.80728757 21.363255
-3.7776196 -5.0866151 18.900417
-0.48275113 -2.0691893 17.15209
-2.8840566 -6.0427232 19.401405
1.4272869 1.39711 17.885025
-3.9316499 -1.4830655 17.373257
-3.5408151 -2.1993015 17.43741
-2.5967205 -1.9671824 17.66395
0.94551802 0.17067853 18.165052
-7.3486271 -6.9895687 22.94544
-3.6508358 -1.0406215 20.844505
-15.075523 5.3196816 24.32312
0.85790873 0.85608172 17.864635
-3.4793496 -4.1623993 17.204912
-8.2558804 1.6270974 19.131495
-2.9330516 0.79104424 17.125441
-7.3876915 -5.6046724 19.319265
-2.5642192 0.67243433 17.023567
-2.2331917 -5.5509782 17.987362
-1.202246 -1.985792 36.057373
-5.2322254 2.2632842 26.1292
-10.003872 0.50832003 21.9496
-2.165221 -3.2470276 17.463678
-1.9950306 -1.5113914 20.542812
-5.2004766 0.33292297 2.3064213
-3.6246204 -1.1479905 12.329889
0.33974051 1.9896221 16.55434
-2.7604985 -4.5231929 17.201088
-3.5245037 -4.040719 17.520266
-7.1908627 -5.075036 25.721603
-14.659588 3.3956099 25.053589
-1.9725013 0.008590892 17.318834
-3.5863185 -0.73654699 17.313696
-1.2539971 -1.6004176 17.655609
-1.3860953 -2.0543592 18.675528
-5.0565648 2.3027852 17.996405
-3.3899653 0.42581278 17.165091
0.55491567 -4.0640469 18.867294
-2.7349913 -1.6835938 17.340549
-2.7936649 -2.5465183 17.332363
-16.60371 -3.0368733 27.029797
-2.947253 0.79611111 17.272207
-2.0428467 0.0069636852 17.176172
-0.59297562 -2.0558813 17.193453
-1.5610766 -1.919871 17.317459
-5.0529003 3.1198623 18.359491
-2.8963864 -0.14332324 17.307627
-2.6850128 -2.6990566 17.35866
-2.9075408 -3.3312631 17.353027
-9.2775307 2.1731892 20.417351
-4.9434781 -0.63931096 16.800676
-11.353903 1.205446 21.910923
-3.283273 -2.0148921 17.345186
-4.0255952 -0.82268542 17.399403
-11.285894 1.3502607 21.769962
-13.197252 5.3623915 23.808146
-3.8984537 -0.40912464 4.9401727
-1.2692082 -1.7121229 17.252924
-1.8837547 -1.6046153 17.277596
-1.3589001 -2.1601465 17.317389
-1.9796312 0.017313175 17.170511
-15.146731 -0.064020902 25.691147
5.0937963 -2.0272577 25.348663
-16.272974 6.1062264 27.696972
-7.9964199 2.7077999 18.575602
-11.541591 1.5511479 25.336605
-11.415634 1.4119576 22.157972
6.9517303 1.0955527 26.784061
2.8593802 2.3317895 20.301689
-3.3948004 0.49918282 17.055706
-1.8754327 -1.6420914 17.334934
-2.0690215 -2.8409622 17.434093
-3.7916827 -1.7533737 17.45949
-3.788836 -1.9357656 17.381813
-2.14329 1.7040613 11.62529
-14.963264 3.4484377 26.237467
-3.3079994 2.2870326 17.192276
-13.235218 1.093503 19.826
2.9619908 2.3610647 20.747316
0.96842527 1.7618471 17.453196
-2.8818357 -3.7453294 17.281643
-2.9085946 -0.25677454 16.923382
-2.8309464 -2.2801943 17.302662
-2.1348369 -1.8018379 17.29841
-3.8046849 -1.6917299 16.985521
0.29506445 2.2345977 23.883093
6.4988852 -8.1490421 26.044662
6.4724255 1.0810046 25.794394
-14.94464 0.35996854 25.479429
-11.420702 -1.9947511 22.743093
4.431231 -8.1167421 25.608059
-3.7413323 -5.3343034 18.43758
-15.096704 2.559515 26.267014
1.0384357 3.2430208 17.495028
0.71917415 -4.1311827 19.503206
6.2043118 -6.9867415 25.418093
0.96067548 1.7517649 17.498549
4.3812084 -8.0884466 25.514429
-2.6325023 -3.5852983 17.35191
-3.2013595 -4.1195288 17.391886
-2.3122525 -1.1618953 16.949041
7.007823 -6.4418263 27.418249
4.0431643 1.9496374 20.510723
-4.2663612 -4.0772872 19.090178
-4.612855 2.3220291 18.168037
4.7957325 -8.4046278 26.630514
-3.824631 -1.9001837 16.590288
-2.6936889 -2.7796185 17.290211
0.72390079 -4.1321559 19.564714
-13.193326 -4.9524889 22.136271
-0.84380031 -2.1980982 17.026283
-3.8997567 -2.2993345 17.306368
0.57070017 2.0625236 25.259676
1.4484668 1.2588105 18.170893
-8.17624 2.4922588 18.532738
1.3931775 -4.6779642 17.122524
5.1071858 -1.4486866 26.372341
-1.7881155 -1.2743384 17.468613
-2.799964 1.5622669 16.738333
1.307435 1.1642187 17.422842
-2.8481495 2.3160651 15.819004
-2.6698303 -2.5547922 17.328968
-3.3955359 -4.8246603 17.411694
-5.8077359 -1.4464957 17.618954
-11.4362 -1.4948678 21.644028
-8.8549566 -6.3021326 18.54665
6.6852927 -8.2091579 26.324377
4.4377422 -5.5731354 23.820187
1.0418987 -7.7764325 25.96369
-5.6031728 2.3949444 18.598427
-15.019207 3.7057066 26.508171
-0.92678308 2.6621721 18.550116
-3.3363211 -0.54348439 10.053357
-3.0523598 -1.3903898 12.126323
-2.5226998 -0.50506181 17.414524
6.6228366 -6.132452 26.301594
-7.1504617 1.6472461 25.212
-7.426199 1.8425951 18.786522
6.6321588 -8.2054548 26.273691
5.2609658 -2.975564 26.055906
-1.4803636 -0.7007885 17.385672
0.9915781 1.702742 17.566881
-1.0492587 -1.4138613 17.178114
-1.887207 -1.7071261 17.270115
-2.7387309 -4.5368013 17.215593
-11.092223 2.3715868 24.994925
-1.3176751 -1.9712597 17.386795
-7.4402704 1.9119759 18.728462
0.030084848 -2.4519649 16.974178
-6.5250359 -0.13685781 17.327003
-5.6902719 -1.2739074 14.694623
-1.38785 -4.6899228 17.695189
-3.9909375 -0.80206662 16.004196
-2.4594116 -1.3613801 17.340162
-1.9831932 -1.9545407 18.827312
1.1372459 -2.6509812 17.346252
-7.2549534 1.511234 24.512232
0.10301948 -4.9157648 36.43779
-4.9750814 0.2452777 16.808464
-3.8116229 -0.22777252 14.453924
-3.1644166 -2.0594008 17.43244
0.75725913 -3.2960441 30.782997
-4.463861 -1.6350152 17.260172
-4.8375473 -5.3217406 23.802086
-1.9048798 -3.0843563 17.313431
-3.8288867 -0.63000858 11.182848
-4.6300373 2.4281392 18.61388
-5.5049744 2.6187398 18.324142
-2.8928423 -3.7375691 17.311802
-5.8726988 -7.471776 23.986948
-5.7745028 -1.3345653 15.447043
-3.8825905 -0.97791559 10.376617
-3.9581048 -0.24764597 16.536657
-9.8486443 2.783555 18.19182
-12.58759 0.72041029 23.247372
-3.8505924 0.89957786 17.254692
-1.0325587 -1.3710393 17.094404
-1.7338347 -0.86526817 26.681471
-1.0448766 1.1815006 16.307785
-11.372297 -3.0554519 22.036007
-0.65716028 -1.1447135 17.134899
-3.3281732 -2.6445885 17.428085
-5.545435 -7.5324912 24.369335
-1.5131032 -2.0707099 20.755756
-4.1695967 -0.74813735 13.209001
-4.0747747 -0.61797631 13.165308
-0.80023527 0.062148906 17.197365
-3.6943591 -1.137513 17.376184
-3.5498214 -0.37311348 14.444979
0.91812849 -8.5305223 26.16341
-7.9386005 3.991374 19.476503
-2.8963637 -0.22551984 17.368116
-3.2200682 -1.2414446 19.903236
-12.011333 0.66025269 28.326538
-15.344484 3.0723577 28.246881
-11.11372 -0.14876646 21.77523
4.8383379 2.1110373 22.37904
-2.4821627 -5.9551554 18.723152
-9.820838 -4.7594328 23.235826
1.3417685 -4.384284 18.783937
-5.5118856 2.6577106 18.514784
-1.9322312 0.79300165 17.055361
0.56626558 2.4128706 25.464851
4.2623162 1.594401 22.225382
7.8930879 -0.55570644 26.756916
1.0028338 0.23821047 18.345768
-0.36635518 -3.0753255 17.225492
-2.5751162 -1.8255637 13.566851
-2.2008932 -0.17271924 18.3109
-12.172379 -4.4439816 21.606689
8.3711243 1.5202559 28.124489
7.1617055 -4.6210375 27.041903
2.5730348 -8.1420498 25.329956
-3.1956565 -4.223701 17.881445
5.273304 -3.5325108 26.271881
0.56493402 -1.6369562 17.489624
-0.77909708 -2.2743542 17.254332
-3.7560201 -5.4721394 18.914314
-7.1016607 -4.8291326 24.642361
-6.2688518 0.12472177 17.712692
8.5069962 -5.3430071 30.577116
8.7682247 1.5636764 29.118584
1.0394037 -2.0067482 18.932243
1.1014521 -2.7468345 17.14753
0.11141896 -3.0233011 17.383589
5.6435394 2.0958219 22.673494
-3.3902252 2.1958623 16.96244
-0.83652735 -2.2002294 16.83194
-2.4687433 -1.2936212 17.093922
4.8646665 1.6791904 23.866154
7.8717852 -5.1261139 28.920671
0.08112669 2.1213408 22.585934
-2.5635099 -1.083027 17.309532
-7.3782611 1.5326632 25.162315
-10.930509 -2.5872519 20.989231
-5.3964686 1.8207901 22.279663
-3.7274492 -1.4753227 17.557762
-3.6392868 -0.31772059 17.315966
-4.1254187 -0.078324974 17.237585
-7.0786285 -5.910018 22.308023
5.2908683 -1.2166076 25.811949
-1.1762929 -1.1024685 17.168463
-1.8626273 -1.4648614 17.281776
7.7116394 3.0724897 27.081688
-2.7994955 -0.90997231 8.8272753
-3.2566965 -5.3105969 17.834738
6.6690564 -7.3791218 26.040585
-7.4303761 1.8498756 18.874063
-2.4590909 -1.5504931 17.460138
5.3604865 -3.5590062 26.449183
4.4564819 -8.1929598 25.769604
-2.9916179 -0.85780787 17.319103
2.900579 2.3572567 20.70364
6.5001774 -7.6989374 26.115171
-0.34849763 -3.125849 17.121237
-1.6164696 -0.65197796 17.259766
1.0383236 -2.8227367 17.271967
0.97220063 1.7651196 17.652983
-1.7102706 -5.4685555 17.738712
-3.0442977 -0.68383008 10.126847
-1.4668107 -0.68763822 17.234858
-6.0427999 0.25598273 17.383516
-3.9358795 -0.29728013 17.376709
-2.0229602 -2.1985278 17.098238
6.7046738 -7.7859535 26.499268
-2.1102345 -2.8225608 17.213737
-5.6032276 2.2775505 17.927933
-2.0582414 -4.2634397 17.301214
-2.2339833 0.2303839 17.05522
-5.7302532 -1.3944075 16.202566
-3.091594 -1.0073872 16.845829
-5.4086757 0.80946994 14.033233
5.4762292 -1.4258028 25.885834
5.11549 1.780272 24.785007
-0.40773511 3.0452478 21.256388
-11.866926 4.5762239 20.223978
-3.4751928 -0.13966955 17.2829
-3.1498086 -0.4005326 17.282597
-2.3992932 -0.92295337 17.310337
-3.4829867 -1.1143737 20.351757
0.38866043 2.0720842 16.931036
-0.6960547 2.5626972 19.687494
-1.6231191 1.5673604 16.365774
-2.1145403 0.013394728 17.09197
-2.4509883 -1.1192219 17.131292
-3.128407 -1.2745173 12.481999
-14.33771 5.5123305 24.612486
-2.0161891 -5.0503931 17.431515
0.36314726 2.2362547 17.537363
-3.714298 -1.4283638 17.335686
-2.9079187 -3.4869361 16.676258
-3.5936582 -1.3070023 13.392122
-0.9786284 -1.3824369 17.216274
-14.562954 5.9284592 26.210686
-7.2686839 2.7047226 19.105259
-3.9322174 -0.96998543 19.320467
-1.641165 1.6482931 16.997646
-3.8729703 -2.3278775 17.371586
-2.5091696 -1.6833291 17.297804
-0.89513183 -1.7601384 22.959555
-2.9773605 -0.65472651 17.294561
-4.9538779 0.23273835 17.523323
-8.802599 -5.0973649 17.034853
-2.1322846 -0.20987622 20.446856
-8.9879026 0.85056913 20.142128
-9.3382025 -5.2320099 17.12178
-9.2847471 -5.1789808 16.925495
-10.498233 0.58492666 17.423637
