# Supplementary material for: A fast and high precision multi-robot environment modeling based on M-BFSI: Bidirectional filtering and scene identification method
Source: iScience. 2024 Apr 10;27(5):109721. doi: 10.1016/j.isci.2024.109721 (PMC11068629; doi:10.1016/j.isci.2024.109721)
Supplement: Document S1. Data S1 and S2 [file mmc1.zip › Data/Data S2:multi-robots,related to Figure13-15/Data S2-1:point cloud map, related to Figure15/robot2.pcd]

# .PCD v0.7 - Point Cloud Data file format
VERSION 0.7
FIELDS x y z
SIZE 4 4 4
TYPE F F F
COUNT 1 1 1
WIDTH 12648
HEIGHT 1
VIEWPOINT 0 0 0 1 0 0 0
POINTS 12648
DATA ascii
1.8967893 1.4195393 18.347322
2.1122558 -4.0645447 19.619019
2.59233 0.35244066 18.23078
-1.8053578 -3.7216039 18.980343
6.0238976 -1.2566206 19.501141
8.7578402 1.9227979 22.331278
-0.61936033 -0.059551783 17.476925
-2.5254118 -1.8901193 17.845661
-2.9575553 -3.0645859 18.702171
6.1093006 1.6858242 19.515717
-1.9332712 -0.42281118 17.203941
0.582142 -3.6844275 17.632998
2.4323297 0.93581861 18.134815
2.1902111 -1.4115717 18.013039
3.3344495 1.2379569 18.487442
6.3159227 -0.59403861 19.308035
2.6305943 -3.1799171 18.977444
0.074366778 -2.158679 17.638147
3.0301089 4.0178409 17.768055
0.45876905 1.4037251 16.983253
-1.2255992 1.9465747 17.058561
0.45795694 -4.4291954 17.938118
5.7791147 -4.7325964 21.447546
2.1826797 -4.2346377 20.106688
0.51561546 0.82356071 17.397484
-0.056411773 0.37847134 17.328331
-0.20071164 -0.62095714 17.2467
-0.67054641 -0.54502928 16.749456
1.1589407 -1.8197228 18.05311
1.7550898 -2.0201693 17.768642
1.3421092 -0.29492587 17.519247
6.9139719 -0.33988214 19.491102
2.6044033 0.34664518 18.292938
1.1164851 3.782248 16.550055
1.7601116 -0.86891288 17.779232
-0.74287009 -1.035193 16.752283
-0.25043294 0.21866061 16.946077
2.1962614 -1.4443424 18.134453
0.77087235 -0.74658287 17.485851
1.1949049 -1.3154585 17.735598
0.70368099 -1.250723 17.65029
8.83323 1.9359212 22.526337
0.58144879 -3.7086787 17.803259
-0.61759758 -0.084599897 17.082823
2.1746659 -1.4421333 18.000929
1.6324215 -1.3720931 17.466848
0.35798535 -0.2102737 17.54607
1.8534532 1.3904511 18.070641
0.44427946 1.3776042 17.016489
6.7251568 -1.5254071 19.784567
6.1075068 -1.2878599 19.77697
-1.2519627 2.0132418 17.433601
2.6378558 0.33948982 18.411366
-0.95006478 -1.1958114 17.167519
2.1552138 -1.4453049 17.821867
0.45013297 3.01265 17.342495
2.9206591 -1.9524409 18.216419
2.5318491 1.4662964 18.211821
5.9092484 -3.9888837 21.529392
2.1485589 1.9337533 17.875919
0.45386449 1.3187847 16.914837
3.994334 -2.3444285 18.472183
0.43450221 -4.385684 17.848951
-0.7188518 -0.64774996 17.557201
2.8371811 -4.4720783 20.100891
6.6726084 -1.5258116 19.629261
-2.3849258 2.0126851 17.481415
0.51885796 0.75503862 18.108387
0.56060898 -3.6480167 17.649624
1.7278541 -2.1777945 18.759254
2.1989205 -1.5612969 18.027857
2.8576736 -1.9624232 18.111591
-1.3306881 -0.66792965 17.040119
2.6299059 1.5286095 18.957949
0.46839014 1.387576 18.045408
2.9357648 1.1441989 16.88616
0.41089046 -2.804909 16.962067
-0.038494915 -2.19872 16.499369
1.5164708 -0.52188087 19.419432
2.3797159 1.3854811 17.596251
6.5518913 -1.0083489 19.67473
5.7864194 -1.1218423 22.708447
5.8386397 -4.7845349 21.71792
2.6935422 1.5853863 18.83493
1.7522142 -0.8396939 17.647049
-0.11933371 -0.11965893 16.917171
0.66375077 -2.9311836 17.98311
2.1393766 -4.8893585 20.162388
3.703485 -2.3189278 18.54656
6.8020983 4.5845251 19.582861
5.9115305 1.3961989 19.484608
4.5056777 2.0992632 20.222263
-1.0706128 1.2164062 17.694382
0.9884724 -2.612643 17.756565
0.39022043 2.1796882 17.147123
-3.7235811 1.7715024 20.511942
6.5826454 0.94060832 19.536541
-1.0437633 -3.8445141 19.765438
2.4800432 1.4702907 17.794865
1.0577905 0.047254484 17.360069
-2.2414715 0.97008616 17.29862
4.757163 -1.2970729 20.111736
3.8907294 -3.1962972 19.336079
-2.4767797 2.0881701 18.130104
8.4282608 1.8142765 21.505344
4.7952909 -1.300704 20.230301
2.4702358 -2.4521081 18.128632
-0.13919964 -2.3164728 17.602135
-0.89476335 -2.8663096 17.845945
6.1673183 1.7008848 19.649008
-3.7168505 0.3610698 20.205233
-3.3018897 -2.7074804 18.751091
-3.5387275 1.640835 19.237663
-2.2131879 -0.048108459 17.47632
7.3392816 -0.34505263 20.831287
2.6104531 1.5556307 18.936613
-1.9443541 -3.6706316 19.224798
0.4379423 -4.46384 18.120386
2.8663177 -4.1373887 20.663311
-1.1968337 -0.52501643 17.354752
5.3395696 -2.7523909 19.618589
3.8452985 -3.2254982 19.289314
1.1751792 -2.4509537 17.761021
0.61561 -2.8904147 17.771227
2.4101272 0.87346309 17.719769
2.6579964 0.30805537 18.178091
2.704015 -3.9400306 19.687395
2.237946 -4.997438 20.546465
4.9205804 -1.2664051 20.510462
-0.5074532 -3.1446741 16.953642
1.1354606 -2.4690855 17.804758
2.258028 -5.0826292 20.892139
-0.88005352 -1.2259512 17.016369
1.0366046 0.14365573 18.983891
7.287993 -0.32031453 20.84527
-3.4921443 0.34106013 18.647066
2.6827967 0.31255606 18.183172
-1.7594225 -4.9198852 19.455147
2.7732241 -4.2478771 20.79567
-1.7627548 -0.42280304 16.180525
-3.6633301 0.37306055 19.465618
4.8792114 -1.9283295 19.604818
-3.3011427 -2.6720147 18.810936
-1.6485484 -3.6487865 18.580664
-1.6860484 -0.39217833 15.394842
-0.86797166 -1.3006169 17.819651
-0.45065236 -1.7321792 16.756229
7.041996 -0.26970556 20.30612
2.7616358 0.27744901 18.250216
5.8544784 -4.6750717 21.523436
-3.1530252 -2.5827041 18.040663
1.8484019 -1.0636075 18.613569
2.565661 -4.284379 20.041229
1.4891195 -0.50331825 17.516222
3.06778 -3.2748713 18.995258
4.7309136 -1.2977862 20.003059
3.2420256 0.14419729 18.761122
0.76191306 -4.2330632 18.0674
-1.239524 -4.4353609 19.105953
2.9540663 -1.9125643 18.013506
2.7682745 -3.9681685 19.995937
0.86121547 3.6994507 16.98488
2.1845272 -4.9484677 20.400036
3.0983007 -3.2592316 18.973139
5.6229062 -3.0925617 19.26545
4.5070119 2.053066 20.110922
5.8988228 1.3989754 19.482014
-0.10451213 -2.3280654 17.690371
3.8015366 -3.2147241 19.212292
2.771281 -3.3233669 19.703815
0.5866729 -2.970397 18.1353
6.5770526 -1.0233365 19.825272
6.6533141 -1.537577 19.640617
6.3673553 -4.3700147 21.494709
-1.1008583 -3.3888843 19.104389
0.57356763 -3.5997267 17.53771
5.8495946 -3.9507005 21.181021
3.9109726 -1.2051542 19.647799
0.89088213 2.0575457 17.924959
-3.7965419 0.36677408 20.756134
0.90587366 3.4461358 15.751133
-3.3593802 -2.3165951 19.496424
-1.7170321 -3.7423353 19.048321
0.18801555 2.0719509 16.967735
-2.5382342 -1.458373 17.714687
-3.0102441 -3.1181974 19.024965
1.0829201 -3.9692116 18.050514
-3.2135975 -0.86579025 18.393318
-2.2000794 0.10192946 16.766964
-3.1144931 -0.2993429 17.807186
-1.7095788 -4.4010596 19.161175
-0.89011681 -2.7837038 17.361866
-1.3140945 -0.64472425 16.606289
-2.1218128 -0.033042166 16.429188
1.9756197 1.8157612 18.501701
5.9838972 -0.49129084 19.311502
6.630239 -1.0899351 19.767841
2.7852993 -3.9181223 19.850658
4.9943151 -2.0503151 20.182154
3.2178118 0.13317084 18.540409
1.728196 -2.0062306 17.6569
-1.0949914 -3.3461056 18.94515
1.4561484 -0.51097715 17.41967
6.3505597 0.25930417 19.853746
2.1326685 -4.194191 19.945576
3.7580495 -1.1720695 18.73494
-1.6722761 -4.3543725 18.939892
6.8704834 -5.6912336 23.299984
-2.4495859 2.0632019 17.889118
-3.4751556 2.1990643 19.366886
11.607258 1.4710981 19.162334
-0.39714679 -1.947057 17.349024
-0.51818532 -3.3562441 18.078449
9.4897242 -7.6741772 22.852934
-0.65769243 -3.8107369 19.849337
2.1302729 -4.736939 19.591055
0.90190756 -4.088583 17.912224
2.1047962 -4.1320496 19.620169
8.3018789 -3.6325707 22.164028
1.9149742 -1.0600392 17.842754
6.1834188 -2.5650766 19.318428
4.9775796 5.2719951 20.013023
1.6328006 -1.8837242 18.084034
6.369833 2.0623119 19.508707
3.5264137 2.1085205 18.710396
6.1725378 -4.2316241 21.496689
0.43966845 -3.0292151 17.625864
6.9474077 2.1834035 20.492889
0.003464371 -2.5128059 17.736526
-0.87843251 -2.8610401 17.783607
2.6599863 -3.189817 19.020584
-3.1042507 -3.4985075 20.259668
1.9869013 1.8143735 18.534372
3.7558138 -2.382422 18.786913
4.9694643 -2.0134141 19.964197
3.2471352 1.2029468 18.199532
5.3466568 5.6281881 21.353535
5.7215257 -3.0969453 19.579676
1.8746895 -1.0626407 18.691135
1.1949389 -1.5044799 18.213501
0.92486608 3.8913674 17.814983
5.559494 -4.4087601 23.786331
-0.54463518 -1.6989923 17.047346
3.3995342 3.1570525 18.51693
0.47220692 2.9717236 17.230904
-0.34652245 -1.5798979 17.047712
-1.752774 -4.778758 18.961599
-0.55025685 -1.7492125 17.30265
-1.0669134 -2.9194129 18.126795
6.1503401 4.1683788 17.977865
-1.8474411 -0.40879989 16.676231
0.26317701 2.0208924 16.374527
-2.435065 -1.7971287 17.197664
0.56045163 3.9835696 19.166725
-1.0450708 -4.3060641 18.953506
-0.14905289 -2.2788999 17.460381
-1.8758361 0.80126518 17.609245
-1.317309 1.7395382 17.262329
17.85561 -10.256598 29.364967
0.56826961 -3.6666658 17.68223
0.005146116 -2.4577091 17.348993
5.0874715 -0.76875079 19.708267
1.608633 -1.6654205 17.672703
-1.7446775 -3.6294799 18.749464
2.0605328 -1.6993859 17.465729
1.0371511 -2.2890644 17.775442
-0.25132105 -2.9620719 17.862188
3.9257991 -0.41831809 19.099691
0.428821 -3.0474522 17.754038
2.4893913 -2.5003357 18.128071
0.52947867 -3.4772565 20.507492
1.1113529 -2.6360626 18.655176
-0.27278677 0.22839455 17.262075
16.897497 -10.007456 26.139496
16.858339 -7.3834014 23.452396
2.545958 -4.8911982 19.733566
16.778664 -7.3459625 23.38435
-0.81602323 -0.2118521 17.014088
2.5835924 2.7981269 18.315813
-1.3772852 -0.6507442 17.065506
-1.8390124 0.37678733 16.882685
16.954006 -10.026289 26.237331
-1.6154827 1.6494472 17.562201
-1.9292219 1.3116353 17.674187
-1.9680173 -1.3187292 17.384928
0.4803513 0.78207076 16.903572
4.6085844 5.3929591 19.550694
0.61735642 0.59118634 17.153742
14.653836 -9.1516466 27.705215
-0.13348028 0.25097895 15.428679
7.4141054 -4.3544216 22.49552
-0.5166142 -1.7592297 17.235239
-1.0244917 1.3304389 17.80323
0.63010526 -1.7200707 17.612841
-0.96071768 -1.1803799 17.065659
6.9169493 -5.6018181 23.511631
-1.1795015 -0.50445545 17.23357
-0.70294058 1.6860801 14.077555
5.1710653 -4.085978 22.406689
13.744602 -1.6894279 26.881474
12.746123 -8.9500732 29.250187
-0.66535664 -0.55303681 17.211294
-1.168211 -0.47810525 17.152502
-0.59553695 -0.042816419 16.851498
-1.006964 -3.2319837 18.397457
-1.9077514 -0.34531382 16.979845
-1.8128468 2.6100519 21.603739
-1.6731466 1.6812594 17.925243
-1.0898535 -3.3269854 18.791103
-0.67458522 -0.1197292 17.607798
2.5675344 2.7632606 18.070099
0.76513445 3.44734 16.00515
0.39513394 2.1164792 16.724588
0.67565393 0.61550593 17.436831
4.7569723 5.5608454 20.057419
-1.2933393 1.7077767 16.914906
1.218105 -2.4799337 17.90522
0.06276533 0.18450806 17.566872
-0.5403285 -3.2952704 17.600208
-0.66323447 2.0628133 17.974178
5.0570846 -1.0012509 19.839035
2.32777 -1.6071782 17.901779
-0.83238375 -2.8133874 17.556875
-1.6996579 -3.6991928 18.533585
5.8625073 2.0419259 19.623137
1.5404701 -2.1803107 17.786753
3.4405513 -1.0304508 18.923204
6.1539245 -4.2274814 21.46615
5.0244579 -0.7900852 19.677744
-1.054898 -3.7027822 19.08988
1.0102422 -3.9773176 17.966881
2.4697633 -2.4547479 18.018047
0.84064651 3.6107829 16.625956
3.310308 0.20428671 19.902298
-1.1098324 -3.3025434 18.738312
-1.0515536 1.9210329 16.702635
0.22549793 -1.1704162 17.378389
1.2194275 -1.3074799 17.811497
-0.55298495 -1.7270861 17.215273
16.067421 -1.7520115 24.777565
20.011892 -2.2640555 31.38098
5.3498068 5.3785372 20.871166
0.94123745 0.25390193 17.951536
-0.79663444 -0.22011267 16.832485
16.361118 -9.5562019 27.198236
-0.2298446 0.20481667 17.020128
7.0990114 -4.2340522 21.575001
2.9126458 3.9636729 17.681915
-1.035295 1.3521857 17.763508
-0.22086397 0.20125253 16.848721
-0.99982882 -3.2513099 18.556107
0.27387783 -2.8391418 17.70154
1.219952 3.5083871 17.454895
1.3865106 -0.40722984 18.329475
-1.2910761 -4.8508735 18.846445
18.587698 -10.677666 28.406641
14.544033 1.8442405 20.946651
1.3817971 -0.32394445 18.171162
-0.049864471 0.3204093 17.476599
-1.0557903 -4.3735414 19.290983
-0.92685509 2.2200241 18.007942
2.7676558 -2.2786012 17.926245
1.7559178 -2.0710073 18.113789
7.2800927 -4.3751731 22.008228
2.5083494 0.95041108 18.546875
2.6598577 -3.175169 18.965733
0.3546153 -2.808368 17.266171
6.5137696 0.94788718 19.347208
5.6956387 -0.43285325 20.189734
2.9569676 1.3380355 17.771433
5.3180542 -0.34797665 19.498129
2.9862797 1.3506155 17.957664
-1.4597471 0.14128083 18.371717
5.8209848 2.1407466 20.444889
0.31088606 -2.8442845 17.604218
3.1306329 0.74788237 18.244595
5.244544 -4.0797491 22.837667
-0.40321696 -1.9229549 17.280767
4.9946904 -2.0288057 20.105925
0.29370412 -2.8867741 17.872898
0.53939945 -2.1729939 17.698208
0.71311742 -1.2039466 17.459156
0.63299847 -1.6645932 17.352707
-1.3623338 -1.3613536 17.656885
0.4242529 -3.0908492 17.876232
0.44035569 -4.6099586 18.54446
0.15551493 -1.6448385 17.338619
-1.8150213 -4.4200253 19.636734
-0.96216446 -1.2008008 17.391907
0.30353084 0.65794021 17.188744
1.3110667 -0.33884549 17.219265
0.85407245 0.20570664 16.781618
-1.2360719 -0.86790454 17.24539
4.8377051 -0.74049735 19.317142
3.1320872 -2.0082319 18.344786
-0.80147934 -1.3840948 17.082294
-1.0454379 -3.6450367 18.836386
6.4457483 0.96276176 19.874804
6.3896031 -1.0059395 19.304012
-0.59534025 -0.75338674 17.370136
2.473511 -2.4516816 18.237429
6.2182765 -4.6401186 20.837936
2.9761276 -0.40591118 18.528843
16.686773 -9.4638023 27.494976
5.8950453 -2.3731019 19.743368
0.48079059 0.75426584 16.916054
3.1656818 0.15473315 18.841125
11.743216 -2.3508751 26.843811
2.599344 -4.9921899 20.085104
16.616142 -7.2767563 23.171638
1.7519468 -0.90799206 17.759531
1.8666511 -4.0341787 19.454077
1.9035792 1.8286265 17.792839
-0.26663601 -1.1036017 17.608448
17.30291 -2.5833271 22.198734
0.88934243 -3.6429529 18.039036
-0.81440675 -1.415904 17.223204
2.7493954 -4.3162341 19.468925
0.56330991 -2.1861434 17.502216
1.0905459 -3.4906235 17.990803
5.3613429 -2.7798438 19.665279
0.9109363 0.25869793 17.296207
0.079576313 1.2954814 17.661892
14.047029 -1.6516354 26.737442
17.166971 -5.5181246 22.062035
0.37522629 -0.17195569 17.312429
2.2972417 -1.6023214 17.903065
0.54085857 -1.8100117 17.241482
6.6527271 0.92513376 19.694889
16.992699 -7.9027338 22.032139
16.343082 -1.761601 25.014477
3.3526909 1.2214975 18.555008
3.7605572 -1.0858941 19.086668
3.4123981 0.74563968 19.010311
5.8122249 0.19815907 18.80632
2.3254457 -3.3969221 18.825836
6.2491646 -0.60093331 19.106724
7.5524645 -0.36707848 21.324814
6.6685476 -1.0617199 20.082104
0.8665812 2.0230682 17.769289
17.333124 -2.6078236 22.205296
0.19515201 -1.1978127 17.507607
1.5498782 -2.1634631 17.738611
0.28423741 -0.66762179 17.179949
2.4964242 0.93809396 18.387131
6.9968753 -4.0917535 21.29735
2.6446586 1.656081 19.523235
2.829988 -4.4786587 20.500925
-0.33059075 -1.5872216 17.179619
0.49251989 0.77043319 17.011824
2.2706275 -4.5624094 20.56547
2.4233129 2.6996369 17.696449
2.6728396 -3.163265 18.911499
5.2521992 -4.0436358 22.689453
0.48009515 -2.7899899 17.987997
1.2830274 -0.87180233 18.006041
0.069235712 -2.2072182 17.705667
0.26942518 -0.70892549 17.718281
1.0666693 -2.360188 18.114914
1.7020582 -2.0159781 17.768286
3.1008241 -3.2533593 18.957237
2.6314464 -0.1141727 17.845493
0.56506819 -2.0560513 17.818485
3.561729 0.79873347 19.894346
1.6967273 2.0981991 18.529417
7.1779246 -3.2265668 20.459898
0.85039985 -0.25093329 17.493664
2.4181955 2.6365983 17.390455
0.54350638 -2.3039494 17.68923
1.7919816 1.9953026 18.28223
4.0691595 -0.44315463 19.640522
-0.27824804 -1.1118451 17.377151
18.08869 0.27226293 22.697552
1.9496958 1.5184894 19.233265
3.3782401 0.73169112 18.637943
4.1270738 -0.45474958 19.837032
2.8734312 -2.726526 18.174181
6.1887522 -3.3173089 19.933857
0.98968416 -2.5857508 17.589699
6.0760016 1.6774843 19.404995
4.7451286 -2.9978168 20.260845
7.0667195 -4.2288094 21.248781
3.4942997 -2.797507 18.455448
5.9266739 -4.0134726 21.909889
4.1853614 0.43702963 19.531416
3.9803081 0.49834687 18.849091
5.3178158 -0.34795761 19.447029
0.78773439 -0.7072345 17.399433
17.167246 0.34009063 21.803097
7.1147103 -2.0289707 19.711283
14.122486 2.0590398 25.712347
15.074229 -8.2077847 26.902771
7.3963766 -1.8009439 19.920633
0.88804752 -3.6554713 18.064938
3.4698989 -2.7939751 18.366186
5.1612377 -3.0168886 19.859144
6.5082812 -1.0265616 19.623146
11.562647 -3.6704137 26.937189
5.8439951 1.3698095 19.195221
5.6211662 -3.0307851 19.287056
5.370719 -0.56909633 19.237495
6.1187658 -4.398519 21.067801
3.0262442 -1.9518627 17.875689
6.3192549 -0.99908817 19.228691
6.7593055 2.1450157 19.999725
18.141523 -5.9061661 23.043566
17.811201 0.31253779 22.454838
5.1017895 -1.6748142 20.030975
5.2202358 -1.806757 20.421318
5.2030764 -1.0265989 20.811012
7.5464172 0.73791802 20.376495
8.3192072 -3.6020308 22.167284
10.08707 -0.87972432 20.210875
6.0328121 0.81113625 19.493984
7.2697425 -1.2331488 19.826019
6.5527368 0.94320357 20.078358
6.7912979 0.87298572 19.721817
6.5018659 -4.8778729 21.74861
6.1821246 -1.4252796 19.007662
5.9091797 2.1054413 19.609966
5.9214535 0.74038953 18.938202
5.9473076 -0.094843924 18.833752
5.6323771 -2.403198 19.441975
3.8107524 1.2048055 18.444025
6.2513905 -1.0711107 20.069561
5.658937 -0.87496805 19.421423
6.7696104 -0.65501398 20.544628
5.583024 1.4159912 19.557404
6.2487659 -2.6069429 19.534592
10.823537 2.192616 26.145817
8.9786348 2.0213304 23.122194
6.1213045 -4.5670586 20.192368
7.1418595 -2.0286715 19.901312
4.8500671 1.8369138 18.86599
4.1479349 0.57688576 19.856064
16.871309 1.7981939 26.283039
9.1514025 2.340663 23.569805
22.126968 1.710016 23.747486
5.9454689 -3.4389482 19.909954
5.9285812 -3.407917 19.787048
6.3594198 -0.60350621 19.511875
4.7468672 -1.3162861 20.116243
5.4784875 -0.2926048 19.66325
6.3437853 -0.93903071 19.754772
6.3091965 -1.4910302 19.410345
11.725815 -1.2585363 19.197407
9.6914358 1.7797809 21.559126
17.027138 -7.7962799 22.110394
4.7479491 -3.1489635 20.44463
5.9988217 0.2456969 19.411018
6.2508202 -0.91558903 19.522274
6.0212049 -0.089984499 18.991169
5.0346069 -0.87169778 19.883955
5.8297434 -0.08290948 18.54818
5.1371813 -0.96906793 20.475452
19.159882 -7.116087 22.460808
21.489248 -8.179163 23.465191
5.0902038 -1.0020268 20.017002
17.263134 0.32451153 21.904701
7.1789484 0.28966296 19.178167
6.6078205 -1.4689245 19.42029
8.577075 1.1969235 17.05386
4.9536905 2.1216528 20.949425
5.3504252 -0.28667474 19.218683
5.2027302 -2.0610082 20.613922
5.5335355 -0.086637624 18.811428
5.4947333 2.7176225 16.827202
7.9267673 -3.3139491 21.033651
15.885158 2.9566159 25.571756
5.7918649 -2.3177726 19.45171
5.0331969 -1.5993574 19.691782
5.8887954 2.048511 19.699564
8.4934597 1.3745105 18.352736
7.0223689 -2.8082051 20.132488
19.059147 -11.091511 31.677795
6.1589117 -2.5233684 19.249744
6.555687 -0.071109839 19.399315
20.657875 -8.1194172 22.865307
6.0278807 1.4389546 19.911491
6.8258433 0.9447735 20.23551
6.5542626 0.0020883605 19.514214
22.639933 -8.0953102 22.273827
21.594486 -6.1778169 22.777212
21.43832 -4.5304446 21.172009
25.621565 -8.1720695 24.492107
9.5857992 1.9098426 23.360592
22.622807 -4.3422785 21.175594
21.332903 -6.1232967 22.584219
23.45668 6.6643052 23.667479
24.844191 -5.8885312 23.93775
24.497965 -8.9366827 23.871998
21.296352 -6.1489391 22.529917
21.978336 -4.4733849 20.601728
16.025858 -2.5457454 20.65193
20.379356 -4.1865168 22.906898
20.515728 -7.3080206 23.359385
20.582029 -4.2620001 23.130713
18.638071 -5.0387506 21.468706
26.251011 -8.4391031 25.005014
22.076298 -4.7161584 24.60885
24.737499 -6.5933757 21.400944
24.520191 -4.1971774 19.154646
21.873953 -7.0560884 23.36927
21.713322 -5.6316977 23.438938
24.276445 -4.7117643 22.396763
21.997982 -5.7066126 23.727873
20.111044 -7.1704731 23.112148
23.111439 -7.1891522 19.540913
23.524712 -5.807024 22.968964
21.03458 -3.7481549 18.51371
23.776133 -7.9510236 24.832954
23.32966 -6.8939667 18.266912
23.544502 -6.9587803 18.417917
23.99954 -7.5845909 18.837736
23.129372 -8.3408747 22.79377
24.194078 -4.1269341 18.957499
15.27623 -4.5861917 19.823687
31.538643 -8.4591703 23.138048
24.334776 -3.580178 19.253723
23.96283 -4.0353646 18.782955
20.668146 -7.853508 22.784521
28.801401 -6.9696479 24.326725
28.870522 -6.9999046 24.335712
28.096069 -6.7531195 23.736897
24.798962 -5.8798599 23.893776
20.540539 -7.7041907 22.481888
23.485746 -6.92693 18.402943
27.921558 -7.1500611 21.317444
17.171177 0.62695593 22.068634
22.370922 -3.868773 22.383793
29.60758 -6.2921457 24.675798
18.279636 -2.6243331 22.968132
27.951048 -8.4200573 24.478529
22.397005 -3.9588556 22.21104
21.527203 -3.5725732 22.507568
31.195108 -4.0422921 24.247486
23.260124 -4.4394598 21.529648
38.205334 -8.1021271 28.515062
28.382057 -3.6381004 22.597425
33.521118 -3.2865188 27.07406
23.591492 -8.5098162 24.321003
38.067631 -5.1508813 28.598427
14.895155 2.4553506 27.857981
14.813652 -2.0098906 19.377186
22.759342 -2.7682538 18.0877
19.18367 -4.2541709 22.895868
31.074718 -4.319952 26.814058
27.26767 -4.0223584 25.254774
22.606331 -3.5446863 21.98205
42.394638 1.8762834 28.983622
29.404505 -7.5921774 23.953514
19.101507 -7.0879517 22.423763
23.820486 -4.3902678 20.251741
37.459202 -4.2780204 29.993046
25.434948 -3.8519187 20.078268
20.611399 -3.2684259 19.198454
26.865618 -7.3549323 21.296827
11.46164 2.1918793 25.049625
27.569925 -5.1279044 22.580042
22.57905 -7.2425194 21.647041
19.489414 -3.9990356 22.043644
31.265362 -4.3746014 26.949909
18.358328 -4.8635068 21.057318
21.507816 -2.7067697 23.247482
21.939644 -7.0200224 23.138617
21.691235 -7.6529198 23.359003
29.752979 -6.3364692 24.788021
21.639139 -6.2075925 22.819235
26.716154 -5.6189942 22.774521
21.312569 -6.141324 22.518671
21.94537 -7.8426261 23.603573
29.638668 -4.0225286 25.689888
23.532381 -4.618432 22.417725
24.139256 -6.538878 21.190399
29.004364 -8.7247076 25.172314
24.798016 -5.8006148 23.852072
22.053663 -6.3237743 23.578915
22.107227 -7.0824261 21.393696
17.570211 -5.6764078 22.366198
28.451824 -2.7861714 21.555141
24.869986 -5.8721361 23.901243
27.938999 -8.4270697 20.893692
21.090525 -6.6893368 20.543633
27.385532 -6.631474 23.194271
28.113926 -7.2659359 21.513233
24.834642 1.045873 21.875742
30.556362 -7.3079081 23.741032
21.617603 -2.7438307 23.289257
27.596121 -6.4438696 25.911272
21.496637 -2.5283208 23.175257
28.033424 -8.1677179 24.686422
22.611025 -3.9501224 22.534962
19.218704 -1.0930429 21.895149
22.630808 -3.3758879 24.088215
17.548893 3.1623676 16.639973
21.748901 2.7581153 23.480022
20.60607 0.25134301 22.505629
21.054573 2.5017056 22.81291
20.250484 -4.2108316 22.886883
19.504337 -1.044413 22.025032
19.132868 -1.0924308 22.299261
17.330828 0.59198415 22.248972
19.547562 -1.0832633 22.159397
33.089897 6.8725448 26.850296
20.178606 1.4801246 21.990957
27.751225 -3.4894445 22.560596
20.980444 -5.7978106 22.591171
21.213318 2.5334249 22.940697
17.213873 -1.2416413 21.769876
22.333641 -2.6951194 23.932638
22.888851 -3.6520166 23.056614
22.024113 -4.2801328 21.237255
20.826916 0.19577853 22.852411
18.644159 -1.0333775 21.85223
21.412735 -6.4409995 24.941607
18.653915 -6.2359743 23.457346
21.616497 1.7143269 23.223202
23.982096 -5.1795101 23.417324
21.325426 1.546597 23.084009
22.405502 -2.9184146 24.83423
21.419458 1.6733644 23.097286
22.015078 -3.8738403 22.445465
21.154026 1.2077107 22.903229
17.093327 -5.1555099 19.18409
20.347357 -1.1719472 23.050737
26.979305 -6.7880087 20.737143
22.782501 -5.0578966 21.773264
23.159273 -7.4602513 22.999119
28.919439 -7.4914846 22.045641
27.503731 -2.9121568 19.748173
23.086321 -4.7990704 21.565578
27.102854 -8.1609898 24.406715
17.822527 -1.0280807 20.98967
21.105307 1.7708845 22.357182
21.386423 0.21543913 23.314951
21.498909 -7.6318893 23.249285
19.053253 -4.0788488 22.118248
24.24345 2.6848803 27.44973
20.922203 1.2193772 22.69208
22.717169 1.8480612 20.276127
22.422382 -3.6868298 22.714396
27.46216 -6.8758888 21.021561
29.269962 1.7114532 25.385208
30.700417 -0.63828826 26.179922
34.791225 -1.7022355 28.94206
29.395523 1.6774577 25.544849
31.099003 1.6047804 25.217453
31.320143 -3.7755432 22.916142
23.118486 -4.1324687 22.682552
30.818577 -0.60719359 26.251465
21.931633 -5.8455014 23.64661
30.036667 3.4497616 22.05065
31.731163 -7.4359965 25.530487
24.898403 -3.5417266 17.282848
28.175165 1.8560746 24.925957
29.936794 2.1376963 26.426575
29.324636 -3.413208 21.391268
29.326572 1.6706938 25.470863
33.558311 0.081263721 26.543941
25.680885 -4.9936919 22.094555
31.023682 -7.3711925 24.215498
22.794975 -4.8690777 22.400473
29.42013 0.015476709 22.001266
30.995436 3.8792663 24.810143
21.259384 0.2981354 23.028568
19.926895 -4.0710983 22.740044
22.556358 2.6218331 26.447723
25.385237 -3.5155032 16.431164
30.227909 -0.63523525 25.827297
29.278259 -2.6330123 25.770931
18.648111 -0.37562001 14.398156
28.993902 -2.8984399 20.504572
32.191624 -6.5539627 23.659565
30.259953 -7.1493058 23.633413
26.794062 1.8539064 24.277342
31.003199 -4.1270628 26.670666
28.901459 1.6745216 25.105417
31.304592 -0.94940376 26.381126
31.271729 -2.2311022 27.024025
29.633518 -0.74684107 25.350742
28.377834 -2.9762893 26.235733
22.529516 -3.7793264 22.562687
23.535845 -4.1622667 21.361008
38.217136 1.8119881 28.455812
24.41785 -1.7780495 17.838469
22.438786 -4.545085 21.178553
24.660793 1.8508635 16.903881
23.807423 -3.7540696 22.877762
24.053455 1.8792465 17.070482
23.228266 1.6651628 16.382275
34.063782 1.9273951 26.859972
33.917984 7.0381117 27.370689
29.314667 1.1645504 25.449146
32.717152 -3.1713023 26.56167
25.543964 -6.5233374 24.774492
27.69252 2.5384333 25.882732
28.821186 -2.0534792 20.350605
22.686708 -3.9561749 22.604748
22.065334 -5.4167342 21.919823
38.440331 0.2144776 28.586956
23.86496 -2.7147145 18.530605
29.277544 -4.0841446 25.555283
28.928944 1.9540435 25.86475
32.7901 -4.4086599 26.105515
29.357777 -0.60785717 25.488462
34.752747 -0.67831486 24.449638
32.636208 2.1142147 19.364412
34.951714 1.4325786 28.408772
102.99388 1.5777223 14.605028
99.283607 3.1471076 17.214054
24.882689 -3.5540345 17.27067
38.609577 1.9626918 28.764809
23.94129 -2.7323532 15.893073
25.996172 -5.8174205 20.05477
28.65239 -0.4179689 25.000456
37.216927 4.9632654 25.959831
29.365944 -2.5341806 25.829624
38.164436 1.7694247 28.441162
24.217522 1.8276411 16.782948
23.064049 1.965381 23.305698
26.426573 -5.198184 20.411209
25.553249 -3.5464642 16.618555
23.267956 -5.121644 20.231747
29.515972 1.2504529 25.455898
29.421734 1.590915 25.620337
32.929947 -4.3850403 26.36599
29.123478 -2.4478052 25.62138
28.841877 1.109241 25.087204
28.265379 -3.3581247 26.185432
33.747173 0.19126147 26.694027
45.424152 -1.244848 30.027607
28.421318 -5.7689266 21.596451
24.521671 -0.59736067 16.348625
31.046734 -9.3960247 18.460188
29.148975 1.7206216 25.27972
47.332237 -7.743371 8.8703213
24.020771 -4.4781656 18.82485
42.29216 -0.69855869 28.963234
34.064869 -3.5323629 27.513962
40.182705 1.8031917 29.64591
23.658405 -0.56612897 16.045315
25.972336 -2.0983989 18.805233
30.18129 1.7950654 18.540701
39.709045 -0.30335066 27.27564
29.682812 -0.65894985 25.733513
23.972322 1.7897811 16.611137
40.102734 -0.54677856 27.615208
29.534676 -3.0656462 16.941936
42.193798 -1.2802367 28.26786
30.456585 1.8213408 18.703114
39.041004 0.039856523 29.328287
33.545853 1.1909275 27.102486
38.349945 -2.4361961 28.524265
22.504341 -4.7876601 21.461834
27.324146 -5.4198604 20.961128
22.633633 -4.7446375 20.836281
23.98468 -2.4136033 17.976254
37.811073 0.13575657 28.353104
49.046478 1.5055225 32.621807
28.729239 -0.59387183 17.266809
29.668671 -3.1313803 17.663437
28.412262 2.5824308 23.519665
41.232548 1.7415864 28.273153
25.67223 -4.6935863 20.520422
44.092476 -0.081213951 28.247416
26.032089 -2.4434965 16.295902
34.68383 2.0931737 27.739147
30.792868 -8.0477276 9.2896919
25.992332 2.1220717 17.794729
24.406235 -2.933332 16.295219
32.941208 -1.1912675 27.182018
22.57041 -4.7894483 21.502064
34.488503 2.1397111 27.269501
28.574877 -6.948946 24.246342
30.373211 -2.5849869 25.791941
29.606903 -2.6730559 25.344944
29.821606 -7.3356814 25.153584
32.804893 1.8975689 26.399063
41.708736 1.060648 7.6891222
37.584435 -0.056374192 27.75333
25.07132 -0.72254032 16.656479
30.500683 -6.6169872 25.330433
42.808113 2.5673125 29.127369
20.103355 -3.0811491 18.456642
26.703812 -1.8960942 19.008583
33.071777 -1.9660375 18.977606
27.031033 -2.7448847 16.989746
28.203091 -3.0645475 24.699341
46.564255 -11.863239 4.3173437
46.95808 -12.002453 4.2871761
38.161552 -2.3940375 28.451424
48.971077 -13.43399 5.2572823
24.447121 1.8513587 16.794199
25.73093 -1.8838611 16.165836
33.062893 -1.1950362 27.275677
82.7043 -2.5473878 3.770473
71.176498 -6.317791 3.310256
24.401112 -4.6272926 19.008625
29.333614 -3.8981676 24.195375
23.664902 2.4252148 16.854801
29.463551 -3.9121687 24.398026
29.209042 -2.6830816 24.965099
29.124733 -3.9385569 25.318581
32.7164 -4.3424106 25.023909
71.349022 -6.3822994 3.1149268
48.607712 -13.661898 5.6346135
53.103577 -6.7101717 3.5680532
63.176899 -8.014946 5.9907331
70.837387 -2.0825729 2.4917483
63.581181 -4.7349949 5.1786718
29.596638 -3.9381573 24.424938
29.33107 -2.6110382 25.129499
64.507973 -13.110915 3.6459708
37.931591 -0.10240175 28.053211
29.609875 -3.864392 16.567019
57.03661 1.7998677 33.385727
44.306545 -0.12381565 28.421583
30.314846 1.8539379 18.184357
29.259109 -7.1422219 24.781021
62.569733 1.7979258 6.6740918
45.313744 1.9314868 3.9571059
63.146912 -6.3691425 5.28545
47.634048 -8.307682 4.7176814
28.573769 -3.6650574 16.100706
62.193993 -6.9280796 4.7042885
64.477837 -5.0189896 4.9784327
38.743404 0.048942193 29.045273
23.761631 1.8338722 16.955297
62.761723 -6.9402742 4.5826492
63.430069 -7.5438638 3.8189888
30.852367 0.16863805 26.381935
30.519444 -1.2388854 26.067978
46.421921 -5.842505 4.3799539
43.830345 -11.260228 4.6651239
30.082798 -7.871026 24.366453
28.814587 -3.9508457 25.151104
29.220478 -0.80635959 24.658812
53.278061 -10.258329 4.2928782
66.931168 -9.2668114 7.5654945
70.847969 1.6171716 2.7379799
63.193588 -8.0516758 6.056838
71.719009 -6.3937659 3.1174278
77.192818 0.026297346 4.2729945
64.975143 -4.784482 5.0391507
63.377388 1.7816156 6.8525877
54.976444 -10.334377 5.1851606
75.20723 -0.40863979 4.6974649
69.848419 -3.8685188 7.2682943
80.23391 -3.2193778 4.0633988
78.631279 -3.1736655 4.3153543
27.833656 -3.4938743 21.910938
68.367393 -7.430882 8.2182245
90.839249 -4.3656225 9.4934359
83.494484 1.0596772 11.465672
57.049656 1.7725807 33.359962
34.038948 1.3092529 27.705166
24.337418 -3.5690806 19.225163
30.952053 -0.58964562 26.306915
29.443172 1.8084092 24.918949
28.990227 -3.7880399 16.213686
30.515671 1.81894 18.646996
38.209274 0.50958991 28.516392
35.768871 -1.2562258 27.789627
23.996071 2.4452097 16.745344
29.229622 -3.2904906 16.573921
24.448709 -2.9299128 16.272505
39.129478 -2.886224 29.124594
24.812485 -3.7375879 16.121483
87.052917 -6.0967164 7.8662691
42.858276 1.9494284 29.313166
77.300346 -0.10406503 4.3488646
46.689331 -8.1060991 4.8071566
43.986328 2.7324841 29.964359
68.770363 -7.2852983 7.6974764
65.318138 -6.7702193 7.542994
99.524216 0.70328623 12.202291
70.95433 -1.9969428 2.3934114
96.246872 0.62398005 12.291328
121.36025 -11.798343 14.669748
91.207191 -4.195395 9.7872305
62.910927 -7.8850985 5.924386
101.23541 -5.6921344 15.632543
54.909439 -10.153027 5.9739151
33.976032 -2.2852275 26.905048
25.134415 -3.4742582 16.45892
58.228359 1.8039834 33.961235
115.99334 -11.026854 14.740774
119.60155 -11.111207 15.004004
35.80843 2.7735975 16.653349
23.034849 -3.6242371 20.277515
23.431351 -3.3539081 16.861082
41.029381 1.7901692 27.664837
34.108997 -2.4830072 26.904936
63.164867 -10.793971 5.8701534
38.351013 1.9665468 28.597099
24.390739 -3.2364452 16.734661
30.108566 1.9861422 18.819963
35.088493 0.45634758 27.639217
25.940838 -2.2713175 16.376833
63.392021 -8.2109518 5.9615998
67.853065 -4.9898696 4.5968952
62.950306 -6.9104676 5.4213619
87.5914 1.7949753 7.2908835
87.584579 -6.2304344 7.8353763
80.029373 -0.25405103 4.2987609
88.242844 -4.4351521 7.7840943
23.90374 1.8726062 17.014288
102.0787 -2.9328465 13.661949
43.385498 1.6475135 29.660728
65.927483 -3.3944659 4.7972131
78.016617 1.9271114 12.42832
118.88726 -12.819426 9.0368862
82.016479 -3.8943007 8.6119804
98.800621 -5.6053901 15.8952
103.38063 1.6342305 14.574485
92.669373 2.9486384 16.825073
103.67178 -7.8718371 17.07412
94.606102 -11.443559 20.22245
23.902802 1.903376 17.03278
38.418392 -2.7512517 28.552975
39.369614 -4.6772871 29.10285
38.462875 1.9920594 28.682814
33.031025 -1.2164996 27.2418
113.0713 -2.8228502 13.509399
69.558014 -3.912585 7.2503128
96.219139 -7.2321024 16.933443
24.486353 -3.760951 19.412737
96.754776 0.46478915 12.39011
87.352669 8.4753208 7.8327203
28.57523 -4.8292136 16.681335
85.841484 1.3391337 10.271731
86.584656 1.1248324 13.80859
98.066055 0.53576636 16.870266
119.29045 -2.3589609 18.497829
95.70372 -7.0312934 16.802567
23.831509 2.4355774 16.992352
45.304142 -8.7906828 17.984291
25.796709 -0.62165511 17.203115
23.204679 -3.6975825 18.166843
25.606266 -3.587147 16.491417
24.385759 -0.48720723 17.16036
62.192581 -10.404495 6.0179787
28.050488 -3.9910457 16.603138
25.252911 -0.33965468 16.024849
23.798557 1.8450823 16.931576
25.003241 -0.72456962 16.620882
95.471039 -0.26235545 9.3882189
24.98543 -0.72098643 16.618269
45.862473 1.6530559 30.708635
125.46387 -12.381946 14.72642
94.35022 -6.7430234 16.537697
76.234039 -4.5079823 11.169244
95.930977 -10.108309 17.098921
96.480415 0.55394638 16.908649
24.057354 2.4306238 16.659561
108.30045 -5.7050924 19.505789
95.026588 -10.941319 19.120838
70.03595 1.6455758 36.078957
28.096104 -3.8246222 16.528164
40.757065 1.8200821 28.119305
24.887661 -2.8460479 16.321623
40.838848 -0.18555015 27.97691
39.290932 0.42495149 29.654713
64.52092 -11.55637 6.0088358
67.898438 -5.9563904 3.7045598
63.414284 -7.5736232 3.827306
63.372837 -8.3472786 5.8821702
93.034714 0.22795698 8.5687819
104.66156 -5.2046432 8.972662
25.54916 -2.9171696 16.584208
84.285431 1.3138367 11.929975
81.578094 -1.8792856 14.110556
142.5818 -12.242185 24.96192
69.899628 -0.11069037 35.480114
73.433548 1.972028 35.126572
76.002151 2.0098987 36.428913
39.670372 -0.32339069 27.309803
65.268028 -5.7668085 10.196369
30.66762 2.0474637 19.046463
30.212265 2.0749173 20.302147
87.524605 1.8424166 7.3224688
24.211029 -3.1828105 16.673613
90.685005 10.304842 16.254642
75.038544 -1.9342029 13.805054
103.40219 10.626292 20.922314
89.00412 -9.511941 18.716473
28.517403 -3.2728686 17.664917
47.237846 1.8249502 31.668049
46.216183 1.7471564 30.96624
45.106773 1.6282386 30.203875
64.626137 -4.0170593 4.9109011
30.598375 2.1849873 18.355524
62.787968 -6.9939466 4.6330285
75.826866 -6.1389441 6.6841054
90.204041 -10.31455 18.68137
45.369469 -1.0666595 27.980598
95.539711 -11.743928 20.349474
55.287827 4.3920794 22.049488
94.875824 -11.658005 37.066132
99.121399 1.4279091 18.840502
41.353607 1.8629155 28.515068
29.858059 2.1456301 19.044416
52.19479 1.9467249 32.413109
54.68441 0.029414557 33.10569
63.589928 -4.803596 2.1887767
79.81144 -3.7625313 4.9758511
68.253784 -9.850256 8.1959801
92.392868 -0.059193745 9.4681511
96.766281 -8.4126415 17.07349
61.874844 -10.157587 21.928061
95.183807 -0.932181 9.7818098
64.360146 -8.4154902 7.6642895
72.644371 1.6976664 34.339874
80.411148 0.081723444 4.6190734
97.078209 -10.277413 37.389164
29.33712 -3.096936 16.865171
95.012756 -10.936592 20.578234
25.899496 -2.1377869 16.327181
56.272614 0.099425614 34.031288
71.260902 -12.130774 8.4663115
74.893707 3.9683616 4.4527764
86.08461 -6.159935 8.1698942
71.537201 0.02890192 2.7773011
42.455742 -0.14866851 29.17943
58.317047 1.8496194 33.579903
79.638016 -6.5921969 5.8410597
75.224915 -3.6854768 4.1862307
101.29517 -1.2264135 17.438372
98.254669 1.6396265 10.310258
116.38892 -9.0395603 21.311489
86.28772 0.22424988 37.189873
65.37114 0.12192268 36.883522
66.457153 0.062503517 37.479137
69.978699 -0.16239044 35.480598
74.593575 -7.594286 38.015808
70.679924 -1.218237 36.618839
30.656723 2.2082303 18.407373
56.032166 0.15601128 33.821671
55.531921 -6.300549 33.351933
55.857384 -6.3433304 33.565956
47.712837 1.9950531 30.240715
56.358521 -4.5999174 33.202396
58.593296 -8.050725 33.689999
75.262749 -7.6061277 38.156979
79.619339 -3.7511249 4.9705448
72.994614 -1.6937146 34.58535
97.3582 -5.8479686 13.567827
67.236572 1.1265845 31.663759
81.063568 -2.5496974 40.757656
72.37384 5.8495474 34.323326
96.232033 -11.553783 36.556824
122.39374 -9.619957 23.061775
112.08393 -8.5455761 21.634678
98.886688 -6.4061155 42.527718
91.282867 1.8033266 37.180725
95.897018 1.5296423 38.919582
44.568897 -0.030362997 28.536119
30.91465 1.9724029 18.465473
59.218704 -3.9800663 35.634068
57.60376 -7.8702602 33.228916
56.214813 -4.616744 33.053547
75.07209 -10.816996 -0.19327521
56.580917 -7.7854996 32.787663
66.978745 2.172977 5.6073236
51.503571 1.9156585 32.006268
81.629105 -5.6797938 40.781258
71.958878 -6.0281091 37.833298
78.351883 -6.9710755 39.329384
63.811867 -4.0026226 4.9950414
72.13504 -1.1369199 37.321972
80.519699 -2.2972713 40.486942
86.461296 1.8091475 38.457779
82.391998 -2.3868506 41.368683
67.58213 -9.576416 8.3381233
90.970955 -3.7871802 39.9744
118.40122 -2.0668049 18.585369
85.844055 0.40886369 36.859669
118.09197 12.788005 36.232155
62.667103 1.811191 6.6356235
56.039474 -3.8707747 33.702728
55.561287 -8.2729311 33.611988
55.838921 -3.7905622 33.521671
70.998566 -7.8851442 36.97427
79.081024 0.11730075 4.6966195
75.754387 -4.0219417 39.566582
84.279572 -2.9795566 42.416595
92.394257 -5.9452147 43.964127
123.31578 -2.5985627 18.601383
95.763168 -11.005398 19.274338
87.183342 0.048897676 37.67889
96.76622 -10.047389 37.491901
69.441841 -2.904808 2.5785847
97.280914 -5.1056547 41.437828
105.35959 12.344857 33.498783
118.78777 0.22485408 22.823837
61.578846 -4.7938666 34.691628
56.884007 -7.5517459 32.461685
63.250114 -10.03766 5.6511641
60.919571 -8.1488285 33.490513
62.230881 -10.342491 34.62278
60.009781 -6.2901473 33.70134
68.46376 2.0459175 9.1870422
76.229317 -3.8180659 4.0864754
58.758591 -7.6182804 32.112888
87.781448 -6.8603425 7.7318373
67.967644 -2.6176229 36.469913
63.376637 -4.5527086 35.821541
61.425037 -4.7161403 34.624767
61.785393 -7.4313264 34.972122
91.20546 -3.9380984 40.394478
65.583992 -0.172144 37.038158
87.39325 -4.8878617 13.565703
74.240929 -8.5377665 38.577839
77.969803 -2.0469699 37.053513
70.692444 -10.708016 8.1140375
72.057983 -6.4109588 38.089706
87.842255 -6.0818768 7.7659059
106.8031 -6.204627 44.806328
71.179359 1.642213 2.6209295
63.13591 -8.7097921 34.726013
62.837872 -5.8465486 5.3620138
63.216991 -10.767966 5.8262582
56.706558 -7.8311677 32.886829
55.933056 -3.7548275 33.577541
63.752651 -8.02174 6.6600151
73.151314 -1.6376823 34.504066
70.067207 -0.050639957 35.553925
86.910027 -6.7338014 7.1674042
92.543297 -5.8552876 42.940907
96.919769 5.5613861 13.618544
90.584137 1.4694247 36.776535
107.34798 -8.9377003 45.053898
96.333199 -10.403367 20.445507
46.201817 -5.2465439 22.652235
55.833023 -4.2294731 33.519817
63.386681 1.8248308 7.1439896
58.978218 -3.673018 35.44664
64.241417 -11.070944 5.6441545
62.57708 -9.7221642 5.8568692
64.678589 -11.227146 5.544342
58.975784 2.1176538 36.072258
79.906555 -7.0205407 10.439506
71.476807 -2.727006 2.6051736
79.463737 -2.1790905 40.037647
67.820229 -6.8996162 7.3676319
86.435226 -6.0338411 41.468372
69.775803 -5.6755505 36.716911
72.283119 -1.6359788 34.215656
98.238129 -6.3778267 42.303955
69.355507 -9.8159361 8.018137
86.23465 -1.4397146 37.676907
85.839905 -6.5605688 7.1838093
79.328217 -4.2518663 11.003569
92.339661 -0.27198797 9.5163507
95.390923 1.5008785 17.079071
125.7716 -12.665463 50.858646
62.624123 -6.9042645 4.5936828
55.835121 2.0763848 34.168201
63.031292 -3.7980702 5.2422147
64.225395 -6.0418262 4.9944525
61.469284 -7.5457358 34.682442
52.570438 -7.765152 30.703527
67.965317 1.8003857 36.521904
78.443764 -4.5630178 11.300734
89.717377 -5.9476547 42.842823
74.806641 -3.8967979 39.19157
99.991531 -1.7086793 15.424555
96.090836 6.193079 13.484239
93.172798 -5.5865955 13.378349
89.605331 1.3765227 16.68648
85.64151 -4.0842476 7.2762604
80.989197 -5.5036645 10.451139
104.42366 -8.1872196 43.64653
95.5327 3.4033413 38.547234
55.688435 -6.3759379 33.467857
57.258526 -7.9693356 33.150009
60.92001 1.8350389 33.921959
62.722202 -0.30654058 35.350883
73.089371 -7.5763459 37.17506
78.929398 -2.8991196 4.1423845
54.723568 -8.0381727 33.056347
65.215752 -9.0111322 7.1013575
71.840736 -8.2107 37.503582
79.744606 -5.4063134 39.879589
74.90876 -11.147243 7.0326257
98.240166 1.7456574 41.533413
99.267807 1.6990166 38.036343
108.09849 -1.9368398 41.080818
105.63943 -2.0273528 39.773018
104.96575 -1.9503419 39.724483
60.558071 -7.5415998 34.098839
62.484451 -3.2389798 5.3604579
58.516521 -6.0115151 32.88467
75.982018 -3.7987902 4.0912318
62.618973 1.8142085 6.6169815
63.268547 -5.9096198 5.2138567
75.962112 0.15523142 4.3213625
76.452408 -7.7545214 38.655045
79.919823 -6.9586248 10.535273
70.091286 -8.1208668 28.511087
64.624557 1.6823673 34.611118
82.368309 -7.3818102 10.387087
90.66774 -0.51395011 39.818291
91.302078 -9.6589146 7.8404751
94.553795 -6.2612944 42.095535
66.486336 -6.1427999 36.550186
84.125916 -10.051208 13.663837
90.18866 -7.5026312 43.160736
97.338097 1.5385891 37.156322
67.465752 -5.4239697 36.267303
66.312782 1.4529181 34.754528
135.23479 -10.745012 40.333115
63.283443 -8.1170664 6.1028233
63.960304 -1.1896198 35.897133
60.495792 -4.6401401 33.999588
72.170845 -1.5730205 33.998192
73.350571 -5.9132061 38.445057
82.366631 1.8722439 4.8639297
74.372986 -4.5632286 38.585514
76.959785 -7.9377251 39.156944
71.349403 0.11570148 2.7426028
82.380463 -5.8867841 41.172798
63.675591 -3.9632618 5.0610394
79.496147 -3.2199674 4.0248718
81.137047 2.474592 42.062454
72.768036 -5.8841829 38.174042
69.941803 -1.2696832 36.361042
79.158791 -4.7220712 11.258693
85.669212 1.8632464 37.865677
72.006866 -7.988102 37.408489
87.053299 0.45514101 37.253899
92.857437 0.4274447 37.652397
96.53241 0.12318198 8.9595642
82.683189 1.3149028 11.996817
105.22704 -2.0900693 40.375843
100.83757 -1.6609168 14.10025
72.249176 -1.2418268 3.1976814
108.03275 1.6747183 18.942987
135.9066 -10.706766 44.229126
141.34601 -7.0698576 44.604832
67.223923 -9.3763466 7.5020609
70.721825 1.89608 33.778427
63.311722 -9.8444042 5.5773168
92.091446 3.1653862 37.080765
84.897346 -3.3527122 37.355221
94.063385 -4.8170738 38.812679
98.234062 -5.2932634 40.58963
83.414452 -5.9087763 8.4990482
92.276001 0.43822473 37.408848
69.476959 -0.081460014 35.02483
62.705482 -6.9817896 4.6269054
79.044617 -4.1306491 11.029949
122.00237 -12.928481 56.077919
80.815285 0.1722198 4.5458221
91.696915 -11.168629 4.5856323
90.573151 -3.739881 39.789864
82.288818 -1.3322955 36.106609
89.64212 -7.365942 42.965706
122.17879 0.48718476 43.477959
66.844925 0.78053164 16.682299
89.347717 0.30848917 36.146538
127.09191 -8.2196035 41.945423
136.13614 -7.8467107 44.505863
63.424141 -4.4276705 5.1999478
80.101181 -3.062453 4.2167478
62.098053 2.1558263 9.1171637
85.779663 0.43642104 36.778339
93.751183 -4.5634871 38.376457
58.965073 2.1228454 17.63822
94.931137 -6.2531309 36.853691
92.660934 0.40129578 37.560341
95.6287 -11.593085 20.733765
122.87266 -12.075169 14.589348
103.882 -6.476346 15.173182
134.84247 -6.0209799 42.442032
142.99298 -4.3344121 42.554623
135.24765 -11.805945 37.217651
113.29017 11.379023 46.895386
139.43092 -10.237223 38.893761
95.67804 2.9777434 17.042797
136.82941 -11.102901 40.814049
62.956932 1.8851906 6.4481287
98.573463 1.8769569 41.609924
98.988197 0.057974085 40.648823
81.819412 -9.1980228 6.3064289
69.062813 -6.7861791 6.9853582
90.832565 -11.019762 4.8681936
95.87236 -10.669436 38.605461
72.169304 2.3147898 8.634594
67.562653 2.0092793 9.3321247
70.79953 -7.2656431 6.8141866
92.764191 3.2735462 37.556728
125.08424 0.085394472 44.425148
85.961998 -1.3231375 37.592651
98.033257 -10.755381 37.436172
100.44936 -10.295429 16.906469
96.074387 -11.741785 20.660543
134.50714 -9.6681871 48.054142
113.27887 -10.092482 13.760851
95.310966 -7.8606005 12.864826
95.614319 -6.0604076 16.682634
126.40642 2.4777403 37.039906
126.53497 1.1166072 37.102654
127.5949 -1.5905942 37.526405
80.643631 -10.625081 12.504959
137.5862 -2.5802064 43.361382
126.56986 1.7095174 38.228195
97.931129 -1.6484271 15.591136
133.36702 -2.9168539 38.712814
96.500031 3.0095434 17.087109
63.043282 -6.8846121 5.3666067
62.270584 -6.8824396 4.7432399
92.117706 0.95480382 37.095589
79.767067 -6.4882975 5.7081318
68.01799 1.8001101 9.395175
97.932999 1.8607938 37.543594
74.60305 -1.49178 3.3711851
63.726364 1.8420579 7.0664954
133.38171 -5.3907318 41.791199
126.13054 -1.4992797 37.079498
79.06102 -3.7017751 11.659901
96.934525 -7.5152297 16.316339
85.437737 -4.0503006 7.2210836
140.2365 -10.333692 38.153229
79.784668 -3.7434328 11.676702
136.53487 -3.0379379 39.784367
98.777122 -5.6400652 15.892882
130.27969 -1.6678352 34.160343
140.08948 -10.31541 38.254673
128.66708 0.6719501 34.151886
103.95113 -6.6148529 14.051992
135.44287 -8.9010487 33.408257
137.95757 -9.493 38.820213
127.86717 -1.6514148 33.551727
102.49371 -1.8664234 15.80599
128.1864 2.6776595 33.43359
99.630959 -1.6887356 15.694408
69.266441 2.1258049 9.0825233
54.977882 1.9663923 16.593018
80.303116 -4.1418481 5.5807776
80.47699 -6.8332744 10.498314
86.201035 -2.1055079 38.639465
87.653091 -4.4846206 7.8442774
80.295502 -6.6724815 5.622818
84.780151 0.38615033 36.328484
86.340393 -2.0958247 38.789909
136.6524 -11.036194 40.84898
130.96146 1.2360681 39.479214
126.65816 0.79848325 36.605942
128.22383 1.2153656 40.282509
134.15353 -10.103138 47.476944
139.43796 -10.252061 37.888687
79.976883 -4.2336211 5.6455965
127.60347 -0.69007885 33.972939
134.37178 -7.8153238 44.13847
139.95486 -4.1454277 41.716633
147.33716 -8.3335752 38.504913
130.46854 2.836344 34.272842
68.269928 2.0575294 9.3031483
93.48175 -6.7725859 42.720222
88.655922 -2.7629709 7.574904
79.902466 -4.1358852 10.964327
86.811943 -4.4522371 7.9352846
108.31709 -9.9829788 41.48798
106.48827 0.93302822 39.888283
98.217896 -12.662701 15.29784
125.30197 0.097656213 44.530296
92.371101 -10.150977 19.11871
135.78065 -2.5959048 42.823315
128.67532 1.6748886 32.670704
80.298958 -4.1856422 5.5980968
94.460739 -4.1698637 13.887959
107.5919 5.6196208 40.960503
135.36497 -6.8792305 31.778091
80.743752 -4.4480357 5.5335422
94.862747 -5.1394291 13.521253
100.42023 -2.7421618 13.965821
135.05353 -6.9732008 31.907892
135.34892 -7.0024686 31.967287
140.07323 8.7277622 28.701462
143.90964 10.694151 45.102379
142.22491 -6.7519341 34.952999
136.10861 8.4346905 28.225996
59.419624 2.1921597 17.657701
90.528732 -1.4834659 7.992301
81.161835 -4.0603108 5.826395
97.141113 1.686609 36.811832
91.796913 0.91078877 36.941475
89.088394 0.0040129572 7.6333423
85.735931 3.485312 36.790524
98.612633 -9.1889515 38.831249
93.756409 0.6113711 37.991558
100.97322 -2.9509745 44.778976
90.493355 -5.8673525 39.711166
104.82105 -2.0432844 39.341244
96.820183 1.9254942 9.0902328
110.06056 -9.9421616 42.424908
123.733 0.81421852 43.808857
103.39677 -6.6694303 12.740479
135.94159 -11.953947 45.440197
84.823074 1.8966084 14.336533
139.47371 -12.420082 38.705887
132.88596 -9.221776 46.654274
134.27657 -9.7516098 43.812145
138.3461 -11.969526 38.830605
135.4595 1.496424 32.487389
125.52551 0.87906528 32.790489
126.93767 1.5043533 32.144226
138.39525 -12.339697 38.48246
128.7532 5.3269534 33.673115
135.87009 -6.9271712 31.968794
136.16298 -4.4936414 31.912655
135.27777 -6.4944801 33.564747
137.77849 8.2851772 28.315344
139.00011 -10.197338 24.577768
134.11263 7.8038702 29.472546
88.010513 -4.5807371 7.7634134
92.366676 -6.5132213 38.595985
90.505821 0.11016734 7.1874628
86.364861 -0.01243867 37.62151
90.638748 -3.8029361 39.845291
96.18779 -11.259851 36.795704
105.39592 -1.4285133 39.535252
85.297913 -0.38049972 37.134785
79.12487 1.9466294 12.505798
96.620193 -1.8534123 38.419086
87.181412 -3.5632265 7.3931465
134.04054 -12.175588 44.164764
141.72647 -11.988291 24.118969
137.29443 -4.6866584 29.980492
96.240524 -4.3937931 14.074806
135.23663 -4.3743587 29.64381
110.73752 -0.92076898 13.797259
92.397163 3.0888672 37.222107
94.353485 -10.920262 18.984175
91.834679 -6.24124 38.117638
94.028358 -10.815784 18.972986
97.491135 3.6962032 37.964699
100.52856 -10.863265 39.089828
91.021332 -6.9271178 40.843559
90.522423 -6.1786947 39.982224
88.80835 2.0077085 7.0477285
78.809502 1.9866939 12.453407
88.349831 -8.0751057 7.8082552
88.016518 -4.592989 7.6929579
91.128799 -6.2925243 40.41811
58.955048 2.0797997 17.669483
92.631927 -4.2593431 37.557655
90.438171 -3.686635 40.667915
103.84624 0.90524817 15.267551
99.977501 -0.73954552 15.417707
129.11028 -1.3971889 34.432072
131.72452 1.2647139 43.022011
133.49933 5.6838093 35.053391
103.27643 -5.129262 15.393306
121.32841 0.66756523 34.477531
135.43547 -7.0847902 28.562675
91.467758 4.4902854 9.0242195
86.80587 -2.1528442 38.975945
79.334579 1.996253 12.42635
84.052803 0.26949131 35.823807
90.859207 -6.9464884 40.880337
104.99869 -6.7242107 14.02002
110.21053 -9.8857269 42.318176
86.252884 -0.71380091 37.623829
92.629227 0.21811056 8.6703959
95.204735 -11.571503 37.900845
106.17409 -11.977005 41.967819
96.723312 -8.4101362 16.965992
94.26059 -1.7938335 36.326942
100.65195 -11.261995 16.819941
84.63192 1.8485298 14.358845
103.77298 -5.2354584 14.108773
107.21443 -5.9140167 42.303505
96.175957 -7.3634076 16.869619
84.065216 -0.53337544 36.996193
99.256729 -9.217495 39.219345
103.78681 -11.398238 40.780033
126.96282 -1.2637124 36.792557
89.106873 -7.3137875 42.746731
135.81279 -4.5664663 29.787827
133.3913 -5.1386652 31.676048
135.49631 -7.0629768 28.661421
139.50406 1.15 34.281467
132.52385 -2.4330778 33.404369
97.866043 2.8657765 50.64497
129.66322 5.3308067 34.007668
136.43472 -4.5703859 33.142593
84.817551 1.8972479 14.394958
92.105598 -6.3473225 38.371391
78.196228 1.864453 12.583715
84.724609 1.8081877 14.329544
97.373268 0.46210018 37.531208
96.363342 -0.85602677 37.89085
97.029663 -8.4685793 17.169752
96.815109 -10.404753 20.541399
96.884445 0.97425759 11.977925
103.6944 -5.1008759 14.200845
102.78053 -6.7835946 40.306126
104.8945 0.87358177 14.368567
96.182388 0.14918211 37.21336
95.196762 -11.671582 20.340881
96.234673 2.9800301 17.069069
135.88985 -10.661413 43.991489
100.21858 -11.398577 17.309944
101.77781 -4.5508337 18.760479
101.76253 1.8408396 18.784748
84.824783 -0.35507286 36.983418
129.31021 2.6062658 33.663189
131.26489 -3.3313885 33.720116
297.53354 -72.827629 -17.201588
144.80527 -6.9291029 28.037716
116.16623 -11.102861 44.409874
140.47768 -9.8469648 35.671394
96.724205 1.0115446 11.913857
94.406967 -11.316609 37.356422
97.49762 -5.2232223 42.851051
105.76166 1.0290576 39.793659
98.286102 1.7308139 10.016156
99.444794 -2.2175238 14.347017
99.047775 -9.5665703 17.193773
102.29198 -10.720321 39.594418
104.61861 -5.2264233 14.078422
91.3965 1.7389605 37.34845
104.82173 -11.297293 40.761162
94.631615 -5.9245324 36.102577
100.55136 -9.3692532 16.49827
92.868256 -6.4845748 38.812782
95.495132 -6.3381815 37.203339
97.267265 0.27446765 37.742764
87.212105 1.963616 38.858356
129.82611 3.64048 45.995193
98.517151 -10.446274 17.083405
125.07901 0.77782023 37.57798
98.189316 -2.7329822 13.905066
136.24126 -8.8902454 38.389057
130.7292 -2.7448642 38.316502
96.833611 -8.1307573 17.575333
143.54109 -6.8743987 35.202072
125.26161 0.749892 32.906395
142.59804 -4.3227844 42.412262
132.85646 -2.9605584 33.850792
131.63257 1.4862108 29.704178
143.13676 -10.013143 35.762398
97.522476 -5.1592069 42.800987
92.643906 3.42098 37.462543
93.577888 -10.666343 18.977009
99.864105 -2.2559838 14.31713
104.47415 1.3553001 15.10098
104.00609 -5.048676 14.218435
96.422333 0.22810748 37.347992
104.11549 -5.138412 40.423912
95.829178 -6.8788776 17.086123
125.74326 1.1908783 45.238708
137.33797 -12.409052 46.100677
126.80408 -0.00022822991 33.727394
98.514336 -12.529823 20.996483
96.962471 3.4275932 16.721153
103.31146 -5.0700002 14.347952
105.4852 -0.31599656 12.640106
99.734131 -7.1924019 15.221496
96.509018 -6.0924273 38.90831
97.667961 -0.79854226 15.926458
106.33661 -5.3754706 12.492481
110.46543 -7.1766415 43.389778
102.09288 1.5127931 19.37311
104.41819 0.95825386 15.16252
109.73771 -7.0431561 42.986786
99.182884 -2.1851752 14.242043
108.71138 -10.427383 41.451321
109.83374 -2.0975955 41.852272
123.94975 1.3289011 43.112907
98.878403 -9.6036606 17.136312
131.89474 -7.8216701 50.328747
138.25714 -12.264067 40.021854
100.51927 -10.097155 17.107185
95.818642 -6.0308003 16.681667
140.9411 -11.754006 25.003691
132.06088 -8.5507345 43.214264
136.89787 -4.1673617 40.660751
137.71198 -4.7419209 28.314779
125.11234 -5.8718233 49.680641
97.29686 -6.3517857 16.037022
99.956932 -2.7478366 14.007776
97.776108 -6.4309716 16.04446
106.02029 -0.36685491 12.609916
104.53224 -5.2427444 14.164271
111.10886 -9.0054379 43.910782
113.13163 -5.9791479 45.079727
97.880417 1.8181231 37.888485
114.77196 -0.31064212 16.013327
99.220619 1.8031138 38.244377
94.771698 1.4717258 35.488392
130.68649 -7.4818726 49.683743
96.434769 2.9798164 17.092968
95.9086 1.738032 36.405945
132.98547 -8.7132406 39.98735
135.01147 -11.585297 37.995667
141.46507 -6.5468383 25.876316
133.57825 1.1669688 25.195126
100.59615 -1.3735027 14.112476
150.028 -7.5275903 28.61331
91.649048 2.8484435 17.843853
135.87579 0.99492395 24.548378
138.75146 -2.5682986 26.088726
137.42647 1.5253246 26.180658
139.21719 -4.6560841 26.198828
138.38666 -7.8460703 45.388279
145.40442 -6.8071022 26.308382
96.681885 0.47034413 16.63896
105.87574 -0.27292484 12.500116
98.60672 -2.3020341 17.69079
96.601944 0.51324242 16.775644
98.917458 -2.3657265 17.68928
99.684868 -9.4387302 39.670567
93.619324 0.61534369 17.205538
122.53104 -6.528307 51.10281
114.80734 -4.2369537 46.798401
96.333252 1.9276797 16.998127
104.83966 1.6972413 14.88567
116.01922 -10.719439 44.375221
99.786896 -0.44488639 15.210354
93.77153 1.438302 34.764366
118.55942 -0.21883696 17.970812
122.03678 -1.6727734 17.672968
144.85403 -12.511388 23.651831
123.79612 0.11882093 43.898079
132.35965 -6.6446023 43.573189
123.5092 0.62015671 43.865055
101.65612 -0.44576919 15.161757
136.67145 8.2227373 28.057983
136.047 -6.491498 38.857857
145.26219 -7.0372534 28.028986
139.45625 -10.340044 24.269037
127.09457 -0.62302017 36.83041
137.93558 -3.4160023 37.378151
96.042267 -8.1149483 17.253796
98.919136 4.0884247 39.583267
95.251503 -3.9420459 37.103573
96.972237 1.8855047 17.513378
97.746063 -8.7498264 38.613605
96.659431 2.9789317 17.072439
98.930817 3.924305 38.973213
99.137535 -2.1732829 15.221963
95.60759 -4.0579457 37.365051
105.79482 -2.0755734 44.079887
104.44717 0.1934391 40.644928
111.53294 10.458542 43.832214
115.73147 -4.3156962 47.373257
96.749176 0.48962623 16.727659
119.21828 0.53851342 46.602966
108.92882 -0.099231713 18.051451
97.264572 1.4978168 17.551624
121.94271 -7.3860846 20.033718
130.70026 -7.5789366 49.772095
98.049408 0.41810995 38.069626
132.789 1.1986415 44.775436
136.34811 -10.851392 44.439934
138.3763 -9.3959799 33.048843
125.23291 3.3653483 44.212097
127.82352 3.6134195 33.966709
127.51952 0.2798174 43.931087
133.4397 -7.9815097 39.580349
104.939 -0.88476658 40.883541
110.01324 -6.3388352 42.949448
102.01051 1.9414327 18.76701
95.902939 -6.6571069 37.331219
132.88785 -11.938628 50.862854
104.22293 -0.50811934 41.16037
120.28671 -1.5457284 17.89698
118.36658 -5.8980103 19.153959
137.3886 -12.10102 39.446293
138.13295 -12.281925 39.72242
134.43275 -9.0973244 40.321114
132.37311 7.5670109 29.012417
130.54579 -1.4689614 41.197937
133.26154 5.5350847 38.736275
136.09824 -6.3248534 39.013554
135.20332 1.4915944 28.437103
136.46246 8.2001266 29.935427
133.18338 1.3109099 28.393425
110.60989 0.42719311 41.12627
127.22634 0.089087337 36.838203
136.94421 -3.6282215 30.838106
146.6398 -3.3571336 36.77071
128.49124 0.011402201 34.138206
140.80627 -1.8171926 27.301281
110.44356 -2.931154 43.64473
140.18967 -8.0187235 36.726307
94.962402 -3.8582852 36.852631
98.70018 3.2926583 38.227661
104.51208 -2.0174489 43.140366
125.39207 -1.8417923 46.650448
108.48822 2.1479201 41.596317
120.42313 -4.7504559 18.924953
119.09967 -0.40773374 18.04631
139.65269 -13.093375 20.20561
121.44225 -2.4070027 16.389587
119.20918 -0.39382055 18.02619
112.4799 -10.557081 43.932724
127.21869 -7.1454391 50.491982
130.45088 -2.9695883 52.503284
127.84059 -11.431413 50.763176
120.69623 -4.7969842 50.541573
143.14764 -11.720631 27.687527
120.50961 -2.3727322 16.420113
120.52599 -2.3633451 16.464298
95.051788 -5.7296185 37.995262
106.62865 1.923667 40.850849
133.51767 -7.8489738 39.678947
123.65241 0.90033054 43.681526
123.64131 0.53655952 44.01144
137.80379 1.1378418 25.730494
136.75005 8.2712708 29.982811
140.80753 -12.811666 39.178215
126.32315 0.64098388 47.251541
138.81949 -4.6736159 26.114021
139.41605 -10.187702 24.774969
145.15665 -2.0143108 27.905163
137.95714 -2.6469877 26.063879
133.84012 -10.721556 46.962109
128.10561 -1.7421645 33.473717
104.65705 -1.2486144 40.349953
95.211227 -6.4328666 36.793144
120.06408 -4.725358 19.016216
111.03384 -11.00371 42.800694
104.79472 0.7020421 43.495403
125.70888 -5.7067022 50.326328
123.68056 0.29366452 48.560772
104.4833 -2.0406537 43.205017
121.13918 -4.9074478 50.983574
112.90257 -6.5624847 49.145233
118.24686 -1.5099187 18.103628
123.57504 0.31138968 48.576233
122.11463 0.83253318 48.290817
129.06194 -2.1660674 19.056179
127.41193 -7.34653 21.6646
104.12438 0.18625103 40.735458
110.14339 2.2300057 42.61142
122.22159 -1.3798457 45.186729
132.3358 -5.3969011 42.955849
137.58142 1.5906765 26.086487
137.89635 -4.7476969 28.117161
127.82299 3.1603866 43.848648
135.57661 -4.8372464 32.559708
125.73368 -1.6548398 47.01498
143.50647 -6.9022899 35.111076
118.99043 -0.39701313 18.021587
119.6259 -4.5733261 18.920359
119.52444 1.4553077 18.910179
110.51588 -10.006195 42.677467
111.45347 -3.8592782 46.860271
118.88422 -0.38360828 18.069672
113.40996 -6.748414 49.715847
109.38271 -5.0565553 42.708435
132.48257 -12.786184 19.106098
114.94736 -6.8357415 50.609428
136.52887 0.89491475 21.130114
105.09243 1.2777946 40.464512
104.63378 0.57628697 40.722198
122.97317 -3.5985377 50.650219
123.54103 -3.6326084 50.827835
104.81898 0.54954237 40.882729
117.04968 -7.8007264 45.426308
134.17606 -11.986429 20.585052
129.51083 -2.7686009 51.962891
116.72568 -7.346725 45.090836
125.88844 0.57626599 47.072166
129.83374 -10.865005 22.105469
132.18295 -3.4755328 28.958912
135.48184 -7.0756202 32.063072
104.68602 -0.90108979 40.079479
128.55988 0.40239865 44.479961
140.67189 -1.690972 29.006413
137.10722 -12.409388 38.60498
137.50256 -1.0339067 31.378328
139.62541 7.1954465 26.159874
137.93506 -11.183143 38.876091
130.23796 -2.9896295 52.133362
132.81528 -0.6138221 42.087063
128.37488 2.9743457 34.03632
138.7998 -12.289967 40.581127
129.24287 3.3227849 44.695625
117.90977 -8.3055353 18.24531
114.16032 -9.1092119 42.831451
118.57205 -8.4659805 18.125507
115.46255 -10.8491 43.556728
114.63764 -9.3232832 43.174805
119.5186 1.3272843 19.089771
139.59329 -10.760683 24.491608
110.77887 -9.9199142 42.528023
125.75323 -5.8999515 50.300411
133.82784 -12.83374 19.076727
133.02512 0.91799605 54.991436
131.06201 -7.7709208 50.033115
121.85028 1.4281976 18.921938
137.63548 -0.61235392 25.230911
139.37073 -2.5116179 26.075726
137.78638 -0.68305379 25.281033
133.50969 -7.3631835 23.592978
130.01894 0.49731341 52.244751
132.85188 1.3795905 29.981195
135.61688 -8.8326092 33.469425
133.19029 -5.1694088 41.596268
135.2937 -11.613523 44.154976
129.63806 5.4607544 38.101826
137.30119 -3.6139965 30.816025
142.70924 -11.608077 27.688961
140.51877 -10.939455 24.202858
126.86359 0.12324017 36.705769
136.39807 -1.2124661 31.302691
138.82486 -8.8317804 34.883366
117.75833 -11.649069 45.114212
117.22975 -9.1261377 45.294083
93.081482 1.8193521 27.33585
130.63094 -0.79330099 20.089413
133.67276 -7.3623219 23.579006
128.89685 -2.1729784 19.099512
127.44918 -2.1512718 19.21582
123.92908 0.31907913 48.808079
118.76013 1.3668133 19.026283
119.36897 -6.0274019 19.089663
130.25163 0.46064481 52.469246
123.17265 -5.6267157 48.679176
118.87897 -6.2139692 18.090679
121.82297 0.82165647 48.048752
132.77296 -6.7709708 43.830318
138.61292 1.6758518 24.198006
140.93085 -7.5532622 27.187603
133.16037 11.243242 32.396667
128.05458 -7.4777722 21.640015
139.77338 -10.416697 24.123634
125.81519 0.58594626 46.815819
130.42645 -7.6126761 49.608833
141.96959 -11.848642 24.992266
122.90616 -5.1955123 32.379547
137.7301 1.0802283 25.684683
136.04066 -6.217361 39.029102
137.79184 -0.89155561 31.126827
139.37398 6.2725143 26.043545
123.8877 0.77689004 43.152802
136.23267 1.3166077 23.773876
134.42557 -7.7651715 40.631828
130.29893 -12.596783 52.084892
119.37267 -5.9827352 18.919477
118.16804 -0.67903686 19.094357
121.02533 -7.131546 20.127867
126.96102 -6.363616 51.159889
124.69305 -3.1811907 50.633156
121.57228 2.9369273 47.808956
125.97749 -2.7923784 49.326797
135.11015 7.9354053 29.871765
124.19153 0.52883929 44.327896
126.65068 -2.0256267 19.349976
130.61296 -1.8821237 46.068031
129.2742 1.1605723 18.923662
123.52501 2.7849936 43.579998
131.63063 -8.7153072 48.51368
133.61429 -9.3603544 46.84668
130.37305 -1.8237989 45.906494
126.56547 1.7531061 38.109432
116.65951 -7.2822065 45.012165
139.94833 -5.0242686 26.145496
137.92055 -6.556448 21.329746
131.77603 -2.399617 41.550285
134.4359 -2.6238794 41.895561
121.32542 2.8660133 47.650764
134.043 -10.04375 47.494144
133.20357 1.392187 29.962227
126.45824 2.7698994 36.572269
126.25441 2.3778603 37.001827
132.91699 -2.4531651 42.047325
136.90036 -4.4986992 40.577644
127.11705 -1.3267337 36.845936
126.45313 0.84681439 36.539871
136.76999 -9.3529015 34.241638
135.31348 -7.0192204 28.712099
126.45095 2.4439266 37.097332
130 -12.391171 51.842499
123.48137 0.074095838 43.728455
125.44466 0.15787247 46.923248
122.03239 -3.4288774 44.736862
135.80486 1.5239265 28.379107
134.96417 2.0086615 28.323965
123.52955 0.92425942 43.5802
125.76186 -1.8086169 46.864868
126.29454 1.7213197 38.013981
130.72504 -10.907325 52.132095
148.11559 1.9045789 28.186245
133.08345 -11.787444 51.207275
136.08505 -1.6552912 21.208519
131.15906 -11.503492 51.649323
132.50473 -9.0358324 46.162983
136.19174 -1.7843776 21.18577
126.6133 -1.2483835 38.392139
130.2117 -1.7492695 45.827312
127.40917 0.91561252 36.920082
138.01237 -6.6841183 23.255745
143.48927 -10.635612 27.660976
126.73389 1.3076836 37.218021
135.5226 -6.0143051 35.411308
133.72253 -9.0290041 39.839931
126.72375 4.1691704 36.678253
135.42905 -5.9688449 35.432335
127.85842 2.5801599 33.213047
132.8611 -0.8690064 32.634163
127.56654 -6.4645157 51.637684
131.48079 -6.4985552 20.888485
135.00835 -13.019211 19.084599
126.08212 -2.8717065 49.231552
134.88283 -10.381308 43.476048
136.79964 -0.7720629 21.209421
144.99998 -6.9935741 27.336123
136.21124 -6.6127086 29.348076
131.20932 -7.5177813 43.382767
137.02217 0.7325213 21.080189
136.08807 -8.9145527 37.868221
127.94762 -1.3337725 36.327881
137.7081 -0.86249971 31.470104
126.83745 1.6331851 43.003674
127.3777 -1.3902643 36.131218
133.21323 0.9588418 32.685627
126.86706 -1.3173616 34.562111
136.44141 -11.091684 40.816444
123.66683 2.8408217 43.681587
136.96571 1.6776071 26.023903
136.93549 -4.6600475 30.044426
136.78128 1.415031 27.710573
142.33749 -5.4257097 29.053049
143.24091 -10.397736 25.271702
139.58542 -13.006866 38.87397
128.4129 0.47506183 44.278481
138.99263 -4.7084723 26.218353
132.75662 1.3333085 44.733299
122.36114 -3.9320002 48.471779
142.50716 -6.7744694 35.035286
136.13345 -6.1713924 39.061974
134.2827 -7.8256445 32.647968
139.22961 -3.1176357 32.236385
139.88983 -4.8024459 26.167427
127.17286 -1.1756897 36.929214
127.56265 -0.58320832 37.012039
130.24789 5.6731043 33.907894
126.72556 3.4802814 36.666229
142.82751 -4.061326 32.998802
134.31348 1.9508678 28.378057
133.14142 -4.1726789 41.756176
135.91402 -2.5394678 34.11433
132.1649 5.6904573 35.121986
137.25127 -3.5383308 34.76247
123.60457 0.91834992 43.619347
137.1899 -8.3694267 33.120487
135.09454 -10.990399 39.242691
124.86588 -6.6296864 19.571383
141.95273 -12.233176 40.229687
130.43405 1.225722 18.706696
134.24232 -9.9534597 47.637665
137.40811 0.95425099 20.99482
137.93626 1.5641843 25.005636
129.14523 3.6333683 45.211445
127.68185 1.628618 42.727448
136.77629 -6.5014124 23.252689
136.48598 -8.052907 34.384922
136.62189 -4.540977 32.101551
135.01387 -6.4265957 34.813534
134.31177 -8.7175064 39.179298
141.12079 -4.0119495 32.539692
137.0038 -3.3720212 40.459755
138.06201 2.468394 25.593887
141.35307 -1.4097047 30.060791
126.88078 2.7526045 35.938774
135.91795 2.1495476 32.512383
141.85213 -6.6437988 34.859753
141.22908 -3.9762897 32.591824
135.31636 -6.9936061 31.952238
127.86627 1.0981266 33.201302
141.70697 0.052899793 29.315157
134.9285 -9.9726353 44.139576
140.21043 -3.2156408 32.460773
125.18871 0.16004875 36.224167
136.1492 1.1054279 23.690664
134.48076 -7.0224619 39.462967
137.6489 -9.4205437 38.000813
127.19206 -1.3610802 35.385483
136.07878 -9.9986801 48.294811
141.05368 -11.762324 22.514198
126.53458 1.7740257 38.074585
131.65463 -0.19478686 47.314751
131.56102 -0.22961617 47.279533
130.51297 -7.3692427 42.801674
141.52771 -6.7748089 34.978973
136.57324 -3.294636 40.191116
143.75674 -1.5837429 27.108894
128.08224 2.8815989 34.115894
133.37756 -6.3491745 40.379543
136.04906 -10.569099 48.649288
137.13722 1.4159296 23.751774
137.05682 -3.5443547 40.499092
138.68369 -9.9278231 37.900829
136.24011 -8.8987322 37.871826
137.97292 -12.105141 39.901787
142.99936 -12.079831 29.005848
139.82294 1.1974181 26.135244
137.6698 -0.53465509 25.198858
135.19217 7.9482722 29.914961
132.07904 -7.7227268 43.966705
133.15903 -5.0690098 41.561695
128.14775 4.3481135 33.99585
133.54993 -5.2891293 43.529449
136.03288 -7.1702361 28.578674
142.36382 -11.095779 24.129566
140.84998 -7.7635946 34.640991
132.80032 -1.6994898 42.609287
136.4919 -4.3382816 27.998285
141.52177 -10.766816 24.333754
129.15552 -1.3642752 36.001629
126.72302 0.90411103 35.883919
134.02338 -7.4975739 23.582983
134.26331 1.9576271 30.127605
135.32291 -4.8241134 32.524738
135.50714 -4.1928077 27.785374
139.4888 -3.7181103 32.474934
127.91167 -1.4359891 34.790787
135.02158 -8.0253592 32.854218
128.49596 -1.4356449 34.20013
143.5065 -12.381974 24.755527
127.88313 0.75437391 33.939156
143.33282 -10.639471 27.685894
131.9729 -4.6280355 42.359982
128.52521 3.6345477 45.128746
134.78793 -2.7167139 45.505711
128.12181 1.6462216 43.818787
135.59431 -7.1112466 32.100555
123.62914 0.93144226 43.62978
139.78987 -11.61725 38.906555
136.55373 -9.4350796 33.820339
124.34205 -3.3827715 43.369377
140.97586 -11.731337 22.580549
139.30437 -3.9376025 26.151112
123.21835 1.3057023 43.130169
138.14017 -9.7629871 34.206585
136.71976 4.1548495 25.21217
143.31912 -7.5116053 28.554708
127.56688 0.8043555 36.175877
131.76266 -4.7079244 46.607574
137.32306 -12.327981 46.054626
140.17545 -10.510511 24.048153
136.22603 -7.2090383 28.520277
128.63376 0.59960157 44.383244
128.43163 1.5449558 44.423248
137.71054 -8.4817448 33.167408
126.37599 -1.9034824 47.353249
130.49315 -7.3492093 49.563599
135.51794 -4.8750238 32.58453
134.43642 -3.2189155 45.017185
123.3527 1.2362154 43.193497
144.35152 -7.1797633 35.157196
136.00038 -7.5206251 36.969494
136.79877 -3.5629013 30.761139
127.30896 -1.3847679 36.777542
127.46585 4.3138351 36.984844
117.85068 2.0987456 31.361225
136.81787 -11.170379 40.9338
128.18866 -1.7584257 33.436474
140.56842 -7.7185602 34.563976
142.23792 -12.988007 30.633278
134.0164 -6.9977803 39.2967
129.58365 -2.2810628 33.203739
139.0246 -2.0094838 25.539284
136.16739 -4.3294215 31.546097
135.13254 -8.5225115 33.059624
133.47353 -9.3270578 43.958664
132.92795 -4.1271319 29.795242
128.95158 -2.614758 46.227638
139.46936 -6.5126762 26.208572
132.1539 -1.9442416 47.759953
130.97775 -7.5469303 50.011883
132.23456 -5.6738434 45.781013
128.94223 1.7676045 44.154854
125.30232 0.12780827 45.028004
136.46294 -4.5925994 40.290874
138.22221 1.1160554 25.635748
141.52036 -4.1541414 32.938034
132.83557 -5.8201814 40.359665
133.41043 1.5222197 44.278687
142.42203 -12.08144 31.353554
141.17059 -11.967999 34.493385
128.01372 3.0926144 33.875431
134.64828 -3.2963772 45.155563
133.34171 -5.2573147 41.712437
128.82628 -6.5963264 43.748329
126.57182 1.383968 37.926804
136.44086 -6.1851397 39.239384
134.57758 -3.2264698 45.094154
135.62753 -7.6881576 36.584457
138.55455 -12.24254 40.487694
129.03017 -2.4439743 39.227318
139.11497 -3.994307 26.163118
129.44672 -2.0854273 32.948132
137.66217 -3.7621462 34.993801
127.4733 4.9354706 33.947906
127.90379 2.5286989 33.161083
134.80116 1.5148224 32.34346
135.61926 -4.9225736 31.987202
139.59711 -1.789448 25.007437
127.77473 -1.4222977 35.499477
128.30217 1.5313452 44.130829
124.54012 -4.7311649 43.191216
131.53873 -0.19786778 47.200127
124.32693 -3.3695598 43.316078
128.54449 0.6256718 44.239677
128.45683 0.6098367 44.169422
137.80145 -1.3701807 25.381741
119.77234 2.1542962 35.335712
131.29184 -1.6564478 47.20797
135.42923 -4.890945 32.584236
123.8795 1.2818111 43.655006
142.87042 -11.623679 27.690742
126.87096 0.97988123 36.483868
133.3333 -9.2531853 46.781616
135.90872 -6.4995279 29.346436
139.62604 -5.0772924 26.142387
127.02491 -2.2174115 38.10041
141.95325 1.4483668 29.630863
136.11052 -7.0644336 39.051682
135.5038 -7.5121589 34.830086
136.66536 -8.0925379 34.402256
116.66422 2.3258228 34.597916
136.27336 -8.0660448 38.831886
140.74908 -3.8623433 32.612328
128.36298 3.1684673 33.936729
128.23026 1.1702586 33.229794
126.90101 0.034610629 36.798222
127.21114 1.8375053 35.633259
127.73167 -2.2553024 38.481632
142.39102 -4.7034793 34.274628
126.63263 0.94306648 37.972168
135.59912 -7.4480524 34.883778
137.25589 -1.1430883 31.485651
139.17532 -2.3950574 26.116772
127.0607 0.70618933 37.644611
136.20615 -7.6047153 37.030548
135.67162 -6.5962095 30.987385
126.99759 0.92146987 35.796051
134.21825 -9.1585045 39.93079
127.52853 0.8033942 33.857388
139.05336 -3.8627434 26.141766
123.05945 3.3321967 32.731625
135.89893 -9.2937069 33.642281
132.09087 1.3066791 30.034695
136.1209 -5.3246384 29.305868
132.34836 -7.8641963 44.16708
128.4856 0.61052555 44.183723
120.96501 2.2598379 35.752991
137.65347 -0.83635926 31.092901
135.33557 1.5596039 32.522156
135.81842 1.4978774 28.275316
136.25169 -8.6022177 38.19677
135.43767 -6.5215826 31.264797
136.8495 -8.6359253 34.811459
126.8007 0.25857931 36.742577
128.94363 -2.6256719 46.231518
125.42611 0.83515352 38.825134
130.01778 5.6520991 42.52663
136.38356 -9.3155642 33.983284
134.07126 -8.6163311 39.14962
132.69456 -3.4620309 41.549778
128.88033 1.7711575 32.170109
136.43755 -8.3181496 37.545746
126.57097 1.7453601 36.007153
132.62378 2.609858 44.637966
129.2077 -1.7208436 32.956242
129.07854 3.6096404 45.076141
133.18422 -9.1238356 46.625576
142.18916 -0.70881337 29.417715
135.13382 -6.4308062 34.824471
136.94716 -10.20118 38.755592
126.08339 2.9448187 37.948006
132.65051 -7.1342969 44.814678
128.72971 -2.5465872 45.97147
142.50449 1.4897846 29.604305
137.1647 -1.1146547 31.470455
129.19254 0.76900452 32.053303
137.16455 -10.39901 38.640648
142.06866 3.6436729 29.309425
128.71519 0.59148723 44.438457
135.90152 -7.9496531 38.640472
137.7424 -9.0343456 32.946247
131.6272 -3.4882569 47.061024
131.75134 -1.5464599 47.433823
128.64302 1.4906268 40.765526
140.30617 -2.8499346 34.173096
127.69647 2.7936482 34.027229
132.48375 1.5702456 44.196114
141.02426 -4.5938091 34.121048
128.59222 -0.84947765 32.82349
144.55659 -4.5110588 32.905293
133.96573 -6.9549761 39.246704
134.30508 -7.0468645 39.404449
128.39859 -2.4083278 36.751648
127.87902 -0.063146934 33.881443
130.61517 -2.7676587 37.488667
128.57552 -0.56821179 32.819122
135.74939 -5.5610857 30.704948
127.80949 0.88372064 34.061287
127.28485 -1.1430632 37.002045
128.3528 -1.5114577 34.301445
127.18272 -0.41759458 36.940399
132.21216 -6.9988079 43.702869
127.93787 0.86503202 33.857536
127.81578 -1.4469939 36.153316
140.89417 -4.0199051 32.489868
127.80608 0.63086396 33.829147
126.78033 0.75979543 34.389198
127.03732 -1.6019171 37.456734
142.24977 0.24790868 29.307024
128.55862 -1.5048885 34.30674
132.70695 -7.4290142 39.372696
128.0928 1.6727409 43.776798
136.35413 -7.3048019 29.260723
127.0416 -1.8435385 39.549171
128.60925 1.051579 43.936192
129.03809 -6.0470066 43.76923
125.71941 -1.6754252 38.623055
128.90907 1.8732446 32.780457
136.6711 -6.2827234 39.361698
136.45815 -7.1822538 39.161263
128.38411 -2.3370235 36.762226
126.74438 -0.70481181 38.72171
137.15088 -4.593154 34.783401
132.88525 -5.7220502 40.444771
125.98888 1.6595614 37.717255
128.35123 -1.2494525 34.018921
127.51015 1.6729826 42.653557
126.96414 -2.2027864 38.111397
136.3045 -5.612185 35.811108
128.52144 1.7919996 32.723793
128.07755 3.8214574 33.926105
127.26875 3.6372118 33.754635
133.27686 -2.28057 40.684586
126.78288 -0.99980229 37.592995
141.0145 -3.3603711 30.156258
128.08859 -0.078835264 33.904198
126.74309 0.94070202 38.084877
135.53983 -5.248754 31.320972
136.28081 -4.5458727 32.104828
128.07603 0.14114487 33.9286
133.38184 2.1666183 33.227432
127.61635 0.95871323 35.234348
126.93192 -0.43674293 36.804272
127.01305 -0.65231574 33.751186
127.44957 2.8363812 34.541889
132.06772 -5.1604772 42.755173
126.44581 1.7357521 37.926277
133.73557 -8.4203243 45.16465
129.35101 -0.65432793 32.082691
136.55484 -1.079478 31.487543
137.31473 -4.502573 28.949984
136.93021 -8.1349459 34.359299
134.31108 -7.3384705 39.254723
135.11107 -7.4006109 34.731812
135.98895 -4.5153923 32.119221
133.15289 -7.6386409 39.592827
128.54303 -0.84163612 32.831303
135.81885 -5.2227697 31.31493
135.79196 -4.9194207 32.601665
135.29344 -7.0641422 32.054466
136.54128 -5.6085501 35.555984
127.0601 -1.1005017 36.915127
127.37469 -1.4092499 36.744564
128.82362 -0.86350501 32.854622
135.77232 -7.1857858 32.103554
135.85706 -5.2425904 31.020847
128.17603 1.8664722 32.771088
126.84392 0.59063041 37.408466
131.43579 -3.1569483 47.095642
135.99326 -5.6759462 31.362095
131.56204 -4.5399528 46.535423
136.35672 -6.5312076 29.381086
126.92447 0.30468786 36.807037
127.71313 0.18009219 33.811749
126.96311 0.2869978 36.819054
137.20384 -8.0412941 45.562965
127.08119 1.4804399 36.383686
126.91044 1.0082427 36.770283
127.96121 0.64775401 33.859356
126.90175 1.809958 36.060051
132.36876 -0.15779865 45.91608
132.68896 -6.9659476 43.917015
133.18349 1.2060214 45.063267
129.98419 -2.0279801 39.155907
132.49741 -7.0913944 44.701405
132.78297 -4.7901106 42.830105
134.95032 -6.0564175 35.431934
127.05623 -0.38656387 36.897591
128.35585 1.720176 43.269138
127.92062 0.20598352 33.839436
128.2821 -0.50353521 33.944294
127.09449 -1.6217804 37.51923
126.93665 1.0256521 36.7948
127.0514 -1.1058863 36.899307
126.92898 -0.40749028 36.828049
136.49475 -6.0753965 39.220196
135.47728 -6.5362139 36.644379
128.74435 -2.2415688 33.775631
140.59161 -4.8471026 34.253227
137.9478 -2.5339339 32.071487
131.0712 1.1833994 32.128998
136.42947 -3.3439846 31.157171
132.26697 1.2993731 44.94751
128.50839 0.92048132 34.216614
138.82124 -2.5996995 32.10001
126.46765 -0.5647167 36.591652
135.30942 -5.5037975 31.387403
126.81023 1.3888309 37.298378
127.06939 0.32376325 36.877628
135.44095 -6.4632196 37.417728
127.26703 -1.6455581 37.570576
128.07947 -0.52218348 33.92572
128.04956 -0.5390048 33.939659
127.49792 1.8584101 39.894203
127.73263 1.8489959 40.061234
137.90608 -7.8860807 45.456047
128.31612 -0.80644876 33.991589
127.57591 -1.4200842 36.854992
128.00783 -0.78834832 33.918083
137.50235 -3.8261957 31.183777
127.41586 2.8910801 36.991882
128.41537 -1.2991709 34.07563
132.48242 1.3650852 44.557808
128.09169 -1.4827138 35.468994
127.64188 1.270654 33.989941
128.02826 -0.55334324 33.948135
127.90192 -1.4587438 34.669037
126.95566 -1.012017 37.565071
134.64853 -7.4668732 39.381279
127.29132 -1.3362644 37.993958
128.16199 1.211161 33.186539
126.95833 1.8221539 36.048603
126.72093 0.42720401 37.811977
133.35237 -3.8454289 42.204712
132.09232 -1.4831183 46.530632
127.93933 2.1368971 40.059883
127.2726 1.864095 35.604321
132.60056 1.8058127 45.393623
126.70073 0.42278293 37.810444
139.88936 -3.8013685 32.388626
132.4111 1.7464879 45.215767
131.96506 1.272316 45.310135
133.14459 -5.7963486 36.032291
135.79576 -5.5381637 30.738342
133.94066 -5.2175531 42.002747
127.86961 1.872564 33.600597
142.37032 1.4815564 29.570082
128.2305 0.6525147 33.191036
127.38331 0.9794789 35.436584
136.29877 -4.3125992 31.324444
128.29729 -0.80219156 33.967514
127.03929 0.74255419 36.849403
127.19817 -1.3145912 37.723335
143.96864 -4.3875079 32.597057
127.68752 -1.4468683 35.637901
135.74574 -5.5987644 31.397114
141.09544 -3.8624682 29.822212
127.21206 -1.0255374 37.686028
127.13147 -1.3311613 37.666145
127.99364 0.16232006 33.89365
127.88423 -1.2580233 33.186287
127.06863 0.026762728 36.886753
137.45663 -0.73288476 31.461109
128.19151 -1.5023899 34.72588
126.90242 0.73869222 36.774132
129.18973 1.8623525 32.134941
127.74448 0.96448874 34.790508
129.46063 -0.66617143 32.073254
126.88445 1.8384951 36.826523
127.13762 2.7446914 36.089249
127.02425 -1.3319752 37.612564
128.34837 0.93787634 34.748222
127.58401 -1.4337308 34.84594
127.21844 -1.4031563 36.210293
136.76964 -4.4463496 31.282219
126.65724 -0.75166595 38.723408
128.90639 -1.1019975 32.743275
132.10518 -2.7110295 47.17577
123.57484 1.901992 36.033073
127.86102 0.91400254 33.776955
125.88309 1.2039837 36.836594
127.4095 1.3396223 34.783409
126.90353 1.5452995 36.780819
143.35106 -4.3754783 32.841011
135.76749 -6.6272516 31.252108
127.02081 1.4184465 36.413055
126.8461 1.8538764 36.849266
128.72153 -0.11008453 32.828659
129.14792 -2.4999468 37.181587
140.37497 -6.2473488 34.621361
132.61594 -3.3941798 41.490181
127.74761 2.7928832 33.77174
127.67522 1.2785631 33.979221
126.21201 -1.7544649 37.788578
131.73027 -3.2271373 40.474648
127.62917 1.2812029 34.038395
133.1886 -3.5953214 41.165447
141.20575 -6.3819637 34.702766
136.39612 -7.3827925 38.827339
128.70996 3.0052068 33.937233
135.65025 -5.4754405 36.434803
137.64658 -0.79687369 31.07724
127.24612 1.3165269 34.880783
128.2563 1.3021934 33.050468
127.22579 1.0149876 36.143005
133.20229 -6.2348728 40.357246
125.91652 1.9823997 36.807217
128.17981 1.2876947 33.014992
127.68685 -1.4514477 36.092815
130.18915 1.0894235 31.915859
128.81941 -2.3300939 35.319363
126.87318 -0.68367094 38.596462
127.67288 0.89273489 34.036373
126.98003 -1.3274281 37.817467
127.23383 -0.68594086 36.961479
126.92828 0.75047618 36.789818
126.78176 0.69090164 37.64962
127.37115 0.95959193 35.416515
127.92007 -1.4721186 35.702644
128.56493 -0.10668123 32.811935
128.74324 0.70011473 44.378376
136.13971 -5.9452581 39.128731
131.73483 -4.7305417 46.556808
131.96191 -0.16559841 47.536354
128.14195 1.6876513 43.794308
135.10974 -6.3858452 37.332714
128.08325 -1.4891177 34.996376
126.69537 -1.3281529 38.52557
127.31155 0.94437033 35.121971
128.09914 -0.57274687 34.00676
128.46968 -0.41572702 32.809399
127.9091 -1.1830519 33.266941
127.75587 -1.1797317 33.249832
127.52036 0.92773169 34.427597
128.67491 -0.87678999 32.838089
127.98972 0.93944466 34.103706
126.47538 1.9662256 34.342987
131.64626 -3.134304 47.246727
128.83157 -0.28538197 32.835094
126.68843 1.4704615 38.635521
128.33821 -1.50999 34.315331
126.64645 1.87729 37.992626
132.17047 -0.9964698 47.827332
128.40002 -1.5153795 34.316895
133.19754 -5.5162554 43.531708
129.4149 0.77988476 32.064167
127.51642 0.53769022 36.441296
127.90673 0.21851376 34.593079
127.77821 -1.4436781 36.424278
127.02795 -1.3694799 37.828846
128.47295 -1.7974025 33.424725
127.72655 1.2910607 34.05695
132.47057 1.3739529 45.035496
127.14969 -0.45487866 36.894836
128.28448 -1.5148506 34.725986
128.00443 0.26962823 34.877354
127.92686 -1.7726142 34.625706
127.69 0.59622395 33.765625
128.18732 1.7571619 32.682793
127.24243 1.5672657 35.533257
129.34502 0.9945091 32.095745
127.99214 0.61964685 33.818596
126.86887 -1.6494018 36.079124
127.0668 2.1144941 34.471352
123.552 1.8777218 36.021107
128.10747 -0.89051634 34.59301
135.9585 -2.8726792 48.335884
134.13286 -6.2486482 32.526783
126.47063 1.3384242 37.906345
129.07677 -6.1689281 43.764389
133.53258 -4.2201734 41.933479
128.61635 1.345211 43.423607
131.80453 1.2462566 45.036278
127.5703 0.92365593 34.738125
127.72507 1.669554 32.893101
127.64636 -1.3600506 39.040127
127.32135 0.27348909 35.43502
127.64114 -0.056136735 35.926594
128.35654 1.7463913 32.133762
127.89072 0.21302961 33.820301
126.86227 -1.6560349 36.061844
127.77138 -0.82207209 35.251015
127.75864 -1.4556739 35.346962
128.03043 1.7131498 32.920143
132.2038 -2.7668138 47.258812
128.48627 -1.5257275 34.056705
127.48341 0.91195834 34.716373
126.97723 1.0164894 36.497334
135.13551 -6.0993776 35.525154
128.77809 1.8558906 43.847424
126.85996 1.7913733 39.323639
128.9514 3.7695813 45.402683
128.55679 1.917552 43.591446
127.35218 -1.411252 36.280563
127.29713 -1.0962642 38.042511
127.19303 1.5604057 35.527794
127.50504 1.0141979 36.240696
127.68998 0.88017195 33.780018
127.26541 0.91417313 35.137283
128.2868 -0.80767035 33.949539
126.64494 1.7445161 35.315247
128.50313 -1.5372686 34.346992
127.61267 -0.43641147 35.559715
124.97885 1.9364479 36.469227
128.67998 -1.8238413 33.445557
126.51727 -1.0259922 37.574509
127.26982 -0.812828 34.38541
127.74342 -0.82275242 35.197708
137.46011 -4.8934312 40.64193
131.54222 -2.5527539 47.186012
135.89679 -6.391396 37.657894
128.44963 1.0739683 43.761284
135.08981 -6.0579586 35.084888
126.65482 1.8549693 36.893791
128.48001 -1.2323494 34.022778
132.15727 -3.2638297 47.803173
132.1931 -6.7683983 46.833977
126.72363 1.3835049 37.244221
126.95596 -0.051645041 38.338173
127.03266 0.021719933 36.865261
127.27677 -1.665751 37.588257
126.90617 0.73097217 36.789764
127.04021 -1.0837988 36.903614
137.22121 -4.5895433 34.785618
132.968 -6.3760271 40.04892
127.34924 1.5879014 35.570644
127.16502 -0.69186449 36.944443
127.02026 -1.3197563 38.705826
126.77145 0.25495464 36.476765
127.45225 0.32167202 36.235039
126.61485 1.0086594 37.534237
127.24564 1.0269042 36.150124
127.66711 1.2771128 33.955688
127.35359 -1.4165006 37.062687
127.44843 -0.40643328 36.257523
126.75366 0.99939644 37.769585
121.99754 -0.33103064 33.656773
126.7221 0.99790925 37.706299
141.36493 -7.7164793 34.386948
128.86804 -1.5693229 34.136047
124.12132 -0.42426005 34.326126
136.59856 -3.999522 39.813095
128.30986 -0.86475599 36.161682
131.99934 -1.0412289 47.569523
134.75584 -5.2143617 35.232853
126.98914 -1.0088191 37.529545
131.56897 -2.5044706 47.267349
132.9137 -3.7278759 42.465591
128.03514 -1.488646 34.237354
133.30737 -6.6144552 40.137535
128.96242 -2.604794 46.241219
129.82776 1.660084 48.289509
128.55647 -2.3960762 34.418941
127.54009 -0.79526079 36.433006
127.22678 0.064713731 36.940174
127.32479 0.98473781 35.894352
127.22362 -1.6934258 37.121181
126.98053 -2.0287945 35.164379
126.14244 1.791988 37.707939
122.85556 1.8615168 36.476826
126.81725 0.618137 36.078846
127.64336 0.56746095 34.413689
126.81021 0.94980156 37.598251
126.69099 1.5415294 38.041775
126.99601 -0.68105137 36.872795
126.6058 1.4510164 36.740337
124.62424 1.9655722 35.722195
126.99052 -1.0103031 37.506027
126.88203 -1.8293287 38.156593
126.83389 0.20031792 38.502396
127.0114 1.5789269 35.507309
126.74648 1.4191788 36.733852
126.9989 -0.69249177 38.855927
136.92654 -3.9417365 40.208694
132.12645 -5.123373 42.706448
134.71922 -3.5435698 39.544315
126.37747 1.8209972 36.832424
126.77032 -1.7979431 39.412327
126.71855 -0.73678386 38.713718
127.40285 -1.1135815 36.264881
128.32343 -0.087367743 33.935486
126.88618 -1.3355706 38.617813
127.63526 0.63580841 34.044128
127.67381 1.0163134 36.048119
127.77643 1.1654781 40.137539
127.07892 1.0908369 39.653812
132.33557 -3.3517289 40.78194
133.66661 -3.636893 42.104088
128.50546 -0.91375643 35.233276
126.69009 1.3835979 37.750023
131.8801 -1.3662398 47.453682
127.47575 -0.67202222 37.065163
127.30965 -1.400281 37.030617
127.5278 -1.4339631 35.585663
126.91536 -1.2658209 37.581085
126.49741 1.4031178 36.211582
126.80466 1.4131408 37.133263
126.83433 -1.2087462 38.686371
127.00822 -1.6854928 37.342049
127.1978 0.99391842 35.808865
125.08592 1.956167 36.512024
127.40478 -0.0017161854 35.440899
127.03194 0.92533267 35.311306
127.20142 -0.034524873 36.538696
137.6787 -4.1350994 40.232285
127.6046 -1.4405515 35.292095
125.44304 1.8754851 40.168564
127.47412 0.5747112 34.828636
126.51579 1.3464167 37.475693
134.28055 -5.5075793 41.881073
127.15358 -0.053470172 36.218445
136.33794 -5.7668262 37.59108
127.15329 -0.80242306 35.795204
125.73215 1.9423687 40.415516
126.68705 0.95757395 37.620262
127.49893 -1.429382 36.330967
132.68913 1.8513253 45.46447
127.31721 -0.75794923 36.617905
134.85841 -5.8325405 42.066578
131.63434 -3.5602851 41.542084
134.17944 -5.0617075 40.645596
131.20134 -6.2934713 45.793133
131.66589 -0.98579693 47.293381
127.47668 -1.4290743 36.002274
129.53775 -6.4114027 44.1814
125.44296 1.8926227 40.182339
131.07796 -5.450223 39.294605
131.66289 0.34267431 47.274776
132.59081 -0.70970243 46.45134
126.66751 -0.88155305 38.790466
127.1425 2.7611268 36.848534
132.31085 1.7488573 45.114357
127.14431 -0.66282225 36.891525
127.03895 0.35553336 36.148247
126.93961 1.4373958 37.004875
127.15306 0.2494255 36.118416
128.69472 2.8281329 43.967625
128.8811 1.1618872 44.130169
132.83333 -0.74974567 46.689129
127.40759 -0.70794594 36.256058
125.06956 -2.8462944 43.227188
126.2374 0.8843556 37.093285
134.69516 -4.9561729 43.61187
127.07727 -1.8485785 37.75108
127.04443 -1.7470133 37.564995
127.01664 -1.8001332 37.71291
130.94835 -5.2343388 46.058865
126.91762 -0.45637047 36.563202
131.8672 -0.15816294 45.46859
133.13834 -4.0363317 42.028282
132.85524 1.4127042 45.334988
133.76833 0.036815889 47.611462
127.30215 -1.8105278 37.83902
126.65134 0.95634949 38.050819
125.32371 1.8224442 40.017567
126.63292 1.456719 38.607208
137.08606 -7.9645357 45.412884
130.92676 -7.1409111 44.172905
126.41821 -1.7509191 38.037601
126.87004 1.4749479 37.30909
136.011 0.40343964 48.001244
128.90686 -6.0578537 43.623333
131.84717 1.2335508 43.162872
132.25195 -6.5470529 43.50563
133.9904 -1.2505198 45.243076
131.6969 1.6077302 49.684113
131.64035 -0.34242988 47.340286
126.88336 1.4139249 36.772114
127.03134 -0.91887945 38.55825
126.97427 1.0497092 36.809265
132.22943 -4.9221134 42.693604
128.52577 1.1052243 43.801899
126.74661 -1.3009143 38.7705
129.29567 -4.6126361 44.434593
128.82393 0.65347064 44.570614
131.79361 -4.6177225 46.741325
126.95609 -0.41049993 36.551624
131.33635 -4.51085 46.279758
126.62968 -0.053847395 38.886227
128.31114 -2.4904683 38.729156
126.48995 0.92422664 37.953712
132.45981 -5.2172446 40.552402
133.79228 -4.9882336 40.462841
133.63264 -9.1412249 49.237782
134.47084 -1.2598473 45.573151
132.76472 -5.221756 40.79636
129.92117 1.1998498 48.525131
126.64349 -0.71515393 38.414169
126.98761 -1.5742214 49.977936
124.39569 -3.3571191 43.771206
129.35167 -2.0116103 36.98243
129.86107 -4.879415 44.933884
127.03426 1.5281761 38.867821
128.3795 -1.8983186 45.663605
131.6759 -0.24346672 47.312592
127.70712 1.5827963 37.230988
129.20557 -2.6881731 46.559261
126.91679 1.4908538 37.846134
127.25061 -1.1038928 36.673103
133.72945 3.212446 45.516094
132.34496 -5.5022373 43.026581
133.12794 -0.14658473 46.649662
127.09527 0.32068834 36.558983
137.47922 -1.1017365 49.235428
126.61964 0.75578266 38.888119
134.13275 -7.1815825 43.862373
134.30548 -6.1195126 41.193813
126.75877 -0.86469942 38.850437
129.05496 3.2463498 44.583515
124.9638 0.96551329 53.030891
122.8916 -1.2156426 36.198997
122.78886 -1.2082108 36.141823
123.68999 1.7007488 43.523552
124.53324 -4.6095052 44.072342
123.41971 1.9514025 44.211075
123.14488 1.8387034 43.758324
123.09419 -5.2150793 45.601635
126.32867 0.93404889 39.076164
122.4017 -3.5498271 45.084957
124.51111 -4.72019 43.169037
124.37968 -3.4030609 43.382652
123.76914 1.811481 43.676193
123.10606 1.4973587 44.014759
125.28976 0.10791849 46.734016
122.81933 -3.6140921 45.226776
123.33034 1.2083489 43.112549
130.18262 4.2236881 46.755524
130.33786 -3.7715774 46.704918
123.39001 1.72542 43.08918
133.74881 -1.0785987 47.531136
123.57385 -4.6600823 44.099998
125.90115 -2.6633966 48.052158
128.45688 -0.90587723 49.565693
126.9016 -2.174392 47.801594
126.27579 -2.1746817 47.767048
128.55428 -6.3523073 47.154587
129.08763 -2.0108123 46.449085
125.43262 0.10540728 47.001308
131.07521 1.2163956 44.380871
125.46904 0.10110576 47.052425
126.41466 -2.2173097 48.033886
128.40883 -0.89245111 49.468536
123.9911 -4.9048195 44.693802
129.00427 3.6061187 45.0513
129.75499 1.7932497 48.688347
128.69511 1.5905501 47.578655
130.9529 1.5065541 43.87508
132.06114 1.4496329 44.466209
131.54269 0.049997047 49.99651
131.71996 -2.8493488 47.483067
129.89801 1.7461257 48.397449
132.18488 0.098543353 50.735062
129.17943 1.622424 48.616859
132.19983 -0.56676263 45.864227
131.55942 0.90717721 52.710197
130.83981 0.84939706 51.658932
130.65564 -2.6461647 51.718521
129.64973 1.6633995 49.394341
129.08801 3.6044712 45.044228
135.95529 -2.8657806 48.349079
133.23633 -3.8395576 42.652969
131.91566 -1.2221469 47.773827
128.75217 0.6617415 44.393723
131.94452 -3.5977378 47.433556
132.98605 -5.363658 43.309399
132.05473 -5.725966 43.039436
132.11349 0.067895949 50.127449
122.72694 -3.479264 49.999615
122.07508 -4.9983759 46.164204
123.42278 1.1823924 43.14764
123.43581 0.87666559 43.300648
127.03979 0.18746915 46.747589
126.37607 1.2448393 51.993515
121.93655 1.9049695 45.485657
124.86919 0.14568943 48.856232
125.20798 -3.7530894 53.603859
126.24059 -3.4380789 52.049526
123.49709 0.40317324 44.095917
131.73404 -2.6739824 47.266201
126.9809 -2.2212996 47.915802
131.80376 -1.1271262 49.660507
122.84242 0.044290386 45.168228
123.41801 0.86888087 43.244148
122.84264 -3.634238 45.331669
126.01103 -3.3843765 51.717968
125.77094 -3.1433427 48.702385
122.83179 0.042566173 45.301918
125.93417 -3.3571124 51.581635
123.0444 1.4846003 43.922195
125.43648 1.1610228 50.495079
126.07747 -1.2140846 47.817001
133.43362 -7.2174463 47.984791
122.47128 -4.5622773 45.756378
131.77695 0.69076604 49.769089
125.83882 -3.1735005 48.81382
125.6722 -0.095416471 46.81229
122.86763 -3.6362057 45.352753
128.63275 1.167912 47.126114
132.82217 0.83070815 49.951267
124.23593 -4.4171271 43.602333
126.67314 -2.9538713 49.730263
126.2481 -3.4517198 52.112122
123.79172 1.2770758 43.530182
131.91953 -0.00019285828 53.177605
130.55276 1.2583576 49.252644
125.88864 -2.36902 47.879265
122.62497 -4.7079859 46.172302
122.84523 1.5399752 42.95285
132.97618 -0.053428486 54.590134
131.4426 -0.88585043 47.151432
124.71951 -4.7053714 44.425602
129.79539 1.596936 44.387466
127.10387 -1.5875628 50.195007
132.73126 1.7911793 50.853863
134.09602 -0.082470514 47.93222
125.3727 0.18926546 50.022552
132.0479 0.058603883 50.627838
132.75191 0.036358237 51.5802
127.94239 -0.90919745 48.736122
132.92444 0.035568103 50.749016
131.12296 0.88590509 52.111099
123.25578 1.8117656 43.113522
132.03638 1.3617187 44.641541
134.44151 0.0064671971 46.038635
135.97412 -1.2895883 46.980328
128.00339 1.8334967 43.579979
132.20493 1.3740139 44.373978
133.13446 0.073717833 44.57196
128.48157 3.1043818 44.065514
130.81281 -3.150233 46.712414
124.22718 -3.3403382 43.29237
122.74535 0.39945489 48.550842
125.79427 -0.10767309 46.677284
127.27828 -2.4041722 48.214378
122.77481 -4.7434554 45.605373
132.23497 0.2455432 49.110291
126.8613 -2.2384467 47.628326
126.37819 -1.9574401 46.90284
126.07861 -3.4190106 51.979416
127.02301 -3.7419071 53.995789
130.36557 0.8623752 50.936905
122.54875 -1.3935508 53.987904
122.45564 -8.2799482 55.147522
127.1525 -3.9115667 44.514717
124.4193 -2.237026 53.927643
124.31691 -8.1956682 53.50391
121.71935 -6.4255486 54.532288
122.52448 0.69031823 54.305225
121.87749 -1.9730029 54.019184
123.82579 0.48281312 44.433155
122.71671 -5.2254491 46.287689
122.99719 0.44176424 49.27187
121.98821 1.1633282 47.677231
121.53655 0.65531528 54.005363
121.76157 -1.4120231 53.610085
124.95858 -3.496253 55.397697
124.64369 -3.9201567 54.125031
122.59775 -8.4935226 55.728981
122.66008 -5.1984415 47.933388
121.95838 1.9720997 49.429642
122.39464 0.63704717 53.894882
122.44933 -1.4160366 53.731728
122.63399 -1.9527787 54.279671
128.7002 -1.946447 46.046082
123.2679 0.43514967 49.875187
123.43684 -0.61133742 55.292465
121.61172 1.8174483 48.382507
131.35432 -0.18517515 47.008377
123.02666 1.3750997 53.962868
122.55573 -5.1014309 47.701721
122.38823 0.60034436 53.979996
124.90765 -2.8205137 43.043892
123.07648 -7.7077713 55.534027
123.00065 1.3638341 53.808937
123.61207 -0.74465144 55.704571
122.5711 -5.1459575 47.859734
121.94252 1.1788532 47.80283
122.81213 -5.3266215 46.546371
125.43677 1.070471 54.039341
123.69411 -3.3687675 51.45153
121.94061 1.245914 47.907059
121.76002 0.72625554 47.213207
127.23199 -2.9426184 51.865845
127.11578 -0.88774192 47.418194
124.50343 1.122514 48.77404
121.73376 1.7237002 48.180458
122.96918 1.5732667 43.6399
122.92739 -3.6918511 45.532829
123.76136 0.96222728 43.693733
123.08231 1.7931707 43.75412
123.83536 2.912668 43.868351
126.60668 -4.4444818 44.651405
127.27767 -3.0421758 50.648163
130.58841 0.3041299 46.269455
132.20116 0.11142075 50.254673
123.81432 2.9153421 43.880318
126.68144 -3.8379705 44.12648
123.16596 0.40825424 43.719978
123.5342 0.10478254 46.834717
124.81389 -1.3927474 56.765827
122.10227 1.7357605 48.071976
121.79407 -1.2014519 53.709915
122.99905 -7.6423626 55.262199
123.28578 1.9292393 55.169937
122.49385 -0.15608096 54.384483
124.05511 1.3168544 43.981815
122.4202 -6.9935017 53.370438
122.39104 3.0729561 53.906002
124.22512 -3.3275146 43.283619
129.60466 1.8125237 48.368549
128.53235 -2.5798643 49.509125
124.32065 -0.022115465 56.615532
123.62128 0.50716841 44.10326
125.85377 1.6025355 51.073769
124.23848 2.0221183 44.188381
122.50985 -3.6099644 45.306511
125.39735 -0.14226528 46.215939
124.88387 -4.3103023 47.778225
132.07941 -8.1882534 49.801025
129.42899 1.7966456 48.064594
125.47233 1.2155735 50.67704
127.06165 -2.8645797 51.54422
121.46716 -1.1685369 53.5882
121.63177 -0.61410594 53.809013
123.09401 -6.6509752 55.468655
124.9343 -2.9962969 44.955772
132.49846 0.64910436 50.404358
124.513 -1.341969 55.960976
121.77825 -1.4469057 53.692135
124.22627 3.7784731 48.401432
126.33885 -4.3366919 44.340878
123.48776 1.9830753 56.122734
125.09901 -2.9663718 49.445236
129.92624 -2.4989851 50.777225
126.86768 -1.6401355 49.58033
127.8004 -2.4733012 48.98296
125.45531 0.20852134 50.991318
126.15092 0.97547603 51.695652
125.1899 -2.9099083 43.469894
118.2647 1.8383361 40.590508
122.87866 1.5011173 43.499924
123.12183 1.4380306 54.308594
125.05165 -2.9407597 44.808712
127.93235 -4.701221 45.250259
124.9406 1.5954349 45.676773
122.97752 -3.8531961 46.2141
124.13994 0.48358384 43.882576
120.1339 1.6623006 51.932793
119.785 -6.596364 51.898899
119.85688 -6.7245049 52.322254
120.17479 -4.2952294 52.096443
123.05645 1.8083451 43.755203
126.86387 -2.044137 47.610382
128.50613 -3.3997154 52.748089
130.77051 1.7975941 49.113007
122.96569 1.4944 43.813087
125.1882 -1.3018607 53.780052
121.21085 -2.5516963 41.252884
131.67619 0.24333946 48.532707
125.71703 2.2059097 51.273441
130.87212 -2.7658308 51.974525
127.79858 -2.5955014 50.559509
126.80095 -3.1434503 52.553692
124.51329 -4.3402805 43.977737
117.65492 2.0336022 44.377193
117.74216 1.755392 42.030334
117.57608 1.9172835 43.885628
116.06246 1.6939925 44.562752
116.60712 1.6330512 45.21344
116.28216 1.6534886 44.540703
115.65395 1.8540108 43.723686
118.29861 -0.91579032 52.149292
116.47359 1.9331354 45.030327
121.78107 -5.4280043 54.092621
131.31474 0.90025675 52.35928
121.24666 -0.14776278 47.658546
131.33978 -0.085104145 52.359863
120.03872 -3.0368986 51.785271
123.04973 -5.3439922 49.733749
123.93848 -3.6483357 52.32761
121.34586 -1.6918689 53.248749
119.68276 1.7525576 52.580379
121.37007 -2.9384282 53.64212
121.57311 -0.65361691 53.57579
120.1551 -4.9949203 52.05294
121.4378 -6.485775 54.361187
122.8438 -5.1375217 49.31279
121.34492 0.58927059 53.237148
119.58569 0.21611738 51.866409
123.86148 -2.0538239 46.001568
121.32506 -1.0711963 52.983322
121.37994 -2.9649937 53.710548
120.11404 1.608227 51.729813
121.83007 -1.9275993 53.764938
121.75409 1.1082592 47.233299
121.4313 -1.0884224 53.464451
120.26706 1.662082 52.452831
121.54097 0.54915142 53.929615
126.39735 -1.8874621 46.983475
123.06934 -3.6483755 50.55481
129.13535 1.6067848 48.515541
126.73225 -4.9987793 50.39798
126.14089 0.95090497 51.693909
125.37305 1.5747621 50.411713
125.76276 2.1163442 51.028862
127.2766 2.0703621 54.665455
124.60578 -4.1141992 43.150173
124.2901 -3.3586912 43.227825
115.40398 -4.7525458 49.33593
115.92429 1.644802 44.498272
116.61805 1.9145131 45.12001
115.87532 -4.8439612 49.848003
119.4969 0.086918212 51.931835
117.614 1.9901803 44.150429
116.49848 -1.2178515 52.389252
119.3475 3.0104635 44.970112
116.72034 1.7775836 51.056526
115.42099 -4.3560982 46.880699
116.26506 1.6304803 44.438622
115.2498 1.6181964 51.094509
116.39966 -4.7731628 45.558403
120.99389 1.9956121 40.581589
115.63237 -0.0014703907 51.037926
116.72326 1.7860103 51.185608
116.56409 1.5942333 44.905472
117.20444 -0.99159753 52.401985
116.78305 1.8698742 51.989994
117.89528 0.86193508 51.868332
116.55888 -1.8336287 52.236435
117.2445 -1.1966152 52.067226
118.21087 0.037900489 53.350037
117.55975 -3.329617 52.777618
118.43365 -2.7294698 52.514759
116.54214 -1.856209 52.31028
117.24099 -0.86890256 52.184601
118.01269 -2.7802098 52.80756
117.69779 1.836995 50.802727
118.23651 -2.9655015 54.304085
121.41941 -6.4475269 54.241657
125.16982 -1.1845268 46.411167
122.85237 -4.2487955 49.577682
120.50523 -1.8839861 53.154083
123.70866 3.5186229 47.419922
119.76256 -6.6882849 52.303123
127.26311 -1.6330235 50.362049
121.80167 -0.14670761 49.70467
124.36195 -3.2574477 53.901955
126.20729 -2.2176387 47.861214
125.9257 -3.1846247 49.053783
126.01985 -1.1871899 47.836098
123.60602 -4.4579086 45.115589
122.52855 -4.6601963 46.022232
125.94486 -3.075614 51.290859
126.07564 -2.042264 47.604568
115.6703 1.8756273 43.879246
119.64439 1.7569507 52.280827
117.25397 -0.84013546 51.99501
116.46445 1.2880347 51.375839
116.40883 -4.9739556 52.500893
115.86412 -3.4511342 52.400898
118.39668 -0.87111688 52.442169
117.86516 0.83609074 51.669548
116.005 -2.9655128 52.720512
121.11575 1.9402473 45.612213
116.50487 -1.8712158 52.158745
115.98996 -3.1813076 53.99654
116.89722 -0.92362279 51.916656
121.25568 -1.0179739 52.647484
119.82922 1.7638832 51.112701
115.6178 0.026147552 51.199829
120.03325 -3.0374811 51.770786
119.51746 -2.5791454 48.635353
115.73833 -4.5454254 46.83622
115.38507 -4.4813032 46.691685
115.43959 -4.3699636 46.93922
115.68757 -0.071438551 50.917416
120.59307 -1.1473839 52.531605
120.84624 -1.7866173 52.756584
120.41283 -1.5754006 53.142921
116.41716 1.5680522 44.71233
121.8125 -4.9305811 53.332447
119.40311 -0.32541203 53.114944
121.58264 -2.8141737 51.875603
118.18206 -5.4999399 52.953739
120.55937 -1.9061227 53.451504
118.61382 -0.1070962 51.933662
122.53753 -5.0771646 47.598137
119.8932 -6.8488131 52.763481
118.17915 0.0041884929 53.191772
120.7612 -1.8507626 53.816868
122.42473 -0.83682191 54.063625
122.62445 -4.6204724 45.257599
121.95381 1.9110537 45.56945
120.11941 1.6349466 51.877861
120.12332 -4.1704822 51.876785
122.37312 -0.025639366 53.751225
122.27589 -0.34105211 53.680321
121.7794 -1.1018445 54.844521
123.48834 -0.77467495 55.15564
122.27287 -4.9002357 47.108421
125.08238 -8.9924507 55.587139
124.90787 -2.3569522 55.232143
123.69725 -3.6842175 45.432987
114.39339 -2.1387417 49.145638
115.86487 1.4204049 47.864044
115.90775 -4.8010826 49.749664
120.95985 1.5973938 46.592098
115.42287 -4.3816943 46.982845
115.95185 2.3857024 46.875706
114.9746 -3.6390183 47.448326
116.57204 1.5608145 44.695648
114.34928 -2.1858172 49.562881
114.47589 -2.4118552 47.602917
120.21221 2.0720456 54.869762
114.26612 -2.7291157 49.737148
114.89713 -3.8709571 49.594452
114.03706 -3.3220286 47.34742
114.60812 -3.6428695 47.170265
115.03936 1.8182638 50.391201
114.38492 1.549461 43.648624
117.6971 1.7978768 50.497688
124.82026 -6.9593296 53.305965
120.71194 -8.1277761 54.196175
120.44357 -7.7542062 53.608315
118.37055 -0.86890972 52.307884
122.74315 -5.0752835 49.034275
122.48127 0.3149204 47.830181
122.10326 -1.4144869 52.648705
122.81457 -1.6836002 55.064308
116.55415 2.0747838 45.889275
116.4852 -1.9783157 52.942398
121.47246 -0.1895715 53.304752
122.18291 -0.38083827 53.3479
116.48297 1.9088899 44.830494
115.92452 1.6369951 44.390465
123.91345 -1.1716071 52.557255
122.92499 -6.384304 55.074329
119.3742 -1.8137895 53.417198
122.09591 -4.360003 55.14798
119.62114 0.21813579 51.983509
118.16237 0.22933373 51.918442
118.35991 -0.89898598 52.099422
122.05757 1.6066046 47.885605
121.10001 0.83520794 52.462982
119.15574 0.5479461 50.400578
115.92053 1.6308111 44.362938
117.39511 -4.9281368 52.736473
114.50278 0.837174 51.457893
121.53554 1.2495445 53.9925
119.6357 0.11590466 51.987495
114.61615 -3.6651773 47.313004
116.89328 -0.86309624 52.171978
114.52903 0.82964778 51.472961
115.38941 -4.493763 46.727966
115.85586 -3.4203303 52.305622
114.52365 0.8306396 51.590164
119.72258 1.8239915 52.02243
119.98676 -3.004663 51.53936
115.40193 1.4716469 51.005356
116.45303 -1.8920738 52.329185
115.86341 -3.413708 52.361164
115.77149 1.7547691 44.814739
118.67432 -0.080981418 52.099209
121.86677 -5.0232363 53.721256
122.50397 -2.8743038 54.899769
120.22221 -4.0278158 52.252731
122.4295 -2.8439329 54.666744
124.23421 0.38677156 57.09819
119.49023 -6.739574 52.474274
121.26437 -6.2730856 53.728783
125.36758 -0.92151409 54.041756
113.88947 1.7369063 43.231236
111.71889 -3.3217359 46.110214
114.98433 1.8816836 43.924961
115.53275 1.8970413 44.173203
116.36835 -4.8595533 46.022335
114.44481 -1.9911351 48.261406
116.12447 1.6685991 44.78801
114.59 -3.6638639 47.274315
115.8952 1.7379569 43.481998
115.61282 0.03633488 51.098099
117.55138 -3.271008 52.498665
120.11632 -3.9249153 51.826332
122.55051 -0.55060631 52.569359
115.74093 -5.027657 49.362915
118.29074 -7.1510324 50.901623
114.44518 -1.24484 50.596497
117.53974 -3.2783051 52.491489
115.07885 -6.4994669 50.410519
114.40835 0.20643413 51.652966
114.42177 -1.2695892 50.689499
114.42363 -2.0646672 48.506882
113.62241 -2.4092677 47.627338
114.51205 0.81437761 51.612885
114.31466 -3.8127077 47.924973
121.77304 0.44593975 52.016785
116.34572 -4.8213062 45.890831
112.7655 3.3860931 48.144413
114.42439 -0.04146859 51.454662
114.4492 -2.9817262 49.469177
114.41843 0.21062669 51.797798
113.64633 -2.4113407 47.571655
114.34282 -3.6048121 47.064571
114.297 3.4311178 51.653713
114.41679 -0.045178737 51.511032
122.75246 -7.3778429 54.504074
116.89194 0.0055758283 52.303654
121.3614 1.192188 53.417645
121.29317 0.46105075 52.788307
122.02376 -1.8919863 54.135391
122.43272 -0.053110886 53.891811
119.90862 1.6647458 51.688877
120.52499 -1.8920391 53.298645
118.14876 -0.90676552 51.37355
122.54498 -1.8188386 54.208317
121.29379 0.88161659 53.954681
124.53281 -1.2200798 54.225159
119.82963 1.7824315 53.632858
122.85359 -1.9977349 55.150227
123.16641 -2.0899191 56.242485
114.57555 -3.4614861 47.47039
116.42525 1.4362314 45.24847
115.26691 1.6191382 50.827045
120.42266 -1.323889 52.930023
116.40503 -0.8023535 52.180233
115.04616 -6.7984533 50.394444
115.28139 -4.7249732 51.882778
119.56996 -6.9545932 53.136139
115.0248 1.8259543 50.403519
115.29497 -4.3026557 50.183872
115.03373 1.7934651 50.293571
115.9261 2.0255702 45.040535
110.9001 -3.6229773 49.32024
115.94894 -4.6528759 46.138802
115.76906 -4.6057978 48.761101
114.53167 0.79997605 51.516418
114.88023 -3.887908 49.591904
116.87357 2.1429338 53.939941
111.60773 -0.58329296 57.898232
113.10075 -3.5650549 49.641968
118.30815 -0.8318243 51.724709
121.79372 -1.9265503 53.763817
112.59207 -0.12803777 58.270378
122.32184 -1.0035342 54.096771
115.98304 1.856637 44.000793
119.95151 -4.3421383 51.062069
114.77166 2.4065857 46.498623
116.36315 0.35952896 51.135925
115.62477 0.34835368 51.237846
112.66035 -3.6698625 49.851364
118.05283 -5.2406764 51.906204
119.60343 0.12097061 51.884171
120.12673 -5.8429289 51.981411
121.71665 -2.9584575 53.675114
119.40306 -4.4023995 53.579445
119.21992 -6.623673 53.015766
122.06364 -1.8848498 54.504509
118.07405 0.20794451 52.422745
115.41615 1.4022714 50.745056
115.30534 -4.6713505 51.503487
121.00455 0.80825657 52.664341
116.31623 -0.0019257888 46.747177
118.60462 -3.0272913 54.674759
121.57413 -3.0685792 54.506931
119.19376 0.57880747 52.2299
122.79349 -6.7247066 55.05349
114.11197 -3.2542899 46.979721
114.42198 1.5298325 43.463165
110.3653 -2.5827069 47.003761
110.56465 -3.703079 46.973892
112.48096 -3.5286355 46.900169
113.62304 -2.4296389 47.554699
114.7343 1.2909746 51.133789
110.64685 -3.6574962 46.782871
110.41139 -2.5461092 46.884232
110.96169 -3.6878774 46.305882
113.49062 1.5924015 43.736267
111.55135 -3.6413362 47.02322
114.41842 -1.2884355 50.543678
112.12952 -3.8192811 49.541878
110.44139 1.6065071 43.089142
111.58929 1.9049964 41.45636
111.53146 1.3313 41.512299
111.07444 1.6463597 43.415794
121.5519 -4.2126889 54.289085
109.81782 -3.1734762 57.138062
119.40843 -4.3608775 53.528374
119.51784 -6.8291836 52.756386
110.21986 -3.126528 57.114136
114.23372 3.3897982 51.53273
114.96051 -3.620548 47.368401
120.19225 -5.1548748 57.735352
115.66642 -0.024761856 51.399567
109.80142 -3.2965932 58.843121
114.43732 -1.3118066 50.497482
113.15305 -3.2301352 44.977165
115.88584 -4.6516056 46.621704
110.30142 -0.70764697 57.757576
119.26273 -7.0763736 55.126541
116.00381 -2.8451209 52.089554
121.91678 -5.9185405 54.709358
116.89697 -1.2061625 52.325291
116.87125 -1.2002678 51.968857
111.96976 2.3100016 43.287144
113.85698 1.7592833 43.358925
110.55428 2.3669782 43.285652
111.12462 1.6006503 43.234558
110.63485 2.3435171 43.089237
118.35735 -2.6534476 51.830589
114.98958 -3.3055904 47.233845
111.4117 -3.2001133 45.954075
115.82031 1.6213642 43.98349
113.84544 0.086083636 53.841736
113.33454 -3.4230218 48.775272
111.61519 -3.4783208 46.177437
110.80601 -3.5133367 46.194157
110.27037 -3.5556073 46.066483
110.0322 -3.6008728 45.730965
110.09904 -3.3516643 45.664921
113.90477 1.568109 43.624348
108.17053 -5.0117135 48.511887
110.3804 -3.630271 46.206249
109.01954 -1.8164076 48.775063
109.993 -4.4916096 45.328583
108.67195 1.3942239 48.167606
112.69723 -3.6528754 49.685154
107.72223 -2.5853064 52.778214
109.68749 -3.0926898 47.216888
109.92264 -3.629046 45.902176
110.45042 -3.6368797 47.18504
109.93669 -3.6185226 45.88031
114.38464 -1.9982016 48.083649
114.42055 0.2227962 51.427235
116.26118 0.10919213 50.801678
116.60999 -0.85969913 52.349426
119.55626 -3.35747 52.530994
114.96672 -3.5704117 47.13406
111.495 -0.61071503 58.206116
116.6722 -1.2267439 53.504318
114.4716 -3.1681581 46.808617
112.69968 -3.6638763 49.861969
117.54421 -3.2922008 52.545441
118.196 0.76144093 51.657516
118.19915 0.76648319 51.788635
111.968 1.551614 42.635742
109.86935 1.9414161 43.573433
110.41218 1.6098292 43.161144
109.50539 1.3441945 42.48798
109.8875 1.9387178 43.588329
110.31162 1.3229369 42.976372
109.63531 1.7445514 43.893738
110.51028 1.5953372 43.247307
110.52684 2.3738906 43.348732
108.39263 -4.9434605 47.854836
108.30276 0.75886661 49.927681
107.77258 -4.8055916 48.116039
110.92606 -3.7058697 46.39296
108.27705 0.75554723 49.964188
108.49239 -0.25718614 49.591591
109.38866 -3.2868097 47.949715
112.91295 -0.75600892 58.14418
110.30501 -1.9623572 46.34436
108.84274 -1.215543 56.193954
110.80094 2.3688831 43.303192
109.86442 -3.5623896 45.757465
108.45264 -0.33987969 49.798042
114.26232 1.016988 40.334988
109.03613 -1.8686178 48.817795
109.85009 -3.4798102 47.557903
107.49986 -0.05862968 48.665474
108.78552 -1.1534498 49.324371
108.79991 -4.583313 47.164162
109.80487 -4.4367828 45.006378
110.04155 -3.6597991 46.115971
110.39323 -3.6305809 46.193394
107.54281 -3.0593059 48.497665
109.68002 1.9008201 43.585083
111.51099 2.6911986 44.805817
109.88336 1.5641286 43.355942
109.87291 -4.3338251 45.402145
109.39073 -3.2732973 47.939663
114.50356 -3.7035365 47.583443
110.01845 -3.6746082 46.137337
107.58353 -3.0657458 48.303024
110.55019 2.3798957 43.262955
107.57558 -3.0721297 48.269798
109.86832 -4.3482547 45.463364
108.26576 0.70212507 49.888462
107.50018 -2.7930951 48.485294
114.48744 -2.8511028 48.539024
115.50403 1.8082907 43.728771
109.41403 -3.2055962 47.887039
109.97483 -4.4799495 45.259178
108.24718 -4.9577656 48.231354
110.39255 -3.7681036 47.431087
109.03259 -4.1662016 48.162109
116.59234 1.5716237 44.748222
109.81327 -3.172457 57.113068
108.08592 -0.9738245 57.135841
109.27682 4.5990925 52.872719
110.27091 -0.72668403 58.180889
112.99572 -2.6656928 42.87635
109.84799 -0.11545891 57.012436
115.07631 -6.6661463 50.568581
118.25323 -1.1203398 52.78138
116.41376 1.395767 44.89687
110.91022 -3.2537928 45.576286
109.91214 -4.3762302 44.669876
112.43062 -3.2896314 44.941185
110.29222 1.8822795 40.761623
115.87716 -4.7305388 49.446312
108.45295 -0.27206653 49.739754
113.86086 1.7691865 43.395771
108.09412 -4.7206593 47.543526
109.38655 -3.267592 47.952736
116.10696 -4.5421386 45.897556
110.53325 1.6071043 43.345497
107.9639 -5.2357626 47.948517
110.91769 -3.2188952 46.526955
107.31688 1.6915383 50.102081
108.34117 0.16333798 49.941719
108.29047 -5.0998917 47.958183
110.717 -3.3699512 46.103012
113.4427 -3.4222627 47.505066
116.37199 -1.8538024 52.226429
115.81269 -2.7888055 52.182816
114.60951 1.7809291 43.247223
109.3956 -3.265008 47.955589
110.5228 -3.5486517 45.833168
115.63568 -4.9493814 50.765831
110.37652 -3.6053295 46.160755
114.44352 -1.2173839 50.471657
115.37103 1.4861276 50.832138
112.15141 -3.1155314 44.693077
113.65453 -2.3906281 42.491417
116.07971 1.6320747 44.657326
117.24094 4.5967312 52.158775
110.28516 1.8985863 40.794773
108.8718 1.8825449 41.45882
109.46857 2.0999746 44.471405
109.29282 -3.9061327 45.211697
110.02498 -4.4671631 45.274635
109.45959 -4.142621 44.643471
107.38837 -1.899507 48.926743
110.74695 -3.5919807 49.288567
107.93129 4.0098643 49.845272
111.03441 -3.3889661 48.164692
113.40588 -3.6387885 49.947262
110.43639 -2.4911532 46.748192
107.47632 -3.1384697 48.380661
116.45889 1.9485317 45.028717
110.88496 -3.6763115 49.464375
110.58003 -2.379981 46.36647
109.48289 -1.137911 58.237427
109.64489 -0.62759221 57.604679
115.4498 -4.1972179 46.216473
115.66582 -4.5122547 46.781734
112.57526 -3.7481694 50.191135
115.9726 -3.4418736 52.667274
115.83852 -2.782742 52.208141
110.42453 1.7031735 43.517769
107.12413 -0.72502434 41.372765
107.12338 -0.37779677 41.300369
107.3843 -1.7848032 42.092781
112.11826 1.8954886 40.889191
107.06299 -0.11993427 42.878651
106.90338 1.2975936 41.25145
107.42812 -1.768037 42.02549
107.56855 -2.0890317 42.709251
107.07985 -0.74031198 41.420589
107.15091 -0.026213676 41.672306
107.11951 -0.38925815 41.320335
109.17614 1.899721 40.363815
107.37476 -1.7703373 42.081955
107.05415 -1.49719 41.925522
107.24747 1.2408586 42.103363
107.08685 -0.39227232 41.365376
109.20694 1.6766512 41.537971
106.39159 -0.68435788 42.367332
107.18837 0.88486326 41.675014
106.63291 0.9532637 42.397995
107.12361 -1.5305173 42.691109
107.47035 -2.1353083 43.013748
106.90099 1.8765557 42.403912
107.17624 -0.98485744 41.64389
107.06779 -0.36649913 41.427006
107.16513 0.57053828 42.041565
107.11061 0.948708 41.765636
107.11189 -0.021811798 41.295662
109.72991 -4.7123208 44.07872
105.71469 -2.785028 42.478374
108.17448 1.8715532 44.172737
107.33498 -1.4461309 41.544437
107.11269 -0.15761027 42.809311
107.36957 -0.50324315 41.588062
107.09726 0.92334479 41.798267
107.52056 -2.1187744 42.80127
108.87913 1.8922693 41.472214
107.21109 0.90915799 41.640453
107.30048 -1.364553 41.356773
116.24596 1.4093566 43.478546
107.53811 -2.1112852 42.814255
108.70619 -5.0456533 46.234978
107.52137 -2.1212063 42.880394
115.58469 1.8127844 43.783073
114.55528 -3.5632536 46.990475
106.15959 -1.6457386 48.266075
106.93027 -1.5131767 48.451698
106.04577 -1.694927 48.301559
106.10836 -1.6769029 48.179314
106.09401 -1.6618735 48.257561
107.46187 -0.11380367 48.631546
105.41011 0.89783168 48.606087
110.01617 -4.466589 45.21423
106.15806 -4.6096721 48.012688
109.95551 1.5532086 43.227074
117.20477 -1.1733192 51.864937
106.06534 -1.6388781 48.348141
106.08461 -1.5896049 48.232071
107.44652 -0.14050859 48.528778
114.50319 -3.2217743 47.254097
107.4541 -3.1958966 48.453964
115.66028 -4.6497769 49.663429
104.80775 -4.5404463 47.648701
104.78122 -1.5353137 47.848358
110.14635 -4.9135704 43.799244
104.71973 -1.5351803 47.934879
108.75611 -1.038615 49.132439
116.06118 -4.9399705 45.447292
104.49803 -1.5538328 48.282074
110.92271 -3.5965955 49.185936
106.15081 -4.6364594 48.018875
109.9908 -4.5229692 43.503563
113.0699 -3.3085446 46.804497
116.06747 1.5970829 44.484703
107.50251 1.6727266 49.127735
109.55589 -4.0822129 46.818298
107.53769 -2.1063333 42.796852
104.80003 -4.5698409 47.687649
105.66919 -1.3928192 46.474449
115.40681 -4.5259919 46.817287
108.22681 0.74869841 49.897747
113.76952 -2.4206972 47.883728
109.81429 -3.5668626 45.897087
107.33383 -0.50209427 41.982735
111.32552 -3.657181 46.436928
107.0778 1.2821572 41.749268
107.07065 -0.13568226 42.879581
104.93385 -4.6871743 47.556427
108.92696 1.874718 41.361507
108.13386 1.8635762 44.288174
113.05885 -3.3243985 46.938206
110.49146 1.6305652 43.388653
112.43169 -0.20755675 57.866249
116.03574 1.9386226 45.873547
111.54677 -3.5047436 46.88488
118.26666 0.0061217137 53.292614
115.72931 -4.8433137 47.9035
116.10577 1.7687578 44.912643
106.94854 0.3486377 41.549294
107.07282 -0.40391982 41.397881
105.62672 -1.7106471 43.605972
107.0131 1.3098772 41.833427
107.06133 1.0306978 41.730652
106.91283 0.35019898 41.187901
108.48448 -1.3003005 57.464275
107.38802 0.30911309 48.81266
105.66003 -2.913475 47.646145
103.33657 -6.0453372 47.512508
105.39527 0.91364014 48.64632
108.19624 0.8630901 49.918961
109.66293 -2.0768719 47.823036
107.37168 -1.3831484 42.298042
103.32091 -6.0809441 47.515862
102.39325 -5.2370124 46.337845
112.92857 -0.84962404 57.941895
108.44003 -0.29699957 49.771847
109.17878 1.8900595 40.358971
102.9628 -3.4935489 47.45163
105.51492 2.1725097 44.297096
114.64641 1.2114792 52.547478
107.1396 -0.16579539 42.80751
102.52884 -3.7758918 47.199421
107.1852 -0.057978649 42.741245
111.75528 -0.81118524 56.585957
113.70177 1.814405 44.891911
106.12273 -1.581775 48.159317
104.9243 -1.6356738 47.54184
102.28621 -5.2508588 47.863785
102.65718 -5.1596184 46.320004
102.50597 -6.6570959 47.321175
104.65338 -1.6705623 47.941582
113.9037 -3.2710054 47.148849
106.09035 -1.5194736 48.272243
117.46758 -3.3653257 53.12817
113.37259 -4.3206649 49.918251
107.1495 0.9069795 41.741982
114.16925 3.3511381 51.507233
105.27669 0.91008574 48.731766
114.61049 -3.6200526 47.08049
109.76848 -0.19560173 56.413307
102.84595 -3.5524116 47.559807
105.86452 -4.7584748 47.982033
106.0619 -4.7441483 47.908272
106.22749 -2.692945 46.382065
107.1317 -0.051310863 48.543148
110.64597 2.3207283 43.011879
109.90331 -4.3503885 45.475494
109.70467 1.8858582 43.57481
116.40533 -1.1451154 51.091022
109.86908 -2.211832 47.578049
106.77626 -3.4487138 52.911423
108.61433 -4.6656785 48.275497
106.15357 -4.559526 48.016094
109.63696 -1.1118062 57.532799
106.17686 -4.5851669 47.679184
115.54015 1.9027256 44.241924
114.62831 -3.345423 46.914963
108.31776 0.14236093 49.985256
110.18732 -0.77802002 57.326283
110.84949 -3.6757352 49.499378
110.99018 -0.74005055 59.13084
114.90513 -3.5631433 47.246506
110.40178 -3.6266713 46.199688
110.67026 -3.6503286 46.123505
105.90167 -2.8281064 42.10598
105.8116 -2.513413 42.17577
107.11056 1.0683974 42.58506
106.94693 0.24984279 42.147285
107.10071 1.069041 42.606613
105.76656 -2.5181377 42.224331
107.05363 1.0723593 42.706074
109.75761 -3.6329536 46.078339
107.93625 -5.7764168 48.305145
107.02008 -1.4350008 41.716049
112.99079 -0.8687014 56.608372
114.65699 3.4614315 52.433399
107.40459 1.7801545 49.820908
105.59218 -1.4321285 46.410515
107.06128 1.2758399 42.724777
107.01935 0.36941901 41.428051
107.01819 -1.0803392 41.087128
107.5293 1.681989 49.071548
116.40548 -1.870293 52.558136
105.84306 -0.21275939 48.229946
107.03248 -1.8246585 41.787674
106.97223 1.2724493 41.887608
109.34541 -3.8061523 47.603142
114.94534 -3.580394 47.129166
108.95576 -4.4663434 47.403557
107.16979 -0.0059759617 41.211288
102.57442 -5.1911664 46.526482
107.23048 0.084670149 49.181171
103.29261 -6.1272621 47.541752
109.25748 4.0951815 58.250256
107.29495 -0.74327159 41.894577
105.88084 1.9453738 45.265724
115.74048 -4.5701332 46.953182
109.85117 -4.3845086 45.534649
116.69419 0.17558537 51.968037
115.0228 -6.8297825 50.195599
110.11909 -3.2429137 57.762699
106.41369 -3.0080714 48.239021
115.44465 -4.451405 48.230591
110.90962 -3.5833502 46.527603
106.74879 -0.23716617 40.826546
114.29948 -2.5077782 49.878006
106.46434 0.34359449 40.848801
109.89871 -1.9174099 46.999569
107.73203 -4.8393135 50.336346
108.28613 -5.0919161 47.932835
113.02571 -1.5142407 58.441841
106.79416 -1.1226125 40.878395
106.73331 -0.22875589 40.835701
107.09126 0.21769479 41.528988
107.01605 -3.2675939 52.056198
106.32562 1.859807 44.394741
105.20612 -2.7050476 42.899902
109.61615 1.8913437 43.826832
106.70039 -0.61405396 41.755325
102.44688 -4.0161304 47.289429
102.59016 -5.1797051 46.499527
104.56483 -1.5590789 48.274185
115.062 -6.6552868 50.454807
110.96519 -3.5857925 49.065201
106.91603 -0.62383777 41.428646
110.51767 -2.6081038 47.09053
109.6869 -0.58736658 57.51202
116.25366 -0.051759351 52.000355
107.09488 -0.024063252 41.331169
106.92779 0.60174406 41.721497
107.08131 -0.056408104 42.892593
109.68655 -1.0981703 56.946877
106.26865 -0.62988907 42.912376
106.97598 0.33936465 41.54792
107.08086 -0.37627202 41.364136
107.73048 1.565081 48.052845
110.09563 -3.1686487 57.420799
109.65455 -0.60464728 57.60223
107.32744 -3.0629792 49.092464
116.2476 0.14878738 51.027252
115.81726 1.8377274 46.595531
106.8913 1.0572181 41.083992
106.71174 0.35692585 40.915962
102.41864 -5.2382941 46.334213
108.35713 -0.95963883 57.137379
114.12963 -3.2195141 47.071529
109.86665 -4.3595004 45.516541
110.55985 1.6326389 43.388515
106.82109 -1.5034963 40.85466
106.55201 1.2992017 41.367195
107.08722 0.16447681 41.52943
106.82961 -0.19657296 40.99855
106.93112 1.2847002 42.889271
106.43445 0.97037065 42.001984
107.01472 1.0615785 42.847782
106.70464 0.14953816 41.784241
106.29902 -0.03792176 40.622986
106.77483 -1.0966339 40.942608
106.2257 0.69637287 40.700836
111.92979 1.8971679 41.04686
106.22898 1.0460306 40.728912
111.93142 1.8899168 41.042091
113.9209 2.011117 44.724892
106.52815 1.2868326 40.874962
106.50326 -1.007769 41.486107
106.78946 -0.20152035 41.071987
111.06577 2.4625382 43.663895
107.26075 -0.00093389302 41.510368
102.48355 -5.2306342 47.459801
111.01511 2.4903059 43.68882
106.89739 0.32299504 41.206291
108.99377 -4.4083281 48.103706
108.38062 0.94970047 49.861126
110.87447 2.8442402 50.305298
111.35339 -0.74496317 58.87804
113.15182 3.7038178 56.394211
113.21382 -2.9539728 46.267162
109.8847 1.5011246 43.998299
114.9866 -3.6352942 47.400963
107.75494 -6.7409878 48.595619
107.64701 -4.9020724 50.631237
106.98711 -1.4745682 40.601662
107.1852 -1.3413399 41.642914
107.67867 -6.7814331 48.808994
107.21027 1.768971 47.356243
109.92537 -1.9361486 46.877518
114.45992 -2.5919521 47.094353
106.93374 -0.66133171 41.473022
108.25443 -5.1244111 48.049606
110.34219 -0.10668579 56.849976
106.68265 0.14908044 40.653198
106.88007 -0.19297792 40.897125
107.66959 -4.9890733 48.953613
106.53606 1.28336 40.90181
102.96166 -3.8946428 47.397533
110.05869 -1.9610252 46.307648
115.45366 -4.8708668 51.27047
106.22215 1.0501599 40.643921
106.74591 -0.016285367 40.860886
106.30569 -1.5206785 40.465435
106.56532 -2.1908121 40.432106
106.66753 1.0554378 41.043587
106.39786 -0.89531416 41.253796
111.11139 1.9247291 43.644905
106.59515 1.0641017 41.082668
106.65552 1.0406034 41.011078
107.14108 -1.3500572 41.690491
106.66339 -0.94716525 40.727463
106.00185 -1.7995924 41.70871
106.57134 -0.20999643 41.374786
106.52066 1.2864664 40.852131
106.94354 -0.39568192 41.181492
106.68534 1.0489343 41.027557
107.34641 1.7430046 48.864021
106.65208 0.21488053 42.74205
115.81079 1.2794207 46.666641
114.37703 -3.2981718 47.199409
110.34115 -0.17406523 57.532379
115.19061 1.5216036 49.01968
106.6041 -0.039959252 40.637718
108.8623 -1.3431488 49.138824
114.2634 -2.4557078 49.653011
106.27959 -0.039747357 40.636501
111.01383 2.5059214 43.767399
107.11735 1.0340856 41.600563
111.12431 2.4136009 43.591927
109.90549 -3.7925653 45.995712
106.79993 -1.121593 40.859966
106.61164 0.89388382 40.806839
108.66673 -0.0056556985 50.056995
106.90802 1.3032968 41.22654
106.01594 0.33309981 40.556099
108.02033 -5.0742407 47.80442
113.1857 -3.0714324 57.452087
106.65646 0.70652938 41.079208
106.32092 -1.5270962 40.46896
106.46706 0.32040721 40.831989
106.6021 1.0596226 41.094452
113.15578 -3.0216572 57.116798
108.2595 0.72758949 49.923988
114.08211 -3.3325129 47.300129
106.34125 0.15698162 40.849251
113.42873 -3.6457789 50.037197
114.34937 -2.5467505 50.864273
107.89265 -4.4975734 50.177498
107.06554 -0.39218968 41.401939
107.14294 0.15919782 41.452824
106.72374 1.3340212 41.179535
109.56319 -1.2693585 57.166779
114.26704 -2.4875631 49.844627
105.47642 0.76216882 48.870277
106.8095 -1.6535015 41.167847
106.56099 0.15459442 41.473278
106.27682 -4.0710449 47.560139
108.75485 -1.2195997 49.268822
106.57341 -2.9945555 48.173466
111.21216 1.6912465 57.163734
113.64396 -2.3449352 47.62682
111.04561 -3.8302784 48.471794
106.16931 -0.17286372 40.598736
109.57492 -3.5027714 46.047421
106.28862 0.94238615 41.318859
105.78038 0.22369145 40.147408
104.41138 1.9291263 41.400814
105.05598 1.2851477 40.652184
106.57386 -1.504845 40.607613
106.5136 1.280362 40.870968
113.69015 -0.70085436 56.631111
105.05411 1.2609881 40.622078
105.68529 -0.39990559 40.451485
109.84697 1.6258771 43.756416
112.10594 1.9058731 40.973392
106.42863 -1.6465951 40.602833
106.71355 -1.0229917 41.271309
105.74126 -0.18756461 40.635193
105.85972 0.87987775 40.49913
106.31638 0.14803416 40.762352
106.13335 -0.2023347 40.59547
105.83381 -0.20572397 40.476204
106.38798 0.13637671 40.683971
106.44573 -1.6542237 40.562576
106.11576 0.13587075 40.526257
106.34691 0.8557471 40.769432
106.54105 0.46173349 40.38755
111.10004 2.5254061 44.071533
109.10397 -1.939064 48.765343
106.3559 0.72051942 41.034447
106.22621 0.34509018 40.647171
109.47834 1.9117551 39.168983
110.16135 -2.7612674 47.054096
106.35756 0.15557674 40.877949
114.23553 3.4096346 51.867977
107.77811 -4.6041517 50.345078
106.37036 0.17377785 41.224022
114.42147 0.20528454 51.71685
106.71811 -0.23831281 40.868828
108.63943 -4.6567616 48.236687
110.25439 -0.060849935 56.786232
109.60728 -1.0251557 57.325863
110.10403 -0.039881077 56.243225
105.98937 0.01063006 40.529869
104.74471 0.5941897 40.7435
105.07083 1.2965515 40.628876
105.7423 -0.36440438 40.384296
105.67974 -0.0030065328 40.525833
105.1126 -0.020849537 40.517792
105.65999 -0.38759458 40.528397
106.00216 0.6966747 40.588833
104.90266 1.1946677 40.79855
109.40314 -3.321383 47.915337
107.63862 -0.93580937 49.175072
112.12407 1.9300363 41.038162
105.98453 0.32945544 40.5466
108.81235 1.7479807 48.351906
102.50826 -3.829951 47.309338
106.31744 -1.5102098 40.485996
111.12099 1.7116485 43.729916
104.76721 0.56697321 40.687027
104.97879 -0.51842839 40.514393
106.00762 -1.1532289 40.445381
104.93652 -1.0121151 40.497643
104.09018 0.99767113 41.301617
105.26915 -0.57975888 40.410645
104.64032 -1.3602254 40.793114
106.00633 -1.136799 40.431534
104.20163 1.913136 41.703117
105.81293 1.2280158 40.578545
105.79973 0.14954837 40.573616
106.33855 0.86732858 40.755596
107.66503 -2.088964 42.628403
108.23701 0.70611686 49.922009
97.638771 -6.8886666 50.154007
104.41741 1.911795 41.398224
105.69591 1.0432814 40.549507
106.37344 0.17471087 40.644295
106.33828 0.85004461 40.721184
106.98793 0.90753484 42.8969
108.90388 -1.5340708 49.161224
108.88874 -0.93109399 49.56192
107.15237 -0.0066732988 41.668823
106.04671 1.3077304 40.682747
106.94705 1.8834872 42.296593
106.8802 -1.6068316 41.070793
112.66594 -0.07449469 58.245167
106.73618 0.0066931732 40.950882
106.23621 0.71263999 40.627533
102.70359 -3.7028108 47.012486
105.12065 -4.5331845 46.957138
110.3608 1.6568822 43.499981
105.89649 -1.5421321 40.118351
104.72984 0.57593292 40.727024
105.69218 1.0666786 40.587509
105.9312 -1.7359283 40.17688
106.80919 -1.5084398 40.839993
111.14609 1.929788 43.620525
98.11512 1.6971039 46.650208
107.7312 -4.6278906 50.245033
109.83318 1.6116499 43.578892
108.26656 1.2260435 49.747589
104.03401 -2.1051667 40.645275
105.29277 1.286541 40.601959
103.83793 -0.044758674 41.544144
110.57781 1.8508404 43.438118
106.16414 -0.18952666 40.608704
104.98062 0.48471743 40.346741
103.88161 1.0449722 41.646652
105.26227 1.2669079 40.586479
105.2549 -0.20581104 40.444138
103.7039 -2.1715016 41.105213
103.92488 1.0240333 41.493233
101.65692 -5.9855871 45.116241
109.21726 -2.5050724 48.440212
105.87949 1.2971959 40.602322
107.91904 -5.774436 48.404411
113.87561 -1.5062481 58.126678
100.84125 -4.730402 45.544624
113.031 -3.2956047 46.743752
104.58389 -1.6204356 40.615883
105.64423 -0.031499472 40.566246
111.12015 2.0181036 44.073189
105.6859 0.68677098 40.531239
109.16583 -4.7748857 45.968811
106.14242 -0.19753993 40.592857
106.2191 0.54645926 41.020508
107.91541 1.8906517 45.035305
106.11455 0.85984325 40.6381
103.317 -6.775722 47.528572
112.67788 2.3101714 45.261288
105.76095 0.9889335 40.650349
110.02938 -3.4540286 46.112179
102.80994 -5.1328201 47.137623
110.34935 1.6251045 43.377323
103.24635 -5.0068998 47.198814
106.71211 1.2861055 41.18021
106.6542 0.2001393 42.741615
106.42915 1.0694333 40.81152
112.60513 -0.59360409 58.759953
110.08984 -3.8937039 46.067818
106.52365 1.0483749 41.695831
111.29433 -3.9043603 47.794319
111.99279 -3.6708724 49.701469
107.10085 0.24831824 41.555595
106.56709 0.97234285 40.909962
108.28058 3.0683546 50.022144
104.38264 -2.5538831 40.800934
107.38303 0.026844926 48.974617
109.80305 1.5240872 43.675232
98.333885 -6.7783585 46.311565
113.40714 -3.6616035 50.040585
107.67041 -2.306721 48.898499
108.80924 -4.5997491 46.624218
97.917397 -2.3548315 46.677574
108.27556 3.0423031 49.927643
98.006706 -0.071641877 46.585701
102.65761 -5.1709647 46.328171
110.79575 -3.1428018 46.755375
102.48303 -3.8139544 47.405815
111.90977 1.8793902 40.99498
109.6902 -4.7628217 44.196415
103.94254 -0.014029685 41.361893
104.17556 -1.6720662 40.818108
107.13412 -1.3479359 41.748814
113.59534 -0.75536168 56.069698
103.87828 -0.038642809 41.469009
98.135498 -6.2412262 46.676834
101.7006 -1.4992046 44.264851
106.70744 -0.83504015 40.660454
106.67267 1.0426353 40.939888
105.52998 0.25349948 40.531025
108.44353 -6.7461896 48.579155
98.311356 0.31722832 46.736164
98.291595 -6.9122667 47.140915
104.9201 -1.0309871 40.510414
106.14806 -0.18221018 40.626011
106.21604 1.0548493 40.720512
108.92825 -4.3610744 47.950249
109.20346 -4.7244501 45.703453
113.60902 1.5720463 56.604572
106.11914 -0.22077036 40.618687
105.11314 -0.73016691 40.443573
107.9396 -5.6998587 48.113384
105.72852 0.34492022 40.429604
106.40816 1.0634054 40.878494
109.70814 -4.7679996 44.186916
108.08299 -4.8311982 47.787476
112.69038 -0.574404 57.296448
109.71689 -4.5050883 45.2034
108.27275 1.2505581 49.759201
102.92324 -4.9485426 45.570759
110.37054 -3.3497403 46.219975
106.3276 1.1642506 41.727852
110.68581 -1.3846625 57.609692
107.13837 -0.12098968 41.551491
104.42544 -1.6094203 40.686855
107.08385 -1.4210079 41.323845
106.95525 -0.12775294 41.421806
104.83303 1.2774584 40.724472
108.69832 -4.8700471 47.711887
105.99393 0.30560905 40.512997
104.22525 1.909191 41.753883
98.127274 1.2137126 46.393604
108.89624 -0.94702095 49.878613
106.69894 -0.89984941 40.655678
109.36172 -3.2946942 48.15123
108.30001 2.955457 49.573269
106.69228 0.72575271 40.913956
106.52087 0.0083811767 40.74485
105.6701 1.0954132 40.633911
103.17246 -3.7087712 47.119316
110.47334 2.4174972 43.530563
107.74611 -4.6126099 50.167603
109.78235 -4.3750606 45.584854
101.67202 -4.7549491 46.088314
98.168091 -6.2641664 46.642727
104.34907 -2.5602584 40.868168
108.88671 1.8881969 41.425087
106.23009 -1.6632555 40.49358
104.78282 0.51411635 40.645836
104.37173 -2.5598888 40.832741
105.41397 -1.8823743 40.126575
104.00573 -2.1296265 40.673592
105.02934 1.2567713 40.64537
111.15014 -3.3118691 46.499374
106.13681 -1.6730618 40.621681
113.80205 -3.6850471 56.570213
101.2226 -1.5631886 44.951981
105.24357 -0.6181761 40.415031
113.69012 -3.5581553 56.420609
106.11372 -4.432797 48.0326
105.16228 -0.66440654 40.520134
104.64845 -1.3992059 40.581352
110.81506 -3.1895943 46.987045
105.86203 -0.59090126 40.394173
105.82786 1.2543573 40.667683
105.83118 0.91694999 40.566566
104.95401 1.3272231 41.019039
102.60528 -5.1761608 46.50309
113.17595 -3.005043 57.542274
106.1783 1.3367128 41.419937
102.98894 -3.8295765 47.422874
108.29851 1.2391254 49.650215
111.87437 3.9341221 56.892033
110.75337 -2.350358 46.79126
104.76781 0.59950435 40.731453
105.18639 1.0788219 40.551239
103.003 -3.7950003 47.532127
100.86288 -1.5666652 45.434921
104.55904 1.2929366 40.954048
98.039993 -0.06366685 46.590393
110.37062 1.6366704 43.379677
100.86989 -0.66512966 45.436859
100.29883 0.054575484 45.890236
109.0945 -1.9446509 48.744614
107.61796 -1.2138151 49.354137
97.813332 -0.94069552 46.85841
102.4063 -0.65944326 43.868294
109.6469 -3.6524246 46.807053
106.06327 0.862409 40.661194
103.75003 -2.1528513 41.134834
106.46107 -1.6486583 40.498199
104.98145 1.2989018 41.040985
105.04964 -4.7307768 47.684753
106.43477 -0.96110833 40.575333
104.81703 -1.1056402 40.538246
101.69997 -4.7922788 46.151764
107.62231 -0.90653008 49.101364
106.39458 0.24728522 40.737022
106.42677 1.0725677 40.809471
104.80927 -1.1318967 40.541389
105.56163 -0.25592494 40.460361
106.10839 0.17306232 40.49617
106.33324 0.53908408 40.682568
106.09695 0.49741066 40.677471
106.74328 -1.5100532 40.952778
105.52074 0.14163995 40.484844
106.08522 0.48687324 40.638367
104.73788 0.5026198 40.697399
105.59777 -0.24734817 40.415642
106.1241 0.49241126 40.615799
106.64666 0.32087252 41.121807
105.71075 0.0086096302 40.447659
105.65825 -0.1853646 40.440765
105.34595 -0.007395912 40.584492
108.70004 -4.8901095 47.755695
106.06087 0.87307721 40.687847
105.08244 -0.77323377 40.468796
104.98008 -0.48924163 40.521488
106.13019 0.24128729 40.579109
98.381538 1.7935656 46.809711
107.20684 1.7772832 49.039795
105.71067 1.0961146 40.558109
105.08022 -0.77099711 40.485958
105.53532 0.13460851 40.472572
105.70398 0.37344211 40.513481
108.29399 0.97624487 49.626289
104.97307 -0.84707767 40.448948
91.362381 -1.3082176 53.174973
99.308273 1.8717097 42.662689
105.30507 -1.9179363 40.35228
109.73662 -4.7354565 44.228077
98.068954 -5.2853708 46.423492
91.359558 -1.2704506 53.160625
97.089813 -4.0012431 45.727825
108.38108 1.8125772 48.892384
106.39149 1.8734914 41.140572
99.22847 1.8606986 42.720482
104.40373 -1.6360877 40.702591
103.90562 1.0596825 41.732147
96.942177 -3.2338281 45.5098
108.83067 1.5550584 49.53075
91.335747 -1.2901001 53.160912
108.80017 1.580729 48.569279
106.64707 -0.54624879 40.868782
104.201 -2.2969449 40.82238
97.884094 1.6863146 46.667637
98.031525 -0.023474526 46.352249
98.040535 -0.9087795 46.588867
105.08343 -0.7696473 40.496593
106.5162 0.001387354 40.792805
106.84151 1.3163142 41.37661
104.87326 -0.029557236 40.544491
104.37186 1.9015521 40.372276
104.57314 -1.6500508 40.61935
109.71017 -4.8420601 44.700882
105.54671 0.86976039 40.540207
105.68111 1.066178 40.643177
108.66944 -4.9357038 47.859779
105.31162 1.2896309 40.552773
106.11861 0.71837038 40.899307
106.99958 -2.1638596 40.765854
106.16151 -4.5842686 48.09597
105.75496 1.2155889 40.611732
106.21419 0.69948316 40.696945
106.11291 0.97190207 40.630333
98.371094 -4.0305147 42.691021
98.27684 -5.8803663 43.7043
98.088135 -5.7284188 43.109966
98.369858 -4.0267453 42.70092
105.28894 1.3092269 40.607407
98.794281 1.8237019 42.216393
103.95943 -0.01396006 41.43549
101.47205 -5.3961754 45.86842
98.344009 -4.0037565 42.72604
106.42518 -0.90864265 40.711918
99.932671 -6.5768824 49.137325
96.963051 -3.2453587 45.459286
104.39038 -1.6769423 40.689106
108.87862 1.9060445 50.497543
99.192917 1.8478018 42.703659
97.74369 -4.2348514 44.510406
108.87566 -4.4783502 48.391273
108.67526 -4.641326 48.254608
106.42181 -0.85182601 40.736473
109.68327 -4.5260386 45.224838
106.34332 0.41250736 41.898289
108.43747 -6.7285442 48.58342
97.986572 -2.3064318 46.497879
103.96452 -3.2778249 44.939747
109.14522 1.9269992 40.406857
106.07909 1.3088835 40.607967
106.08568 0.22842634 40.624218
103.99901 -2.1423466 40.724854
106.11626 -0.61486775 40.520737
101.15442 -6.8175626 47.267525
106.14267 0.75646663 41.287212
108.8067 -2.2597301 48.78215
106.57297 -2.2176924 40.566719
104.41051 -1.6013914 40.751389
104.94419 -0.97044718 40.452629
104.08878 -1.1962171 41.255222
104.67464 -1.3481464 40.524857
106.00066 0.36040708 40.511318
108.46223 -0.2671873 49.730755
105.99306 2.0027881 41.328072
108.79708 1.5339876 49.111248
109.35406 -3.8902087 47.844749
105.69852 0.33345073 40.574932
103.56277 -2.0574257 41.478058
98.402023 3.5086777 42.755146
106.71126 1.3083853 41.133598
98.318375 -4.2241697 42.90551
102.41023 1.8495812 42.872528
98.011581 0.37796676 47.2048
102.48845 1.9121206 42.685413
104.7197 -0.11536043 40.955959
106.24838 0.36876115 40.603096
100.6739 0.13119707 45.439037
105.03186 0.97244298 40.65115
98.024857 -6.2346306 46.753231
104.5908 1.2854242 40.904919
105.43559 0.69712901 40.506882
108.51814 -0.47432941 49.615311
105.96873 0.33535182 40.588463
106.02518 -1.5720154 40.792274
106.46872 1.4311149 41.936104
106.28399 -1.5880566 40.997353
104.91861 1.071721 40.660477
100.2135 -6.4935904 48.854034
101.65096 -0.65594876 45.826378
108.76198 1.6510084 48.874741
108.80993 1.5477998 49.262749
98.463943 3.4932542 42.653332
99.674446 0.076420143 47.067715
101.62624 -1.0236157 45.864357
105.42282 -0.40715301 40.54224
108.25439 3.0164931 49.78463
98.173332 -3.8642704 43.71347
105.98047 -1.1457114 40.514378
98.31221 -6.7050953 46.702957
93.04982 -3.2738969 52.090729
98.402954 -0.042566843 45.876865
99.656738 0.088776737 47.059631
101.62607 -0.68873161 45.820408
100.97102 -1.6265715 45.54023
104.98122 -0.89730692 40.455055
108.27795 3.075263 50.118958
101.32567 -1.0017595 45.668221
103.46287 -2.147769 41.928101
106.35672 0.18230318 40.725655
104.67073 -1.3089497 40.634743
104.93171 -0.96436584 40.522003
105.83162 0.5107007 40.505142
100.00164 0.032331608 46.318661
98.379707 -3.9304466 42.680969
108.37928 1.8004746 48.700886
106.03719 -1.541451 40.477379
100.86983 -4.3982387 45.565205
106.38737 -1.6730077 40.564236
106.85464 -0.49995369 41.058929
105.70596 1.0726496 40.65506
100.24616 -6.4333992 48.778286
100.88019 1.6436881 47.525719
100.85677 -1.0707436 45.478065
100.98725 -1.5861535 45.5163
106.65012 -0.49649918 40.883286
104.96059 -0.55633599 40.559887
97.91478 -0.98826057 46.630283
105.98317 0.73122847 40.535847
101.31708 -1.0128113 45.641296
109.97753 -0.038699266 56.174767
102.23507 1.8627403 44.571457
108.62671 -5.2088442 48.740543
105.5861 0.97274983 40.538921
106.45181 1.9144957 41.028008
107.36404 1.738874 48.64996
105.69768 1.0601704 40.56369
106.04063 -1.5678546 40.862522
104.53268 -1.4714274 40.599808
105.44753 0.72688037 40.541187
98.421417 -3.8003201 42.880173
104.89194 -2.4342456 41.49971
88.880531 1.7011669 50.463642
95.237999 1.8369844 46.148102
94.704781 2.9008646 45.924767
101.07361 -2.6768465 44.982201
107.74822 -4.2968187 49.511242
98.797379 1.6704774 42.704659
97.689857 -2.0289233 41.534622
107.92014 -5.7566476 48.226604
107.51134 -6.0371327 48.401733
100.87364 -0.66238642 45.456154
106.89033 -1.2412288 40.897469
106.56567 -1.1323156 40.740925
106.37013 0.19122609 40.675625
100.90553 -4.5095463 45.469284
108.19673 2.9070437 49.133156
104.95262 -0.93237334 40.534153
106.11209 0.18362141 40.347668
98.06179 0.30133155 43.185806
102.44724 -0.76552498 46.606846
101.55228 -0.94206822 45.723476
107.93343 -5.7329016 48.229618
108.08971 -4.7985673 47.701324
106.55602 -1.1316559 40.771923
98.287094 0.31098846 42.83054
101.60663 -1.0207675 45.859421
106.67731 -1.034644 41.035824
104.96721 0.8833276 40.74836
102.92018 1.6805336 47.253372
106.17056 -1.6922202 40.537563
98.088806 -4.541254 42.964378
105.30713 -1.9049258 40.317421
99.287682 1.7049801 47.083313
105.82816 0.98485374 40.629925
100.84289 -0.9699645 45.432541
106.02968 0.91222656 41.117954
106.31722 -1.556502 41.010323
106.01269 0.69058192 40.629253
105.41406 0.015764032 40.491791
101.08624 -2.6617837 44.920506
98.143776 -4.5315475 39.933392
102.48167 -5.3422503 47.297268
102.58939 -5.3009248 46.76915
102.45232 -0.97017938 46.429436
107.9311 -5.7158966 48.190964
102.58157 -0.69663882 46.553844
101.01414 -1.5679362 45.529671
101.81874 -3.1104016 46.140594
106.08741 2.0508146 41.565437
106.86214 -0.49591783 41.068745
95.95562 1.8766679 43.100197
102.59281 -5.2310181 46.587784
100.84908 -1.5859611 45.455521
105.80998 -1.926989 40.357414
102.43414 -0.9434908 46.354599
107.78553 -4.0388718 49.908489
100.45595 1.9025812 37.951668
104.33307 0.81342095 41.032555
104.81111 -1.1412619 40.510971
102.54739 -0.73430032 46.409168
97.653595 -4.0788713 44.759251
94.698494 0.85803676 45.97081
96.496826 1.7461504 42.833031
100.75937 -2.8771229 46.101093
104.20884 1.8997544 42.135422
102.70036 0.20787695 47.412754
94.703514 0.83581567 45.851398
97.6838 -2.0287855 41.537762
99.962219 1.8851364 39.904427
98.365334 0.34206972 42.785915
105.70473 1.1020997 40.863487
104.16109 1.8578011 42.115799
107.56171 -5.8949847 48.356842
94.882881 0.85130167 45.795918
104.84828 -2.4437826 41.461288
98.750237 1.792397 42.367203
107.69946 -6.9161992 48.84726
105.72209 0.6986047 40.518166
98.391609 -4.9411635 43.042755
106.06795 1.2873005 40.675232
97.403175 -2.4134614 47.344288
100.90664 -0.67010474 45.431499
104.96843 0.88142842 40.74012
102.57869 -4.40731 46.661819
106.67759 -1.63448 40.787483
106.20034 -0.99585092 41.064178
105.97175 0.32866842 40.56015
105.49065 0.44017062 42.357464
105.79172 0.41336298 42.031979
105.57791 -1.9184709 40.253128
105.44663 -0.39204121 40.468044
100.12749 1.8763349 39.263184
105.21317 -1.7720125 40.712849
105.12648 0.0030290894 40.438072
97.620552 -2.0490742 41.625271
108.1039 -4.8683286 48.034264
93.902512 -3.044755 50.873646
107.53974 -6.0465407 48.486115
101.31164 -0.66816932 45.67379
94.608757 0.89223444 46.149654
98.082695 2.0487947 43.373787
97.705368 -2.0194254 41.511845
104.57246 1.4067101 41.985718
95.263023 1.780653 45.887184
102.43592 1.8669504 42.899021
105.53818 -0.22583628 40.861301
95.397339 1.6569827 45.532322
96.954124 -3.3591957 45.648438
101.32863 -0.64927411 45.634594
105.74413 1.2087164 40.590126
106.10168 0.96806526 40.637356
105.18095 0.14661476 40.604752
105.35315 0.90773672 40.410595
105.4546 -0.40353131 40.447914
104.71627 -0.12527537 40.617332
105.99235 0.0060937367 40.54977
94.230034 -3.0886946 52.517872
98.220032 0.33575314 43.026737
105.46067 0.34903044 41.004219
97.694077 -4.3178992 39.824471
97.344437 -1.9796342 41.501842
102.52536 -0.71801835 46.849804
104.68777 -1.2506706 40.76545
105.09903 -0.033718087 40.486679
102.57201 2.644892 46.720695
97.872269 0.7696175 46.907768
104.67085 -1.2662512 40.838463
102.67784 -5.7302561 47.341011
97.892494 0.7656514 46.770882
102.42796 1.7216284 47.418831
100.90196 -1.6531454 45.584339
97.235092 1.0490927 45.2827
102.29222 -2.5696478 46.433075
102.65145 0.20715818 46.548046
100.85876 -0.66403472 45.499157
97.901352 0.3091059 43.569809
100.93906 -1.6307883 45.502914
104.64041 0.36378181 40.791016
100.70129 -5.4571552 45.562595
98.072327 -4.5739141 42.954975
98.088135 -3.4703431 42.46833
100.86956 -1.0543848 45.473526
105.55177 0.93597353 40.64325
105.28981 0.90389204 40.543156
95.783119 1.9200411 43.756821
105.59709 0.95978767 40.545914
101.08875 -6.2767859 48.667217
107.60899 -3.7213361 48.426662
104.17014 -1.6326072 41.175003
99.974243 1.8673332 39.841099
95.232704 1.8360267 46.148571
104.58865 -0.39968684 40.690392
101.08169 -6.2458534 48.656826
104.41614 0.69054091 40.916412
98.374435 1.5020758 45.800774
98.326141 0.36423698 47.220642
98.380882 -0.1362859 46.842327
105.14182 1.9239277 41.016239
104.52744 -1.5074027 40.629585
104.90754 1.0591475 40.669159
98.322861 -0.0425894 46.78978
106.24347 1.2548983 40.362595
96.78466 -0.11193269 49.635853
105.43728 -1.1083155 40.569756
104.66254 -1.2148843 40.499252
91.889374 5.9644818 48.489803
105.25459 -1.5207343 40.032387
98.562805 1.5452991 45.317436
98.090736 0.79563284 46.495598
104.32586 -2.1931293 40.613384
105.41241 -1.0918654 40.386353
104.10602 -0.15168177 41.20232
95.178642 0.8019079 45.742783
102.76651 0.19278237 47.429958
102.51572 -0.71988285 46.02335
104.86464 -2.4270284 41.472736
93.930908 0.085978672 45.261162
104.33097 -2.2205222 40.671749
98.368423 -4.8309717 49.012398
92.49823 5.6643562 47.593193
94.758614 -1.3793721 41.474945
97.516891 -1.9475603 41.142384
102.2854 -2.5504766 46.193501
95.51757 2.1040058 42.291054
100.37949 -5.9902563 47.196957
104.98418 -4.6811299 47.577419
104.80017 -2.3962069 41.224251
104.66747 -0.59291196 40.266075
104.72256 0.12537502 40.831429
105.45601 0.71957022 40.597542
104.58991 1.2988255 40.9748
104.98127 0.86337459 40.645393
94.225861 -3.1023524 52.540226
97.609879 -6.9907451 46.356472
100.88248 1.5381324 45.205772
101.19172 -3.2536845 45.798309
105.39176 -1.1361845 40.474697
100.31384 0.096023321 46.58902
104.97224 -0.20678936 40.474133
87.248795 8.330389 55.669235
88.613266 -3.7779193 52.203667
88.919106 -3.7141216 51.802094
103.43494 0.46629369 36.859962
104.32127 -0.10643173 42.058987
104.40223 -0.79637098 42.091751
104.6972 -0.0083907321 42.163448
104.67595 -0.0080196001 42.384346
105.33824 1.3034654 40.584545
105.21269 0.40435219 41.006577
103.31437 1.8942323 49.058624
103.30738 1.9269273 49.364071
100.87175 -0.60282028 45.405445
94.040359 0.06367223 44.810753
105.19096 -0.4041186 41.005836
99.08226 1.6350319 42.552773
95.760429 -3.0952823 50.764194
98.206367 0.32946849 47.051003
94.41713 0.54787999 45.414841
104.81842 0.54096669 40.633446
102.62512 -5.1010885 46.481976
102.6147 1.7287226 47.297279
104.16982 -1.6111073 40.920494
102.47504 1.7236484 47.431625
104.54774 1.2540534 40.930252
95.537582 1.3523542 46.034008
103.32989 -5.8290548 47.375931
104.40919 3.8354051 53.185154
101.06476 -0.93794054 45.589848
98.40242 -3.5958755 42.595058
94.392349 -1.5479642 52.900314
98.37851 -3.6203289 42.65625
100.56929 -5.6706929 46.171432
104.57451 -0.40514782 40.617363
101.81449 -2.9728019 46.120907
96.172348 -3.3545613 42.472656
104.74268 -0.17697141 40.480568
102.94142 3.023293 47.387386
104.69289 -0.22638205 40.474873
97.779404 0.24172075 43.587196
104.40221 -0.87601125 42.540859
101.44176 1.2175406 47.082779
102.26724 0.21663161 47.626816
97.691124 -4.36269 39.441311
102.48814 1.7633916 47.503704
103.32389 -5.7544904 47.24049
104.62943 0.16668308 42.201126
104.57561 1.2740912 40.937767
102.24529 -4.5737185 46.96949
99.731857 -7.3035774 48.218098
104.73962 -0.90389544 40.888359
94.8358 -0.26212987 41.15995
104.72503 0.24347395 40.691811
97.308945 -3.5787883 45.187107
97.264397 -1.9955235 41.673008
94.708847 -1.7694023 41.271942
101.62585 -2.8071876 46.23484
97.390961 1.5637226 37.667019
103.39705 -3.0365512 47.383186
103.10327 -1.7473874 47.392151
96.735802 0.35138145 38.08989
102.80304 0.17809978 47.429752
96.675102 0.26007375 38.163254
94.711617 -1.7941465 41.237862
97.219406 -1.8163623 39.672035
97.390091 1.5628686 37.657055
95.695793 1.274384 45.592213
101.66375 -1.7579238 50.233311
94.452271 -0.38480848 41.078682
97.433434 -3.5057449 44.836769
97.39122 1.5659994 37.656773
97.282524 1.1108388 38.111641
96.962692 1.065074 37.739784
96.254089 -2.7494245 38.94096
95.887695 -3.0103102 38.751389
95.046158 0.23670621 42.053574
97.143028 0.92605889 37.703491
93.945473 -0.35125944 41.655216
102.61374 -5.1804805 46.440384
103.30424 -5.8174682 47.419888
104.33333 -2.2187943 40.672756
97.238739 1.8487527 37.906345
97.729782 -1.3001561 39.896511
97.458755 1.0842942 37.836823
99.022057 1.6693728 42.641827
94.585556 -0.26756701 41.514034
104.81746 -0.78600532 40.257683
95.969147 -2.8446126 39.861687
103.38324 1.637798 47.181377
103.48647 -3.101289 47.448296
97.407722 -1.9743191 41.267456
104.3196 1.9420244 41.537899
104.38747 -1.7032819 40.74305
97.485893 0.34295714 37.772835
98.350571 -0.096665263 46.886021
97.355377 1.6596853 37.755447
94.521454 -1.2927204 41.441647
104.13781 1.3147655 42.492722
97.411041 1.4729398 37.791016
104.42052 -1.7856598 41.145012
96.928551 0.11112703 38.994144
96.230927 -0.1861138 39.95504
97.775612 -2.1728566 40.899696
97.031921 0.94197178 37.713524
104.41914 -1.8070203 40.75634
94.828423 -2.0738461 41.088028
95.869537 -2.3582697 38.750015
95.911034 -2.9953976 38.704128
96.394043 -2.6934094 39.399651
96.393959 1.8639435 41.066135
95.986694 -2.8448188 39.24794
101.40479 1.8668426 39.508213
94.983551 -2.0717182 41.132885
103.83965 -0.075186849 42.255623
96.676102 0.2594758 38.165089
103.68048 -1.8133758 41.748039
103.43674 -3.0535531 47.329285
97.360229 1.1007648 37.995209
94.542252 -2.5624454 41.332542
97.247459 0.9038592 37.734634
103.34349 0.032718293 47.547115
96.069656 -2.8062396 39.149841
102.87964 1.690397 47.527489
97.872765 -4.3521757 40.519646
104.34293 -2.2228551 40.444492
97.303268 0.75878024 45.491047
97.304123 -1.7957733 39.544743
103.69582 -2.0087895 42.934986
94.782524 -2.1108527 41.338531
97.344147 -2.1156714 41.576797
94.607361 0.81614876 45.898697
102.19112 -2.5816059 46.331024
95.418945 0.22830725 41.534271
104.79295 0.51511139 40.541672
103.41005 -3.0696559 47.434315
94.377106 -1.1717691 52.784576
96.527344 -2.7479293 50.57328
95.45269 1.4052436 46.284874
94.934601 -2.0800784 41.204205
98.652336 1.605695 42.232178
104.77151 1.4962194 42.255852
94.711342 0.89648515 45.871449
104.82878 -0.78777009 40.556938
101.40067 -0.70126063 45.461052
97.856331 -2.395797 46.914387
90.86145 1.5580308 43.629257
96.363205 -2.6978736 39.392658
97.275833 0.40278727 38.382153
98.348076 -0.057299044 46.703041
90.350052 0.65087742 44.606239
97.283493 0.40977806 38.359467
96.616753 1.915098 37.679802
98.293953 -0.052197799 47.052074
104.192 1.1911454 40.946304
94.551102 -0.25209251 41.616154
96.053268 -2.8099513 39.173141
97.246597 0.88013434 37.767773
97.334908 0.33547008 38.076839
96.886688 0.91353267 38.326244
94.757988 0.72167897 45.799721
96.596611 1.9131927 37.763878
103.3385 0.012607109 47.39275
96.797302 -2.2787585 39.601425
93.18895 -1.2261103 53.622875
103.32997 0.027478226 47.538712
99.047913 1.6640406 42.588455
102.74761 -5.7766194 47.528652
97.337372 1.6855731 37.687828
94.315704 0.56744075 45.679516
99.612396 0.12828386 47.084747
102.48108 -6.7341013 47.400841
99.224686 1.8031336 47.59977
95.261887 2.0774498 44.404358
94.70929 -1.2540089 41.384094
102.79102 1.7052805 47.378471
95.85186 -2.3515792 38.768986
102.62963 -2.7853968 46.571903
90.621185 -1.23252 53.003006
102.44485 -5.6426196 46.991127
103.42509 0.032434519 46.128345
94.822647 1.7729633 45.604332
99.521545 1.5619328 46.128193
90.603134 -1.2068121 53.106613
100.74854 1.8053697 47.526199
94.5914 0.52207565 45.30603
97.136093 0.87120855 37.745625
103.3116 -4.2554049 47.350315
95.854874 -3.5730247 38.039261
90.141754 -0.066234082 44.262062
97.284195 0.39955491 38.37431
95.988647 -2.6664212 38.469795
95.828262 -3.5957205 38.086582
103.33549 0.028494429 47.637794
96.91507 1.2797565 37.419006
102.6572 -2.7929516 46.606506
99.048805 1.6573005 42.672958
102.72941 -3.6562564 46.636238
90.104591 -0.094425566 44.292507
103.36516 1.7116874 47.659767
101.61562 -0.68175328 45.832386
94.606819 0.81201565 45.885693
102.863 2.3948946 46.411697
102.74834 -3.6814814 46.856468
102.62538 -5.1893597 46.584072
96.979431 1.0458134 37.792732
90.467461 0.63085109 44.483772
96.70752 0.31475747 38.133804
96.410965 1.5347733 37.672966
96.925415 0.93492341 37.875984
98.286713 1.3957932 43.285881
102.17269 1.539221 47.953979
95.895569 -2.9839995 38.744564
98.744781 1.8625362 39.405884
103.09801 1.1339469 47.450798
96.568687 1.9101822 37.757683
96.871346 1.2600094 37.491718
96.737335 0.32416046 38.066643
103.47131 -3.0473564 47.268696
97.065308 0.91314256 37.692574
103.40103 1.6782842 47.441906
104.77202 -4.6510792 47.608459
102.23835 0.19874884 47.417404
100.93878 -1.0916446 45.694763
96.113922 -2.8138452 39.114792
97.477226 -4.4424381 39.667263
98.411087 -4.8791113 49.011795
101.36221 1.5343523 47.621025
99.539833 1.4025795 42.540001
97.175278 0.69084024 37.923798
97.0112 -3.2010627 45.430161
90.585602 1.1768608 43.047771
97.431709 0.99688643 37.896595
94.370644 -2.76387 37.774815
94.694206 -4.0536795 38.149281
96.001862 -2.6705437 38.464684
94.425125 1.3089277 52.540314
95.834007 -3.9091182 38.112511
90.586922 0.9437238 43.009216
94.821686 -0.53852916 41.367828
90.10894 -2.9028428 44.34576
96.93618 -2.1322696 39.679657
95.013626 -2.7113304 38.162567
94.008026 1.8138497 53.850063
90.407257 0.63906133 44.53067
90.133423 1.4772596 42.916409
98.291565 0.31708026 47.069382
97.15918 -2.4147553 41.866306
96.700737 1.6134894 37.32341
97.464302 1.1467733 37.97525
97.81826 0.11379367 43.734074
90.08252 -3.377135 44.469299
94.691116 -2.9541895 37.973846
94.639244 -1.7811728 41.300919
95.817451 -3.2183149 38.195793
90.092461 -0.1127381 44.280235
95.931122 -2.9805624 38.690865
95.005478 -2.6895223 38.140278
90.72673 1.6697104 44.192089
98.394531 1.3719356 43.116074
90.339615 1.7440246 44.816956
89.982941 -0.13852774 44.420437
90.448975 0.67205602 44.531105
91.063431 1.158709 43.096481
97.453461 1.207727 38.024437
96.076294 -2.7926733 39.114658
97.280113 0.91868788 37.631508
95.085899 0.65768665 45.067184
99.508125 1.3624097 42.408157
96.737686 0.35452992 38.038372
96.73909 0.43648845 37.906498
102.25447 0.22444578 47.762318
99.755325 1.7182976 46.523037
100.3102 1.8247868 47.557446
101.06254 -1.1151861 45.562954
96.625977 -4.0123043 38.726997
98.206062 -3.5161223 42.249794
101.58762 -0.70992267 45.834625
90.475754 0.95770216 43.171432
90.115524 -3.0705538 44.472878
97.613991 1.8281716 42.659332
95.381485 -3.3964295 37.890835
95.235374 -3.0446954 37.958611
97.333908 1.574735 37.73838
95.985329 -2.5913329 38.419327
101.64854 -1.0271184 45.894722
96.237762 0.10019371 38.749088
94.815582 -0.27326325 41.207504
95.977386 -2.6587965 38.492519
97.072205 0.30602741 38.531506
96.866768 0.056740176 38.946552
90.488083 0.933357 43.18132
95.366287 -3.3977914 37.903042
95.330627 -3.0002024 37.825829
96.690643 0.2795389 38.159718
90.133255 1.1022408 42.921101
96.606277 -3.5992022 51.867737
90.167503 1.0852222 42.869263
96.017067 -2.6273608 38.399509
98.376198 -0.082052164 46.45771
89.838577 0.58410239 43.735016
95.365631 -3.4133244 37.929111
95.293289 -1.846529 39.599663
88.705399 -1.6621993 43.86998
90.020828 -3.3714151 44.537476
90.563278 -3.3931139 42.522884
102.08969 0.61493272 47.240593
90.030434 -0.13200432 44.313881
96.015839 -2.829361 39.268635
94.619202 -2.5508044 37.884781
94.665436 -2.9098532 37.890907
101.8387 -2.9584064 46.073036
96.194565 -4.0915842 38.119308
102.7925 0.19186771 47.340698
95.835083 -3.5957594 38.087975
98.41391 -4.582396 48.533062
88.918037 0.95596617 50.381889
101.4528 1.7999508 47.72599
95.870697 -1.0346998 52.434349
98.315094 -0.042117946 46.919991
94.344788 -2.7922258 37.833904
95.887077 -1.0231655 52.487366
95.790825 -1.0445933 53.742733
96.471436 0.10675961 38.253017
96.380066 0.28167909 38.349323
97.147339 1.9159057 37.975597
99.056122 0.99118519 42.741692
95.655243 -3.5026817 38.084675
94.3237 -2.9651713 37.97541
90.695656 -3.4065595 42.558777
87.32193 -4.5857363 43.736782
94.680038 0.35123393 40.985542
87.353935 -1.5565267 43.595703
90.079758 -3.0583885 44.503616
99.491562 1.3326612 42.240692
99.153145 0.79908019 42.690933
92.373009 0.2129838 39.072079
91.810524 0.40200323 39.069374
90.431076 -3.2639251 41.321102
88.737221 -1.6872885 43.78009
87.316353 -4.5843334 43.750145
94.997864 -2.7033129 38.13168
90.727631 1.8500055 43.275917
101.10728 -6.3029075 48.812134
91.645218 -4.1277637 39.230827
90.5979 -3.3358624 40.800034
91.570877 -4.12428 39.247059
87.348663 -4.5745149 43.741966
91.656326 0.40111661 39.223961
94.120956 -0.32384041 41.549339
92.404564 0.22946091 38.925327
88.855148 2.2316699 45.95348
91.56559 0.22926354 40.063
89.017342 2.2154636 45.832855
100.98048 1.7906537 48.099667
90.129807 1.0473644 42.923058
98.562347 1.6904134 42.578182
95.184967 -3.0639892 38.00864
97.23613 1.9050021 37.652054
100.63396 1.927309 48.566227
95.603729 -3.4894323 38.089672
96.688118 0.43727663 37.970474
100.78558 -5.265234 45.268005
88.878487 0.97654074 50.510807
98.176147 3.5915291 42.323421
98.428513 3.4721093 41.985161
91.958458 1.1938632 38.426708
97.301956 0.87350011 37.714039
94.429626 -0.4397217 41.229027
90.684402 -3.4137151 42.552761
96.785629 -3.9408445 38.266945
97.471146 1.1540705 37.973557
90.905853 -3.8602879 40.330654
88.834778 1.6901423 50.579826
91.563187 1.7535625 38.541393
92.047638 0.99522322 37.800526
87.336433 -4.5796981 43.734978
92.435829 0.1980544 38.93586
90.267677 1.1549304 44.552933
91.602898 1.732883 38.448414
90.792236 -3.7800219 40.473381
88.985329 1.042733 50.197556
97.409348 1.0863688 37.735458
94.093048 -1.5077223 52.759567
96.910866 0.92260867 37.925995
90.409554 -3.3308671 41.437878
96.439606 0.27680421 38.196075
91.604149 1.7379351 38.508415
99.05545 0.99387318 42.808723
94.490738 3.5213027 41.080406
95.173462 -3.8089433 37.806129
96.825706 0.075459927 39.141048
102.18582 1.6986034 47.897583
91.854134 1.8866044 38.507137
97.778748 1.8843609 38.682781
90.906906 1.7206886 42.40295
90.211723 -3.2127962 44.140732
96.868904 0.026250686 38.810982
88.733894 -1.5405521 43.856598
96.884758 0.0229319 38.791813
97.20681 -4.0755553 38.82452
97.394485 0.62139606 38.20491
91.428329 1.8880835 50.626316
98.675522 0.91849631 42.763313
95.252831 -3.6206114 38.109589
88.753983 -1.1452765 50.841007
96.136292 1.8460165 38.035519
94.79554 -3.9764681 37.957451
90.149643 1.2369027 44.839764
98.838943 0.72375166 42.641678
94.443375 3.5506501 41.199856
87.597031 -2.9961166 43.753281
95.342117 -3.3848512 37.882069
95.147476 -3.838449 37.864723
90.601578 -0.086694472 43.507771
98.631668 1.2516226 42.880592
98.673744 1.072567 42.775696
94.400925 -2.5003533 37.70121
94.301605 0.0065781735 40.959427
89.052895 -3.6128607 49.977955
90.665581 -3.3975849 42.501678
96.516037 1.8403671 37.776394
90.676346 -4.6519537 40.651283
97.405014 1.0873139 37.84203
90.584709 -3.4188609 42.643093
98.183258 -3.9186227 46.920326
91.737549 1.6765997 37.99614
98.352135 -0.080961898 46.379272
90.085609 1.364218 42.88929
87.368347 -1.5555764 43.577896
95.501663 -3.5422797 38.274536
99.54364 1.4681114 42.829811
93.667946 0.09597782 42.218357
98.172722 -3.969903 47.270531
91.801804 1.7067934 38.038551
90.546051 -3.2052073 41.037399
91.787872 1.6796808 38.17498
96.230843 -4.0563588 38.536957
98.339661 -0.048096217 46.644863
91.302185 1.8418293 47.119106
94.991058 -2.6684136 38.16684
90.113815 -3.3921723 45.277271
96.397659 1.5310205 37.802052
96.627411 -2.4301932 39.596817
98.462555 -5.66467 43.513184
87.271561 -1.6893048 43.558998
90.272766 1.6667401 51.073524
95.197075 -3.526859 37.904778
91.271164 1.9238782 38.372974
96.576851 1.7287097 37.62735
92.0877 1.0706033 37.936424
91.236107 1.7132261 51.389305
91.241142 1.7645326 38.147259
98.260918 -3.8831079 46.815186
96.923431 1.3000681 37.323814
85.944405 -5.9745307 43.30883
98.639725 1.2573001 42.715801
88.829964 -1.1380459 50.525227
90.358047 -4.9238634 41.27153
94.985977 -2.9728198 38.45982
85.937889 0.02376955 43.243599
85.824387 -3.0782864 43.454887
93.564217 1.833939 40.186211
85.957832 -0.088659413 43.298664
90.554092 -3.2055485 41.225548
91.56282 1.2591499 37.865566
98.570747 1.683705 42.594547
95.633629 -3.4871972 38.076305
85.877541 -3.0927162 43.350571
94.406197 -2.5121903 37.734226
98.67775 1.0527697 42.443562
86.200706 0.054078624 42.912727
98.542358 1.6789808 42.895538
94.401848 -2.5221982 37.739948
98.762444 0.95469296 42.774574
87.321259 -4.581089 43.755348
89.017593 -3.7033651 49.992989
90.229889 1.0827045 44.399323
94.401176 0.32237232 40.867825
94.350815 -2.9233494 37.904095
94.563873 -1.1216912 53.122749
89.925049 -1.2768071 44.218899
95.796272 -3.2004142 38.104214
90.369049 -5.0220613 41.293316
84.991455 -6.3391848 43.149105
91.570847 1.7705029 46.300804
90.698463 -4.0163431 40.803192
94.601318 0.82786083 45.93029
98.664772 1.0695181 42.588043
87.059853 -1.7670165 40.980762
85.02578 -5.4756684 43.057816
84.99379 -6.3408241 43.0923
94.530838 -1.3164955 51.913422
90.256264 -5.1080837 41.448303
85.711273 1.6857688 43.000999
98.401634 -3.8873458 42.610764
84.986862 -5.4866743 43.115234
95.813637 -1.8437135 38.335506
88.832153 -0.22484252 51.827118
94.994843 -2.4589536 38.162338
95.003677 -2.6418986 38.096703
91.792709 1.8389856 46.9123
91.80938 1.095855 37.338097
94.417343 1.4536209 45.871578
90.108139 1.1054015 44.751286
85.845451 0.076333269 43.451012
96.352448 -0.012873355 43.460312
86.01265 0.099987127 43.252335
91.255005 1.8704462 38.364704
96.074074 -2.8298974 39.238464
95.810585 -3.173296 38.004463
95.831787 -1.8271778 38.386513
91.534042 1.2877767 37.931946
85.932617 -0.01157647 43.301453
91.40876 1.8911208 38.078632
87.004929 0.48169369 44.260769
85.958038 -5.9868155 43.308311
95.842018 -1.8473631 38.259624
96.889488 1.3094699 37.336754
89.310341 1.0282273 49.566238
87.118408 -0.11097047 43.408394
96.724091 -2.3544228 39.573612
90.223503 -3.3672466 44.667465
91.583359 1.7892884 46.678772
94.415054 1.3701122 45.644508
94.394165 -0.22927541 40.779739
89.073578 1.236868 40.206177
91.078255 1.6750445 43.002541
84.916504 -5.1384277 43.152355
90.460167 -4.9884462 41.088821
94.987442 -2.4524989 38.216816
87.002213 -0.86492813 40.661926
95.776367 -3.105006 37.840145
97.554054 -3.5316381 44.748363
85.230209 -2.8744414 43.044121
96.531464 1.192701 37.927338
91.710236 0.87903202 37.928299
98.192482 -3.7961144 46.554749
85.224289 -2.823571 43.139629
92.100739 -3.2744236 40.46521
87.472321 -4.7425451 43.604984
85.931091 1.6541463 42.75119
93.551102 1.8559409 40.257362
94.993126 -2.4774647 38.171486
88.448608 -1.3679075 43.846901
95.365402 1.7571558 45.924053
84.252533 -3.3267822 43.151798
85.050018 0.034712404 45.623978
91.920174 1.7854993 46.239758
95.390327 1.7464286 46.063313
86.06797 -0.13511924 43.209
93.403275 2.0562181 41.406769
91.150894 1.1508727 38.313702
84.874077 -5.4940176 42.968597
92.794563 -3.3829894 41.554455
85.221985 -2.647275 42.94622
95.245476 1.8612843 46.110161
95.79792 -3.1483855 37.998627
85.549736 -4.8789887 42.26099
86.821091 0.090476796 39.720932
95.479919 1.6855044 46.151196
86.840431 -0.74967861 39.746017
90.715477 -5.2152643 41.710972
86.834938 -0.84703732 40.900875
85.02063 -5.4450722 42.991837
91.694916 0.88265049 37.92107
86.412247 -1.0149689 41.611706
86.995583 -3.699261 43.683235
90.412079 -4.9203544 41.111816
87.57309 -0.022026338 43.510216
89.942993 -1.2610576 44.235264
95.929718 -3.0627909 38.159569
91.870438 -0.080100805 43.852734
86.699234 -0.75135994 39.183994
86.425179 -0.15560992 39.112392
94.458054 -2.1582551 41.355408
81.72245 -6.1755614 45.660126
86.606934 0.092979632 39.253902
86.672905 -0.74476486 39.221268
86.565933 -1.6345394 38.835293
91.800186 2.9288034 38.116882
94.707191 2.873939 45.874523
90.085037 -0.063907489 44.437962
85.561859 -2.6219921 42.462177
96.545197 1.8451072 37.823875
94.708801 -1.5129548 41.12635
94.456482 -2.1594656 41.363426
94.613449 0.82038593 45.790634
81.753502 -6.1360598 45.602097
90.136703 -0.074956417 44.120338
85.28894 -2.7772019 42.878437
86.822281 0.073904529 39.686237
91.258408 4.0021319 43.626236
92.354492 0.33406004 39.047386
94.465286 -2.1445003 41.391201
86.784042 0.065125734 39.728577
85.811378 1.6415876 42.762123
85.533325 -2.0927336 41.217316
84.331757 -3.3638926 43.145302
86.590836 0.062021017 40.003998
84.638016 -5.3965969 43.54686
85.29306 -2.7370005 42.963642
87.069214 -0.03502287 43.409363
86.984825 -1.7473484 39.537132
84.305489 -3.378762 43.319092
91.082924 1.7401534 51.863518
94.984596 -2.9638295 38.413902
95.231979 -3.4766636 37.764744
84.848053 -5.5376916 43.335297
88.759659 -1.7049515 43.906219
90.982513 1.8355272 38.501923
94.421646 -2.5616763 37.8442
97.200989 1.6169872 48.738857
96.520813 1.8654239 37.892059
94.330299 0.063202739 41.233021
95.8741 -3.049475 38.093609
86.888771 -0.74078554 39.696697
94.347794 -2.1660547 41.393181
86.812431 0.093448296 39.740864
87.023972 1.6490991 43.738056
94.72171 -1.5156913 41.098152
87.26532 -1.5697502 43.807457
90.122742 -3.7793646 44.348381
94.997238 -2.9699171 38.438572
92.447426 0.34268445 38.777443
92.42804 0.32501483 38.776421
94.864258 -0.044746771 40.728836
94.814568 -0.25563893 41.300652
87.328766 -1.4309392 43.855953
82.309654 -6.3349986 42.583408
87.016739 -0.83091128 40.701847
94.538696 1.583787 45.764938
85.85405 -1.5213306 38.599503
92.429497 0.32613963 38.742233
92.875427 -4.2801051 38.510601
95.007523 -2.699816 38.165558
86.530167 -2.2913318 39.758644
86.538383 -1.6346372 38.86087
94.992836 -2.2441611 38.554314
91.702415 0.88940388 37.828747
91.594765 1.5628165 36.940147
86.945122 -1.8606801 41.157742
92.38311 0.33029175 38.860695
94.717926 -1.5417986 41.09552
92.826447 -3.3969448 41.664314
85.679161 -0.82357502 40.608292
86.630402 0.053390786 39.23838
92.163322 0.28212932 39.34243
86.602486 -1.6351001 38.768784
86.452667 0.040034838 39.490005
86.540871 -0.30554098 39.045082
92.171089 1.2369522 38.071178
86.833084 -0.6991868 39.668724
94.417206 -2.1151586 41.34087
86.776497 -1.4520142 39.039021
87.021545 -2.1059499 41.046677
91.673523 1.0253168 39.010651
92.208054 1.2259828 37.995983
91.809738 -1.2317873 48.328026
87.105171 1.6324621 43.498451
88.127594 -5.9525356 43.974594
94.340889 -2.9307458 37.998886
88.868286 -3.0495572 50.616364
94.921783 -2.5453675 38.034683
97.321205 1.6925464 49.1078
94.83242 -2.0831213 41.107677
86.95842 -1.8196005 39.152142
86.870361 -1.3912815 38.944626
85.705956 -2.8260279 43.074589
94.38974 -2.5012746 37.711082
94.816788 -0.25938338 41.193691
86.708908 1.8413517 40.86554
86.495651 -1.9275333 40.138683
86.411476 -0.33298439 39.03664
85.976646 0.50906628 38.264793
91.654846 3.5837731 42.125759
82.049141 -5.7202058 42.43129
86.082169 -0.32747233 38.517296
86.811203 -1.7071023 39.51107
85.699432 -0.96122408 38.336525
82.519562 -5.4453034 42.613342
88.730728 -4.7192593 43.97187
86.591568 -0.79281151 41.569855
87.112457 -1.9327461 41.031166
92.302582 0.51377499 38.262825
85.96859 0.4840754 38.236229
88.685524 -4.7308493 44.06118
85.915237 -0.98188812 38.471329
82.064323 -5.7458162 42.440552
86.644554 -0.73769486 39.285908
85.800056 -1.5435424 38.599136
94.671898 2.8685193 45.800041
86.055977 1.6881876 43.298779
82.309105 -6.318779 42.546013
94.512856 1.5871388 46.415577
85.944069 0.47719961 38.247437
82.827568 -4.4759026 42.7929
86.779388 -1.4108384 39.027176
85.741684 -2.8815091 43.179928
91.123215 4.1295724 44.100971
84.822525 -4.3264232 42.823204
86.539467 1.5522962 42.441826
84.907852 -5.3028297 43.181816
84.483841 -3.3139741 43.118687
85.652733 0.36845294 38.673103
90.411003 -3.3328981 41.283489
90.857361 -4.4613943 41.109848
81.839798 -6.1006651 45.483265
86.762909 -0.14497462 39.72546
92.713089 1.911092 37.50214
97.194504 1.7537522 48.689137
90.716866 -4.0261388 40.785454
82.822205 -4.5122747 42.80151
83.942703 1.8671794 39.897678
90.85817 -4.5266199 41.099091
92.290405 0.52678549 38.325287
82.120216 -6.154953 42.487686
90.331833 -4.923583 41.28231
86.69799 -0.56601816 38.711105
90.216026 -5.1326108 41.691582
92.052628 0.9845401 37.789845
82.217705 -5.6083202 42.959854
86.04023 0.31881168 38.144032
85.911285 -0.99848855 38.548599
86.569092 -1.6444089 38.794247
85.642006 -0.990839 38.964905
91.882767 0.25984859 40.118103
85.952461 0.46109146 38.184258
90.458389 -3.3399603 41.202641
86.508682 -0.41267967 39.23127
88.695663 -4.5652723 44.158745
83.649612 -6.3609457 43.041794
82.060768 -5.7293921 42.412685
85.894867 -1.0098699 38.646553
85.997917 0.26943463 38.107365
86.839539 -0.23943287 39.634937
86.085602 0.29097769 38.027615
87.26796 1.7380993 43.766407
94.16127 -0.35085604 41.18652
92.837097 -3.3376884 41.465172
91.682137 2.9496841 37.936508
88.299927 -6.1026549 44.015011
87.097488 0.45915812 44.010349
85.684975 -0.76603425 40.673939
86.609177 1.8744295 41.051826
88.660133 -0.0073086284 44.137119
94.259117 -3.878648 37.446548
87.499939 -1.7384162 43.4128
92.552429 -1.239532 53.563644
85.30526 -0.97519076 38.540188
86.009399 0.29408556 38.063103
86.610077 -1.6461283 38.818554
85.525673 0.14212108 37.986118
84.618118 -1.4919585 38.4217
82.364426 -6.3396335 42.576733
85.923523 -0.98290539 38.47049
85.893158 0.23347002 37.831085
86.623444 -0.44129017 39.01516
91.776505 0.85416251 37.544655
92.023819 0.20459236 39.062523
91.991661 0.24701475 38.785736
85.219879 0.17359757 38.033787
86.510132 -0.33034039 39.322464
83.772118 1.3120537 39.956169
83.647835 -1.879608 39.29763
91.83046 0.90709394 38.026138
90.043762 -5.7451315 43.486221
83.856346 -3.3573427 43.176682
90.46035 -3.2728455 41.265453
84.83461 -0.4911941 38.320103
85.342072 -1.7895999 38.493385
83.768623 1.1968987 39.750912
86.575844 -1.6418655 38.800247
85.703819 -2.8468051 43.24781
85.596298 0.11728862 37.480961
90.635757 -4.1692066 40.918995
85.29953 -1.8017879 38.542892
88.704041 -4.6523623 43.937515
84.819481 -6.1733294 43.379372
86.576645 -0.3247802 39.001438
85.460999 0.10603102 37.654011
90.297882 0.4175581 44.827042
81.967773 -5.8751955 43.627781
82.018051 -5.8148155 42.55191
87.054306 -0.16351491 40.818363
84.04512 1.8656831 39.682117
85.159592 -1.492331 38.465843
86.57785 -0.10389868 39.253162
85.272133 0.16642863 38.262379
90.713646 -3.945266 40.731995
92.168015 1.2121843 38.046146
86.16333 -0.14811443 39.390316
86.851669 -0.67177701 39.498295
91.924965 1.6762447 38.116867
86.648788 0.050892774 39.186302
90.241653 1.4945413 42.846474
80.907272 -7.0950317 47.078979
85.973442 -0.15987891 38.376595
92.581131 -3.2942483 46.74205
84.677734 -5.4117355 43.493668
84.951088 -6.3949165 43.172714
92.57016 -0.078876108 39.17791
90.612106 -3.9890635 41.134853
90.152863 -2.9120913 44.296349
80.864563 0.28836527 42.426205
84.820877 -0.49317175 38.334316
80.633705 1.7866832 42.553593
91.299438 1.8790541 37.314026
92.041359 0.23496887 39.037888
90.598312 1.2099624 42.921047
84.679077 -0.6848489 38.377209
83.792953 -1.7776042 39.03231
91.839066 0.91154212 37.983082
86.463348 -0.67687446 38.622726
85.930473 -1.4041733 38.566784
94.286545 -3.1500294 53.1017
84.718254 -1.8891971 38.789371
80.664833 1.4226776 42.183022
85.173248 -0.79042798 38.381783
84.826691 -0.49516395 38.322685
86.45575 -0.15390018 39.035461
80.294083 -3.8366535 42.662041
80.467949 1.4237325 42.453197
86.142624 -0.50085223 38.721767
80.848831 -6.7314386 42.412766
91.496193 1.8493443 36.31496
90.611916 -3.3443677 44.242126
90.546265 0.67443365 43.261864
86.812958 -0.76200449 39.7798
87.009735 -0.12598483 40.740234
91.998703 0.25523013 38.902027
85.513504 0.12676416 37.652122
80.299438 -3.8574245 42.584938
93.516724 -3.2023537 51.40168
83.800575 -1.810589 39.084019
91.777939 0.93113935 38.564056
87.09375 -0.1520842 40.522594
84.829758 -0.46799356 38.370911
90.924515 1.5077043 40.271358
85.772522 -0.041330308 38.269524
90.621529 -4.1007051 40.870861
88.481888 1.6985869 44.45546
85.765373 -0.0048925541 38.214985
92.171585 1.1770935 38.040981
86.106277 -1.7807938 38.982807
84.53862 -3.6851277 42.968826
95.185303 -3.0281904 52.141335
90.910889 -3.1198442 50.552444
84.676682 -0.67902184 38.391792
85.895325 -0.72227061 38.452892
79.046242 -4.3928428 42.610085
78.628365 -4.3508415 42.473431
91.060265 0.19369003 43.873425
79.370827 -5.5612044 41.371075
79.224922 1.5790294 41.49231
85.198395 0.17775698 38.071472
94.53508 -1.2201689 54.045647
79.194366 1.5771742 41.485992
84.320755 -0.12711301 38.462532
85.928467 -0.91179299 38.589775
78.671936 -4.5632343 44.864319
79.904877 1.595735 41.733543
84.870941 -1.868044 38.582825
77.656982 -3.2492499 45.757637
91.254028 1.8864572 38.492771
80.900917 0.29255447 42.371578
91.40184 1.8509685 36.830334
90.319901 -4.06849 43.415581
91.541359 1.2350644 37.969734
79.045097 -4.4088736 42.540031
85.056641 -0.76569289 38.456959
80.303894 1.1089036 42.549969
92.147667 -1.4503486 52.943069
91.772095 0.85084862 37.858971
90.187943 1.0495851 42.80283
90.396126 -3.8364978 41.437332
77.62989 -3.1685009 45.80999
85.153351 0.070363194 38.137203
89.930817 1.4168835 43.590523
78.420578 0.02932772 45.144585
86.963852 1.1570683 40.661983
80.09079 -3.9283652 42.813271
86.607071 -1.8296351 39.026848
85.107254 -1.579216 38.55051
86.177689 -1.7506641 38.672863
85.093964 -6.6893554 43.026146
80.873795 -6.8148475 42.132233
85.185684 -1.0222422 38.406815
86.134781 -1.7635155 38.753773
80.586197 1.0642664 42.162457
85.658936 -1.6693395 38.504898
90.606155 -3.102715 41.685158
86.908844 -1.2673515 38.918728
85.919556 -3.7524767 43.329971
91.229279 1.8753717 38.315849
85.930801 -1.0018444 38.505814
90.135643 1.3789607 42.922421
77.045433 0.60042906 54.938961
79.131927 -5.217885 41.337246
78.776344 1.5859526 41.173256
85.951477 -1.4123836 38.480103
84.669998 -5.4268169 43.48457
79.415115 -5.7185979 41.382324
80.577202 1.4295422 42.32621
84.284607 -0.12119798 38.568985
86.82991 -0.95221102 38.75737
85.925583 -0.55207878 38.450832
86.795273 -0.92894733 38.787811
86.970474 1.2492099 40.373314
90.073204 -3.1047297 44.333519
91.133156 1.4320679 38.462986
80.180939 -0.074125066 42.861805
78.628937 -4.3648796 42.475433
84.867897 -6.0928321 43.202229
86.982269 -0.093313716 40.72892
90.44249 0.90843093 43.022621
86.8964 -0.73874807 39.578178
84.634773 -1.5151702 38.369545
83.939392 -1.8244913 38.832394
85.95826 0.50103474 38.026005
79.153038 2.1220062 41.453407
78.396988 -3.8319433 42.984524
91.12883 1.416678 38.321182
83.88385 -1.8642302 39.087387
79.164261 1.5726752 41.438416
85.026237 -1.2987301 38.521114
85.093994 0.15270822 38.307522
79.134918 2.1117837 41.487694
79.14315 1.556213 41.427414
79.144066 1.5480514 41.475906
82.595634 -5.6062822 42.751102
84.868088 -6.1391044 43.278778
79.140022 -4.6624842 42.082527
77.788574 -3.1629066 45.540886
78.391731 -3.8062849 42.942535
79.262077 -5.1161947 41.313248
79.415237 -5.7574387 41.299229
83.615509 0.081852213 40.156891
86.992981 1.2090458 40.412735
84.289139 -0.19367398 38.408428
86.643692 0.049672164 39.178513
80.834587 2.2877738 41.766525
87.380478 -1.5476696 43.394722
87.165161 -2.1845484 40.358437
84.41346 -0.23764284 38.131317
85.317169 -0.889516 38.513203
79.304649 -4.8244519 41.76757
87.220726 -1.9215164 40.69944
80.298126 -3.833919 42.674824
87.172859 -2.2094538 40.75758
84.838097 -0.26228911 38.170311
84.815208 -4.3074126 42.822411
86.661865 -0.53196418 38.802547
80.720985 -6.4652371 42.37196
94.561523 -1.2995493 54.473076
94.304054 -3.1293969 53.098259
78.773506 -4.7874703 42.55143
85.560417 -0.86651468 38.415462
88.333366 -3.0240657 44.022221
89.277298 -3.0364451 44.30344
79.476807 -6.750731 41.550148
79.173523 2.1273561 41.491806
85.04203 -1.2906271 38.490536
80.871063 0.29678199 42.425274
76.194221 -0.1160363 47.280502
84.464493 -3.3113229 43.076916
90.118088 1.0630534 42.990288
79.025497 -4.4153156 42.586941
84.913826 -5.0216503 42.84446
91.064606 0.17617814 43.805046
89.296333 -2.9959483 44.038055
79.985283 -0.065826938 42.987938
85.018761 0.40309489 38.564449
78.638336 -4.3806596 42.521725
78.184219 0.005554799 45.696907
85.954208 -0.33309406 38.394363
90.07605 -0.14686131 44.296185
90.380486 1.730298 42.69017
85.633392 -1.6711431 38.464016
86.85775 -0.94639432 38.59494
85.46608 0.14407785 37.899246
86.401711 -0.1549433 39.153149
77.032806 -3.7519951 42.833748
85.890457 0.40201589 38.292068
85.102013 -1.2654768 38.318321
85.952606 0.51181787 38.041962
90.271523 0.63474596 44.342903
78.439758 -4.6560879 45.265751
78.783585 1.5861667 41.228935
78.429901 -4.6690469 45.275871
77.650375 -3.2720377 45.74453
84.672928 -1.819263 38.576248
79.091164 -5.2256231 41.419365
83.81601 1.2708304 39.75296
77.648323 -2.6554828 45.984238
90.064171 -6.1363792 45.132034
78.649483 -4.3670721 42.474426
85.474586 -2.8936911 42.921196
84.847023 -6.1285477 43.288925
72.001503 -0.64610517 48.456593
87.186928 -2.219846 40.43766
90.753754 -4.1468153 41.802948
85.11026 -1.8614695 39.896816
87.351616 -1.5634502 43.660095
79.144379 -4.7004848 42.022057
86.970917 -0.90182745 38.607269
86.795944 -1.4586574 38.986343
86.557076 -0.29245001 38.948456
76.377235 -0.24661765 46.766235
79.122688 2.0938268 41.45575
82.156265 -5.586319 43.03756
78.393211 -3.8580835 43.021961
86.444473 -0.44000325 39.251896
88.292427 -6.0964041 43.916401
85.150879 -1.5054283 38.530167
87.505585 1.4714707 42.712914
85.198524 -1.4920478 38.508919
84.99472 -5.5172009 43.126274
84.774506 -4.1225805 42.835464
90.28508 1.9277368 43.984215
86.901871 -0.74366212 39.673687
85.834763 0.24117112 38.14838
85.070358 -0.016292464 38.135738
86.120239 -0.51820189 38.837914
91.33989 1.9979936 37.948841
86.911613 -1.2452661 38.811134
90.325279 1.7860746 43.136982
90.145302 -2.9243896 44.479656
91.305817 -3.2069693 39.916019
86.952858 1.4740119 40.360203
90.296516 0.70489979 44.625168
90.073357 0.38915592 44.575737
87.088539 -2.2401252 41.048775
90.299957 0.54861665 44.579662
84.224205 -1.0805992 38.622478
91.312347 1.8484753 45.155334
85.747437 0.063521788 37.660156
85.973167 -0.34511036 38.361015
86.395027 -0.10527514 37.631851
76.463051 -0.11033893 47.352814
86.309853 -0.65161347 38.775867
86.216576 -1.3018776 38.539185
85.111115 0.16072182 38.504974
85.382034 -2.9908695 43.540272
78.341423 -3.7639894 42.942734
88.50631 -1.7376846 43.809086
89.454201 0.028934553 44.795628
89.228516 -3.1365039 44.901443
79.141853 -5.755815 41.293785
80.550888 -6.843812 42.354462
86.905327 -0.73988736 39.491867
82.715012 -5.5420499 42.592323
84.877029 -1.8271527 38.453545
84.619835 -3.7077758 42.845615
85.348267 -1.8563678 38.532822
84.463257 -5.4702587 43.341293
91.330643 -1.2241418 53.146713
83.421288 -7.09167 43.660694
86.346275 -0.65375376 38.703758
73.098648 0.7715975 45.169529
73.407959 -0.08900167 45.248634
73.899704 -3.3138406 44.72599
77.673271 -3.2515244 45.736069
78.432045 -3.8782978 43.13707
79.051102 -6.4673204 41.466618
78.739937 2.1124339 41.265442
73.874664 -3.3205962 44.739323
90.078781 -5.9625683 44.551422
84.820488 -1.4441681 38.303566
85.302551 0.18367709 37.833267
75.504639 -3.5498881 42.493752
73.447327 -0.011264477 45.088074
78.957359 -6.5308628 41.584946
79.001541 1.4656168 42.950535
80.954269 -0.089557081 42.341507
85.254044 -1.0027857 38.369759
89.959976 -5.7558079 44.083488
72.362442 -0.76301682 47.468773
90.306305 -0.018118005 45.147991
90.326149 -1.3849254 44.95657
88.67717 -4.6285944 44.016056
89.911438 1.7595732 44.890114
78.703651 2.1129994 41.355553
78.302361 -3.9173326 43.648148
86.890991 -0.73630959 39.562138
79.41201 -5.1614003 41.429588
86.117783 -0.24428183 38.372017
85.195755 -1.5056027 38.482647
86.793938 -1.4529608 38.998901
78.617668 1.6020594 41.465641
78.748398 2.1473963 41.506889
84.721001 -1.8078947 38.514587
87.483871 -4.7298088 43.652954
85.186089 -1.0092889 38.578644
85.604828 -1.6991963 38.614334
83.734062 1.4876502 39.92313
83.872025 -3.343946 43.17012
87.98748 1.4266717 41.162796
80.907555 -6.9312859 42.84201
80.467133 -0.96541816 42.347027
89.584999 1.2815511 40.478226
85.968643 -1.0101719 38.545879
85.207664 -1.4972596 38.544304
90.121292 -6.0608034 44.300964
73.053772 0.99502492 45.080223
90.259018 -0.072828345 44.493366
85.998871 -1.3950878 38.267628
82.49826 1.8430275 35.382912
84.335342 -1.6802249 38.604893
82.089401 -6.189703 42.531441
78.795952 1.543401 40.722599
73.024277 1.0090711 45.118668
84.784576 -6.1548181 43.416218
86.837357 0.10225965 39.765614
82.741241 1.7975729 34.405113
75.709694 -3.4916189 42.110977
84.413445 -0.29921365 38.305859
86.79541 -1.8347011 39.030327
86.873329 -0.81129855 39.577904
84.467018 -0.2956838 38.125603
84.730339 -0.11302331 38.119427
90.457527 0.86775327 42.866856
73.038269 1.0067227 45.077324
73.719704 -3.281666 44.932251
73.009979 0.98614484 44.979134
85.264191 0.084977135 37.87471
75.900528 -0.18619804 47.528313
80.91777 -0.13119313 42.556652
79.010628 1.6183362 41.360584
90.091049 -6.1348476 44.828209
90.57209 1.1967005 42.698853
72.93618 0.75320309 45.296898
79.149452 -5.8027864 41.313049
80.906715 -0.12790808 43.079842
84.583595 -1.7595601 38.564335
87.510788 1.608784 43.002098
77.066841 -3.7284431 42.763767
88.48616 1.5614188 44.42337
86.693886 0.078410268 39.821228
90.27755 -0.91324639 44.678898
88.9907 -3.0196955 44.158207
85.837845 -0.43655211 38.431316
86.170181 -0.51221126 38.48056
88.760567 -1.5410485 43.931015
80.763123 -2.3041594 41.796158
86.851303 -0.76223958 38.736095
79.00946 1.4918661 40.372257
80.477615 -5.3832765 42.476139
84.648376 -0.73302412 38.361366
85.612152 -0.89615816 38.285332
89.789017 1.6749793 43.982712
78.664612 0.92391402 45.59655
86.119034 -0.22749013 38.573601
74.81974 -3.6523411 42.246632
86.791801 -1.8389556 39.056087
79.341751 1.6628244 42.808884
84.411537 -0.29386237 38.325466
78.321991 -4.9191961 46.920113
75.506378 -3.5549889 42.499374
77.715691 -2.6633744 45.885105
86.597984 -0.38672629 39.208786
80.912773 -0.063863233 42.342262
73.200577 1.0004398 44.863262
74.868431 -3.643672 42.218533
79.3386 1.3877755 42.359852
86.927567 -1.2611988 39.000237
86.940529 -1.0259614 39.43969
76.843071 -3.7402749 43.073238
85.414139 0.34187233 37.485069
85.253418 0.11375642 37.931862
72.318954 0.99426895 45.974621
86.714355 -0.77480364 38.616032
86.536705 -1.6503018 38.854919
86.911301 -0.95822775 39.118881
73.820473 -3.2100675 44.785049
84.900444 -0.49424574 38.419373
85.67952 0.067891717 37.895092
78.502243 2.1743462 41.761078
85.857285 -0.73854208 38.589767
85.344925 -1.8224568 38.49271
79.198021 -4.4009624 42.286392
87.539825 1.6479032 43.138374
84.330566 -3.3685706 43.293156
84.665306 -0.72986281 38.402054
80.8806 -0.074435696 42.448349
83.750618 -6.7454963 42.98946
79.202728 2.1258993 41.47908
88.555542 1.7371069 44.151226
82.277718 -6.3434796 42.587128
87.575752 -6.2287931 44.482647
71.702415 -3.6709576 45.991596
86.514572 -1.6394274 38.818123
72.552582 -0.37519783 48.436245
85.375076 -2.9006071 43.188362
77.445007 -3.314352 46.197205
82.490356 1.8510832 35.382061
79.397385 -5.7567592 41.363785
86.206963 -1.7732813 38.855049
85.410683 -2.861228 42.981602
86.1092 -0.52867413 38.340012
85.325119 0.19373277 37.864044
78.303947 1.0124669 46.384598
83.630898 -0.059687439 40.183319
74.473625 -4.1876049 41.471752
86.913208 -1.2492199 38.804344
74.879837 -3.6247225 42.170467
86.120132 -0.5078972 38.780514
78.484261 -4.8242564 46.490898
78.285522 1.0098017 46.447945
74.413467 -4.2131 41.523521
83.666153 0.070384607 40.108421
86.8246 0.078207329 39.631832
83.665154 0.058719572 40.171181
84.678841 -1.7457193 38.181175
83.92701 -1.8959599 39.248928
84.840401 -0.47913328 38.319954
86.528084 -0.21096708 38.906624
86.072159 0.29036319 37.949127
78.656662 2.1333354 41.4207
88.460014 1.6756835 44.44521
87.658081 -5.8129711 43.217426
72.187347 -0.56909513 48.287926
82.586372 0.043480918 42.814735
74.414406 -5.6796098 40.202938
74.344376 -4.6187992 40.407009
83.259796 1.8691081 32.411125
86.413528 -0.53518355 38.491726
78.486137 -4.8419018 46.545296
79.422447 -5.1934199 41.358673
71.642639 -3.6965454 46.026768
77.614334 1.5320175 40.432285
82.567024 0.042292699 42.809914
74.685425 -4.4908733 39.829166
83.145149 -1.7206823 41.246395
78.62281 2.1559322 41.642838
77.34864 -1.4311814 46.834148
86.820053 -1.8682067 39.32563
75.112221 2.0023682 39.713428
84.844055 -0.47716016 37.869614
72.893066 0.02641432 45.160919
74.819809 1.5516305 40.071899
71.492332 1.1324637 46.276054
80.024994 -2.4892972 43.555603
71.795593 -0.69492602 48.679672
74.444038 -4.2057981 41.445312
85.664093 -1.6669946 38.412849
77.931152 -0.012885444 46.208096
84.906013 -4.7994318 43.286839
84.960396 -0.70113242 38.212448
82.486298 0.14261016 42.770786
86.420441 -0.76697165 38.705566
73.766418 1.5529858 43.624191
73.46785 0.01663059 45.153091
82.907333 -1.8925302 42.415943
71.485916 1.2070971 46.234089
79.568535 -2.8546116 49.893322
84.649269 -3.7526689 42.800117
85.433777 0.38867241 37.979538
83.631752 -0.059114527 40.088852
71.537201 1.169609 46.129631
84.832092 -2.9712939 43.350334
85.742111 0.27773243 37.85675
85.632515 -1.6672614 38.464252
79.07402 -5.371273 41.837963
86.684235 -0.73861927 38.797207
88.858841 1.3852369 41.545219
80.86412 -6.764359 42.407143
84.842667 -6.3637662 43.413158
84.634743 -1.4692249 38.405518
74.117531 -5.022717 40.151344
85.622818 -1.6825125 38.508801
85.006805 -1.2821119 38.325249
77.935799 -0.02457032 46.226494
74.316338 -4.6649189 40.475803
71.582474 -3.7446225 45.945557
85.681274 -1.706087 38.657745
84.573166 -1.8788928 39.133545
84.939728 -0.71011513 38.323807
74.827332 2.0809205 40.144066
85.011765 -1.2725298 38.276482
77.591431 1.5393152 40.435543
83.657898 -0.022452343 40.160934
84.137642 -1.4096982 38.84547
86.231201 -1.3066043 38.575493
84.820526 -1.3503379 38.285908
74.789719 1.5548092 40.092506
84.028511 -1.6672205 38.978561
86.402039 -0.53986645 38.648453
80.464592 -0.18464176 47.321457
82.991516 -1.8357903 42.356323
84.789772 -6.1304564 43.315754
78.286606 0.99200118 46.445053
79.297203 -6.0939474 40.795395
81.433701 -5.5161562 44.230583
84.851761 -3.1166744 44.532883
85.47036 0.14994866 38.194393
74.416908 -5.7528448 40.125977
73.860924 -3.2489223 44.730644
72.845062 0.053570494 45.15937
72.237617 -0.28553167 45.950279
74.125175 -4.532527 40.807373
79.304169 -5.7752094 41.509392
86.014282 0.51152676 38.898178
86.626503 1.8748707 40.070232
84.541702 -3.4853389 42.889793
71.335106 -3.1058278 46.441277
72.90152 0.0027575716 45.177155
80.425583 1.2706624 42.419083
84.595535 -1.5491312 38.439793
85.90271 -0.96017927 38.393383
79.386177 1.6011252 41.423473
84.89608 -2.8716204 43.245064
88.420883 -1.753684 43.81411
84.930565 -0.71813381 38.476482
84.62104 -1.5178363 38.552002
85.438728 0.38296893 37.723808
75.359627 -3.8183742 43.952881
77.461502 -3.112987 48.033619
86.127823 0.42208022 38.123402
74.38974 -5.7341723 40.204239
77.602905 -3.2723498 45.895454
85.416168 0.3489306 37.604603
74.3536 -4.2336884 41.549965
74.8545 1.541712 40.066383
78.215721 -4.8010674 46.727898
78.614243 -4.4187455 42.678894
80.605026 1.7809436 42.663464
86.123543 -1.520173 38.645367
82.051636 -5.7359133 42.544662
87.00351 -0.10944673 39.958496
78.592117 1.8012905 41.594585
78.307541 2.301404 42.515369
74.821358 1.5659454 40.146225
82.881042 -1.863547 42.4893
73.683052 -0.70505565 44.927898
83.835289 -1.7136385 39.414276
74.072891 -4.4861751 41.025703
76.910088 -3.6629086 42.720295
84.882263 -6.7298265 43.277542
71.968544 2.8698425 51.386063
79.140724 -4.7965307 41.649994
86.885361 -6.0179701 43.618416
74.76088 1.5780593 40.143639
84.032097 -1.6581172 39.024258
84.798035 -1.0491488 38.437202
84.148445 -1.3973324 38.798405
72.517677 -6.1657362 40.413021
84.949913 -2.8987482 43.626667
72.541138 1.6946101 40.375931
86.949509 1.2770277 40.252491
72.593163 -0.035500955 40.365814
72.624115 -0.12664944 40.208008
82.87146 -2.9278467 42.188091
72.942108 -0.018514171 45.182953
72.575867 -0.1523246 40.23481
72.485245 1.7155194 40.396309
74.773201 1.5657794 40.131168
76.550766 -1.0584905 47.649483
79.429153 -4.8880234 46.442978
72.664322 1.621955 40.47319
74.164131 -5.6313462 40.075615
80.962128 -1.9691708 42.193939
79.396156 -4.4527946 46.605568
82.84465 -1.2504561 42.439629
78.312767 -0.17329545 48.619164
85.163116 -1.4687991 38.786705
78.55442 0.7859832 34.234356
78.242599 1.0334831 46.49144
72.800148 0.048038289 45.176739
83.493622 -1.0453627 41.139252
77.67141 -3.1474748 45.744797
84.242325 -0.97297913 38.569008
85.388626 -1.5686846 38.482964
73.983704 -6.8009181 40.248238
84.957161 -0.12438066 37.838036
85.567886 0.16150108 37.839947
85.97287 -0.066062525 38.210022
84.393654 -0.48780447 38.303051
85.984573 -0.056054238 38.168121
71.45845 -8.9348726 52.565956
74.284126 -4.2530427 41.679035
80.890205 -0.053267796 42.423279
74.338264 2.2017176 45.513172
84.534386 -0.65891063 38.665699
77.242516 -5.8326812 42.692024
79.385513 -5.3186798 41.009617
85.08847 -1.5808108 38.558613
85.186989 -1.0138134 38.466354
84.206352 -1.6025287 38.785748
72.606613 -3.0962329 40.209831
74.13591 -5.6444321 40.168297
79.221748 -4.2457795 41.994972
72.518074 -6.1640396 40.412159
79.596962 -4.4824429 40.395668
75.037796 2.0333951 39.816673
71.859001 -3.6099899 45.459309
72.625671 -0.030357912 40.307236
79.188889 -3.6772618 47.693436
79.026031 -4.4097843 42.607277
80.782364 0.32683089 43.287296
72.213333 -3.0158448 40.665302
72.662361 -6.1559305 39.949432
72.275993 -3.0258512 40.590202
84.270782 -0.98309302 38.537094
72.663574 -0.02762232 40.181408
74.115784 -5.5329986 40.226898
79.202377 -3.759551 47.554031
71.600616 -3.8060272 45.77346
78.199242 0.70121598 46.421219
84.869507 -4.2154937 43.044739
74.250618 -4.8574276 40.054394
79.081833 -5.6691499 41.593468
84.840958 -3.805047 43.02903
84.543678 -1.8023814 38.562401
84.99025 0.003215149 38.040611
81.251839 -0.84131235 40.334339
84.710999 -3.8906093 42.886257
74.426277 -5.0512004 40.265244
84.733116 -0.1225901 38.06591
84.932343 -0.049010627 38.606609
79.45929 -0.17692977 43.059311
72.693504 -1.6610764 38.12986
84.705688 -5.4466505 43.726677
80.881714 -0.066579223 42.389061
84.275734 -2.817904 43.229599
74.134567 -4.6520143 40.353374
80.882538 0.28059393 42.401283
80.90152 -0.090438761 42.377579
74.143364 -6.535253 40.126762
82.938164 -1.882561 42.885269
83.401909 -1.8585945 40.380043
82.259003 1.836881 36.263252
82.866142 -1.8574417 42.137695
74.276917 -4.9736013 40.275688
84.703033 -1.9389881 39.91605
75.108261 2.0325882 39.802589
84.10994 -1.4028928 38.578613
83.647911 0.47942653 40.676239
73.928612 -5.0919523 40.52182
84.715469 -1.6677635 38.439117
85.710541 -2.8265476 43.100071
72.914543 -7.019701 40.763069
78.273705 1.0151923 46.520027
72.732826 -6.1337657 39.870678
76.488937 -0.14054424 47.488449
79.351059 -3.5248067 46.631058
80.910904 -0.1147245 42.631615
80.683517 1.5183194 42.290512
71.655289 -0.24027662 46.723709
71.932617 -3.4246202 40.932674
84.599922 -1.6761612 38.416138
72.386238 -3.1466591 40.649445
74.393585 1.5560983 39.569237
79.01313 0.032362044 47.891968
72.357788 1.0513895 44.923092
84.578011 -6.471972 43.486214
74.124969 -4.9891443 40.131893
79.091057 -4.5888562 41.849335
76.583939 -1.0323037 47.100925
77.912186 -3.7556913 42.965187
85.048866 0.1674941 37.833855
84.443138 -5.45397 43.31934
80.059006 -0.071340315 42.749664
84.776451 -4.2102656 42.8106
84.295563 -6.3168659 43.065342
82.987213 -1.8343722 42.660934
78.824188 -3.4492974 35.474388
75.655205 3.7635579 52.047371
83.299141 -0.93340743 42.678673
84.459595 -1.3216736 38.285641
74.386116 -5.0007467 40.310024
79.537033 -4.5936542 40.735531
76.83461 -5.6809945 41.638889
79.242584 -4.8288255 41.606846
85.231903 -1.3252821 38.388767
84.422691 -0.47271714 38.224201
78.204773 0.77613944 46.415844
82.809952 -1.2351425 42.743664
76.562187 -0.1842736 47.642292
85.128494 -1.2490549 38.299274
84.483551 2.1090717 41.042091
74.367477 -4.3474536 40.564232
79.012749 -3.5757089 35.89397
77.373436 -5.9056706 42.427158
74.255821 -0.11215791 48.681305
83.460091 -6.4871259 43.337498
79.704346 1.74295 41.471008
76.720093 -1.0825913 47.633152
73.029373 0.97930849 45.11245
72.577026 -0.049988311 40.424515
80.882988 0.28528187 42.463303
83.294258 -1.2945278 42.7061
84.614037 1.8196056 39.118103
71.175476 -4.7298622 39.614746
72.539719 1.3338178 37.848152
84.840103 -4.5274181 42.676857
72.509056 1.3080721 37.932983
71.528503 -4.7383981 45.995884
83.619141 -0.96486378 42.641861
83.314522 -1.2691 42.48069
72.502945 1.6964123 40.319061
72.726936 -1.6985751 37.984528
84.938118 -2.9254818 43.737068
71.465416 -4.7382684 46.102886
72.625671 -0.16049597 37.920612
74.584198 -3.6012979 42.087509
72.914482 1.3784207 39.970062
78.350319 -3.6991663 42.816753
83.435272 -1.8683634 40.4869
72.600876 -5.6178751 40.01738
83.906006 -1.7295445 38.907028
70.991196 -0.08927533 47.867832
72.534721 1.3683054 37.842911
77.123573 -4.4030514 38.480179
71.270073 -4.6230502 39.787331
78.296768 1.0118247 46.35984
73.02079 1.0049707 45.137981
82.966766 -1.8335166 42.619881
83.30014 -0.94519043 42.67276
72.603973 -0.13878688 37.920918
84.2463 -0.95726633 38.568424
83.290627 -1.2759732 42.77071
72.714851 -1.6849328 38.017509
72.421982 1.8059312 37.783375
72.485001 1.2778652 38.010181
77.517715 -3.2407334 46.349861
72.673752 -1.7114533 38.012142
77.82019 -2.8897069 48.46336
77.81839 -3.1744554 48.404354
74.217194 1.7970343 40.22084
83.014107 -1.1458215 42.661381
79.888168 1.8853384 31.623516
74.076187 -4.7667313 40.874439
71.617043 -4.775424 45.746593
83.343971 -8.2198038 48.426064
83.566833 -0.91360855 42.154011
84.835442 -5.4877319 42.907848
72.350868 -2.0200236 37.030888
78.515251 -4.8284254 46.453354
72.647545 -0.13412261 37.827187
79.060295 -3.6561873 47.707603
78.303116 -0.10173757 47.771263
82.253334 1.8641131 36.512993
78.34903 -0.089316294 47.226276
82.970551 -1.8564708 42.663315
72.01783 -0.39972138 37.524277
83.300735 -0.95831537 42.655773
74.642525 -3.5669594 42.03109
79.107712 1.6524105 48.569458
80.900055 0.29282278 42.446571
72.441383 1.0092938 37.479591
71.846634 -0.95127118 47.666367
71.201637 -4.647377 39.798733
81.012665 0.31697229 42.608318
82.89238 -1.2552867 42.646008
74.847267 -3.6894994 42.331573
74.896271 -0.61271018 47.496662
83.712349 -1.7899138 39.475174
74.121216 -4.6314049 40.386814
79.374229 -6.1133189 41.456131
83.411407 -1.8697522 40.5112
76.823517 -0.22039057 46.704296
72.498085 1.7019711 40.217419
71.784859 0.061848611 45.814457
75.123856 -6.3677769 43.573589
73.063667 0.76957893 45.285942
74.103683 -6.5982776 40.198578
71.240524 -4.6521297 39.773441
72.132881 -8.2826214 49.272736
72.973389 -0.021673795 39.517784
83.522186 -1.2391081 41.944603
83.270683 1.6653401 43.099899
76.902863 -3.7082407 42.650757
73.529892 -0.66291571 48.533363
72.102158 -0.95832503 35.982838
72.480408 -1.1872333 36.40369
72.215515 -0.39042318 36.113949
72.016647 -0.094060913 36.027122
72.896591 -6.9197011 40.086113
69.899101 -4.6672955 39.136559
82.570312 -5.6242304 42.765846
72.625465 -1.1638535 36.541233
72.321716 -0.70113665 36.199921
69.712662 -4.6964283 39.393764
72.176353 1.3283204 36.276573
77.352516 -6.2665787 44.150352
82.101662 1.7875488 36.640602
69.882614 -4.655746 39.437687
72.16893 1.316527 36.277725
72.465294 -1.2059952 36.812344
75.191772 -8.1705589 50.942307
76.606445 -1.0490835 47.550323
77.649757 -3.1980729 45.8591
69.587784 -4.8351073 39.473961
72.441986 -1.3267908 36.652073
79.152023 2.1199424 41.431946
78.633667 -4.3511992 42.442406
72.684723 -1.289252 36.289959
82.992897 -2.0181043 44.20871
72.408989 1.4450562 43.379173
72.634827 -0.19424172 37.928955
79.18924 -3.7022991 47.172821
71.030128 -4.8060412 39.619595
72.557594 1.0825074 36.50618
72.619331 -1.7169197 37.978882
78.647087 -0.50567847 49.536789
72.632912 -0.0034610368 40.049164
84.275551 -3.3927603 43.607117
72.474335 1.2617074 45.671913
73.281258 1.5315272 44.74308
77.661774 -3.1626925 49.04211
74.238052 -4.9205317 39.997364
80.391907 -6.9431167 42.538002
78.642456 -3.4466755 34.743446
73.067368 -4.3414726 44.122559
74.407494 -4.9534254 39.87009
84.242813 -3.3425853 43.281765
78.021706 -4.9130349 39.517914
84.298439 -6.4043427 43.273144
72.670151 -0.46528205 36.960693
79.142761 1.6873056 48.477879
72.625717 -0.92417634 36.467747
71.727165 0.93333238 35.97723
72.127869 -1.2192075 36.012398
76.669075 -1.0726379 47.437443
79.053131 -3.6552749 47.645042
69.4897 -4.4377489 39.380379
81.455765 -5.6241817 44.592041
72.076904 -1.2276015 35.950329
69.534119 -4.8330984 39.458679
79.163605 -4.7249036 47.763672
77.097946 -0.29622403 49.028572
72.340889 -0.63658625 36.426029
79.146576 -3.7994943 47.746292
71.645721 -3.7784731 45.721863
72.379295 -1.1628066 36.176228
72.031929 -0.47554868 35.972095
72.336105 -0.11445849 36.796337
72.277771 0.96395957 36.409416
70.858948 0.021076109 47.811478
72.325302 0.96977824 36.328461
72.350464 -0.66783011 36.181248
71.31076 -0.014383793 46.741119
72.454254 -5.6380548 40.247154
82.840233 -6.7017312 42.425385
72.661377 -0.42980492 36.607574
72.647415 -0.15304014 36.787956
83.778839 1.5199255 40.555477
72.133911 0.22705019 40.393456
71.573334 -4.1958795 45.86467
71.228554 -4.2423387 39.579159
82.567459 -5.6573987 42.878906
72.206772 -8.6021824 52.159805
75.635139 1.5221674 39.292126
76.732338 -5.837214 42.006321
78.024994 1.6552515 41.581039
72.30275 -0.07423462 36.24398
72.538231 -6.1647234 40.415798
72.124359 -0.94192362 35.948303
71.571007 0.24198857 35.835663
79.885544 1.8897669 31.65126
79.390724 -6.1827421 41.589283
71.402496 -0.85304391 35.743282
78.778221 -0.11241484 50.670311
77.657883 -3.2160282 45.647324
71.556122 1.2913678 35.954521
72.552925 -0.69048274 36.66758
77.674324 -2.6998115 46.197807
71.57222 1.2589067 35.93251
71.676514 0.93470764 36.020256
78.36412 0.024858043 46.621914
72.337616 -1.2408119 37.088741
79.104736 -4.7439585 42.395
71.927223 0.70945728 35.995605
78.358231 0.087844767 46.545647
73.352287 -0.67360669 44.072365
69.55304 -4.7888775 39.360649
82.11013 -5.9513545 42.493698
72.298958 0.2981171 36.137981
72.643173 -4.6469898 45.126389
72.620819 -1.3276671 37.910175
72.262024 0.31557682 36.407993
81.954422 1.8270153 37.556171
72.621536 -4.6543627 45.152893
72.225113 -0.4091917 36.142761
73.776451 -2.7223217 44.839626
72.854736 -4.5162973 44.539547
72.570663 -1.1871177 36.036488
73.399742 -0.0030901283 45.282955
72.763199 -1.1731521 36.703751
72.640923 -0.10396652 36.834209
72.595337 -1.1888802 37.227764
81.930206 1.834432 37.675652
79.181534 -3.7188478 47.898731
74.445244 1.6365891 40.185608
82.995346 -6.0496798 42.84359
80.909508 1.7192867 42.603256
71.562851 -1.042608 48.093384
72.472679 -0.65998387 36.342445
71.415092 -0.039988458 35.97374
79.056778 -4.6184874 47.814617
68.496277 -6.0345449 38.985451
74.39212 -5.406744 40.162292
72.517746 -0.11809333 37.417267
78.242821 -0.97531974 46.382862
72.664764 -0.92754674 37.170261
72.118568 0.99072802 36.111378
71.684982 -1.1917681 35.76535
70.767738 1.0028548 35.890221
67.653358 -6.756392 38.826851
67.58506 1.6792786 38.919205
71.72242 0.53933597 35.947243
77.45639 1.507569 39.874214
71.056244 1.0161306 35.83226
71.611748 -0.44657129 35.826752
74.846352 -3.6565094 42.198479
73.829971 1.8635521 32.950111
69.881302 1.8146645 36.951591
73.649666 1.9414098 33.265575
68.529427 -3.030987 39.091858
70.917328 -0.45459896 35.801437
68.429199 -2.4818985 38.580696
68.520981 -3.0375502 39.097286
71.711899 0.94584465 35.947842
67.844055 1.6336093 39.215359
75.057281 2.1482654 40.715286
69.872925 1.7980454 36.931297
71.896683 -0.96465397 35.919937
71.759293 -1.2199206 35.769714
72.128799 -0.97165394 36.762848
72.430336 1.0510033 36.566296
72.50808 -0.11823125 36.511776
72.550323 -0.13126609 36.445221
72.075378 0.99561357 36.137897
72.576042 -1.3146999 36.449299
72.466812 1.0723145 36.530079
72.624725 -0.42805448 36.614727
80.928505 1.7020018 42.239929
81.933556 1.9044151 44.121216
73.972496 1.7831602 40.603924
74.453812 -5.2773309 39.865383
77.679733 1.3356092 38.607582
71.57856 0.23845273 35.818638
72.555664 1.0646564 36.893082
68.502182 -6.0375829 38.96423
79.454773 -5.2839527 41.621567
68.498398 -3.0418553 39.115261
78.817772 -0.11258996 49.741192
67.608559 -6.7213383 38.870338
73.887093 -3.313472 44.751427
71.404213 -0.85468805 35.726803
77.730377 -2.6504312 45.883789
74.027679 1.8837323 32.120644
68.406425 1.5894735 38.198338
71.331314 -0.86418176 35.811386
71.357697 0.84837723 36.053589
77.728889 -2.6558688 45.961037
68.526848 -6.0310135 39.003326
71.446732 -0.87059641 35.615978
71.405975 -4.2507529 46.404564
78.492714 -0.084343143 52.344604
77.645302 -3.1486535 45.658806
80.473953 1.8242865 43.60527
68.558022 -3.0297086 39.045326
78.494881 1.6143054 46.162891
71.570137 1.3081806 35.923164
71.418755 -0.847049 35.738792
71.033524 -1.3295287 35.696785
75.022507 2.1677024 40.630989
78.336777 0.02234146 46.462128
74.134766 1.921453 31.493368
72.447975 -0.66538703 35.986633
71.490234 0.82885671 35.751156
70.971344 -0.17262466 35.705475
79.170197 -4.8931417 48.104214
73.900772 -3.9104218 33.9636
72.376129 0.69060266 36.538864
72.014992 -1.2804182 35.907864
72.012779 -1.2742914 35.935013
71.86985 -1.2133483 35.877426
72.249886 -1.2155416 36.120068
71.588699 0.98996693 35.917343
66.210625 -3.6356959 39.585117
68.226082 -2.468049 38.908344
66.341385 -1.4510572 39.573479
72.838753 -6.8825693 40.45649
76.943939 -1.144402 47.897797
71.348984 0.65901446 35.848076
72.216354 -0.39698327 36.124794
76.951454 -1.1157537 47.838631
66.310509 -0.31407648 39.629757
79.115013 -2.8368096 49.674728
71.793983 0.26109886 35.967686
67.499428 -0.095873341 39.063282
73.548309 1.8522258 34.116161
71.701492 0.94388258 35.989197
67.568237 1.6714799 38.864094
66.139297 -0.32276505 39.78513
68.288834 -2.4635282 38.781429
71.987778 -0.082224496 36.015427
79.031448 -4.2052984 41.725227
70.950912 -0.47309196 35.812973
67.530853 -5.3637991 38.859024
76.841743 1.6476827 41.330063
66.125626 -3.5535696 39.596397
70.947487 -0.46383518 35.797646
77.219818 -0.24849968 49.30901
73.385071 2.0432386 33.569504
68.504715 -5.8813076 39.04068
73.5261 1.8313313 34.292633
77.815544 -3.6262064 43.625656
69.788994 -1.1209164 36.769985
76.964043 -1.0341717 48.368385
72.653923 -1.1482185 36.514034
71.203041 -0.020001791 35.797066
71.169144 -0.44883734 35.73975
72.267769 0.94744086 36.430836
72.181816 0.53941655 36.266834
71.876083 0.72315639 36.007423
67.585945 -5.3040695 38.91317
81.250824 -5.8999758 44.35989
74.266693 -4.1849508 41.401119
71.873871 0.7226305 36.010902
67.652351 -0.071080811 38.840935
72.619476 -0.68453783 36.573936
68.487358 -5.7843599 39.052319
72.161919 1.3248671 36.29052
72.322876 -0.036053881 37.560368
67.371368 -0.11706637 39.192802
71.329407 -0.87492478 35.740257
69.547867 -4.4583163 39.363304
72.082756 0.98365599 36.141304
72.361427 -0.70745599 36.134323
71.573761 -1.0569731 48.052959
69.648964 -4.4040813 39.370693
73.839142 -7.2477245 46.213814
71.697212 -1.2241771 35.770527
79.118263 -3.5440192 46.33717
77.796013 -3.5680583 43.590057
71.937492 0.90954095 35.560463
72.07328 0.98964125 36.201626
73.167809 -8.6103783 51.853714
72.308365 0.94974905 36.377617
74.307823 -0.16578096 48.595314
74.427116 -4.9153481 39.93853
74.070007 1.8703173 32.037064
72.634262 -0.041721575 40.336338
78.834908 -1.254984 49.786152
69.746964 1.2933211 36.591713
76.986946 -1.0460379 47.667294
67.54464 -5.0592809 38.861095
66.005363 -2.8306799 39.685738
72.289719 -1.216293 36.031132
67.371399 -0.10760587 39.237122
72.305649 -0.019868035 36.571373
68.677971 -2.3951263 38.078522
72.412125 -0.82421196 45.728348
79.380905 1.697126 42.341812
77.914726 -3.7051177 43.938896
73.030022 1.0098784 45.15332
65.935829 -4.9886341 39.736481
72.564087 -1.9856626 36.93539
71.863266 -0.24901563 35.846256
72.369064 -2.1115761 38.14571
77.346268 -3.3910842 34.693714
72.454796 1.0826229 36.562088
70.90062 -0.1645956 35.829166
71.021446 -0.46695322 35.717018
66.179062 -1.5746008 39.604229
75.016701 1.8694046 41.13752
69.87616 -4.656888 39.470306
69.445633 -4.6308455 39.29385
71.991951 -0.092179962 36.032295
70.934265 -0.4408986 35.749046
69.263321 -4.5329976 39.646164
71.887543 0.70803398 35.99892
79.389809 1.5587504 41.190292
77.651611 -3.2608027 45.777588
73.730461 -2.5733244 44.888931
74.648911 -5.1855021 40.61998
80.92411 0.28252107 42.600815
71.625946 -0.43976966 35.825912
72.186371 0.55141264 36.254105
72.980019 1.0123266 45.240173
71.032593 -1.3288512 35.675117
71.566406 0.52940375 35.880669
73.594727 -1.7375125 44.775028
80.69561 1.6758441 42.623703
66.295517 -1.5290278 39.567543
66.231346 -1.5742269 39.332195
71.415337 -6.159122 40.135124
74.226257 -5.0958347 40.440163
76.411369 -6.3780875 44.389618
66.310028 -1.4744844 39.591572
78.543022 1.6696595 42.924515
71.62365 -5.1357069 45.676086
75.837227 -3.6829517 42.566353
72.549904 -1.1058559 34.2911
69.492874 -4.4494619 39.440323
66.191811 -3.6368589 39.568867
80.950851 -5.4964771 42.794399
72.887871 -0.48270109 36.565292
72.083725 0.31586498 36.210106
77.293465 -0.14448848 49.319107
67.547676 0.23766008 38.976845
72.010735 -1.2307723 36.035839
79.138535 -3.7249386 47.700111
70.322739 -0.90469152 36.880047
74.472183 1.8857393 42.921242
74.46199 -4.1860027 41.426884
68.499115 -2.5701082 39.018791
75.465935 -3.5485172 42.241016
71.317688 -1.8117862 36.972462
72.608063 -1.6078006 38.130402
77.094482 -8.7330284 50.918617
75.044617 2.2211204 41.039215
74.57415 -3.6234548 42.125187
73.181412 -1.0334091 44.943501
77.280876 -0.13531558 45.519493
74.386642 1.8919263 30.763416
71.584961 0.99245876 35.92136
77.716537 -2.6450586 45.658474
78.296188 0.99328172 46.511745
74.026962 -4.4137917 40.658272
68.976318 1.4374835 37.555859
73.050003 -0.72482967 42.554512
74.90757 1.3338499 38.034584
71.716484 0.00085776672 45.387711
70.531326 0.30730027 35.992004
72.516769 1.8535377 41.148849
78.586143 1.7047741 43.752254
70.565781 0.30225274 36.006397
72.478859 0.58629739 37.469765
70.167244 -1.340757 36.139931
76.246712 1.6514075 41.07098
76.99424 2.1975217 46.363556
67.521927 1.6615517 38.83884
71.580101 1.2223961 35.885925
72.414459 0.32460731 36.518234
71.91256 -0.97344661 35.90052
79.146667 -5.7093258 41.270107
72.286713 -1.2414829 37.771954
78.806717 -0.12149602 49.742081
64.823959 -2.6558888 38.996017
71.835243 -0.23790175 35.910133
64.139084 -1.5770202 38.992188
64.787735 -4.754601 39.012054
72.503342 1.8430479 37.455181
67.541855 0.2444053 39.035675
63.565468 -5.6649542 38.692947
64.833061 -2.0593848 38.987404
66.050255 -1.6448832 39.517548
64.927017 -0.065409452 39.018272
64.127411 -3.9128137 39.089249
72.650749 0.0095420703 36.946297
64.797592 -5.6293793 38.986797
64.066078 -4.3600473 39.118122
64.805977 -4.6868172 38.960232
64.116791 -2.8075724 39.004395
64.962067 -0.094189532 38.981445
73.006424 -4.1274633 42.903297
64.807022 -4.6403294 38.977005
64.739807 -5.6502228 39.059814
66.159561 -3.5719914 39.545067
69.535187 -4.8590875 39.337276
67.955055 1.7260598 38.650185
66.048431 -1.4999841 39.571575
79.115662 -3.702791 47.981369
68.029053 1.6482155 38.9618
74.29985 -0.22444436 48.828697
70.121353 -4.7995434 39.360996
70.332764 -0.35328007 35.991379
70.599319 0.80465466 35.97699
71.987068 -0.94758415 35.918999
64.845192 -0.39162821 39.24279
64.805573 -5.640131 38.976082
76.791435 -3.6818967 42.65509
72.203583 0.53927851 36.175575
72.311554 -0.65084809 36.253086
64.807411 -0.41215086 39.252666
70.600426 0.80958474 36.02095
76.125633 -0.15479626 46.834011
72.396103 -1.2011546 36.366146
77.464958 -2.9356945 47.67366
75.157341 -7.7732315 47.663651
66.04911 -2.5485334 39.505733
74.104347 -4.415236 40.559647
70.911774 -0.45424208 35.782925
71.796715 0.27011257 35.916206
73.862984 -1.2449273 49.344654
79.356956 -6.6426396 41.484306
64.943909 -0.050702915 38.993866
66.085686 -2.7991462 39.496716
67.866508 1.2939061 38.82695
72.594803 -0.4269214 36.709221
64.854698 -2.2743444 38.964966
72.184639 -2.1229415 38.070152
79.202286 -4.6607952 47.733994
64.057854 -2.8467598 39.078854
70.33075 0.97031593 36.250374
64.706284 -4.6434503 39.154934
64.976051 -0.16023505 39.173008
69.630341 1.19665 37.188126
64.145569 -1.5673755 39.010056
64.188606 -2.7987499 38.976891
64.197952 -3.0755424 39.004356
72.297859 -0.074040443 36.238941
78.074066 -0.11131337 48.948994
63.408627 0.24953249 38.32827
64.10556 -1.9861999 39.031479
64.089607 -4.1052113 39.094418
71.029213 1.0245174 35.845943
63.459377 1.7179112 38.358616
63.430824 -6.8172765 38.232841
74.392487 -6.0836387 40.212616
74.043259 -4.203475 41.399025
71.547897 0.25589025 35.859608
72.305038 0.98128796 36.285172
63.55545 -5.6692576 38.817173
64.773209 -5.643024 39.019066
64.113281 -4.2992573 38.983383
69.630692 -1.685748 36.590023
68.576653 0.0036120415 38.901321
72.793839 -1.6059885 37.342545
72.651451 -0.18243402 38.049664
69.473503 -0.21786168 37.19175
69.72644 -1.6670316 36.565022
64.854767 -1.0342187 39.238861
77.450554 2.2161124 46.414318
73.606506 -2.0153115 44.981804
71.473854 0.25182879 36.063461
74.165466 -5.6369438 40.128098
71.057617 -4.8046632 39.668755
76.799034 1.5777087 40.47921
77.644897 -5.3067055 41.423096
64.803802 -2.0719426 39.041588
64.020943 -2.5325503 39.188908
77.128448 -3.6121926 42.685196
78.239792 -1.0049151 46.33461
72.710297 1.7794157 40.577808
78.703896 -0.1430966 49.062229
78.025307 -0.13089931 48.48711
66.027176 -2.565495 39.516617
77.878479 -0.99671221 48.132206
64.091187 -4.1410389 39.086079
69.725441 1.5355515 37.012177
71.72583 0.92712408 35.938591
71.849792 -0.046893787 36.609367
64.837898 -1.1540501 39.327995
75.214462 -0.66915965 49.260563
64.080101 -3.8868988 39.104496
71.883583 -0.97507167 35.959209
75.796265 -5.7366543 42.184948
70.740486 -1.0409628 35.727295
70.440689 0.49931014 35.989487
65.862534 1.0576751 39.008499
66.243248 -4.9668579 39.816738
71.505547 0.83308107 35.845535
71.284515 -0.45768592 35.770256
69.667122 -0.92322522 36.936554
70.631805 -7.237 43.27763
72.726471 1.725764 40.332382
64.115463 -1.5984707 38.993813
64.071564 -1.6968417 39.018547
63.408501 -6.8821621 37.928516
76.72216 -1.0702181 47.591648
77.770233 -2.7287686 46.055496
67.604507 1.6898632 38.970684
69.629547 -0.1352735 37.054447
64.830612 -5.6342325 38.945904
72.686813 -4.5308208 44.543858
73.34832 -4.4389286 43.907623
64.810303 -5.4133039 38.965942
63.265995 -6.4164476 38.227955
65.933884 -4.9802103 39.727623
71.428169 -0.44525319 35.697346
61.874043 -3.9360273 39.668655
69.56559 -0.18563089 37.086819
69.632866 -1.6592607 36.53986
71.628067 -0.4377757 35.851753
64.098793 -1.6706942 39.003189
63.900723 -0.66090941 38.865349
71.387299 -0.86076832 35.620136
63.431389 -0.14819849 38.576893
62.79459 1.3130926 38.530571
64.076988 -2.7439542 39.005493
68.529083 0.030028857 39.058777
73.491516 -0.034636464 44.74947
72.814178 -1.6256642 37.241291
61.917004 -3.8510931 39.464302
64.831329 -2.4838798 39.000851
64.14122 -2.6922445 39.054016
71.023216 1.1363865 35.865425
64.210709 -0.56538814 38.975578
64.827942 -2.681828 38.985657
69.586517 -0.16243038 37.049408
70.686531 -0.18573062 36.896202
73.614899 -1.1901145 45.506893
64.11525 -2.7737918 38.957214
64.09108 -4.2933245 39.01326
69.678764 1.5634153 37.067291
74.34272 -4.2892699 41.64975
70.23851 -1.3604071 36.067585
71.746613 0.0064829178 35.904877
71.019165 -1.340211 35.682518
76.363235 1.8656712 43.131783
70.17057 0.72038007 36.377407
71.223015 -0.24784386 35.808636
70.531723 0.13432616 35.934765
69.53862 -4.9140377 39.533646
71.090347 -0.18328594 35.755302
59.59964 -2.8087802 41.340248
63.127083 -2.4024515 38.127487
59.757355 -1.1454914 41.462307
59.581299 -3.33307 41.176041
69.636215 -0.14092368 37.051525
74.081535 1.4449902 41.539745
59.530632 -3.2876053 41.273643
69.479607 -1.690942 37.060734
68.510307 -0.02869729 39.050713
73.90612 -3.7413383 42.905891
74.174202 -5.6188278 40.015862
68.671715 -0.026377589 38.571247
73.829964 -3.1841426 44.258404
71.880806 0.72503686 36.153969
71.304413 -0.042739827 35.799282
62.697342 -0.054964907 38.750641
67.545723 0.23938891 38.732773
60.183296 0.98478675 41.941586
73.370972 -4.4201255 43.890301
63.137089 -6.911809 38.101368
70.606453 0.80684233 35.93922
63.412811 0.25342491 38.30558
72.59848 1.236791 37.698959
63.208168 1.5767765 38.293892
76.616776 -1.0431528 47.43166
74.052979 1.8679936 32.014832
77.197342 2.9887962 53.10585
74.227676 1.8910556 31.35532
63.178677 1.656312 38.302158
72.349533 -0.66968811 36.159607
71.73745 -0.41396391 35.928593
70.716087 -0.85170627 35.754707
72.587357 -1.1862923 37.449898
66.508942 1.6865164 39.166168
71.70459 -0.44071007 36.294487
72.128075 0.32834798 36.183781
72.204231 -0.94417751 36.037369
59.522873 -11.081598 48.310108
69.583046 -1.5920305 36.939487
63.427464 1.7060989 38.344307
74.407631 1.5549798 40.420872
73.997299 -4.2963772 40.378757
63.403076 -0.061670523 38.536747
70.911964 -0.025550388 35.894413
72.459915 -1.1899767 36.381142
72.011398 -1.1849076 35.932705
72.5998 1.5046749 37.969189
64.833763 -2.7137578 39.00108
62.553596 -3.7590919 38.789314
64.220398 -0.56205744 38.95079
73.881485 1.5716791 40.430176
60.498146 1.0826738 41.581429
73.369316 1.864059 34.999126
71.396629 -0.85527605 35.735325
72.929604 -1.7443678 37.023499
70.791672 -0.92358625 35.74017
69.485031 -1.688248 36.987358
72.335571 -0.66522849 36.228752
74.196091 1.9546518 31.930227
72.813004 -2.4784231 39.935764
71.696609 0.97972959 36.100941
76.092941 -7.0675259 46.213345
60.377258 -4.465024 40.744713
72.645515 -6.0102935 40.218922
64.165359 -3.9003932 39.070812
71.784027 0.26814988 35.924034
73.9673 1.7193555 40.50877
69.874207 -4.6700859 39.434177
72.500793 -4.006259 33.920052
71.391563 0.25025275 35.805237
70.021927 -4.709372 39.257389
66.310646 -1.6512778 39.547646
66.218185 -2.7959924 39.556366
72.119324 -0.041486304 36.076385
71.173317 -3.0027905 39.322372
74.502228 -1.2132214 48.690102
75.833809 1.9661428 43.918652
72.314445 -0.61628926 36.209682
71.703194 -1.2363379 35.791878
67.565887 0.24534363 39.147068
63.123169 -0.1181196 38.171494
61.168152 1.5567746 36.972115
69.746284 1.3750198 37.253426
74.003059 1.8831923 32.318996
71.207825 -0.026408471 35.739204
66.251747 1.6568773 39.118423
69.730293 1.3505934 37.228043
60.546463 -4.3988481 37.937775
61.132545 1.5448334 36.953167
71.210701 -0.041190311 35.728874
71.638962 -0.28266919 35.920528
71.079544 -0.19356894 35.774048
62.899193 -0.98556936 38.511703
60.563538 -4.3929138 37.92231
70.250847 0.36966467 36.18
60.027004 -4.6103425 42.636925
60.588661 -4.3936901 37.915157
61.231384 -4.6378274 37.510334
60.566944 -4.399148 37.964668
71.468689 0.81590718 35.963329
59.894291 -3.7553487 38.532192
59.573154 -4.9492698 39.854904
61.394539 -5.7639985 36.868259
59.782146 -0.046431832 41.88549
60.073929 2.5582755 42.126369
72.885864 1.0711669 39.368355
71.575165 0.24697058 35.760845
68.496605 -0.051785782 39.081505
74.386917 -4.874464 39.7533
63.582577 -5.6340342 38.884415
70.37616 -0.38835621 35.949924
59.715427 -0.12106149 42.06424
74.029984 1.4694525 42.250755
72.321266 -0.67622751 36.232391
73.320503 -4.3881044 43.673897
68.487335 -0.046510957 39.031906
71.394974 -0.85093689 35.703171
59.51664 -3.2250133 41.325073
70.240959 -1.3661927 35.934845
72.107605 -0.044540241 36.105675
68.48111 1.6538448 38.929295
64.107956 -4.0718832 39.042885
69.431908 -4.4776216 39.355537
63.080963 -0.10303602 38.251503
72.011276 -1.2777113 35.91935
63.115192 -7.1149349 39.038494
75.199356 -0.66808963 49.239189
68.508438 1.6671479 39.03009
72.896774 -1.8095262 37.089035
68.493179 -0.025461186 39.058109
60.779793 1.5863411 37.302185
59.687275 -3.5457633 40.856762
73.799934 -3.8023891 43.216293
69.979591 -7.0975389 42.535965
60.546089 -4.3853493 37.91853
58.991798 -3.650255 38.390396
60.090324 -1.0229348 41.849678
64.664276 1.8477489 32.499126
59.25053 -3.4373882 41.648895
59.938663 -3.7349317 38.528366
64.817757 -4.7281613 38.956837
66.904099 -5.8239212 40.920517
72.810066 -2.5630636 40.514256
64.156754 -2.7520075 38.989006
60.445858 1.5888073 36.819557
61.32785 2.1654825 39.764114
70.273071 -1.3770248 35.928818
60.434685 0.029735081 41.669952
60.284496 -4.4212313 41.97298
61.330101 -5.1987991 37.010933
71.684052 0.92206049 35.622787
59.932327 -3.7240603 38.383896
61.218952 -4.7389135 37.342556
60.794949 1.5757563 37.114941
60.640774 -4.5055523 37.892181
61.202587 1.6442034 38.019508
71.166779 -0.43880656 35.698986
72.008926 -1.1703026 35.895088
70.086891 -4.7718654 39.303013
68.583527 1.6545736 39.005699
70.76812 1.0058013 35.870033
71.162125 0.2903578 35.795155
69.50647 -1.6656195 36.824295
69.876778 -2.0916724 37.46368
71.407494 0.98788381 35.853344
63.170631 1.7490416 38.413841
59.566353 -1.1700735 41.785275
63.383766 -0.076369509 38.544174
64.169495 -3.3887877 39.055359
71.951942 0.25711831 35.994705
66.563011 0.4623884 39.21059
71.864182 -0.94591314 35.857346
70.597336 0.81244832 35.955601
61.396748 -5.7068973 36.935493
68.557121 -6.1103249 38.894463
70.305824 0.35592908 36.022633
60.195885 0.98413235 41.988289
63.014263 0.94888204 38.429813
59.540768 -0.071238369 42.367966
62.97327 -0.10755874 38.447956
70.334908 -0.093424432 35.908058
71.338623 0.52145058 35.765705
60.243649 2.5454559 41.876915
63.017879 0.93172324 38.312878
60.695511 2.0537736 36.384491
66.953537 -6.8826632 40.671516
69.783867 -1.003487 37.02697
72.565346 -3.1105065 40.46743
70.604034 -0.96026766 35.667133
66.084885 -1.551476 39.475361
68.511833 -0.035004895 38.988846
63.297577 0.84338516 37.563995
71.904228 -0.95418996 35.932358
68.556122 1.6486876 38.834644
72.594673 -3.2876828 40.358734
70.726738 1.0518883 35.911945
70.999596 -0.4711827 35.95454
61.382732 -11.590805 50.16153
70.74408 -0.83546704 35.770802
71.658722 -0.2779144 35.660061
71.391739 0.25083417 35.850697
71.471596 -5.6845913 38.67411
60.148907 -3.5706258 38.572521
56.130737 1.6415544 44.844986
72.830338 -2.5362241 40.518829
61.344917 -4.8134432 37.021992
70.272232 -1.4047278 35.972595
60.882874 2.172966 37.013344
69.526184 -6.3486619 40.175968
70.528748 -0.14645241 35.940117
71.550072 0.25513566 35.866997
60.947071 -4.4365954 38.091351
61.409081 -5.1714935 36.859398
64.210739 -0.5113827 38.938892
71.667427 -1.2114565 35.754311
68.50325 -5.9025555 38.98444
69.51487 -1.6048092 37.04454
69.910286 -4.6641083 39.349041
64.130524 -1.9960175 39.031387
75.145157 -0.63613349 48.727283
60.183685 -3.7976427 38.53149
70.375168 1.0634776 35.987705
57.532749 -3.67962 38.248356
66.235657 -3.3990626 39.342083
68.514404 0.45650649 39.346748
70.423447 0.49145344 35.910999
70.977158 0.27408484 35.73978
71.979111 0.029451307 35.931213
55.766258 -3.32125 40.316467
61.399452 -5.2234325 37.047199
69.668846 -0.76343298 37.056229
54.952744 1.0161619 40.634708
68.493279 0.43703932 39.211861
67.381508 -0.069789276 40.089577
57.534317 -3.6824708 38.412098
60.139854 -4.5805302 42.59301
57.13047 -3.7920265 39.212555
52.427902 4.1441002 49.358921
64.142296 -3.1540303 39.030083
70.193588 0.39882538 36.658607
61.30545 -5.1663628 37.049015
60.866425 0.93920773 40.601532
60.821819 2.0325208 36.212585
61.125687 -5.7129917 36.814613
71.231506 -0.25043634 35.722755
55.311546 -0.64006472 40.498856
60.42675 -4.523119 42.048943
71.475708 -0.011840258 35.679092
54.631889 0.80226612 42.580776
64.104683 -3.2222319 39.032459
64.095085 -3.2634416 38.977886
60.128345 -3.6278405 38.54472
70.555244 0.15317896 35.878799
64.146133 -2.1615725 39.006676
63.040871 -0.97303951 38.29353
60.233131 2.5697198 41.908539
61.126846 2.1286287 36.95763
63.09716 1.2926457 38.173225
63.437263 0.2873719 38.366997
60.125637 -3.5466897 38.601807
65.200394 0.31087732 40.749912
70.690018 -1.0380447 35.829571
71.396683 1.0000931 35.85738
66.23571 -2.7967134 39.560112
60.680523 1.6108999 36.956841
71.090134 -0.020922497 35.703308
71.216232 -0.018936656 35.799122
63.440323 0.24695061 38.264977
60.234955 2.186182 37.163559
67.376945 -0.069111139 40.151752
61.393829 -6.2513485 36.99437
54.962994 0.97360605 40.587692
59.746536 -3.9149427 40.08215
55.371243 1.2494054 42.454033
56.745266 -3.7382319 37.747948
56.510998 -3.7456224 38.075523
60.206337 1.0003952 41.954849
60.111809 0.59136963 41.949463
70.123474 1.0661504 36.420624
68.28479 1.5066459 39.009239
54.899773 1.0121534 40.64249
65.060326 1.8690794 30.719709
55.736351 -3.25247 40.346039
60.173836 2.5532966 41.974297
55.188404 1.0196987 40.205986
55.691513 -3.2111177 40.401619
54.237408 -3.7726026 41.668743
55.329956 -0.0055639073 40.778648
66.149315 -1.5516441 39.295238
66.122978 -3.4921422 39.470638
70.193344 0.37007508 36.059193
55.521854 1.2511815 40.08522
60.90733 2.1076729 36.632133
63.125633 0.95830619 38.218483
60.189995 1.009077 41.947021
54.960655 0.70902658 40.764725
58.790977 -4.247786 41.340576
60.766087 2.0400276 36.205833
71.031715 1.0296698 35.785751
71.539429 -3.0703673 40.062256
70.254486 -0.37764996 36.773201
68.527138 -0.028714333 38.944458
59.928719 -3.7534559 38.60537
63.981651 -4.2310047 38.936169
55.817757 -1.2889272 44.820145
71.636871 -0.44665635 35.815739
70.918335 -0.19747528 35.766438
63.039619 3.6287713 38.32909
65.137695 1.6867943 38.806911
70.176765 1.2109157 37.33078
66.422203 0.33780217 39.211338
70.809555 -3.0472744 39.757332
70.432831 0.69630277 36.075062
54.984062 1.0046523 40.596405
70.352104 -0.097270757 35.937496
70.017761 -4.7929325 39.238506
56.345444 -3.8321714 38.232834
69.60997 -3.1131365 39.894405
67.022194 -6.9303985 40.350155
57.697636 -2.9658623 38.479542
62.730751 -0.095925912 38.792027
60.240341 1.0004429 41.921844
55.004105 0.77017426 40.70026
69.452324 -1.6789188 37.188782
60.346062 1.5883476 36.873657
66.050713 -5.1607666 40.46669
62.187824 -0.076583885 37.672272
55.480461 1.4335988 42.426849
63.256973 -5.2676201 37.727737
59.447979 -5.2952309 37.085205
55.814686 1.412019 42.400223
59.637657 1.6871661 37.808887
69.732033 -4.305119 39.432899
64.06028 -2.8265958 38.975262
64.779053 -2.0903158 39.37542
71.438049 -2.834157 38.740723
69.542824 -4.8713932 39.358337
67.967865 1.719507 39.228813
57.321342 1.5170925 44.159695
67.557739 0.25526431 39.455391
64.127472 -1.5904938 38.976883
55.297462 -0.031488854 40.789398
56.353954 -4.3371415 36.95134
55.108204 -1.1852823 41.406612
60.163918 1.5024111 42.877075
61.11087 -5.1460571 36.904827
61.301743 -6.1888962 37.190132
55.32885 -0.025204513 40.761749
60.950985 -4.4285836 38.062706
68.549744 0.35234427 39.528538
61.202377 -4.3326526 37.574203
61.750469 -4.97474 36.163124
70.576073 -5.9201455 39.314514
59.628258 -3.1527514 41.287312
62.965782 -7.01474 38.279568
69.459564 -1.6658508 37.080727
67.20369 -5.4211483 39.613567
64.124718 -2.8198805 38.895611
67.403038 -6.84445 39.313858
61.412235 -5.1907883 36.989563
57.167366 1.4648808 43.770988
59.971905 -3.6884058 38.13681
67.732224 -5.6914711 38.768536
56.370323 -4.3279648 36.937801
64.856789 -1.1836185 39.014725
63.37257 -0.079743356 38.57201
59.729671 1.9818431 40.313129
60.243839 0.016254783 42.023315
61.633945 -5.4626803 36.068291
55.366573 -0.20645039 44.030399
59.548866 -3.2683849 41.296841
66.225708 -2.1619732 39.52977
56.069763 -5.6770124 35.650429
72.478165 -9.1542931 49.401951
55.16729 -3.0869098 36.275211
55.912323 -6.8010421 35.85128
58.600521 -3.7834861 38.513542
64.127419 -2.3002601 38.937088
59.841835 -1.3087891 45.87413
56.318199 -5.2113318 35.818676
56.431564 1.560756 35.802448
55.051735 -0.02217764 36.388283
54.958378 0.98879969 40.589146
55.926537 -4.3684525 36.828377
64.843613 -2.0732629 39.051239
56.046375 -4.6593218 36.463135
56.000633 -4.6698394 36.505234
55.929188 -5.8974051 36.16148
56.175915 -5.2036247 35.996948
56.448494 1.5542889 35.772038
55.997852 -4.7344899 36.421196
56.239525 -4.3711348 37.038448
55.309025 -0.0013143755 40.872925
64.828217 -5.0755696 38.930923
66.133247 -3.516592 39.623718
60.383263 -4.3273664 41.671761
68.582069 0.033551492 39.615372
68.514038 -4.1441731 39.130978
55.100552 2.5681818 44.787178
57.537426 -3.6648245 38.267639
65.252586 -6.8720369 38.435158
63.170731 1.712584 38.381962
64.08696 -2.6826646 39.019165
58.26857 -0.68271464 44.312065
67.368553 -5.6600494 40.321999
55.815865 -3.2789743 40.220257
66.14978 -3.4439182 39.409794
60.216488 -0.13394895 42.043915
62.5382 -2.4754853 39.174946
60.78418 2.1129415 36.754272
61.032223 -4.5669465 37.48772
56.442177 1.5699558 35.759941
55.442627 -1.147073 40.849693
55.83371 -4.4070315 36.9757
61.1119 -4.844512 37.038704
64.135773 -3.3299499 39.120346
55.019089 1.7203965 36.352711
67.987671 1.688826 38.923046
55.714531 1.615449 36.002728
55.10611 -0.13779089 36.231667
55.083374 1.6949565 36.201263
55.179058 -6.2417006 36.105282
54.938354 1.0193721 40.640457
60.737877 2.2251027 37.267437
59.948479 -1.3117468 45.544174
56.124161 -5.1337662 35.591873
56.548256 -5.4604506 34.981873
54.894814 1.0054725 40.70158
60.772572 1.573576 36.723335
55.415405 1.6519785 36.429535
55.267052 1.5016096 36.267601
56.701706 2.144599 35.986668
65.539711 1.8470664 31.561317
61.74334 -3.7873559 43.46714
60.800442 2.1009638 36.77816
57.120445 -3.7749643 39.385254
56.681885 2.1402411 36.119102
59.819866 -0.037124678 41.509026
60.7164 -4.6772332 38.871231
55.203529 -0.1079708 36.116844
58.114754 -1.3140439 45.30827
55.158607 -6.0009346 36.076679
67.57814 0.25670549 39.647984
63.082062 1.2832634 38.012512
56.314579 -5.7024932 35.770447
66.045479 -0.30660626 40.230286
61.396008 -5.2956638 36.548138
59.553905 -1.5563465 42.033012
57.842293 -0.69696754 45.160416
55.876961 -4.4012256 36.866814
60.284649 1.5358958 40.319481
66.086258 -3.4732172 39.595654
64.22599 -1.0850463 39.018627
59.704651 -2.0488567 41.458199
54.888592 -0.65571374 44.174149
54.299324 1.8548479 46.991379
61.102684 -5.2174258 36.865585
68.25518 1.6855164 38.929424
69.632729 -3.0196545 39.563126
67.384163 -6.9410391 39.449825
60.720428 2.1420228 36.980736
55.398186 -2.9432936 35.741302
60.837883 2.0844941 36.597794
55.019417 0.0063532405 36.357189
60.859432 1.5164642 39.678055
54.087196 2.170485 40.560551
56.620258 1.5509641 35.760483
64.075706 -2.7551272 39.004246
55.818848 -3.3227191 40.284843
56.342541 -5.2204185 35.796223
53.767326 -4.7086897 35.726868
53.188454 0.7871207 36.089405
61.817226 -4.6478391 43.335197
53.894993 -1.2790504 35.766747
56.439762 1.551142 35.79916
60.562279 -4.3971558 38.040344
56.194538 -5.0119691 35.449081
59.565109 -1.6177115 42.355198
56.029694 1.4030781 35.181824
54.947418 1.6978925 36.298405
64.861481 -2.370584 39.120438
56.584053 -5.2903609 36.062
64.107506 -1.6001219 39.088074
61.257927 -4.9961252 36.631042
54.379978 1.5701276 40.711212
65.613487 1.6242832 38.10041
63.266888 -4.3789678 41.205772
65.9981 -0.30879688 39.535004
61.382629 -6.4658856 37.043449
63.490681 -1.6350352 38.616287
54.997593 0.18464383 36.38615
64.148346 -3.732482 38.830208
56.161209 1.7909844 35.666553
61.221588 -4.7531548 36.879234
55.110878 -5.927537 36.102184
55.089157 -0.016316976 36.286156
64.160179 -3.2017241 39.162872
55.039276 -3.2307525 36.275635
54.398212 1.7306986 36.133156
55.121643 -0.19409434 36.074314
54.950912 0.022533201 36.284733
60.69717 -4.5022416 37.730591
59.765968 -0.14660507 41.908001
60.723923 1.5997932 36.784061
55.167908 1.7642024 33.591751
56.17421 -5.9235258 36.071503
61.977951 -2.6220143 28.156263
63.409515 -0.056489091 38.330635
64.124855 -1.5564275 38.914276
56.679058 2.1604621 35.975914
67.690208 1.8198338 39.804424
59.492668 1.53882 35.876976
56.438057 2.1027665 35.828243
65.483826 1.9322798 29.164803
63.43988 -0.93548948 38.687347
54.868908 1.8027756 34.052101
55.807281 -3.3151805 40.269882
61.371346 1.8070203 37.585453
55.975498 -5.9180174 36.317268
59.796104 -3.795208 38.971142
54.595932 -4.5062361 40.592964
59.47451 1.5189928 35.887295
61.622616 -0.0058199838 44.519913
61.791237 -3.7008381 43.667316
55.132023 -2.9345248 36.085686
61.772266 -3.7650981 43.691605
65.469124 1.8965231 29.126663
61.764015 -5.2564449 43.889751
61.751591 -4.7323408 43.343285
63.359188 -1.6372914 39.372093
55.213699 -6.1448412 36.064125
56.272293 2.6250885 44.640549
55.165031 -3.2080648 36.142643
56.539539 -3.7332168 37.801899
68.675392 -5.683146 38.995888
66.364655 0.46682411 39.034081
61.527523 -4.8421946 36.129032
55.301075 -0.053562894 40.723915
53.797607 -0.08549206 35.800243
64.201393 -4.3650475 39.088398
59.903599 -4.8304148 35.470005
53.890358 -1.2775816 35.849548
61.449009 1.7975757 37.292568
63.407303 0.24771146 38.340714
60.231789 -0.013568513 41.927269
60.938129 -1.5562837 46.776524
61.716087 -3.7769935 43.770103
55.398506 1.6884604 33.56757
61.146423 2.1391842 36.965977
54.974575 -2.8291345 34.490406
56.802601 2.0897005 35.801453
63.426987 -1.4648142 38.982483
57.465969 -3.0249338 38.859295
55.353188 0.93301803 36.373817
66.161484 -1.994652 39.652176
61.022812 -4.5715017 37.365665
57.942108 -3.6226103 38.515377
61.512829 1.3776684 35.280334
64.014366 -4.4921622 39.475765
59.511902 1.5293906 35.808933
61.410366 -4.9769964 36.245388
61.389778 -5.5397515 36.778027
53.237503 -1.780813 35.279831
52.380096 -4.6309319 35.415512
61.643578 -3.7313981 43.864792
56.512177 1.5613217 35.647606
52.782211 -2.864809 35.552437
60.084885 -1.0690278 42.075966
63.415337 -3.8136907 38.316517
55.986282 -5.823493 35.849152
59.618805 -0.69954979 42.706718
62.13509 1.6612885 42.102032
52.335186 -1.6371477 35.514442
55.210796 -6.0659943 36.091507
64.092125 -3.8346295 39.174934
63.448608 -5.6720691 38.519531
61.792702 -4.7224846 43.399429
53.729851 -4.6260781 35.756493
63.508297 -5.4031963 38.00713
56.353535 -6.4497375 35.873341
52.899837 0.8253929 35.989384
66.078934 -3.4532042 39.499088
61.386726 -5.8239269 46.369205
63.41787 -1.5662246 38.314972
54.3009 -9.1495676 49.326088
54.399452 1.7584755 36.273502
57.562656 1.4038761 44.082779
63.390274 -0.087693408 38.565407
67.38205 -5.7009864 40.37793
66.347359 -1.6530508 39.546963
60.599308 1.5129426 35.91827
64.050407 -3.8876293 38.857914
54.959831 -0.078033075 44.83551
56.063805 -5.6829042 35.659718
55.364685 1.7724152 32.165443
61.199589 -1.4453775 45.847553
62.441826 1.7292218 41.392593
61.365562 -6.4752297 37.056259
61.645897 -4.6815329 43.704624
55.148239 -3.0709579 36.272972
56.698681 -3.6646223 37.866753
52.369041 -4.6587954 35.467812
58.269962 -0.89312106 44.993858
60.223614 1.514275 39.984413
54.942822 -4.2970457 39.612949
60.199097 -3.5394168 38.338131
56.723003 1.5567296 43.361778
52.391933 -1.6281993 35.346058
60.372078 1.4670887 40.338081
57.07386 1.576741 36.028027
55.205364 0.37513828 36.307667
54.950253 -1.1461332 40.878723
61.703457 -0.015943199 44.190819
64.855751 -2.2126575 39.026524
57.325287 -7.7726889 44.482178
55.552464 -2.1955776 40.480213
52.39682 -1.5632867 35.388721
60.57373 1.1976908 41.528694
61.68095 -4.1354709 43.532619
64.242485 -0.43708071 38.92942
61.36166 -6.4941359 37.080826
61.816597 -3.5821743 42.645081
61.299435 -4.8842335 37.301697
60.466038 1.6216824 36.989273
66.096046 -4.7642374 38.990204
63.425297 -3.8488028 38.458466
51.132416 -1.8757952 35.179478
50.908779 -3.1376309 35.32761
50.770294 1.6821438 35.015827
64.225121 -4.3198137 39.303669
56.334671 -6.3259792 35.851181
64.059647 -4.4038177 39.17112
61.696438 0.44888681 44.149551
51.071735 -0.1059567 35.178261
63.409863 -0.10814138 38.573795
60.638981 -4.3227844 38.655083
62.923134 1.2832322 35.312408
60.106831 1.7282451 38.052235
61.703773 -4.8230944 43.620892
54.720646 0.059298612 40.716705
58.127861 -1.2981497 45.295143
55.905945 -4.3693247 36.85939
63.424156 -5.5531969 38.305408
61.967194 -6.979733 42.578804
59.56699 -3.284631 41.129463
56.296097 -5.1949496 35.82674
54.866127 -1.1631733 40.821777
56.606644 -3.6950645 37.341881
52.848373 -2.8897123 35.559242
56.306534 -5.5499597 35.734367
61.477783 -3.2778456 45.670853
55.727085 -7.2298617 43.089783
64.937531 -5.5746317 39.102592
56.104408 -5.4153066 35.912041
56.712616 -6.2606602 35.802441
64.085381 -4.1084061 39.181534
60.697422 -4.2597437 33.781197
50.793682 1.7043717 34.865234
55.133293 -0.057862978 40.005386
60.958935 -4.3792405 37.98122
51.021851 -0.043510254 35.171234
50.114708 -0.070964508 34.810116
55.734615 1.4443305 42.647266
50.092857 -6.760736 34.854607
61.717201 0.33765954 44.192841
54.396854 1.8104601 36.407249
50.402149 1.7364686 35.315678
50.40303 1.6570126 34.752724
51.123749 -1.8840225 35.17868
50.980244 -6.0176449 35.012062
56.573669 1.7644885 28.109596
58.080307 -1.3209639 45.323799
63.482468 -5.6861539 38.483223
50.450737 1.7078965 35.191906
50.984058 -3.0419574 35.016159
54.936047 0.011329316 40.2966
55.257832 -0.043302029 40.853241
55.967121 -4.6804085 36.013878
50.875683 1.7031108 35.574791
51.015324 -6.0031748 34.937397
58.190304 -0.35520497 44.532894
53.975807 -3.8969107 42.072067
61.750992 -5.0686622 43.82618
52.295345 -1.3445764 35.226257
64.815536 -4.9098558 38.912804
50.991879 -3.0246136 35.07095
55.26598 -0.44037268 40.458183
57.607914 -3.0281096 38.970001
51.003662 -6.1274843 35.155533
56.134239 1.8605994 38.417908
61.145645 -5.5757995 36.872066
53.715321 -4.7781639 35.509834
59.956207 1.2530515 42.119003
53.757095 -4.6151786 35.295723
56.490768 2.1980085 36.249519
61.713463 1.3870097 44.220802
65.136124 -3.7577729 39.457714
53.815437 -4.2395992 35.734032
54.445744 1.7356 36.353806
61.039104 -6.5673118 36.991497
60.437866 -4.5476389 42.087807
56.899467 1.5935165 35.79319
60.096321 -3.5750813 38.675392
56.086155 1.9274769 26.723114
55.873589 1.9297786 28.005028
61.638222 -4.6865282 43.720749
56.446373 -3.5534458 37.509502
48.389618 -1.2251112 35.053135
59.695923 -0.16685814 42.074284
60.540955 -4.3694382 37.88895
56.324379 -5.7217197 35.699123
61.145134 -5.6485949 36.937222
54.08205 -1.2367241 42.107605
55.265251 1.6269948 36.388565
50.065811 -0.098215356 34.82111
56.06881 1.9346619 26.775578
55.86895 1.8718061 28.122036
56.316856 1.8956542 27.963037
55.873413 1.8804898 28.037016
50.00626 -0.11373869 34.889011
59.53994 -3.2188082 41.640701
54.052147 -3.8562188 42.11335
61.789665 -4.7878809 44.008873
49.919418 -0.13789007 34.974056
50.551994 1.5725877 34.386276
63.001083 1.6550881 38.216621
60.148102 -3.6487079 38.649807
61.127666 1.51568 36.760715
56.295147 1.8513563 28.233181
61.682922 -5.0681963 43.228855
53.826965 -1.3970804 35.917774
56.699493 2.1640139 36.049919
60.869888 1.8607867 39.809143
50.172501 1.680527 34.703148
59.633202 -2.8268442 41.36528
62.266037 1.6769356 41.48101
52.378448 -4.6658568 35.463825
63.413776 0.24457909 38.399323
56.643684 1.6337109 44.568253
61.329247 1.5727868 36.755257
51.044651 -0.075256586 35.163277
55.724571 -1.3154505 44.884491
59.920578 1.0894297 41.958012
58.26733 -3.2937753 38.694572
56.629211 2.0750921 39.327866
60.610268 2.0718412 36.214649
55.301125 1.6715338 36.46059
55.896984 -4.3652477 36.864071
53.970421 -1.2793264 35.989998
59.613796 -3.0679634 41.49202
47.83567 -4.7116418 35.11768
50.249996 1.6674958 34.513706
51.041965 1.7040744 35.181629
48.428558 -2.8114104 35.141739
47.536587 -3.368557 34.985664
56.127811 1.9067559 27.700386
50.056725 1.7512314 34.775806
48.376049 -1.2187241 35.029221
60.902691 -4.3487606 37.526749
55.614128 -2.3097844 40.373833
56.318481 -5.1693163 35.790108
55.768032 1.5371858 36.656921
48.33416 -2.825825 35.202095
50.991493 -3.0478191 35.035789
57.54615 -4.0277147 38.100037
49.029434 0.47181013 35.08506
60.215794 1.0717618 42.77652
50.087082 -0.091761388 34.819626
50.96283 0.032686852 35.247692
53.841431 -1.4445245 35.815987
51.061966 -0.02860859 35.270454
56.633583 2.3454499 37.529255
50.343971 1.7539274 34.651318
52.618389 -1.2402534 35.170464
58.404537 -0.64847648 43.49469
52.840012 -2.8845716 35.501732
54.08371 -1.449537 35.695526
57.895012 -3.7121124 39.086384
58.075493 -0.14039207 44.927437
55.333893 -6.8740554 36.159973
53.676476 0.25621068 36.115341
60.244545 1.5321901 32.417122
59.020897 -1.302351 45.522873
60.411301 2.0747199 36.25563
61.218658 -4.8464923 37.020454
56.844082 2.105226 35.812767
55.804153 1.9010197 28.224987
54.756676 1.9268684 25.890022
51.168396 1.8224394 30.82942
60.213211 -3.7016363 39.382355
54.75576 1.9508809 26.006357
60.547794 -4.382556 37.99604
60.144886 -3.6166313 38.587311
56.469387 -3.7401149 38.452118
56.190418 1.8871552 28.66954
61.14893 -5.8615952 37.078979
60.154655 -3.7454305 39.108665
54.546131 1.7001932 35.752335
53.782101 1.8606621 28.499708
50.822647 1.8212173 34.542984
47.755337 1.7664958 34.874264
54.015884 -1.2315851 42.296318
58.541908 1.1981727 43.49194
47.989712 1.7548802 34.941105
56.168972 -4.5469909 36.278336
56.738365 1.5955108 35.926338
50.010391 0.29152322 34.743851
59.438366 3.8658638 48.856361
57.236641 1.4270005 34.528526
52.394772 -4.6431203 35.433662
54.9524 0.54625654 36.258884
51.226578 -0.54723001 35.212456
52.223328 -1.4476358 35.681259
51.012138 -6.0075321 35.200344
55.387287 1.3577166 42.700672
61.108177 -5.8985715 36.804325
57.300484 -6.8723512 39.958084
47.314064 0.47485256 34.7146
48.44305 -2.8126109 35.132515
54.848103 1.9065626 28.22933
57.89212 -2.6083586 38.777184
61.423233 -3.1307721 44.556114
50.32143 1.752299 34.624146
52.844742 1.8847203 27.551991
56.460339 -3.5332942 37.488655
61.234089 -6.0617266 37.934265
51.369949 1.8500031 29.648499
54.009468 1.8596983 32.265289
48.15176 -5.5118103 35.069153
59.477692 -1.3726575 42.075954
55.249619 -4.3942113 39.401146
56.52882 1.905231 27.17675
48.135529 -5.5211191 35.087067
56.308548 1.9020751 28.000912
55.819584 -3.2352207 39.982258
56.592712 -3.7133076 37.548035
56.119087 1.8899965 27.626724
56.50536 1.9147331 27.11665
48.036896 -2.8109124 34.892937
55.784874 -3.2171316 39.849266
55.892624 1.8797047 28.063709
47.547066 -3.3593202 34.980885
48.163208 -5.5073996 35.067398
53.207851 1.6668236 36.089741
52.530781 -4.8060331 35.343418
48.792709 -0.08507546 35.200928
47.706905 1.7481917 34.861923
48.164921 -5.5114555 35.042439
55.407566 -3.6939273 36.816463
48.121456 -5.5338945 35.105473
47.938866 -2.8110027 34.936131
56.069908 -5.8412294 36.098061
51.043736 -3.0313773 34.883213
52.570454 -1.7778485 35.276581
56.344063 -6.450469 35.870598
54.892616 1.5631456 34.359879
56.120964 1.9188613 26.667503
45.886654 0.28612083 34.25338
56.154732 1.9107956 27.682238
53.698479 0.24261326 36.208015
52.776524 1.9016857 26.05228
46.587543 -1.8669969 34.573826
53.194576 1.9052993 26.404251
46.462646 -1.1703572 34.554146
54.622643 1.6855754 35.26236
55.974194 1.8178239 36.192417
54.816055 1.9163085 28.318195
60.212891 -0.072110832 41.828632
56.790432 1.9425693 26.603167
52.75119 1.9145989 26.709473
52.214249 1.9146583 26.952002
52.339264 1.7707322 26.937878
46.480186 -1.2689726 34.579941
46.500153 -1.9287088 34.59462
55.387527 -3.588397 36.433533
46.951561 -0.94909358 34.546528
53.172478 1.9035828 26.3899
55.386917 1.40274 36.384483
53.164387 1.903506 26.384396
47.048897 -1.025792 34.549812
55.470261 -3.6844704 36.548752
58.633591 -3.5042396 29.264681
55.641479 -2.5063028 40.342083
61.243347 -1.1456875 45.692421
54.563042 1.8711052 36.744267
47.83786 -4.7021289 35.095673
48.245129 -1.1074481 35.170906
58.907681 1.391827 43.890602
61.619438 -3.7061486 43.725357
52.656723 -4.7995453 35.405975
50.096935 1.7941053 34.354473
57.820869 -1.3016746 45.324409
53.754562 -1.8353004 35.635895
59.970325 1.355618 34.672703
56.358589 -5.6625948 35.702667
51.888878 1.8502481 27.415989
45.865818 -6.894443 33.915192
50.994102 -5.9906583 34.971092
55.801247 1.9043924 28.233528
45.643639 -5.3878975 34.154705
52.973652 1.8914574 25.90052
56.405586 1.9246875 26.637964
46.917362 -1.2876513 34.602924
52.808918 1.8842266 26.615795
48.887764 -5.4349351 34.784588
46.748886 -5.5072331 34.717209
45.441849 -0.29255486 33.395657
56.847797 1.6363668 36.222961
52.312626 -1.6828134 35.403389
54.305096 1.8946897 27.639938
50.917671 0.036487319 35.348133
45.895973 -0.071167558 34.300987
45.434158 -0.31530911 33.337166
46.430351 -3.0427251 34.61586
52.300114 1.081773 29.495886
52.748283 1.8666594 26.682241
52.292107 1.8883121 26.847996
52.805756 -2.8895581 35.560577
45.919056 0.28993136 34.254612
55.784969 -3.2695518 40.062138
56.21172 -5.1589341 33.914524
51.821556 1.7983577 26.969044
45.698616 -6.5736175 34.221607
46.748459 -5.5343904 34.702145
53.758835 1.8727099 28.557476
45.511612 1.6998965 34.186596
45.856281 -0.071195051 34.550838
56.128658 1.9295503 28.851696
52.388836 1.8518333 26.747515
54.9673 1.6979742 34.354733
52.823833 1.8922737 27.431355
47.152576 -1.0933143 34.702202
46.506203 -1.9436052 34.511978
52.010654 1.8726878 28.096951
54.258659 1.9027948 27.69664
52.967606 1.8820833 27.179466
47.265987 -0.94506466 34.715385
48.463917 -0.93420267 34.552803
53.186783 0.7593013 36.105186
46.930355 -0.93911022 34.58252
46.343441 -3.6789572 34.614452
54.067059 -1.1535324 36.056751
54.443275 1.806905 36.406616
57.220497 1.6183747 36.443371
47.232971 0.74100071 34.701248
58.537949 1.1842142 43.004494
56.087036 -5.5218992 35.715851
51.811787 -0.055376422 35.294437
57.619766 1.9188685 39.066612
52.578415 -4.8124537 35.458336
57.955036 2.8132594 47.355228
55.896935 -4.5591936 36.304565
55.371353 -6.9877887 36.058388
54.225506 1.8986912 27.66247
45.644474 1.6797426 34.216682
59.180008 1.3851212 44.088093
52.780895 1.8897452 26.909878
47.272644 -1.3015571 34.674946
51.442047 1.8672298 29.583813
52.792278 1.882865 26.034639
51.736145 1.8313931 27.062309
52.569958 -1.8078506 35.301754
56.009789 2.0835636 29.382305
45.641422 -5.3950319 34.162312
46.560532 -1.8894863 34.549709
53.736515 1.8794563 28.609623
45.498772 -3.5942693 34.201397
52.82745 1.8838798 27.533867
46.460991 -0.92205274 34.527584
52.812267 1.8968414 26.814323
44.022411 -3.0036206 35.518459
45.371979 -3.6473489 34.264603
51.951107 1.7951077 27.254425
55.617294 -2.1852198 39.179619
51.998981 1.8529313 26.755531
43.59948 -3.1048937 36.106983
45.971531 0.31357333 34.324448
56.324612 1.9077723 28.56517
45.347588 -0.36098802 33.403023
58.18615 -0.11418001 47.735439
55.057671 1.7084306 36.458862
45.622593 -6.8934374 34.084877
46.488224 -0.92591393 34.468891
46.527031 -1.8753304 34.380211
58.956028 -1.3165953 45.02586
52.418266 1.7852221 26.460238
56.065025 2.0737767 28.094936
46.861671 -0.90079844 33.950989
46.929138 -1.2858796 34.594006
57.893364 -2.6238797 38.811928
47.142899 -1.2792559 34.781418
57.050762 1.5419196 44.170219
57.076473 -3.9401932 39.633995
58.83762 -3.687572 39.517826
58.839798 1.6778911 37.261562
56.813374 1.9009018 26.4524
45.236969 -6.5670948 32.771664
45.626884 -3.347363 32.957047
51.786156 1.8050839 26.978157
47.251976 -1.283533 34.670578
57.287102 2.2703612 37.093204
48.316986 -0.98171622 34.967556
46.357346 -0.90203941 34.732803
51.858177 1.784609 26.920492
56.091084 1.8961158 28.670227
48.288349 -2.8609931 35.309906
55.674324 1.3961952 34.517715
52.794678 1.8940152 24.993717
55.80864 1.9218154 28.329193
56.366863 1.8677063 26.444778
56.192898 1.8895016 27.160625
51.737534 1.8302979 27.091122
55.924297 1.9868826 27.586819
54.282345 1.9036303 27.728218
56.386215 1.9835293 26.924095
52.794594 1.8730674 26.069321
56.102222 1.9160057 27.729769
52.778122 1.8929317 26.152449
55.847454 1.9214131 28.280859
45.893372 -7.0104499 34.681976
47.263165 0.92510277 34.698639
57.638477 3.2409644 44.176628
52.832878 1.8849988 27.543354
47.259018 -0.95378268 34.6661
52.462711 1.9006426 25.822184
56.146645 -4.9104033 36.211315
57.539299 2.5513575 39.151562
59.345802 -1.2999761 45.630547
57.640591 2.3126774 37.3983
58.026001 -0.67754179 45.280785
55.806885 1.6667132 39.311302
57.608551 -8.8789043 46.130066
48.533447 0.64214063 34.948616
55.938568 1.3957305 36.980785
50.840729 -8.8374634 43.69408
58.165001 1.7186563 33.262424
54.086079 1.9164774 27.216164
44.882385 -0.28147373 31.602518
54.764778 1.9387836 25.945549
44.374107 1.5271595 32.403885
55.852348 1.9258116 28.254318
48.185268 -4.9947553 35.110569
53.170647 1.9056565 26.452978
47.244507 0.74162447 34.694962
56.550007 1.912871 27.240929
55.356026 1.4801151 36.366226
50.931416 -1.0516706 35.156483
45.291512 -3.8916805 33.004364
55.364742 -0.1039831 36.477821
45.73074 -1.5168203 31.895037
46.457672 -0.91388673 34.532471
45.644791 -2.002234 31.677853
44.463943 -4.8684015 33.753033
55.367424 1.4977378 36.532635
45.49612 -3.4451416 33.25285
56.166405 -5.943716 36.297237
56.196972 -6.1935148 37.246811
46.480656 -1.9237232 34.573906
47.955582 1.7544053 34.925697
59.541645 -3.9369276 40.274521
50.931557 -4.6348085 35.144768
59.274689 -0.67232227 44.487274
57.56855 2.8138053 40.981056
51.227261 1.7694185 35.68
57.354313 1.8017744 37.923286
57.64093 1.7376156 37.797081
44.843628 -1.6156099 31.431847
44.726467 -2.7062907 31.258347
56.095158 1.9735842 28.798527
55.818516 1.9619685 28.492432
44.873867 -3.6984935 31.431648
44.876541 -0.28850448 31.617085
53.049232 1.902262 26.370495
53.851318 -4.4698601 35.064171
45.5989 -3.5549645 34.144138
56.460648 -3.7947798 37.590622
46.020653 -2.7237124 31.228321
54.015793 -1.7467821 35.791759
52.879482 0.81004846 36.035179
45.724976 -6.977704 33.821289
55.065098 2.0780456 42.152081
43.866394 1.7764268 32.437698
44.062157 1.5299183 32.267715
51.721581 1.8369459 27.075872
52.529377 -4.8332553 35.436867
43.705997 -4.4810066 36.647411
59.630314 1.5207683 44.755787
45.414307 -4.3874731 32.783722
48.166496 -5.5042701 35.054741
44.550827 1.5281699 32.338974
41.381145 0.77167296 37.105965
57.847641 -3.9138582 31.47191
45.239914 -5.6319723 31.907539
56.330532 -6.435051 35.878063
45.277596 -5.6109715 31.86924
44.770378 -1.5687181 31.515984
52.72374 1.9140369 26.762878
56.286232 -4.3094406 36.678062
45.1409 -5.6487646 32.03331
57.395039 2.3222029 37.656868
45.888252 -0.0527988 34.414982
59.138451 1.5548521 48.349998
58.355545 -6.1086102 38.390656
56.381393 1.6989249 26.098841
55.09502 0.14084235 36.324989
60.815121 3.1291726 51.343971
58.013657 -1.3046383 44.835682
59.141045 -7.69877 43.854504
44.387558 2.2128229 32.354332
44.821564 -3.2001977 31.347416
56.023468 -4.6691751 35.371662
52.379028 -4.7855864 35.599697
43.880024 2.2596922 32.469387
45.851822 -2.7949748 31.65884
50.1064 -0.086176679 34.854862
52.340885 1.864323 27.476759
43.857887 2.2309859 32.405647
44.894875 -0.26037279 31.573486
46.489887 -1.9073408 34.730156
44.806221 -3.203527 31.337048
43.84882 2.2436395 32.441746
56.182091 1.8912766 27.166725
41.518482 2.2676573 38.016857
44.338627 2.2114346 32.411743
54.326454 1.7867348 36.634792
44.879345 -0.32405227 31.704403
43.207626 -0.11757743 37.308212
44.943825 -4.2252178 31.522736
44.85001 1.4991763 32.630959
45.353642 -4.6502552 33.051525
45.772873 -3.4538007 31.612835
46.423534 -3.022284 34.614674
45.411774 -5.5044436 31.691929
44.770565 -6.810503 33.453716
44.808014 1.509762 32.652172
44.940796 -4.2304091 31.538349
44.993523 -4.7084799 31.644588
53.548664 1.8758179 27.387928
47.786179 -3.1584942 35.10841
58.272102 -1.5641911 45.051632
53.758816 0.62128025 36.149361
45.712708 -1.7871919 31.83198
58.176186 -5.2833691 36.125488
46.389538 -3.03723 34.68148
45.226593 -5.6148458 31.92495
44.875122 -0.25377277 31.592129
55.436508 0.95969474 36.916367
56.222382 1.5403153 35.816326
47.39415 -5.0025196 34.94886
52.574772 -1.2555788 35.435043
58.227215 -5.2619658 36.419487
44.618069 -0.16022542 33.316875
54.093483 -1.1376705 35.923199
50.855682 1.4611073 34.970818
51.471603 1.8390394 29.214649
56.069397 -4.8515601 36.125393
54.987579 1.7076776 36.326065
56.098106 -4.314023 36.802124
52.890648 1.883508 27.361473
48.407928 -0.92507297 35.029308
53.240376 1.9150269 26.322197
45.776802 -2.2571561 31.75955
43.932022 2.2254553 32.319305
45.624527 -2.3339558 31.529289
45.81736 -2.7885067 31.71574
52.796967 -2.950598 35.837589
44.735832 -1.4937391 31.518011
46.528645 -1.2820065 34.46806
50.072155 1.5441792 35.456505
43.785309 1.538518 31.768026
43.454304 -3.0206134 31.434002
56.336075 -6.565424 35.822983
43.437275 -5.7204633 31.541121
43.6553 1.1370479 37.616798
43.449116 -2.5020268 31.44742
52.96312 1.8913267 25.942764
44.665394 -4.3415241 31.364782
43.972008 1.5427573 32.292248
43.743477 1.1208172 37.427364
43.644127 -2.4779174 31.721573
44.241337 -0.13538755 31.329208
43.769318 1.0902346 37.321033
46.068176 -6.6733227 33.907581
49.926826 -6.7488742 35.320877
43.850979 2.2362294 32.407028
44.223614 -0.31352901 32.008511
44.859497 -3.4994078 31.510429
48.347084 -2.8378942 35.161598
55.755806 -3.2786841 40.605564
44.255238 -0.15876845 31.272764
44.838909 -3.4706998 31.504009
56.379242 -5.8325028 35.788872
50.051079 0.26758593 35.194717
45.048141 -0.17857182 32.536156
45.000362 -4.7123604 31.631536
45.790562 -3.9600685 31.619503
45.696274 -2.4398789 31.679508
52.677277 -6.2021594 35.963818
53.886604 0.82949466 35.879219
51.154346 -2.8368864 34.966339
55.368484 -0.98328912 36.419563
43.45224 -5.7170105 31.525455
44.591644 -2.2339263 31.17247
43.378036 -4.0847774 31.514862
43.411488 -5.1785097 31.540504
43.442032 -2.5091901 31.457859
44.439728 -6.0562587 31.523987
43.431431 -4.0922279 31.484335
44.826248 -3.2039735 31.318342
55.437584 -1.0225445 36.174431
45.697575 -4.535943 31.710032
45.004524 -4.7188706 31.629124
52.488995 1.9129735 25.867668
47.934044 -2.8163319 34.968334
53.735405 1.8826625 28.584539
44.256233 -0.10257871 31.211624
52.7812 1.9085957 25.014515
48.400833 -2.8245955 35.226082
53.488487 1.9127506 27.586565
47.952709 -2.8146496 34.97168
48.25486 -1.2283016 35.428699
55.332718 -4.2975636 35.913204
48.16164 -2.9691195 36.072773
52.900234 1.9365526 27.308798
51.844322 1.8808264 27.679205
44.75172 -1.5480313 31.543282
55.361591 -2.996686 36.092697
44.069176 -0.27596161 31.228058
42.980431 1.716886 33.706009
51.754498 1.853435 27.256147
50.923115 -4.8185997 35.217896
45.343452 -5.6808624 32.827736
53.114323 -3.061949 35.616234
50.954437 -5.2302885 35.029713
47.794716 -6.822083 34.209908
56.160362 -6.1305447 36.285252
51.04649 -5.8862181 35.218155
45.19149 -4.9550891 31.824293
55.91259 -4.5558143 36.393669
45.737007 -3.4735975 31.689966
51.000946 -0.0017137267 35.110611
45.890327 -0.029116906 34.334034
44.210796 -0.30420941 31.120945
44.369667 1.5376582 32.42215
38.847649 -0.25717595 36.219566
48.150917 -5.5025215 35.020645
54.996597 1.7415369 36.622585
44.29084 -3.6496856 30.944803
44.490196 1.3905715 30.972033
46.456318 -4.960042 34.793682
43.944077 -4.8306065 31.355267
44.958076 -4.0131888 31.506634
46.408501 -1.8655698 34.543541
44.884186 -3.7032342 31.425716
43.087315 -0.17207918 37.984962
52.6675 -1.783757 35.385658
43.680992 -3.5065656 31.683981
43.436508 1.1897225 38.031559
44.661804 -4.3335204 31.383207
43.690422 -4.5885911 31.670628
48.142147 -5.5077024 35.048401
44.228687 -0.11009821 31.310612
42.790421 -2.1557841 31.427164
46.456089 -5.0057578 34.775879
44.503098 -1.2188568 31.024021
44.602627 -2.3463647 31.587248
44.758148 1.4911832 32.529308
49.304787 0.57454205 35.111862
55.559914 -3.4843116 37.080383
55.430622 0.93009263 36.404346
45.502602 -1.5766873 31.62159
47.346275 -3.3505142 34.967346
50.025486 0.26775306 34.959644
43.433716 -5.1781101 31.52669
50.282433 1.7941619 34.72551
43.435863 -4.0722127 31.455582
42.044025 -3.0129709 31.172171
47.560158 1.8241822 26.44482
43.750275 -5.6912699 31.645283
42.057945 -3.5274963 31.121582
39.93047 -0.22754687 34.704842
42.454189 -4.6349163 31.372047
38.526886 -0.16409281 35.97374
38.335083 1.0459543 36.262917
44.319893 -1.3125675 31.895826
43.495502 -3.3431683 32.081825
44.115921 -2.6406775 31.250652
54.87215 0.56651449 36.475342
51.469109 1.8300508 29.418724
42.458183 -4.0896091 31.426256
38.460323 0.4820556 36.321701
45.666904 -1.775478 31.888138
44.114433 -0.283189 31.234806
38.483662 0.41415367 36.30294
48.13953 -5.5547571 35.146503
43.887871 -4.2627068 31.451
48.167259 -5.4751902 34.857334
43.916454 -0.30142361 31.382965
45.139809 -3.7410607 34.497665
46.360317 -3.6537764 34.618374
44.659367 -1.3787768 31.049011
43.010651 -2.5013371 31.283367
38.461277 -0.22816063 36.27253
44.580101 -3.8069365 31.32896
54.973484 1.7099583 36.375244
37.276062 2.5452595 39.395359
44.701439 -2.7184205 31.266308
43.442112 -3.0119393 31.421385
52.563202 -1.7751116 35.429817
45.882259 -6.2374158 33.767281
44.774765 -4.8621678 31.420712
43.996639 1.5482459 32.325493
50.981453 1.8460089 32.066723
47.823837 -3.3098183 35.048828
52.245678 1.6867787 35.710598
52.524788 1.8045006 35.627357
54.988667 -3.0509524 35.861179
53.867184 1.342499 32.428398
43.458332 -3.5142565 31.4282
50.401207 1.7009566 34.758007
47.826733 -3.16064 35.097221
51.880894 1.8338089 27.370661
47.227421 0.73685342 34.683502
43.594021 -4.4241185 30.946808
45.61721 -3.0319963 31.826075
47.972675 1.8893137 23.852512
52.073341 1.7874117 26.55954
52.771606 1.9387646 26.386005
50.806522 1.8107436 32.533562
51.723831 1.8874406 27.349262
47.868385 -2.9324441 35.784882
51.753994 1.8261713 27.115114
43.696266 -4.5875354 31.677574
48.424881 -2.8183482 35.170563
45.689949 -3.0294561 31.683907
47.55954 1.8272312 26.424118
44.168758 -4.3498983 31.500782
45.069794 -4.8962774 31.620062
46.663521 -1.3216912 34.565613
52.508804 -1.4825046 36.074707
53.997749 -1.4870507 35.92548
48.084354 -2.7846913 34.760277
51.16124 1.6563843 34.946339
51.018433 1.68495 35.006016
40.695309 -3.3471467 30.884701
52.486122 -1.6677134 35.296944
43.930809 2.2411814 32.425598
48.326492 -0.16086549 42.48761
42.071342 -2.4910583 31.178898
45.19379 -5.4041204 31.993137
43.72139 -5.1299648 31.642992
38.460888 0.51087189 36.325123
45.336555 -3.9940574 31.681824
45.123024 -5.4804001 32.156639
40.850166 -4.8165097 31.281738
41.670452 -5.7463446 31.196079
42.088181 -2.4859428 31.143578
43.782135 1.5043932 31.65358
40.844772 -5.3625994 31.213764
42.615227 -2.9837058 31.177122
43.399471 -5.1890821 31.563335
43.434975 -5.7072787 31.510475
45.325642 -3.9818528 31.750767
42.646366 -2.4628048 31.155125
41.677582 -5.0809736 30.971581
41.711842 -2.9862916 31.107595
44.101261 -3.2862077 31.496449
37.251865 -0.14853194 37.493946
52.238865 1.9180245 27.258129
46.680809 -2.9935839 34.168297
44.714233 -1.4391165 31.485559
45.086891 -4.4189167 31.432657
42.006641 -4.0943527 31.230257
43.80764 1.142522 37.33984
42.838703 -0.35250181 31.237263
38.358723 1.089409 36.253281
40.701958 -3.3388522 30.865101
51.960148 1.8027992 35.556244
51.731701 1.8477613 27.210945
45.132694 -5.5060201 32.07169
44.821098 1.4602597 32.521561
47.633759 1.7858629 26.228043
42.073967 -2.4769344 31.15527
43.245567 -0.11650069 37.455353
42.747879 -1.9917351 31.055965
42.824574 -2.1579247 31.403692
44.819103 -0.96403962 31.668934
42.05703 -4.6335549 31.1605
43.747921 -6.2502851 31.68854
45.851257 -1.7650275 31.521233
42.404358 -3.0606475 31.459913
43.443455 -3.530026 31.460968
44.327282 -4.9261432 31.402988
53.523651 -1.7440324 35.290867
44.581299 1.3744984 30.796291
44.666958 -4.3419065 31.399593
52.706779 -4.8144431 31.709108
53.688957 0.66352254 36.883171
53.827686 -1.6255677 35.736046
53.630913 -4.7140226 35.608372
53.762909 0.80838436 36.201256
54.125599 -3.0789254 35.939312
51.699596 1.8304482 27.116978
39.783691 1.536191 31.401567
49.072357 1.7586218 35.108597
49.591843 1.4242519 35.216297
40.574142 -4.4134784 30.822906
44.179054 -5.589304 31.845375
41.962322 1.2647662 29.215441
40.590431 -2.2519543 30.743076
40.052689 -1.4316862 30.938606
44.564243 -3.8125036 31.331059
40.64357 -3.8668628 30.818262
40.591316 -4.3908267 30.783859
40.805008 -0.1697053 31.33849
40.590248 -2.2611926 30.746138
42.092819 -2.4790721 31.123489
42.872372 -0.34858489 31.111629
40.703575 -3.3384962 30.868099
41.409206 2.0958982 36.860695
50.383648 1.5815721 34.522633
40.674496 -0.044094473 31.093674
40.617126 -3.3699865 31.02561
40.904064 -4.2355752 31.258554
38.482933 -0.23778708 36.275482
48.679077 -6.6452999 33.987679
44.650494 -1.8395144 31.13188
52.538895 1.8346932 36.057858
44.650349 -1.2900645 30.993347
43.417011 -4.0881901 31.500147
52.513996 -4.3154602 35.543514
44.858215 -5.3741765 31.5049
40.708904 0.012939125 31.052492
44.202011 -6.2048936 31.868677
44.840569 -5.3944874 31.543646
44.480076 -3.3089232 31.313187
41.181465 -1.9743118 31.260376
41.567059 -4.0858107 31.146231
43.438194 -2.2042661 31.684046
45.668316 -1.952256 31.677961
44.753258 -4.8654795 31.427635
42.465397 -2.1309831 31.367855
44.365334 1.7470199 32.373943
54.096645 -1.7324703 35.532169
53.812107 -4.2181726 35.810646
52.920742 -2.0189664 35.538898
50.76984 1.7826018 32.351891
42.063007 -2.9923832 31.144131
39.185158 -2.2263532 31.043201
38.863281 -6.6630383 31.582066
42.966568 -4.099473 31.361979
39.276722 -3.7281868 31.183044
44.13879 -5.0797839 31.856844
43.608414 2.1810112 32.124756
49.864838 -7.0137711 35.577389
45.810947 -3.910527 31.935898
40.555267 -4.9319744 30.754128
39.541172 -0.52477133 31.125908
38.34967 1.0612264 36.25293
42.993645 -2.4885225 31.298473
42.609779 -4.3617353 31.369251
48.05484 -5.8122778 35.999645
39.806736 2.1836605 31.429451
39.553772 -0.54516047 31.058983
40.669857 -0.07861644 31.078053
40.06002 -1.4495502 30.896711
43.40522 -5.1832247 31.496973
44.289818 -4.9292784 31.429026
39.791916 2.1885381 31.461979
39.813179 1.519747 31.365505
47.289307 -1.3053379 34.689938
46.42865 -1.3353301 34.5345
40.494102 -5.4565387 30.76757
48.503143 -7.1274896 35.256088
46.686764 -1.1531829 34.513542
41.72747 -2.989265 31.130583
39.79908 1.5226401 31.409473
41.542011 2.0513883 35.840641
45.412155 -2.4030087 34.402679
40.899155 -3.713213 31.375666
45.607162 -2.7601364 33.033222
50.028946 0.27160275 35.393597
49.005619 0.46298829 35.158913
43.552811 -2.2522864 31.448881
44.078819 -3.3849154 31.591913
42.799057 -3.2472005 30.603256
41.679169 -4.5864372 31.069393
43.73978 0.76286322 37.391449
40.615646 1.5232188 31.120811
44.802727 -3.8926742 31.401062
51.064487 1.6606022 34.749142
44.281815 -0.079586416 31.282848
46.929821 -1.2881942 34.612667
40.014214 -1.4398338 30.986231
43.68124 -2.4789715 31.669506
44.503311 -3.3018744 31.303669
39.80724 2.1974967 31.421192
39.301888 1.8024641 31.50201
39.795307 1.528132 31.392864
39.808861 2.1938767 31.430647
40.875187 -4.8098774 31.231705
38.602119 -6.7638321 31.881531
44.490658 -3.3061795 31.313034
37.358467 1.7176486 32.369644
42.547985 -0.40218383 31.339287
47.070335 1.8540323 28.419975
37.497791 -0.13991624 32.182571
41.706615 -3.5230591 31.1297
40.571518 -4.9247127 30.716957
40.687675 -0.055799205 31.105923
39.473389 -0.58612132 31.180737
39.811806 1.5215713 31.370979
37.716965 1.6474427 32.500931
44.255836 -0.14781848 31.285519
39.494865 -0.60625356 31.030712
39.693443 -0.10174526 34.755215
43.678478 -2.9817677 31.654942
44.241062 -0.18881343 31.434029
43.513012 -6.2523599 31.478821
46.671112 -5.7270389 35.521423
45.801628 -4.6067767 31.949808
42.962601 -3.5539417 31.363852
39.586037 -0.51721686 31.074697
39.258217 -3.2278886 31.145092
45.459827 -1.3983048 31.772814
42.080101 -2.9982126 31.046986
40.550842 -3.3776312 31.107227
46.417633 -2.112711 34.597027
40.325699 -3.8158953 30.69912
40.758739 -2.3270874 31.059132
42.009892 -5.2128358 31.240395
40.447773 1.7277426 30.811357
44.042442 -2.2232032 31.50058
52.002441 -0.0097158924 36.59449
52.547867 1.6754531 35.753571
42.34148 1.8055056 33.969742
42.013977 -3.5315137 31.190525
48.394745 -0.95446616 35.03167
45.922272 1.7331159 34.27319
52.51606 1.7583363 36.000507
37.500858 -6.2108302 32.199089
40.649647 -3.8647649 30.818123
39.232407 -2.727895 31.092884
44.392021 -2.8059702 31.291798
44.138359 1.716336 33.989872
41.756573 -2.4681904 31.141811
43.686493 1.6885501 31.80998
40.244186 -4.3451834 30.732037
38.981689 -4.8073955 31.299999
43.507275 1.7432246 32.333626
43.89344 2.2411795 32.485054
50.04015 0.28651196 35.373665
45.65678 -5.359848 34.034992
48.147793 -5.0547361 35.308754
41.655079 -5.7391953 31.203953
42.218369 2.2934628 38.221165
39.978146 3.1720433 46.004135
40.816551 -2.318362 30.955254
38.957748 -4.2930536 31.232105
45.831417 -6.9600558 34.497726
45.742561 -1.9408312 32.454887
40.734463 1.4753828 30.649576
41.181915 0.40779585 36.891945
43.877251 1.749648 32.406685
45.340263 -4.562603 31.893539
37.490582 -6.0248322 32.163925
44.57172 -2.2338409 31.202841
48.348282 -1.0507548 36.805046
40.622299 -3.8902988 30.848818
38.534992 -0.66234171 31.406069
39.474972 1.7671643 31.27459
38.685165 -0.75520027 31.206808
42.996101 -3.0190692 31.290756
43.954082 -3.6585977 31.928007
45.616665 -3.159049 31.478558
49.499939 1.5753293 35.239296
47.656731 1.7398077 34.864403
42.532406 -4.394465 30.997921
43.429779 -4.61692 31.460201
41.170353 -1.9455526 31.230587
45.110077 -4.1319103 32.225178
46.003414 -0.14977215 31.363058
39.610195 1.3696176 38.280289
44.71492 -5.4449897 31.467587
41.194122 0.42815793 36.885075
47.40847 -4.9972324 35.066498
48.225967 -1.1821073 34.990875
41.681252 -5.7465801 31.193592
39.257195 -3.2297375 31.140553
45.348404 -4.5543203 31.895149
40.856396 -5.3543911 31.188631
42.980534 -3.0169506 31.30286
45.716774 -2.8861451 31.623959
44.646931 -3.7287128 30.935997
41.671173 -3.530021 31.153803
43.691437 -4.5395384 31.563763
43.357117 -5.2133346 31.631607
42.27269 -2.1145539 31.322517
42.0825 -2.4821961 31.164932
47.61393 -6.6643391 33.75589
37.430859 0.19461066 32.355785
43.671345 -4.0496473 31.726835
45.249092 -5.9958196 32.204277
39.34103 1.7953342 31.439123
40.41571 -3.287369 30.659571
40.631676 1.4745249 30.83149
37.349285 0.051545054 32.359966
43.248894 2.3062029 32.959019
41.683483 -3.5142221 31.090107
48.044022 -0.047876891 35.90443
39.251858 -3.2297397 31.147585
42.986679 -5.1813674 31.341042
42.992378 -2.4185288 30.841179
41.704258 -3.5295999 31.15489
44.893669 -0.21406725 31.617702
48.082817 0.5950104 34.865524
45.283833 -1.6555148 31.928047
43.505177 2.2114906 32.304173
43.457184 -5.7075357 31.481709
43.587299 -2.9203205 30.989605
47.580624 1.761831 34.81279
40.773624 -5.4027424 31.297188
41.655403 -2.5416825 30.998125
41.764343 -2.0957146 31.143753
43.856117 -0.3120425 31.620512
40.037697 -1.5840548 30.961018
36.126793 -1.6131554 31.837822
47.378315 1.8611848 27.120975
42.974129 -3.565707 31.349522
41.686726 -4.0707397 31.156452
38.722977 -0.6899628 31.018032
42.037186 -4.6438165 31.1647
44.615612 -0.83788872 32.675949
47.38414 -5.0135145 34.982952
39.271244 -3.7350492 31.181255
38.97464 -4.793004 31.24795
39.172165 -2.2275534 31.044346
37.455311 -3.0024788 32.204147
39.724533 -5.6667452 31.249432
44.58728 -0.71371841 32.230957
37.268127 -3.3262777 32.469246
36.089062 -1.6686474 31.82724
37.418686 -2.9159908 32.222668
39.966034 -4.6070285 30.674812
39.794559 2.1899374 31.429005
40.842213 -2.725935 30.690977
40.813454 -4.2065229 30.386944
46.672935 -8.3929214 38.241127
43.354675 -2.6336446 31.356293
36.052631 -4.8455892 31.607059
45.472221 -0.27932596 33.355881
42.989349 -5.1959562 31.367336
37.496109 -3.2028604 32.167477
41.193588 -5.6845326 31.189972
37.492653 -0.16175169 32.105846
42.068958 -3.0074074 31.113468
43.793922 1.115968 37.334911
43.664413 -4.0087218 31.694899
45.300755 -4.4507294 31.759789
37.408737 1.7022707 32.368275
40.863194 -5.3498368 31.161827
50.066814 1.7231621 35.146233
43.70948 -5.1329298 31.644024
48.094982 1.7595984 34.861618
41.765324 -2.4739172 31.128944
43.340359 1.8011661 34.03484
48.232063 -1.1277686 34.863201
40.240791 2.2624781 37.252644
47.938248 -2.7967625 34.971493
46.700943 -1.3176014 34.554588
40.354179 1.7820897 30.895664
34.706978 -1.6140376 31.540461
41.990719 -5.7680473 31.265255
41.674618 -0.25589302 31.326298
40.78447 -0.16661903 31.227158
48.80397 0.025946144 37.321278
36.054306 -1.7880025 31.59148
34.69334 -1.7351983 31.436644
42.034954 -5.1787863 31.162577
41.666622 -5.7476611 31.210382
42.965561 -4.6556678 31.397156
34.715706 -4.7067595 31.477587
36.098282 -4.7288733 31.80574
41.718605 -2.9818473 31.103134
39.256596 -3.2262378 31.139099
40.347816 -3.8127489 30.644972
42.975815 -3.0289831 31.310022
42.016159 -4.6334605 31.181854
38.369293 1.0358868 36.237514
48.342724 -2.8174405 35.102886
36.068989 -4.6986933 31.778931
43.457981 -2.4948444 31.43375
37.643784 1.6504111 32.462372
40.884323 -4.8077826 31.228271
40.619835 -2.2548268 30.76642
40.194626 -4.8414621 30.742832
36.111446 -4.73136 31.865702
39.22702 -2.7273927 31.096428
35.998901 -1.8073964 31.645432
50.093758 -6.8577218 34.778923
41.667538 -5.1843233 31.220665
46.414104 -2.1112704 34.576748
38.556187 2.2093256 37.229752
37.712013 -7.0562105 32.178589
35.848545 3.190516 44.556892
43.012917 -2.5080118 31.246742
49.527107 1.0840225 35.190338
38.596512 -5.1279612 31.640663
40.41024 -3.2794383 30.664173
36.071903 -4.7450523 31.616077
40.079884 1.7544739 30.845518
46.680534 1.8561914 30.34708
44.561958 -0.726511 32.521233
37.41716 0.48251882 32.36274
43.801285 1.1169504 37.3148
48.424026 -2.8187561 35.126949
34.687614 -4.701509 31.51417
34.688179 -1.6539288 31.495613
42.017895 -3.5429132 31.199493
44.388336 -1.0790561 31.392159
44.147499 1.3298109 30.408993
45.943871 -0.16159512 34.253975
37.487961 -3.1258626 32.261726
36.043156 1.8041699 30.01193
44.656487 -1.3663111 31.064293
42.124844 0.72837961 37.550312
42.994949 -2.4982808 31.297483
43.415543 -4.6342678 31.483978
37.491661 -6.1949782 32.3596
41.694485 -4.6155162 31.159527
42.991287 -5.7630453 31.371948
42.993698 -3.5381637 31.292538
44.494797 -3.3068914 31.256474
39.784847 -5.3765702 31.105343
40.492729 -0.69754416 30.981977
38.839008 -2.2765164 31.024048
37.722664 -6.9862261 32.41188
42.994301 -5.761981 31.378679
40.724701 -2.7390277 31.038799
46.911049 -0.98107862 34.674881
46.452934 1.5418357 34.486832
44.635155 1.4985138 32.658089
45.857574 -2.8867033 31.86644
47.475037 -3.3745859 35.085529
40.791702 -0.17263868 31.092493
38.938007 -3.7888808 31.167765
39.309677 -4.2105613 31.206009
37.454956 -3.1324174 32.399632
44.366562 -2.7941778 31.248283
37.544224 1.5464272 32.462353
42.08709 -2.4790092 31.091955
39.318871 -4.7550316 31.2686
45.838654 -2.654669 31.937361
41.227184 -5.1380186 31.206432
46.571735 1.8393753 30.675077
41.173649 -6.2375216 31.18029
36.239792 1.385727 38.948914
38.727634 -0.68474525 31.004274
33.312767 -0.048632585 31.188324
45.894768 -0.042747464 34.387726
36.009956 -4.8241758 31.603397
45.834709 -2.7736328 31.988871
33.220093 -0.11409745 31.404325
42.973255 -3.5573955 31.359554
38.364243 1.0797631 36.214718
42.096466 -2.4826427 31.149416
44.399391 1.6496978 33.224968
39.333595 -0.53293759 31.638725
44.362278 1.5381637 32.328842
39.483356 -0.56133205 31.192045
45.909313 -0.1204156 34.285702
44.302578 1.5529513 32.448803
34.698414 -4.6730156 31.490311
42.957767 -4.6704144 31.393795
43.676487 -4.0105276 31.684656
35.878365 -4.8658662 31.674236
45.893669 0.4210031 34.149281
40.506649 -2.763216 30.657238
39.646072 1.3652971 38.06485
40.405205 -3.2836661 30.665318
42.984142 -5.2018862 31.400162
43.285774 0.986817 27.00387
43.395607 1.4964197 31.522736
46.745739 -5.5700688 34.765781
40.921345 -3.7449574 31.412933
42.995003 -5.8018751 31.475464
39.797077 -5.4553585 31.280731
43.403515 -0.29605991 37.475697
38.835289 -2.2659833 30.98794
37.412937 0.015949123 32.396519
40.619209 -4.3544741 30.658318
44.243717 -0.16140005 31.319622
42.613544 -0.47838485 31.669914
37.867981 1.7871606 33.923626
35.787167 1.7881216 27.368505
43.683033 -5.1032114 31.540092
44.752792 -1.3945633 31.740871
44.259483 -0.15887535 31.652308
41.027546 3.0903628 45.26865
34.692162 -1.7443585 31.441368
46.952419 -0.92228264 34.739475
38.633636 -1.4809412 31.164333
33.317875 -3.1321654 31.195633
34.881283 -4.824192 31.341644
33.221416 -6.3102493 31.404308
40.841656 -5.8805294 31.139915
44.590508 -0.97720021 33.391575
40.820549 -0.19615835 31.671654
42.064148 -4.0590353 31.075722
43.341049 -0.31493151 31.261028
42.962784 -2.21539 31.305313
38.911015 -3.2936003 31.154846
41.211853 -5.1398916 31.230167
43.400879 -4.0617776 31.43903
41.716938 -4.0614023 31.109631
42.991161 -3.0066872 31.256432
41.700397 -4.6157146 31.171532
37.411037 2.776809 41.616318
45.785999 -1.4266667 32.51228
31.841084 -1.1704414 31.196558
32.112061 -1.7210448 31.253761
31.568956 -2.9559422 31.074348
31.351215 -1.7095909 30.97986
31.680042 -5.2298679 31.163054
31.61767 -1.7000642 31.098537
32.123638 -3.3777072 31.233225
32.345901 1.6802834 30.91898
30.704834 1.670053 31.565418
43.80344 1.1464812 37.24728
31.341562 -1.6645366 30.97934
31.96637 -2.4414144 31.243587
31.858639 -1.1501731 30.962349
32.103577 -1.7656066 31.215563
33.309685 -3.0693839 31.108521
37.436073 -0.018670186 32.391705
40.689999 -0.0039500557 31.104603
32.329285 0.4252772 30.931356
32.134903 -0.83098722 31.163605
36.035637 1.7939221 30.002026
32.811668 1.6668451 31.398726
42.970543 -4.102622 31.372355
32.126072 -3.9657795 31.209572
32.376781 0.808918 30.859619
39.765678 -5.5382104 31.242748
32.323212 0.40879524 30.91774
31.547155 -1.665477 31.132002
42.981411 -4.0744357 31.246552
43.698826 -4.5876112 31.693163
45.394066 1.4257348 32.065083
32.322865 1.6207588 30.885771
31.981728 -3.3901336 31.26244
31.994244 -1.6460903 31.054989
32.113186 -4.0136318 31.203882
32.352402 0.8131671 30.835676
33.324306 -0.010490753 31.164249
32.309006 0.38999826 30.891037
33.32597 0.018812492 31.18417
35.766426 1.796663 27.406307
32.375107 0.47549114 30.934221
34.163296 -0.067954436 31.37043
33.321808 -0.068430156 31.186647
35.787823 1.8021874 27.403301
32.174049 -3.9648569 31.196007
31.876701 -2.9710219 31.202587
33.309139 -6.100811 31.141645
38.867867 -2.7870932 31.081787
42.024311 -5.1733184 31.143103
32.838837 1.64888 31.107893
39.042 -5.3051538 31.342834
41.202564 -5.6867166 31.185253
41.546173 -0.33187807 31.499535
44.579727 -3.8099852 31.3111
29.169323 2.2957485 36.311344
34.703766 -4.7855825 31.414473
39.232323 -2.7311709 31.061239
43.491524 -2.3186791 31.420151
40.551056 -0.90792167 30.724613
41.191174 -5.6029749 31.00235
42.979298 -2.0679812 31.187473
42.962151 -4.5551677 31.086206
42.16217 1.5686812 31.691496
43.783806 1.1389662 37.38451
42.094059 1.5633429 31.832146
44.198563 1.2126691 29.173668
30.899992 -1.2591066 30.823193
30.523417 -1.5011008 30.622952
30.599985 -1.801002 30.733082
42.629112 -6.007844 31.334705
38.474407 0.78703016 36.396194
33.091122 1.6407878 30.815866
31.225582 -2.8694062 30.973774
41.784729 1.5124443 31.255455
31.941704 -3.6785326 31.267719
31.658436 -5.2820706 31.132174
30.895613 -1.6301713 30.927401
31.241455 -1.7080216 31.49157
42.090034 0.81491005 37.59819
30.906734 0.10343455 30.911373
43.360634 -0.27938005 38.142899
31.241884 -0.28349683 30.887909
31.163654 -3.083792 31.125872
43.576385 -0.20924821 35.4557
31.545822 -3.6953263 31.175079
31.983532 -2.6184745 31.264668
32.308994 0.86409277 30.853992
31.966732 -0.86253762 31.264706
32.042881 -3.4961567 31.112804
33.336952 1.7207534 31.219654
31.429234 -3.3216522 31.116997
31.920666 -1.5360658 31.274918
35.785282 1.8060389 27.421465
32.167786 -2.6878498 31.152874
32.126408 -2.6873217 31.041771
40.579144 -4.889873 30.643635
41.67667 -0.29550937 31.05217
32.045628 -0.77478302 30.994881
42.041397 -2.9971089 31.180641
34.850323 -1.7973516 31.349998
37.823669 2.8041098 42.509506
39.238873 2.1949246 37.031754
33.348598 -3.0724261 31.000252
35.783039 1.7967671 27.392282
33.330414 -3.1603239 31.239243
42.541775 -0.32049114 31.547508
35.741734 -0.22436592 31.783609
40.475544 -5.4627361 30.752695
36.097492 -6.1125779 31.84753
40.967678 1.4094832 30.316463
44.599232 -0.20541626 34.832962
44.582993 -3.8002143 31.291058
31.281792 -0.20793483 30.911131
42.427807 1.4336064 30.677952
38.874119 -2.7899666 31.110439
30.90008 -1.2638326 30.808128
44.183887 -0.22052564 31.718519
31.411495 -5.0849495 30.627171
42.963482 -3.0139408 31.269421
31.359158 -1.6619188 31.009869
30.766134 -2.1227114 30.893692
30.988338 -2.5689454 30.618256
30.6423 1.5564257 31.61834
32.389812 0.7898739 30.827023
32.206871 -0.91745877 30.990696
30.568182 1.5566833 31.629267
33.309559 -6.1587191 31.222582
30.953978 0.14939584 30.878857
37.8619 -0.14926524 25.985619
30.753805 -1.9849794 30.728256
39.308872 -4.7373061 31.208405
31.406038 -1.6569704 31.027912
37.64819 1.323328 33.053215
40.165905 2.9374242 43.904972
31.496429 -2.4208925 31.023342
43.014305 -5.2196007 31.42429
40.889889 3.0729074 44.814522
40.179321 -4.8615875 30.748917
34.568539 -4.6179171 31.686481
42.968147 -3.5252914 31.194735
35.616421 -0.086799562 31.896448
38.358017 1.0126485 36.257702
40.59285 2.0800228 30.859943
42.330864 1.4632699 30.647562
41.219543 -5.0747633 31.009537
40.280663 1.6653206 31.040781
39.578804 -6.5577765 32.748886
42.978878 -4.6312189 31.365461
40.857101 -5.3452806 31.118107
30.744198 -5.3445101 30.133141
39.617538 -5.9365916 31.791477
40.939293 -3.2143285 31.416248
30.942715 -2.6126266 30.76248
32.730396 1.6735194 30.809731
30.034838 -5.8842669 31.532185
33.257645 -1.0846286 31.139465
43.789078 1.1034982 37.454525
38.935192 -3.7943096 31.162785
40.978012 -2.6816702 31.363827
42.976246 -4.0988021 31.346943
31.003925 -2.4174654 30.821018
39.031235 -5.3318377 31.371544
30.922516 -1.6652035 30.857906
40.672424 -3.8748326 30.816452
31.745911 -3.036006 31.06916
40.850876 -5.8606935 31.10631
42.983177 -4.6052413 31.209301
39.680458 -5.8625813 32.651665
30.979847 -1.5205731 30.877476
39.663101 -5.7206941 31.323837
29.506433 -2.8915734 30.092529
32.453476 -6.9523001 30.838158
37.699223 -2.4519446 32.58522
43.003853 -5.208077 31.390141
29.994421 -0.084659979 30.589066
30.202065 0.52042753 30.420866
30.482588 -0.08141797 30.713205
39.538784 -6.3022304 31.597534
29.263897 -0.27647346 30.565208
35.128338 1.8211673 29.945549
32.505299 -6.793396 30.841112
30.480751 -0.086774901 30.689993
31.88402 -1.660459 31.079969
33.324188 1.6927933 31.195007
40.962368 -2.6909199 31.41902
30.748959 -5.3553057 30.193195
31.721962 -2.6778998 31.953699
29.689137 1.7298777 31.423458
39.815868 1.5177178 31.376213
29.761292 -0.25837216 30.538771
29.578981 -1.4050615 30.328278
30.050247 -0.29715595 30.042091
29.661016 -2.2410572 30.431965
30.889008 -1.7082965 30.937243
40.713806 -0.38363203 31.018393
29.912991 -1.7128346 30.556034
31.962112 -0.80349058 31.095676
31.95628 -0.95053309 31.330072
42.346859 -2.5863483 31.238235
30.321262 -5.626204 30.921158
30.621449 1.5271518 31.542702
30.952122 -0.00078741461 30.803366
31.302464 -0.39278597 30.758572
29.620174 -2.3843365 30.59053
29.85973 -0.25806829 30.596813
31.953459 -1.5141863 31.240128
41.336327 -2.4515822 31.294048
41.24221 -4.014823 31.17231
31.957539 -3.3266399 31.255821
31.71146 -2.8699682 31.152582
29.541222 -1.3975551 30.466497
30.861992 -2.0905867 30.860729
31.763214 -2.4097238 30.57468
31.459938 -3.3347363 31.079407
31.963205 -3.4704874 30.913311
30.517952 -1.86805 30.762053
31.848179 -3.0055382 31.170044
29.996489 -1.6984532 30.508966
31.797226 -1.174273 31.158085
30.44595 -1.6314198 30.606499
31.004444 -2.6148832 30.763321
31.447769 -1.6707557 30.999508
31.699375 -3.0846121 31.145508
40.263138 -4.3176026 30.682325
30.730156 1.48641 31.58185
30.662571 -0.48141119 30.851025
31.491728 -3.4553232 31.187914
31.214321 -0.24854816 30.917313
31.976852 -2.7886808 31.184034
31.093378 -2.0940611 30.852875
31.230167 -2.0612452 30.851442
43.590008 -0.32820642 31.709057
39.779507 2.5214944 39.742973
31.339039 -0.73879153 30.94651
30.955616 0.15258667 30.862293
29.526308 -1.0553527 29.689886
30.774647 -2.5020411 30.892649
28.178112 -4.1125193 30.989918
28.145107 -4.1173115 31.033258
29.342293 0.31471029 29.373686
29.186773 -1.5039752 29.769056
30.952938 1.7732452 27.836155
30.559479 -4.7207637 29.950233
29.900759 -1.8401654 30.536247
28.118963 -4.1186137 31.06879
31.050985 -0.96935332 30.848877
29.235798 0.63698328 30.132408
29.419996 -3.0060852 29.967617
33.304024 -0.029304288 31.195677
40.196148 1.5219274 31.432968
30.353453 -0.36191955 30.202366
30.633764 -4.6490712 29.841375
40.694088 -0.027037542 31.302292
40.914482 -3.6829827 31.076279
29.540981 -0.33396155 29.180565
30.881845 0.10597404 30.952427
31.03615 -0.93480104 30.839901
29.776093 0.31897497 29.28293
29.812639 -1.6843674 30.665998
29.924831 -1.8114311 30.49934
31.69141 -1.1733742 31.108456
40.046196 -1.6952389 31.029625
39.478706 1.503395 31.561153
29.799057 -0.26983315 30.444471
29.527889 -1.0324049 29.698311
37.676414 -0.097809866 32.716515
32.110352 -1.7147316 31.234915
42.574844 -4.3368535 31.351543
29.448547 -2.8965282 30.129486
30.003794 -0.075585321 30.585781
31.309582 -0.33318067 30.664703
41.006355 -2.586926 31.519009
29.813471 -0.28759128 30.473404
31.114006 -2.552063 30.917049
31.264189 -2.9578648 30.970406
31.904961 -1.1395603 30.815407
30.830521 -2.594414 30.823374
43.610538 0.33453152 37.505142
39.334167 -3.4818645 31.194614
31.466131 -1.531971 31.041237
33.159584 1.7101393 31.649834
42.024986 1.43397 30.666523
40.535053 -0.91798484 30.999973
40.17041 2.4162743 39.362907
31.850214 -1.1696188 31.21883
30.524574 -4.7590833 29.997587
31.375664 -2.9371276 31.025776
32.137627 -2.5087225 31.25453
40.330116 -3.7918129 30.627375
37.511421 -0.027312357 32.308804
40.267216 -3.4185405 30.634233
41.22908 -4.5886459 31.214367
31.07243 -1.6536334 30.508461
39.869347 -5.0819635 31.046066
40.838936 -5.8655267 31.115269
29.911755 1.6665603 31.164753
39.854568 -5.1352401 31.147121
32.227398 0.46840894 31.178675
39.865692 -5.2203135 31.323685
39.735207 -4.8580141 29.986397
38.946617 -0.61363101 36.34877
29.333086 -1.8124758 30.621653
31.430836 -0.92506826 31.003643
39.289829 1.5354457 31.59281
39.277081 1.5457457 31.596924
41.518749 0.95175862 36.87484
32.124535 -0.75773329 31.179876
31.657139 -1.2388303 31.032438
41.315628 -2.4521127 31.260433
39.233379 1.7277608 31.983202
29.182358 0.70112705 30.157509
32.37867 0.44818383 30.907196
40.034447 -1.6516516 30.927286
30.591324 -4.6633024 29.930937
29.422535 -1.730895 29.920197
29.527573 -1.4011699 30.418159
29.205017 -2.9097223 30.392406
29.097878 -1.8786489 30.175842
30.157921 -0.3744179 30.662546
30.230673 -1.309243 30.593315
39.32666 -3.9968905 31.479935
31.998375 -1.6548616 31.117422
40.926544 -3.746335 31.388409
30.358572 -0.21921113 30.642982
30.95648 1.79866 27.974977
41.227585 -4.5682058 31.171618
38.640041 -0.72205722 31.373531
30.752439 -2.0068486 30.448027
37.183174 -1.1190711 32.0644
31.50646 -5.32476 31.012573
30.477655 -0.07496357 30.720589
30.978928 -2.4333553 30.8526
30.949976 -2.7367492 30.860477
41.641464 -0.37641495 31.527
30.92709 -2.8019879 30.906546
31.513376 -3.3711531 31.08305
40.279449 1.5394269 31.236019
27.852757 1.4107472 29.399113
31.567463 -5.3767514 31.284405
31.223982 -0.21941893 30.846605
27.855698 -2.3527291 29.628895
27.767395 0.5699532 29.633118
29.322437 0.34001607 29.41188
27.828182 1.1385131 29.652122
30.952017 1.7679212 27.809143
28.197258 0.78419924 29.943336
27.830235 1.1448835 29.632921
28.19817 0.78026092 29.950933
40.091583 1.7495929 30.727978
30.959398 -1.5367794 30.887409
31.390079 -2.82042 31.176384
28.10528 1.7032113 30.359154
38.087879 -4.3029389 35.940163
28.73774 -1.4573175 30.232147
31.712269 -2.882488 31.134214
30.165581 -4.3783832 29.765686
27.796513 -2.4067061 29.744209
28.173571 1.6341777 30.276909
30.001942 -0.095955208 30.566822
29.084265 -0.48172516 29.59079
37.174805 -1.1254977 32.078552
38.857948 -0.64098597 35.198257
29.137112 0.36969063 29.458456
28.211575 0.8147341 30.008986
33.338112 -6.0928001 31.113548
29.186831 -1.9194454 30.001472
28.19289 -4.3556404 31.493549
28.146103 1.6261686 30.380228
29.195623 0.30607519 29.22398
41.889503 -0.26472127 31.213799
32.115578 -0.78524375 31.221386
31.160847 -2.5059776 30.893814
30.786409 -2.0300241 30.367289
38.41111 0.70680368 36.560863
29.201002 0.36783028 29.387112
28.022079 -4.2978053 31.115032
29.332123 -0.24606632 29.431572
39.160072 1.6933708 32.333313
39.729912 -0.89934438 31.178307
31.246479 -2.0073671 30.972853
30.705061 -0.4842633 30.731499
40.406158 2.4471588 33.165535
31.868343 -2.0588205 30.96594
30.891283 0.070410855 30.876202
30.616047 -2.0766337 30.649029
40.364571 1.768482 30.833166
33.310257 -3.1495242 31.204414
35.444931 -3.1030848 31.819143
29.512959 -0.26746544 30.156881
31.84086 -2.0578961 31.287769
29.450703 -1.7153351 29.975626
39.762741 -0.97394359 31.087116
27.872189 1.7236041 30.105112
40.473763 -1.7935009 30.673752
27.844706 1.4124657 29.410721
30.401545 -0.76767445 31.141705
29.356985 -3.1117435 30.029051
27.854591 1.3948023 29.384991
27.822063 1.1476874 29.632711
27.754652 -4.3608866 28.305531
28.35684 -4.7387438 27.546257
27.719769 -2.2807944 29.610981
27.812675 -2.4123495 29.687618
27.762955 1.5140088 29.226553
27.772875 -0.153806 29.348068
40.239532 2.1560555 31.31015
27.520294 1.5361781 29.791279
27.804203 1.1934317 29.654278
27.841152 2.3806958 29.596603
28.103863 -6.4889774 29.842031
40.218262 1.5169086 31.138405
27.824518 -4.2716098 28.910126
27.825716 2.3823686 29.606199
28.93354 -0.55615258 29.79776
25.537628 -0.12629104 32.358738
27.843071 2.3502448 29.545458
27.820972 -2.4694116 29.43185
27.778221 1.2063799 29.696045
29.497068 -1.4885113 30.136221
31.726982 -2.8618474 31.147707
29.03767 -0.46569085 29.651842
30.613979 -2.2543771 30.674995
28.193235 0.42429611 29.977509
29.585415 -0.74689746 30.190971
31.913952 -2.0923922 31.06472
27.819183 2.3972254 29.651855
38.83717 -2.2664518 30.87676
39.806046 1.7587949 31.566917
30.023834 1.7449199 31.455126
30.064182 -1.7047613 30.503231
29.720457 -0.81574559 29.989506
26.472446 2.3204155 34.876835
41.226498 -4.008606 31.22134
30.019634 -1.7000829 30.487898
40.462791 2.463428 33.239475
30.489403 -1.6400563 30.595827
37.292206 1.7138534 32.252876
31.587605 -2.4914021 30.874567
31.40251 -2.0715427 31.003662
31.378372 -2.1153831 31.011658
34.652954 -1.6593699 31.597424
40.254063 0.86028922 40.454361
40.113091 1.1968961 40.049343
28.11274 -4.4717436 31.307249
38.58746 -5.0074768 32.226532
40.100803 1.1914008 39.880913
28.662296 -4.6681066 26.806297
38.437698 -1.9117409 32.877464
29.650776 -2.1734669 30.48061
28.028458 -4.4068379 31.110249
27.940836 -4.1832552 28.690987
27.76152 -4.4166584 28.312063
28.318848 -6.4426417 28.294916
31.399754 -0.2468496 30.387302
26.778543 -3.4938977 30.289314
29.841211 -0.73218936 31.096615
38.333694 1.0691757 36.278645
31.860725 -1.8634772 31.554298
32.56411 -6.5438595 30.847921
28.102009 -4.0140376 31.019838
27.887545 -2.4576149 29.549328
28.32082 -1.4256752 30.847
31.964891 -2.6096365 31.298481
31.92277 -3.474803 31.101593
29.630249 -1.5547633 30.020638
32.460342 2.4496822 32.193241
28.716991 -1.4438984 30.260889
31.073605 -3.97702 30.186129
35.839417 1.4598782 32.221684
38.940662 -4.2839284 31.149055
31.245573 -1.9770503 30.914385
29.468822 -1.0275021 29.840136
32.087624 -0.80930543 31.059269
27.989786 -4.634593 28.743595
28.900658 -3.321919 30.96933
29.040194 -0.4512248 30.278927
29.803812 -0.6946885 31.09766
35.802494 -0.084352046 31.423973
30.700686 1.5188217 31.670923
27.315048 -4.3227139 26.123661
26.967976 -4.4579201 28.274843
29.875986 -0.7161054 30.791889
28.356041 -5.4117546 27.000183
29.48172 -1.7166996 29.813534
28.311325 -4.4515224 26.557068
32.102314 -1.6776597 31.175591
28.260628 -4.8651633 27.450756
28.250711 -5.5021076 27.145374
28.543335 -3.4830718 30.329332
27.121298 1.7159674 30.967545
27.14994 -4.3485432 28.039433
27.949781 -4.5756235 27.740984
38.430943 -1.8296732 32.544933
38.71051 -5.9039598 31.926577
31.923294 -3.6931448 31.249218
31.073116 -3.0279536 30.896194
35.011261 -4.867775 31.507435
28.251904 0.3534472 29.885014
31.321148 0.16008216 31.032831
28.461128 -1.4049263 30.206699
31.58703 -2.1019154 31.028759
31.101383 -2.1414394 31.135918
29.995955 -2.8382421 31.211475
29.908667 -1.8477862 30.505486
28.482979 -1.3934089 30.188354
38.522984 -0.71674514 32.461975
29.375612 0.34820586 29.329319
30.464268 -0.8072052 30.997498
29.069511 -1.2824248 29.842182
27.82513 -4.063724 24.113911
28.46003 -1.3965566 30.210169
27.7556 0.57003492 29.623028
28.691753 -0.67077708 29.986803
30.456654 -0.77920723 31.011524
28.464659 -1.3777016 30.221195
34.879318 -1.8124948 31.410942
27.366901 -4.282949 26.037689
29.130871 0.33980262 29.882328
26.784697 -3.5298347 30.293066
20.95129 -0.97472101 37.358521
28.127129 -4.1205211 30.892014
27.885969 -4.0088058 24.035337
27.453522 -2.1513119 24.763014
27.675968 -4.3444643 28.076334
29.099123 1.7924569 24.283295
29.906923 -0.67258823 30.631075
27.032433 -4.4191327 28.214012
29.691038 -2.2535725 30.38155
31.726028 -3.1499763 31.055784
27.814381 -3.0239954 29.364576
37.692513 -4.5200896 32.416805
30.367414 -1.6547434 30.646992
28.250267 0.38585109 29.91774
29.726612 -1.4501209 29.946693
27.816515 -0.23240265 29.749802
35.812279 -1.4821961 31.751728
31.541687 -4.9181075 30.40678
31.825933 -3.3861187 31.17123
35.862328 -6.1662979 31.908701
28.64562 1.6545837 22.375572
27.559233 -2.3500302 24.506311
27.833233 2.3986897 29.618229
27.722647 -0.20977628 29.616766
27.656006 1.5631149 29.498186
32.472084 1.6854794 30.891415
28.675634 -4.6635633 26.82766
30.366114 0.53439093 30.516685
31.854649 -1.7485268 31.208239
28.181881 -4.628315 27.00943
27.51421 -2.3524051 24.562006
29.522682 -0.66650599 30.440828
28.628372 2.2250021 22.423119
26.86611 -3.4579349 24.37405
29.724117 -1.0236908 30.170889
28.208233 -4.6288643 26.982544
27.759495 -4.368094 28.176701
29.050308 -0.48447454 29.741314
29.696291 -1.4913096 29.811296
23.493994 -1.334653 36.663727
26.883957 -3.4427717 24.316978
27.578115 -2.4075859 24.285656
27.679272 -3.17872 24.002697
18.794926 1.5126266 34.028271
30.09963 1.4611113 29.548674
26.675426 -3.4578121 24.640646
27.026531 -4.4293203 28.254166
28.600168 1.6351476 22.509176
27.188692 -3.0933204 24.511051
31.411167 -1.6456367 30.782576
30.1959 -4.440887 29.804192
28.506275 1.7547489 23.138477
28.43721 1.7008139 23.004204
27.446518 -4.2482738 25.946636
27.065382 -3.3545647 24.752701
26.571226 -4.3450284 27.783701
29.255943 -0.62711978 29.74873
29.267246 -6.8966937 29.604891
31.592087 -5.3731127 31.2883
22.403309 1.5780351 36.895664
31.708078 -6.0248289 31.017193
27.413139 -4.2544708 25.925007
28.184967 1.7296005 29.716377
30.186131 -1.1489127 30.726244
34.728657 -1.7088561 31.575472
29.67123 -1.4692639 30.069504
37.590252 1.7829614 32.677521
35.26405 -6.2238503 31.947823
22.956274 -0.17913294 37.499458
28.203581 0.43420911 29.929335
30.996124 1.7929882 27.881834
27.756178 -4.4985352 22.90246
30.776833 -0.73378468 31.597528
28.633209 2.2253418 22.401257
27.192221 -2.9712703 22.556187
28.820131 1.6117723 23.058233
18.702753 1.5564276 34.111446
29.279348 -5.2403965 30.669565
28.734406 2.2903297 22.49728
18.485369 2.3322854 34.076431
32.748341 1.5849144 30.509949
27.188131 -2.9629455 22.558519
27.359674 -4.3162451 28.44882
29.237621 -1.2062843 29.413342
30.44199 -0.79082066 31.181381
27.188951 -2.9813781 22.600765
27.20343 -2.9754653 22.586214
32.056831 -1.6769797 31.143686
29.418524 -1.8251073 29.780275
27.152224 -3.3007898 24.456772
27.861916 -2.4682336 29.375767
27.568312 -3.2100627 24.148087
27.241184 -2.9632812 22.560623
32.576614 -7.0890255 30.925913
29.017227 1.5951217 22.523361
31.35054 -5.0969706 30.174095
26.977345 -2.279109 24.166389
28.889889 1.7320361 30.045462
31.062386 -2.9839194 30.927526
30.528522 0.083969831 30.741911
22.936844 -0.23007281 37.462334
27.04871 -2.2486355 24.057255
28.209726 0.87652093 30.139553
28.754187 1.6177664 23.629955
30.575397 -0.44646457 31.169262
28.266487 -3.3205149 30.327845
29.195498 -2.8844633 30.18679
30.717884 -2.3267076 30.755453
36.464874 -3.0526803 31.968281
31.695236 -5.1615529 31.078377
34.061943 -6.1676865 31.553953
34.967262 -3.041224 31.373594
28.503826 -4.4624434 23.008598
29.930466 1.8377067 21.746073
26.783714 -2.8209651 22.144224
30.877323 -1.2185633 30.549824
27.512058 -2.1289632 24.705
27.063105 -2.2522655 24.06002
26.768599 -2.8227897 22.130554
26.61874 -2.7567995 21.597645
29.232826 1.5111678 22.671728
30.992958 -2.78862 30.848894
31.600269 -1.8388662 31.16477
31.990377 -2.4172397 31.168922
19.340225 -3.6954432 32.870583
28.229046 -4.319314 30.710421
29.425182 -3.1260457 29.958448
32.745239 1.6787405 31.000999
27.856874 -2.3275731 29.52486
21.261963 -0.67354608 37.04599
18.62628 -0.014527924 34.162083
29.405422 -3.1083558 29.914814
27.745668 -4.3396015 28.113365
33.379002 1.654587 31.123819
27.002178 -4.4523859 28.011627
26.788404 -3.1459332 24.515314
31.883919 -0.78170025 31.350298
22.863512 -0.30479944 37.392139
30.810822 -0.75602126 31.51199
31.980095 -3.3259032 31.303663
32.096653 -1.6949183 31.490126
32.115204 -1.7598059 31.35294
31.197151 -3.1902666 30.940994
32.123737 -3.4037209 31.311731
31.628796 -3.4044585 31.12833
30.927166 -2.0571568 30.786989
31.248154 -2.9610751 31.188698
20.262995 1.4336091 28.017845
32.081333 -0.79173946 31.205887
27.693218 0.64541769 29.620403
30.354797 -1.5898571 30.650654
32.132217 -1.7065761 31.20863
23.022923 -0.71982533 37.556305
20.430977 -0.19147292 28.23835
28.690838 -1.322909 30.134718
26.812492 -3.4422879 30.19981
27.735815 -4.4256015 28.361717
27.793922 -3.0208638 29.4039
20.328016 0.69473952 28.32634
33.14315 1.7775303 31.212587
30.855543 -0.74917585 30.854885
27.55175 -2.3778751 24.472296
20.30447 -2.3491437 28.370314
26.587049 -2.7853131 21.676178
32.035229 -0.77271646 31.196449
27.906998 -2.1833389 29.624409
31.306522 -0.39351517 30.954496
22.47002 -4.2446842 26.893339
26.826004 -3.1314816 24.508352
29.738047 -0.26717955 30.491907
28.93866 -0.58609706 30.326668
28.304821 -4.5771494 27.890503
27.727585 -2.1690693 30.219831
29.531534 0.17992824 30.393185
29.002266 -3.3204463 30.560942
28.153639 1.670265 30.163044
18.92152 -3.8357472 33.759975
29.378946 -5.4065628 30.977594
30.861017 -1.6611189 30.7794
28.100811 -4.4844632 26.505451
31.52573 -0.68247736 31.506178
23.453016 1.4384694 36.635662
29.48431 -2.7674482 30.020363
31.497366 -0.66937178 31.279423
27.863047 1.3924794 29.368992
18.74213 -3.90242 33.964012
29.240013 0.35343462 29.417362
34.847248 -4.7833982 31.465996
26.851664 -3.4704428 24.423622
18.915798 -4.3618302 33.752892
31.102135 -3.0694137 30.990934
26.996246 -2.2893004 24.273838
30.835732 -2.6781397 30.785971
31.225241 -2.8989182 30.950077
30.359404 -0.36885425 30.740879
20.199928 1.1753057 28.230793
28.366859 -5.390152 26.9762
19.795176 -0.11520769 27.877621
29.288486 1.831022 22.676811
28.919243 -3.2553837 30.799723
30.302956 1.786675 26.310131
19.438213 -4.2216692 32.55463
20.268515 1.4250475 27.999041
19.782017 -0.11768304 27.896765
22.566296 -4.1953797 26.678171
26.713791 -3.7859762 21.528408
21.61607 -4.3715577 27.18082
18.550842 -4.4531913 34.016209
20.743145 -1.277383 36.519199
20.223156 1.4018555 28.061142
20.182262 1.1924436 28.272533
28.658693 2.2044096 22.34935
28.358639 -5.4576979 27.042393
29.08724 -0.50174123 29.479616
20.186007 1.2020948 28.208233
29.033077 -0.51488143 29.813452
19.723633 -0.17436974 27.906847
28.49613 -1.3749025 30.25894
27.02227 -2.2918746 24.213961
28.30912 -4.911818 27.416985
30.276768 0.50144064 30.132521
32.150574 0.1817919 31.008537
18.844669 -0.042202361 33.938175
28.597986 -1.3341182 29.853868
20.369204 -2.2980266 28.342438
28.624651 1.680809 22.468143
30.335526 -0.37790209 30.831787
34.407333 0.80455494 31.983757
30.087681 -0.35108 30.525484
30.981285 -2.7888088 30.862831
34.368786 -5.8984289 30.76862
31.549036 -5.0622587 30.886288
29.788149 -1.0087852 30.022028
23.663818 1.7686341 27.250908
27.669012 -4.3468771 28.023228
29.014229 0.30075297 30.176807
28.721752 -5.9122629 27.522451
31.18663 -0.18646684 31.400055
29.103155 -1.6904197 30.107584
24.307011 -3.355618 21.380108
24.283726 -3.37287 21.423172
31.461058 -2.418189 30.784958
24.319992 -3.359509 21.336412
28.991491 1.5974784 22.443501
27.011988 -3.4103968 24.830944
32.115654 0.14357758 31.923468
24.225634 -3.381969 21.460564
31.780884 -1.3222754 30.952057
29.863949 -1.7873833 30.123466
30.952539 -2.7799046 30.872972
29.479483 0.34638971 29.923073
22.425978 1.5815498 37.128899
30.966227 -4.3037853 30.046219
20.342815 1.248826 28.211508
31.341105 -0.3595607 31.312609
22.4613 -1.2725829 37.355438
27.843243 -2.2372653 29.830847
31.561424 -1.6187661 31.125675
29.786367 1.74225 31.471291
24.181662 -1.1953746 20.603691
28.920515 -3.2334554 30.861244
24.279072 -3.7663178 21.13541
24.170948 -2.8249998 20.779362
29.645655 -4.6991372 24.029106
20.251448 1.4133894 28.018978
29.432461 1.78962 24.709272
27.839264 1.7975619 21.758854
24.31078 -2.8565397 21.664131
28.788185 2.2111101 22.1824
19.756109 -0.15000257 27.850113
28.244896 -3.2314146 29.503578
28.96735 1.5842776 22.398243
29.243774 1.9139547 22.987539
19.721294 -0.19510195 27.841415
31.319611 -3.3883157 31.055088
28.019258 -4.7170668 23.499222
29.103926 -1.6975937 30.09384
20.616844 -1.2551427 37.002262
31.729553 -1.1448102 30.78931
20.173685 2.4118762 28.273766
24.365105 -1.2799835 21.386976
20.272903 2.3843093 28.077509
27.878899 -3.7009263 24.041286
24.295454 -3.7293413 21.10191
31.474213 -2.5459027 30.986197
29.151176 -0.3577666 29.667206
30.201218 -0.37751991 30.664532
30.251482 -4.5812016 30.309704
32.020897 0.27155086 31.273977
29.024063 2.2188139 22.444544
31.972298 -2.7950287 31.282236
28.749985 1.8539302 22.518707
32.155529 -4.0185833 31.444763
31.870174 -2.592298 31.125879
29.009237 2.2062447 22.489609
29.090191 0.40076381 29.847946
23.03661 1.6272118 28.041321
20.050179 1.0496626 36.242519
30.506964 -1.5133636 30.635876
21.319773 -0.67258567 36.971039
20.598124 -1.2897152 36.748169
30.551521 0.098758951 30.755224
31.475941 -1.5305731 31.010075
31.235882 -2.8539884 30.944271
27.758793 -2.0614133 29.568981
28.8612 1.6476096 22.423515
29.030544 -0.91191167 29.920616
24.103022 -3.3684471 20.634329
24.192362 -1.1959487 20.563778
24.157673 -2.8388906 20.790745
28.935263 -3.3170593 30.855009
31.484194 -2.5189595 30.913948
28.219223 0.39843634 29.989748
28.337833 -5.3881989 28.77132
31.37368 -2.5326684 30.400558
29.784168 -1.7031946 29.80077
30.840557 -5.5366096 30.836624
19.751183 -0.22052705 27.730618
28.271057 -4.8965631 28.972115
31.500027 -3.3413138 31.244358
21.907347 -4.4996438 27.771851
24.115658 -2.8649094 20.92745
20.687992 1.4095812 25.535524
20.954052 -0.82729524 37.094376
27.847969 1.7898347 21.759527
21.707411 1.7457272 29.524448
29.315367 -3.1401184 30.463774
19.717188 2.2210445 33.691269
31.137163 -0.48466116 30.838423
20.49094 1.4378542 25.785789
21.794075 1.7285568 29.322577
24.171604 -2.7253547 21.979149
31.851559 -1.6978933 31.16147
29.103851 -1.8651161 30.137157
29.569101 -1.3093625 30.890163
22.797215 -4.2843523 29.472437
30.162771 -4.3667345 29.787218
30.054607 0.069407262 30.605103
30.081547 0.041144118 30.596863
30.360033 -0.74275047 30.600372
24.274891 -2.8824444 21.735678
30.674416 -4.6966968 30.021877
27.879086 -3.6967449 23.993534
24.299347 -2.8795958 21.70528
30.052492 0.049823076 30.376926
23.902451 -2.3623886 20.312033
31.165482 -0.49036646 30.848751
28.257849 0.80292654 29.464178
26.730959 -3.7711909 21.532438
28.525204 0.401261 30.203796
28.998856 -0.51628596 29.816593
27.782022 1.7832534 21.728849
29.306631 0.61223447 30.18775
29.132553 -1.2173555 30.155476
31.702995 -3.2390094 31.157587
28.91757 -3.3640547 30.953793
30.099369 -2.0297794 30.508751
23.219437 2.8944027 28.052738
31.497463 -1.5134108 31.01144
31.337906 -2.5095394 30.965462
30.296471 -4.5530415 23.714983
18.570801 1.6154644 34.27861
24.203983 -1.1892459 20.550404
23.906212 -2.3788888 20.350784
28.165127 -3.88064 30.70615
29.183746 -4.262444 31.193018
23.897331 -2.3167756 20.276077
27.736452 -3.4110169 24.226059
22.211063 -1.9610513 21.209465
22.025131 -2.1304109 21.393766
23.888004 -3.6532536 20.225143
22.953129 -3.4184375 20.389688
21.20068 -3.6568642 22.012472
28.789562 1.7410146 23.973221
23.79833 -2.4624195 20.61179
27.726725 -3.3611312 24.027706
22.209839 -1.9529822 21.214886
23.723049 -0.99167359 20.880186
24.270004 -1.1204901 20.606956
22.803965 -0.93237191 20.934362
22.548523 -3.8926363 20.66655
29.124084 1.7723646 22.041546
28.996737 1.5654864 22.392788
21.134434 -3.6784382 22.070583
22.814342 -0.93985522 20.933147
28.758751 1.6962299 22.506519
27.041882 -2.8323326 28.614754
28.944035 1.5605381 22.331993
28.981836 1.5351468 22.326012
28.423941 1.5385225 27.777796
21.01886 -1.2675502 37.019115
29.42165 -2.9261925 30.325703
30.466648 -1.6046931 30.670475
31.173054 -0.74322134 30.897846
16.404579 -0.55863082 27.148621
20.192055 2.409668 28.22854
27.865013 1.8094836 21.769352
26.05526 1.5001518 21.319752
22.578823 -3.8916209 20.643307
22.572641 -4.4858828 30.419384
28.192026 -3.4118757 29.960255
20.350607 1.2325888 28.188248
19.599392 1.1347077 37.957283
16.908348 -1.6749841 27.05471
18.833313 1.3388728 24.507143
21.684402 1.4830452 21.462545
21.668036 1.4843559 21.501549
28.322897 1.6057012 27.789991
29.859278 -1.7626686 30.27564
22.856079 -3.3399055 20.252018
20.281017 2.3701429 28.039972
28.586447 -3.607105 30.674259
18.535543 -0.05194366 34.452202
23.38567 -3.5365913 20.478825
17.045605 -1.6459272 27.109337
30.091766 -0.42672408 29.981909
22.64357 -3.4902644 20.491795
26.581566 -2.7988558 21.705231
21.023285 -3.7263727 22.247852
21.62796 1.8508607 21.186806
18.845793 -0.095591582 27.734127
23.853762 -2.7728052 20.321156
29.684505 -1.5089672 29.888563
30.343487 -1.6338751 30.54945
29.060812 -1.3830361 29.934122
24.124809 -3.3870471 20.640917
20.13068 1.0107392 36.155018
20.278324 1.5157868 27.638474
30.48848 0.090154409 30.732365
29.801416 1.7999115 32.127739
28.215208 0.39956465 30.072098
17.835331 -1.7449027 27.721115
13.232721 -1.9051284 29.385723
14.952588 1.4573448 27.287197
30.676746 -0.48277971 30.742661
15.340294 -0.016589873 27.185621
29.138016 -1.0437907 29.825724
18.192699 -1.5936062 27.411005
15.394154 -3.1933608 27.064058
28.601418 1.7058978 24.313663
24.066605 -4.2463036 29.442989
21.321159 -3.6481199 21.814425
21.356201 -3.8532295 20.803135
23.963776 -4.5135808 30.603523
24.262127 -3.7127051 21.134426
16.799595 -4.6816592 27.238369
29.164825 -1.502408 30.143028
16.830097 -4.680685 27.176933
27.713062 0.49768999 29.612545
22.153177 1.6402155 21.448452
17.028967 -1.6714551 27.076744
18.298691 1.0062987 27.932882
29.248056 -1.1072989 30.081131
17.041674 -1.6472971 27.154778
29.092354 -1.7443395 30.046108
20.39896 2.3620396 27.825048
19.782436 0.4299885 28.089226
23.240908 -1.0504285 37.138283
20.278355 0.65435767 28.335989
20.092255 1.4596272 27.695526
28.656315 -1.3593887 29.894104
17.177734 1.8709631 28.560259
30.315861 -5.8904476 31.833778
28.779268 -1.6366206 30.385267
22.745724 -3.5061035 20.502552
20.339153 0.71690726 28.336185
29.536917 -1.0224612 29.595516
21.846298 -1.2750195 37.770123
30.837788 -2.537564 30.801777
21.854992 1.6690228 21.05839
16.838276 -4.6585655 27.198315
28.738964 -0.70988405 30.28264
18.448318 1.5702589 26.272642
15.38245 -3.2625792 26.872454
24.263849 -1.1217639 20.637171
19.605415 1.8382332 22.724771
17.594187 -3.5899732 27.334072
24.822861 1.8487864 23.869465
28.632298 1.7303425 24.477961
25.02713 -4.357614 29.865726
22.058546 2.4566383 21.912304
22.146183 2.3181677 21.388872
27.864971 1.1687126 29.785633
14.93299 1.4161552 27.201813
28.314819 -0.28255376 30.589622
15.334131 -6.4053082 27.192169
18.105911 -1.6816041 28.011448
20.455276 1.9719721 20.996058
22.119823 1.6310003 21.455011
21.841217 1.556438 20.777912
18.121021 -4.8321037 27.429502
16.955181 -1.6679603 27.138962
15.541161 0.046489239 26.926308
27.719223 -4.2174273 28.606985
21.993303 1.7161307 21.352404
15.356697 -6.344276 27.058464
16.444223 -0.38530809 27.174126
22.97106 -0.51233524 37.574203
20.269947 1.5261154 27.705711
23.400145 0.0089985877 36.679394
22.084524 -2.1102381 21.364384
27.838818 2.4262037 29.661064
28.537615 0.42490697 30.150993
29.108696 -1.4184287 30.28039
27.683409 -4.998632 30.570625
24.387302 -2.8881788 21.691299
28.907207 0.66390967 30.048042
28.390099 -0.38090262 29.626144
25.658279 1.5728579 21.490515
18.164223 -3.5435848 27.508211
13.031894 1.3723905 29.295174
11.693485 1.5889674 30.257458
20.189646 0.62890798 28.329897
14.897965 1.4697032 27.346798
15.373516 -0.0006794557 27.147251
16.260807 -2.9468048 27.144302
11.635998 -5.668941 30.296959
13.206549 -2.2532015 29.177631
13.076529 -2.277627 29.402958
11.738136 -5.2752886 30.15642
14.832863 -2.235826 27.420372
15.382298 1.7466404 27.176172
17.717573 -3.5394349 27.510494
25.344532 -3.2040372 23.039661
21.273451 -3.896065 20.9011
24.405628 -2.8136377 21.378174
27.91507 -2.1829393 29.56827
23.181358 1.7185304 22.790106
21.684877 1.6944784 22.45904
24.886904 1.7960391 32.700798
12.941351 1.5281072 29.848389
15.399864 1.7099409 27.149076
26.642498 -2.8384018 21.863209
17.518503 -0.048548169 27.968765
27.677494 0.66871077 29.77924
22.975199 1.9475899 24.005936
16.431429 -0.41149992 27.174147
15.003717 1.4001832 27.162647
15.201185 -3.3730946 27.500628
29.172749 -3.1767404 30.385811
15.366588 -6.3624568 27.098396
21.654087 2.1629186 23.981239
20.26679 0.40456831 28.24707
20.287453 0.36162406 27.915817
23.793587 2.235734 23.195267
27.602236 2.3938468 35.328636
25.29126 -4.3618031 29.966677
22.179752 1.8980415 21.401968
10.892164 -4.4356799 29.853466
17.082531 -6.1055689 27.300526
16.986374 -4.9249525 27.35638
10.659744 -4.3709149 29.750185
11.104107 -3.4022555 30.080931
10.829323 -3.4403565 29.879017
19.598682 1.8457125 22.741486
24.85832 1.775745 23.378466
18.181847 -4.6941724 27.524654
22.800837 1.8233845 20.850609
20.172138 1.2298858 28.240891
15.002712 -2.1670618 27.225754
22.133823 1.9049544 21.423885
26.451393 -3.828856 35.317837
18.190107 -4.7738476 27.272673
24.096016 -3.3926706 20.789856
22.44956 -3.7545488 20.856554
10.980835 -3.8922901 29.939766
24.215446 -3.5269511 20.944889
18.167902 -4.8043399 27.369598
12.794935 1.7489753 30.019932
13.604727 -2.0634172 28.347267
11.134979 -3.3173707 29.966091
10.929842 -2.2459695 30.069862
20.519482 1.8347967 21.789389
26.510643 -4.4160271 28.163109
10.759304 -1.7671705 29.820019
13.143749 -2.0955708 29.915888
11.683672 -5.6892805 30.076492
26.414398 -4.288507 27.614634
21.637754 1.4616601 21.569098
12.774107 1.119597 29.403677
14.830728 -3.5549364 27.794743
22.138731 1.8855171 21.421251
14.400684 -2.3113337 28.104792
20.993305 1.597559 26.350212
10.87532 1.5729724 31.696615
11.504245 1.4409332 30.392132
11.510329 -5.8139939 30.200956
20.379562 1.6029066 28.681721
12.390835 1.1594949 30.055292
18.246084 -1.6278837 27.628498
11.290464 -2.3807714 30.068949
21.970312 2.447607 21.789064
17.933525 -1.7194133 27.487415
22.683849 -3.59571 20.536644
16.238323 -0.63566953 27.191887
24.08268 -3.3829856 20.696304
19.880737 1.1328769 22.927723
17.026922 -0.56307709 27.242224
20.186121 -1.7093673 28.264799
10.019317 -3.8030615 29.740608
10.280716 -2.2882965 29.826683
9.9057274 -4.2884083 29.982872
13.246058 -1.8899988 29.352055
18.166824 -4.8506598 27.435425
23.11972 -3.0235646 20.149193
10.753223 -1.6958935 29.606377
19.778114 -3.269887 27.917624
17.141045 -1.6327944 26.904163
11.632295 -5.3965402 30.323071
11.672298 -8.5550318 31.277241
12.902951 -2.0956507 29.448009
10.183762 -1.3982303 29.826199
19.759512 -3.0673084 27.853905
24.363367 -2.7934937 21.265747
11.757073 -5.3386488 30.167004
13.241054 1.3853512 28.906078
10.297852 -2.286608 29.907686
10.883533 -3.6174059 29.795237
10.481174 -2.092391 30.051846
11.35689 1.5326493 30.658293
11.511021 -5.3490171 30.492544
10.119109 -6.2408996 30.864103
13.824273 -0.38051155 29.147568
13.031874 -1.7759801 29.473383
13.506527 1.2630649 29.285397
13.478991 -2.028126 29.393559
13.151226 -2.2927618 29.333897
13.180285 -6.7755032 30.300949
18.107069 -4.8949547 27.596619
15.629829 -2.8632915 26.544983
13.192182 -1.7182046 29.148884
15.71271 -2.0314031 27.031628
22.325632 2.2970865 21.454458
18.215744 -1.5677447 27.371464
22.100708 -0.68344682 37.331161
11.091642 -8.326519 30.052002
18.691086 -3.445523 27.605747
18.041231 -1.6789498 28.143448
20.52758 -0.095572397 28.28141
22.687561 -3.6068697 20.507893
28.200947 -0.3119373 29.94628
24.277382 -3.714514 21.130764
16.336535 -6.3457894 27.059578
21.518749 1.8783516 21.436054
27.750034 0.53521556 29.53327
20.311394 -2.3593597 28.349739
15.33844 -6.350327 27.091133
9.7065182 -3.1621165 29.672754
9.6759682 -3.8050735 29.777706
9.2178583 -1.596401 30.485111
11.60862 -7.0278807 31.419338
12.768972 1.3163841 29.425739
13.30193 -0.6764065 30.284185
12.934022 -2.2872548 29.585484
9.7056026 -3.151603 29.644653
9.6908808 -3.8033118 29.726637
9.3666506 -1.4528357 29.931168
9.5693684 -1.6142437 29.751892
9.5333843 -2.4680061 29.693512
10.619976 -4.3601031 29.833155
10.705538 -6.0171137 30.197556
14.967747 1.430975 27.259617
22.287481 1.8484006 21.386074
12.776657 1.3983041 29.714575
14.67125 -2.0660162 27.874632
9.7295303 -3.7817783 29.598577
9.6194286 -2.8184865 29.751991
10.808546 -4.1729875 29.847898
19.764572 -3.2766862 27.876127
23.691797 -2.5813951 20.154995
11.609864 -8.5983438 31.42071
10.819771 -5.9495487 29.939175
10.37344 -4.0251093 29.67658
10.858257 -2.2709215 29.961895
10.694799 -3.1842141 29.797585
11.139197 -3.3285236 29.975386
10.673903 -2.4247167 29.792465
19.745964 -3.0168443 27.729082
21.872982 -2.3225396 22.543522
19.720873 -3.3322525 27.814201
13.033471 -2.2920265 29.43594
9.4299011 -3.209146 32.16972
12.845006 1.154827 29.256937
10.521531 -3.2141175 29.920975
22.232916 2.4189243 21.883562
26.027033 2.6259663 35.618389
24.423592 -2.864114 21.545094
11.212132 -2.9129057 30.040253
7.7877808 -3.1082318 33.780159
18.204691 -4.8010831 27.242441
9.9938755 -1.3940723 29.762821
26.979366 -3.6889167 31.5994
11.253378 -3.1392117 29.930792
16.295887 -2.9286978 27.054426
10.409706 -4.0301099 29.661215
10.649445 -2.425225 29.894939
16.173729 -3.4837704 27.094183
13.846075 -6.458416 29.220184
12.911179 -1.8811214 29.221588
14.022962 -0.45135424 28.7019
17.006903 -1.566262 27.191158
17.877991 -6.5152044 27.472506
17.036749 -0.55796278 27.235872
22.468653 -1.2626905 37.218639
16.332867 -6.3598003 27.149858
22.082237 1.6228176 21.298981
13.662843 1.3994458 29.196339
8.8452511 -3.0800695 29.466244
10.889988 -1.5455539 29.635695
16.466507 -2.9293637 27.159878
8.6625719 -8.2774839 29.989632
11.698359 -5.5530028 30.190025
19.768381 1.6976517 28.186157
12.755732 -2.0253997 29.447018
22.997915 -0.15038502 38.164261
8.837101 -3.071465 29.441246
9.1441803 -1.423228 29.684013
9.2841101 -1.8103931 29.297991
14.996485 1.4678222 27.240829
13.714785 -0.78962797 29.539734
8.5721321 -1.5977591 30.364571
10.028839 -4.4090915 29.939972
9.6549244 -3.1292772 29.666033
9.0574722 -1.4195261 30.320547
9.4527359 -1.9288418 29.584408
22.164736 -4.0279107 21.24155
21.720825 -2.4200761 23.351954
22.134995 2.3331685 21.398407
10.441782 -1.9691479 29.858612
9.1768341 -1.5200384 31.221285
10.239968 -4.0757623 29.843754
9.6947689 -2.8236878 29.566204
10.231678 -4.1114435 29.780602
9.6618824 -4.4609737 29.995216
20.313187 -2.4164398 28.486996
10.093945 -3.2309866 29.78371
10.264049 -2.0486319 29.835926
22.159815 1.7832266 22.223202
9.6270752 -1.6463737 29.77544
8.6628933 -1.5762665 32.258877
10.101978 -3.8299394 30.047531
20.348545 -3.169704 28.122215
11.196358 -3.135247 30.025917
9.839819 -2.7315502 29.463718
9.5512724 -5.0110817 29.760113
11.579426 -0.68560511 30.227716
9.7110767 -2.7760129 29.636497
9.8493271 -2.8492095 29.99633
22.305384 2.2947254 21.438366
12.702564 0.19628745 29.52343
18.338341 -4.7939148 27.554089
19.765188 -3.0905752 27.983608
16.694649 -3.5383291 27.411346
10.539727 -2.2965775 29.576572
25.097195 1.8149498 29.180172
23.925716 -2.4021177 20.31436
10.619823 -2.432765 29.88884
22.807531 -3.7532496 21.1754
15.502337 1.5705888 27.296429
10.984173 -3.7732048 30.205278
14.994917 1.4780548 27.288492
12.69882 -2.334415 30.124271
13.672678 -0.55062705 29.211454
20.402575 -3.904649 27.711868
19.959093 -6.6026459 27.267075
18.195694 -1.5774174 27.438053
18.064995 -6.099185 26.363777
21.506739 -3.4361103 23.069628
22.357733 -4.0632672 21.010111
20.382122 -5.4144526 26.032146
21.715584 -2.4289558 23.494625
21.503357 -3.444622 23.162476
20.461035 -0.12656119 28.579582
22.279755 1.6525176 21.233791
10.56953 -2.3171914 29.635345
20.306877 -2.455847 28.395834
20.638538 -4.7318549 25.683764
15.303626 0.037033595 27.399273
8.9646912 -2.6205873 29.515987
10.997345 -2.8062239 29.604786
22.765028 -3.6601954 20.656677
11.382483 -7.5621696 31.842896
9.1546488 -4.4216104 29.567169
10.375664 -1.920758 29.996094
17.058525 -6.1454887 27.368202
16.147896 -3.3500123 27.159613
12.848426 1.7727727 29.690178
20.213772 1.4347464 28.251362
11.060392 -2.1650598 29.435944
9.6602421 -3.1574244 29.690676
11.222281 -3.216965 29.973217
9.5095491 -3.9296162 29.49799
9.7235775 -4.4742708 29.792969
10.34132 -3.1220307 29.314957
15.740854 -3.8150547 27.036819
11.175106 1.6253155 30.126343
16.766449 -4.7825136 27.173164
10.026548 -2.1849647 29.803808
10.126457 -3.7576411 29.672262
16.941092 -6.2253828 27.326498
10.039509 -2.8842833 29.696178
18.325043 -1.4357985 27.617321
10.977864 -2.2536361 29.810024
17.897217 -0.064639263 27.669052
10.756042 -1.700778 29.618889
22.988703 2.1657701 23.803532
13.54143 1.1340864 29.345339
22.311333 1.6831791 21.26441
11.806779 -7.6703973 30.993233
9.1417551 -2.4223497 29.608627
20.646175 -5.4117289 25.697744
18.185104 -0.060453564 28.620489
23.064442 -4.0574594 21.976969
14.420681 -2.1685529 28.707928
10.155762 -1.5247915 29.715141
8.8388538 -2.6741946 29.413513
7.0939922 -5.5219312 29.739834
8.2255764 -5.8694077 29.236721
18.16855 -4.7333355 27.349079
23.034218 2.2337725 24.183119
18.608862 -5.723774 25.959774
20.387825 -4.809042 26.793642
21.830822 1.6284153 21.773462
12.038839 -8.0157986 33.759502
22.918779 -1.5168025 20.945379
14.925252 -2.0138803 27.465265
10.57107 -2.4661355 29.878414
9.6301441 -4.5055714 29.856359
19.205706 1.7072845 27.169676
20.251646 -0.68614769 28.071808
21.61212 -2.9855421 21.668167
22.994976 2.1135852 23.62656
16.088041 -2.4856801 27.626116
20.729118 -4.7563419 25.903477
20.633327 -5.5080538 25.900684
22.922379 -1.5295106 20.98951
8.7399721 -3.0854945 29.523516
8.7284451 -2.7547786 29.540943
7.9687619 -4.0412655 29.64922
9.1302156 -4.2766376 29.493973
7.0888233 1.5485938 29.72369
8.249197 -8.5140915 30.749521
8.3992596 -5.8141623 29.14679
18.446915 -4.5685253 26.878271
23.39064 -4.4910951 23.624653
20.424385 1.5713441 27.712383
13.118386 -1.8852824 29.376429
20.410999 -4.2351971 27.785969
7.9347682 -3.4759381 29.481146
9.1169691 -2.1260345 29.372334
8.642046 -2.8112469 29.705297
11.965871 -8.1647034 31.8223
20.906693 1.7126948 19.673456
13.641673 1.4090891 29.327446
8.691309 -8.2222071 30.113077
20.65296 -4.5346231 24.942541
9.4001598 -1.9672081 29.558067
9.016366 -2.1532967 29.476156
10.079169 -2.3658361 28.258846
7.1950674 1.47727 29.612003
7.7931046 -4.9143906 30.690861
8.4727879 -5.8131766 29.151264
9.3437405 -1.3604391 29.166479
8.7358456 -2.8224688 29.622673
8.6142397 -3.9009252 30.009933
11.362818 -4.077456 34.562134
8.7391472 -2.4804521 29.667419
8.994072 -2.0183256 31.020348
9.8883677 -2.5857174 29.988842
8.9503841 1.4977345 27.561979
20.916719 1.6262829 26.696386
8.7390976 -2.0140519 28.874115
7.1319509 -4.0577035 31.128036
8.4802742 -1.7060878 29.362057
7.1607423 -3.5258982 31.65411
9.1449947 -3.8403773 29.071482
21.124462 -3.6128941 22.522095
17.32992 -5.8756733 27.240992
8.6036663 -2.2865629 29.437199
10.725735 -2.420856 29.913513
9.0792484 -4.0364528 29.538078
17.427959 -3.3637764 26.793484
15.682234 -1.6988271 27.088776
15.072233 1.8164355 27.451805
21.093779 1.8837714 19.096458
16.00009 -2.6185594 27.122028
11.893003 -6.2617359 30.940437
11.862362 -6.6814942 30.916668
8.8904333 -3.7244294 29.615932
7.7156901 -3.3643894 29.678793
7.6892543 -2.792377 29.71773
9.4966393 -3.9701128 29.672642
22.464939 -4.0291657 20.832655
22.108843 -1.1234549 37.188118
9.6022015 -4.9935446 29.688053
17.487009 -3.6538892 27.709423
23.097927 -3.3213985 20.423338
20.343685 -4.57372 27.595226
8.5532742 -3.8510332 28.753391
10.582628 -3.2166591 30.046181
9.5397615 -3.9648681 29.569433
23.674917 3.9835646 28.560181
9.0050554 -4.7677751 29.315922
22.081085 -1.1261503 37.206879
17.631947 -3.4487209 27.290194
11.344376 -5.3665442 29.668093
13.187657 2.1469636 28.935909
10.468235 -1.9496002 29.816021
8.3764219 -2.1165791 29.082081
8.3536739 -2.4313955 29.353895
9.4532156 -1.6517241 30.094727
8.7578793 -2.1362748 29.988621
21.238291 1.9166901 18.438135
11.269968 -5.4042292 29.810768
9.774375 -4.7821374 29.215542
7.9506803 -1.8967706 29.790501
8.7740498 -3.093152 29.461006
9.7608519 -3.1133626 29.470325
9.1639309 -4.2591076 29.470444
7.782073 -2.5471103 30.146858
23.730116 3.1018634 28.918135
11.414375 -5.3713217 29.654373
23.285725 2.4094346 22.068672
11.057512 -7.8601336 33.739937
23.608105 3.8468919 27.900684
20.298922 -2.4613395 28.013817
10.583816 -2.0201745 30.111292
11.749425 -5.0945559 29.964922
9.2607384 -4.2559886 29.416492
12.674695 0.65335995 29.600573
10.705965 -4.8696651 27.540941
18.889221 -3.5206361 27.845995
21.708853 1.8614349 21.3475
15.608625 -1.7084856 27.272694
15.626903 -1.7788953 27.019657
9.1396122 -2.4805593 29.655598
17.27116 -6.1216712 27.399866
14.794345 1.775437 27.561726
9.4786282 -3.3938215 29.570919
17.983791 -3.5484991 27.504007
10.146513 -3.2396243 29.747776
6.676023 -1.5565723 33.29879
10.623119 -3.7391095 29.832851
10.11374 -1.5326898 29.833973
10.921419 -2.8175206 29.764816
15.964561 -0.9090575 27.119009
11.361694 -3.175374 30.151535
10.212996 -2.3121049 29.937519
11.439655 -2.9771187 29.931046
17.402905 1.3823674 24.684763
9.9944954 -2.5212274 29.838545
18.728373 -3.4204397 27.410479
18.317001 -5.9568715 26.619646
10.893448 -3.647789 29.965073
22.786724 -3.778218 20.494844
10.035181 -3.3035669 29.893345
10.244797 -3.533072 29.815716
22.973064 -3.598711 20.648228
23.297653 1.3687334 37.022278
22.878754 2.4266 26.302818
16.0483 -2.5993397 27.001041
16.274406 -2.8651543 27.102169
10.841324 -3.4663417 29.869213
10.677908 -2.4043603 29.914186
23.017334 -3.4097731 20.78862
17.125135 -6.2517729 27.188858
17.166174 -3.2244098 27.34396
23.573971 5.1720896 40.854156
24.473671 2.2416201 25.350376
22.958416 2.1645708 23.021193
20.34679 -0.071580671 28.276386
11.727951 -3.2028975 34.386375
11.78651 -7.2832718 31.033201
8.2252884 -3.15328 29.450006
8.4013634 -3.7687466 29.528412
10.460493 -2.2493343 29.867956
8.6915131 -4.2333121 28.705826
8.2871418 -4.5435457 29.529198
10.87042 -5.9675369 30.005264
18.886423 -2.4788344 23.264214
5.5660868 0.68666422 30.24157
17.819191 1.5998986 26.42841
19.741982 0.36986589 28.41567
13.785538 -0.2519536 29.354666
20.757328 -4.6212249 26.610428
20.74028 -4.6676435 25.607693
13.047462 -2.5599198 30.784779
11.110666 -3.5720987 29.588299
5.730269 1.0333948 29.926338
22.574472 -3.5041883 20.444286
5.7694197 0.69023579 29.936314
21.239347 1.8198472 18.077431
20.348984 -3.1150057 27.948769
12.208956 -5.7017951 30.177464
14.387144 -0.95805907 21.036957
22.228024 -1.7029297 21.611059
20.344677 -3.1172812 28.01812
10.734776 1.1895509 24.887447
20.644115 -5.4737186 25.77528
21.169443 -3.4479122 22.027077
20.625961 -4.5863194 25.115284
20.674246 -5.3178463 25.277496
19.936884 -6.1239157 27.559467
12.478762 1.2527189 30.069298
10.170979 -2.3369539 28.328812
22.367176 -1.9768399 23.545452
21.971241 1.9390705 21.363136
10.140179 -3.8080215 29.948645
8.9122581 -3.8033352 29.426853
20.02953 -5.5496912 27.157755
20.090488 1.4110854 26.129381
14.107187 -2.1791334 29.046888
21.098825 -3.8091011 23.245192
11.780331 2.067102 29.859406
20.923218 -4.0601945 25.634178
20.604456 -4.757225 25.662622
17.588099 -3.5854802 27.32922
10.743753 -4.5569038 29.804554
11.514862 -8.5131006 32.611103
10.166914 -3.0611148 29.546265
8.300436 -2.9186425 29.393463
22.802164 -3.8687553 21.647266
11.7253 -6.5570636 31.173798
20.309818 0.16526473 28.39609
21.950853 1.8888747 21.008133
8.4538002 -1.548341 29.391327
7.8413653 -2.002151 30.007029
10.264023 -4.4821606 29.328007
19.894121 1.8856229 22.112864
8.1596375 -5.8979845 29.335127
8.3618021 -2.8906157 29.402042
7.2914672 -1.636716 31.673079
8.593955 -3.3093345 29.261356
10.642543 -3.618957 28.785812
8.1079407 -8.3544645 29.244953
16.568283 -6.3932128 27.151443
7.9873347 -1.6371999 30.066711
9.0766983 -2.4812136 29.72946
9.6437187 -4.8082166 29.852032
8.3522434 -3.3363643 28.926044
9.7008972 -3.787657 29.614925
8.314045 -2.381341 29.978294
10.711859 -3.1917119 29.731016
20.198826 1.4798372 29.112349
8.1952782 -3.8130352 29.343472
6.3330626 1.5972886 30.831528
11.331668 -3.2241588 29.556519
8.7254333 -3.6389592 28.424063
7.246902 -5.4888306 29.677139
7.7690744 -2.9992142 31.121536
9.3448448 -3.8473325 29.901394
10.216303 -2.0832438 30.002357
8.852541 -1.2321652 29.60375
8.2100792 -2.1729755 29.566088
10.10036 -4.6568542 29.922686
7.7565265 -2.3285177 29.473236
6.9011235 1.6115261 29.938574
9.8614521 1.6638696 28.703838
9.6154861 1.6155329 28.146019
8.49613 1.8336648 30.23451
22.112339 2.3311706 21.379978
9.5592327 -4.4312334 29.682831
16.504009 -6.4153581 27.309341
9.4770832 -2.0500007 29.591608
8.3746986 -3.7519512 29.42931
6.8519425 1.6027778 30.029642
7.7223349 -3.4880307 29.799355
11.12783 -8.1603432 29.935238
15.541101 1.6350682 27.127659
18.095577 -3.0063736 27.629707
16.317513 -2.9240606 27.124855
9.3300705 -1.9996583 30.508593
8.419445 -2.8486431 30.089745
10.023623 -1.6213958 29.107855
15.753786 -1.4177475 26.962309
16.306017 -6.4573569 27.258469
10.410471 -3.1565247 29.164734
13.010478 1.3334692 27.427376
11.185825 -2.5777259 29.940767
18.542305 1.0981406 22.436161
17.287977 -3.175838 27.383762
20.427536 -4.2142749 27.54133
18.876486 -3.2590175 27.572279
12.161523 2.7978184 30.092747
16.444895 -2.9396796 27.195782
13.140034 -6.7816329 29.921173
15.758338 -0.08102227 27.114548
10.912127 -2.8677704 29.816599
18.132986 -3.2607806 27.415554
10.386408 -3.0765798 29.890089
10.019541 -2.7847171 29.66766
17.427921 -0.051136501 27.96755
10.508018 -1.4659303 29.906359
16.446934 -0.085941777 27.392481
16.211639 -2.9431062 27.301428
15.34574 0.19317541 27.296694
19.446732 1.3057815 24.273323
18.071947 -3.3492413 27.511078
23.266735 -1.0374141 37.199989
19.012976 -0.10737892 27.195354
15.803214 -3.0426664 27.76576
16.500641 -0.15995237 27.145517
22.774281 2.4372079 22.018124
21.927742 -5.3931041 31.198467
20.767513 -4.3991632 26.985985
5.4841447 1.0749525 30.243055
16.004496 -3.2168622 26.931637
21.587914 1.5057839 22.062874
7.9870582 -1.9813771 29.448231
7.538445 -4.1859932 30.018993
9.1467018 -4.0126534 29.88368
11.008611 -1.6859307 29.686371
7.9664445 -2.4795685 29.420906
11.165459 -8.5484934 29.927639
6.0991263 -0.89589965 29.511341
8.4965496 -1.6477352 29.035757
22.120333 1.9113548 21.437038
9.4114285 -3.377543 29.616816
9.3341637 -3.9544418 29.598532
10.185742 -3.7002277 29.759716
9.420393 -1.8767617 29.672943
14.386292 2.7510409 35.483055
11.592463 -4.1347914 34.256683
9.2510395 1.7382255 30.745071
8.8934727 -4.1184249 29.29895
9.5903473 -3.3459291 29.288769
18.482012 -3.2694745 28.234879
4.315443 -4.5826321 31.670345
17.454016 -6.0981817 27.097548
4.2491603 -1.317276 31.731642
20.594322 -4.6763082 25.354465
20.383186 1.5856955 28.195486
20.77401 -4.6372747 28.013531
9.4004583 -3.5882812 28.647926
7.9974079 -3.8345585 29.996231
8.6657858 -2.4425311 30.002705
21.08931 1.9091605 19.151379
17.12682 -6.0517473 27.15324
9.8174458 -2.1483002 28.988262
21.084343 1.7689383 18.657555
15.827681 -5.8464246 25.675001
11.295171 -7.8582153 33.291248
8.6111832 -4.0795755 28.750084
8.3949833 -1.9884394 29.361515
20.406988 1.8793786 22.378845
21.593122 1.5301077 21.91617
10.046055 -3.8410103 30.827265
11.007957 -3.0295696 30.434637
20.976177 2.1960762 21.27174
21.666193 -3.0497403 22.031391
20.731401 1.7293912 22.788853
21.961369 -2.7100136 22.601862
15.259284 1.1047981 26.49408
21.250111 -3.7305727 23.068237
20.873276 1.9757079 21.091591
20.688301 1.8863924 21.082577
22.257643 2.0403392 22.186455
14.998562 1.2137799 27.213717
21.263145 1.8198477 22.614159
20.745388 2.3007348 23.141823
20.246147 1.9667457 25.481718
22.173515 1.6785755 21.735611
21.182308 -3.4983423 22.184694
22.213158 -1.7508934 21.757771
20.674709 -4.1777205 24.852018
21.294487 0.8926053 17.730526
18.36315 -4.7278795 26.990505
21.195335 1.9000731 18.700794
8.4646435 -3.7575996 29.451456
9.5680714 -4.2583899 29.749619
19.049921 -5.4230251 27.400009
8.9499741 -2.1011281 29.732161
9.4628315 -3.391871 29.545404
8.0810146 -2.5156951 29.237671
15.317178 0.17382291 27.359699
10.254502 -4.8253984 29.608753
10.172642 -3.8182795 29.82185
18.89962 -3.3374481 27.758461
11.965006 1.3184605 28.175697
12.504665 1.4931418 28.994862
16.512409 -0.28857857 27.228542
8.9322548 -2.4344211 29.311195
8.162796 -4.3779159 29.811207
7.9351664 -8.5659657 29.537838
16.26878 -2.4652653 27.124008
10.239059 -4.6271572 30.012196
10.737553 -2.1960874 29.899784
10.920965 1.6333923 28.692913
17.918074 -3.3640993 28.609177
11.243968 1.4093775 26.736448
20.13129 -1.38677 28.500654
21.309669 1.8988528 18.120165
8.1218414 -1.8829347 29.549721
9.1959 -2.9445362 29.665359
16.953747 -3.6821535 27.216728
17.284437 -6.0995955 27.337542
7.4137115 1.5634718 30.222466
20.456718 -4.188693 27.467005
15.760511 -2.7749465 26.957527
18.096735 -6.2352891 27.558964
11.484892 -2.9545128 29.937201
18.676165 -2.9128232 27.490376
13.226725 1.3124323 29.353413
10.82205 -1.9256026 30.023972
11.050289 -4.2523527 29.723236
12.623515 1.6559356 29.837135
11.105053 -2.5312641 29.909035
9.5479946 -4.4168663 29.672653
11.612229 -6.8053675 32.016304
18.289825 -3.3190382 27.555779
11.000981 -1.8669329 29.970568
17.795153 -3.4583044 27.437004
19.721031 -2.971792 27.932322
11.075418 -3.2967491 29.948601
11.457233 -3.1681206 29.998991
18.518217 -3.1904712 27.724821
18.168938 1.4842901 25.681629
16.227451 -2.4703479 27.185112
-9.7110214 -4.5486889 22.11668
-7.5573711 -1.8711156 21.95013
-10.573863 0.73876506 21.849413
3.3573186 -0.30250689 26.972359
2.6108623 -0.47609323 16.888865
-6.9457521 -0.27068928 20.368839
-6.8831758 -4.3813009 23.109814
-9.4040604 1.8793609 19.809233
-8.7680359 -4.2041016 22.119648
-0.97318399 -4.5214596 20.570498
-6.4001198 1.7507619 19.588978
1.0308819 2.0328934 21.269478
-5.3135033 2.2397468 20.616407
-7.8400493 -3.7955656 21.036045
-9.0167084 -4.516664 22.339954
0.56323665 0.28543055 20.398571
-8.1667814 0.74421471 20.808735
-0.033565633 0.30404246 20.878849
0.49148783 2.2334599 15.209455
0.59580457 2.1941128 17.095768
-7.6555004 -0.50073874 22.343967
-7.3359785 -2.4091024 20.925449
-1.3834097 -4.4824805 20.54974
-8.083045 1.8443449 19.501814
2.5130234 0.26346409 17.345284
-5.237134 2.0246429 19.829935
-8.1924448 0.73842692 20.405842
2.5907803 -2.7588608 17.4076
-1.5740409 -4.3209691 20.233126
-0.70923579 -3.7979367 19.07402
-9.0225496 -1.5514698 21.640921
-7.7124586 -1.5724479 20.668266
-0.92323571 -3.3022504 19.352121
-1.6381946 -3.3359172 20.508953
-9.0422421 -2.3224537 21.695986
-9.7180786 -1.5447177 21.256647
2.6423299 -2.4807093 17.488014
2.3685489 1.9070363 14.957247
2.57797 -3.0199499 17.397324
2.5450339 -2.6878462 17.399866
2.5382435 -2.9326954 17.181711
-3.1246984 2.0293746 22.193661
-9.762289 -4.783164 22.198904
2.0928562 -6.4271159 23.990623
1.3826461 1.8229609 18.532545
2.5677788 -0.62628686 16.822084
-8.1625481 1.345477 19.784456
-9.7294827 -2.2812297 21.293604
-9.582695 1.5847431 20.336834
-8.3583727 1.4993669 20.135143
-8.9007406 -2.267539 21.310369
-7.1978517 -0.3155266 21.231247
-9.2094917 -4.724021 22.38513
-9.3533916 -4.6815248 21.74984
2.6746476 1.0162958 18.197716
1.0156827 2.1277561 22.421396
-0.84463745 -4.3992496 20.888586
-9.475318 1.9093685 19.989063
2.9972937 1.9490206 15.360313
-8.9224892 -1.5687246 21.351582
-1.4176667 -4.5312576 20.762644
-6.5429878 1.458639 19.979965
-7.1267138 0.6303066 20.176428
2.725991 -1.997725 17.410406
0.47490206 2.2036712 15.015979
-8.2302713 0.78722882 20.398645
-7.8846712 -6.1876602 22.243326
-8.0956526 -6.1634994 21.944029
-9.7847395 -1.5866523 21.473171
2.625051 -2.4858966 17.455948
-7.4672527 -2.2674289 21.533747
-1.4069364 -4.4633346 20.304501
1.4129052 2.0568147 16.415483
-9.5158672 1.8964134 20.30653
-9.7001152 -4.6206288 21.872803
-5.5903144 1.4585154 20.741249
2.4474902 0.23914239 20.764469
-8.9392872 -2.2743366 21.369791
-6.9950218 1.5028384 20.495541
-7.8625546 -5.1798081 21.641079
-7.4795513 4.4142871 20.755175
2.6067078 -1.1529233 16.245806
-8.4681997 1.8660735 20.317108
-8.0298023 1.4989192 20.003948
-8.1988277 0.60411799 23.045378
-7.8307886 0.61090302 20.600958
2.4628181 2.1065094 16.183607
-9.3289499 -4.6336946 21.729012
2.5715299 -0.47608706 16.533892
-5.3462648 2.2035754 20.916862
-7.6537681 -2.1303539 20.992027
2.5577476 0.9787432 17.160255
2.494664 0.31229097 17.558731
1.1952019 2.0831957 15.471067
2.5904694 -3.0583067 17.778276
0.99965841 2.0110075 19.996876
0.75268805 3.4531772 17.815653
5.292871 -4.8067212 19.976315
-9.750843 -4.2915964 22.454445
4.4933138 1.1638335 18.075798
-8.0078945 1.8015041 20.017494
1.6589134 2.1457419 17.705166
-7.5747752 -0.42286289 22.257595
-7.7044802 -2.445497 22.15427
-8.4920397 1.3067359 20.624336
2.536623 0.68406755 17.124807
1.2078124 3.7536261 20.728388
-7.9976969 0.51411217 22.567282
-7.4577475 -3.3180711 21.107449
-8.6619396 -3.6470313 23.076134
-1.440922 -4.5406551 20.12351
2.3410234 0.33274555 16.89307
1.4690758 1.9258928 15.974201
-0.93910515 -4.4096813 19.413914
-1.5975296 -4.1490278 20.013332
2.8566809 1.1231198 19.254749
-8.0963993 -4.0497074 21.492172
2.5411427 -2.9418249 17.365307
-7.8694558 0.57925612 20.694838
-7.710186 0.68420917 18.811056
-1.6522456 -4.0447087 20.645912
-5.1311331 1.4741062 22.486519
-7.7088161 -1.122177 20.532726
-6.3246441 -4.4467864 23.405323
1.0680864 0.29444522 21.778175
-10.487894 -3.1182899 22.241837
-7.3843565 -3.3710768 20.836658
-9.7660713 -3.4805715 21.025991
-1.6435535 -4.0917778 20.468281
-7.3300843 -4.4736485 23.723286
-6.5440235 1.7930715 20.144543
-3.580941 -4.4113493 23.883389
-3.159847 2.087703 22.141338
-5.8985286 2.2855296 21.219385
-1.5416288 -4.2502804 19.822868
-7.4510474 -3.2928271 20.912785
-8.1011715 -3.9608243 21.61797
-8.3809652 1.4572649 19.784763
-7.2747903 -1.8155419 20.729666
-3.5579991 -4.3657322 23.449106
-5.3157616 2.1106284 20.691296
-1.2596148 -2.8254414 20.622959
1.7674925 2.2637637 23.086727
-7.3611422 -0.089869708 21.318686
1.0713065 0.2279724 21.762104
3.4985127 0.97487998 15.462954
2.4346666 2.0580308 15.927238
-5.1653366 2.1515062 19.925043
-6.959425 1.800735 20.481052
-9.7406721 -4.4084616 22.693846
-9.4464407 3.1780481 20.118008
-5.5718174 1.9272051 20.139696
-0.86919367 -4.3224773 20.658062
-1.2476764 -2.9147091 20.487083
-9.7377539 -2.2860668 21.480431
1.0654229 0.24614844 21.421366
-8.6640244 -4.3293753 22.125902
-7.6347761 -2.1465697 20.886395
-11.567422 -4.374351 23.749718
4.3006601 2.1069417 15.622612
-10.810546 -5.263453 22.645016
-8.9826365 -1.6053061 21.405823
-7.8300791 -5.9252644 21.148006
-10.165391 0.97170293 21.301018
2.8292778 -1.2698601 17.742865
2.5206437 1.6331805 15.276465
-9.8399029 -4.640923 22.423473
2.6617284 0.18867171 17.466715
-7.568512 -2.0784342 20.828402
-8.5195208 -3.6074224 22.616405
-7.3187284 -0.38764346 21.718485
-9.764164 -1.6311195 21.55385
2.3706782 2.005101 15.917678
-9.0321875 -2.2819309 21.473793
-7.5507073 -3.9728785 21.891777
-7.8763742 -1.3344669 21.056858
-7.9289098 -5.238028 21.93331
-8.4766426 1.5000874 20.443436
-7.9016066 -5.1591358 21.78441
-9.4582863 -4.6714897 22.345272
-9.372468 -2.0153687 22.346878
-7.5614233 0.65116179 19.821152
-7.760921 -3.5948751 22.116959
-7.4986448 -0.80567729 19.998356
-10.873666 -4.1337438 22.241344
2.6749778 2.0968392 15.624423
0.93077588 3.9269319 19.274214
-9.7167721 2.2215679 20.611151
-8.5833082 -4.2838449 21.701868
1.5728217 2.5036693 18.864277
-7.3021488 -1.9901818 20.056532
-8.5830259 1.6505276 21.256592
3.5775206 2.1201422 15.60093
-8.104351 -6.264761 22.248402
-6.6972089 1.8015692 20.973015
0.27553231 3.9548893 21.531898
-7.4421797 -2.4997406 21.15744
1.5394583 2.0313601 20.463299
-10.17131 -3.9496436 22.240673
-9.4265556 1.5442102 19.804544
-10.64636 -3.9098558 22.623384
-10.760138 -4.1390729 21.975725
-9.3761873 1.54835 19.866219
-8.1789913 0.7945751 20.167818
-9.7776127 -4.4748607 22.893803
-6.5313282 1.7748432 20.228039
-3.1076801 2.0226564 21.51178
-5.3077292 1.8423834 20.352242
2.8198028 1.9127309 15.756304
2.5462689 -2.6182857 17.334953
-6.6133842 1.4815137 20.25034
-5.3307304 2.1297681 19.469803
-7.6585245 2.2834187 19.816536
-7.9120088 -7.1266727 21.959641
-7.9952803 -4.0213528 21.417732
-10.756402 0.79212999 20.589579
-9.9604206 -3.9201322 21.59543
-10.910004 1.1404343 20.720665
-10.892447 0.63835347 22.478378
-10.586528 -5.1928191 22.198973
-9.6571035 2.1348188 20.196627
-10.745874 -4.1693563 21.825409
-10.345028 -3.5625591 22.321449
-10.37121 -5.1221614 21.475948
-3.9162049 1.2123772 18.456341
-8.179882 -4.2430491 21.852947
2.6111839 -2.4863634 17.347397
-4.0523577 1.215379 19.730059
-2.9965355 -4.6249752 21.785124
-3.2354445 0.4621793 22.615824
-3.0791588 2.0283797 21.319618
-3.0952601 0.24092576 22.113461
-3.1724536 0.51390612 22.206165
-8.9910278 -3.3449364 21.518297
2.7077999 -3.2366822 17.471197
3.1453755 -2.0981865 16.644108
2.5071692 1.0229522 16.911028
3.1641479 0.81604123 21.023043
-8.0629587 -7.6658506 22.427834
6.0212173 1.2769601 16.129858
-10.469044 2.2091355 20.494776
-7.7300034 0.62867951 20.309753
-11.177061 0.75168282 20.963621
-9.4049435 1.5813146 20.059126
-10.249165 -0.018429141 22.088634
-10.944769 0.53778714 21.941792
-4.5441208 1.1306777 20.737989
-10.286934 2.2238028 20.19389
-3.1223264 -0.44191289 21.813288
-3.1617484 -2.1128604 25.628704
-2.4930863 -0.067147136 17.999817
-0.6764406 -1.8013083 20.739132
-2.9901159 0.15136881 21.898613
-6.7939115 1.4674513 19.978563
-9.9297047 1.0957438 18.368793
-1.6277468 -3.3147457 20.184973
4.7217741 -1.7506187 18.58791
0.81704211 1.9762697 15.891813
-5.85113 1.2983019 30.769405
-3.195504 -0.51257354 22.376984
-10.998588 2.803066 23.894852
-9.0158253 -4.0708799 22.60401
-3.3428698 0.84794474 17.304939
-1.8612511 -0.73743963 18.529655
-1.1396656 -1.6766363 23.52586
-1.7216084 -1.9175242 21.105232
-1.0102429 -2.0786359 23.085232
2.7530134 -0.39732528 23.620548
4.8127241 2.7269478 16.552908
-9.443224 1.5384188 19.969963
5.7265134 -2.4771843 22.2603
-7.5879173 -2.6714163 21.481421
-10.86775 1.0395472 20.402142
-7.5578218 -2.4947047 21.545719
-4.714509 0.94541633 24.073725
-1.5598816 -3.9111819 19.475779
-2.0453138 -1.0426687 19.198854
2.531589 0.0067610126 17.2847
2.8623991 2.0167861 15.416064
-2.0743775 -1.348961 21.851742
-3.8974664 -0.93674111 36.94902
3.7917919 0.53352594 15.999824
-1.6652967 -1.7356658 19.853157
-2.5709167 -0.42548358 23.586901
-7.5426912 0.28397885 20.665846
-11.514045 0.80974245 21.761539
-8.4380703 2.424629 20.814903
1.2064296 2.07883 17.052288
-0.93263042 -3.3671842 19.87867
-7.3321867 -1.4924428 21.386042
-1.3531828 -1.5890305 19.036564
-10.779634 2.3272839 20.425215
-11.248871 0.9291811 22.045452
0.76680613 3.2743912 16.052357
14.881968 -2.4237957 34.515602
2.190578 2.1542447 22.46911
-8.0971909 -6.362536 21.961889
-2.0114114 -0.6304788 15.925396
-10.467472 3.174325 22.582573
-0.053452384 1.0671197 22.679968
-0.18369377 0.20358367 17.903271
5.4140434 1.8657501 15.915663
-10.861473 3.7057531 20.63999
3.6039281 0.31498158 16.100275
-9.5328484 2.9816625 20.688023
-4.6729965 1.8439088 19.289419
0.61711764 3.8746352 21.92131
2.2539642 -6.6156502 24.094608
3.5604858 1.1501067 15.923872
-0.041856971 1.0668041 22.396929
2.1891687 -6.566937 24.100065
0.49969926 0.23791663 20.41724
-7.2247229 0.28196332 19.670013
-8.7147913 -3.6685512 23.015139
13.473915 -3.1069517 29.180511
-5.433228 2.2514973 22.174614
1.9473006 -5.981648 21.934605
-3.0135987 -2.0227747 24.532671
-3.4396973 -0.11840937 22.244184
-8.2886391 1.7895584 19.590872
-7.8516235 -0.50036383 20.684603
-1.1632009 -2.890502 20.33
-8.8373013 -2.1844933 20.942633
-3.4265435 0.14233807 20.191509
-1.2565076 2.1278896 22.21324
-12.65697 2.593354 23.014744
-8.0538578 -9.0389814 22.271528
-2.1809437 0.37524793 24.450962
-0.05645309 0.25144872 18.305653
-0.091783851 0.23635589 18.086355
-8.3750715 -9.2689972 22.781134
2.7183998 -0.98234111 16.852869
2.7988293 1.9130229 15.590615
15.245857 -2.5100052 36.252407
-5.6854935 1.3976583 30.664902
-2.504482 -0.36722484 20.405005
-1.9287484 -0.94206029 19.976357
-0.97425884 -1.4660017 19.61153
1.0533395 3.5484571 18.972534
2.000783 -6.1087031 21.975401
-2.6130562 -1.1518471 23.876703
-9.409667 2.9025793 20.000988
-11.061913 -9.255352 23.524727
1.6407855 2.0785635 17.236361
-9.9294577 -1.3785278 21.543079
2.4493968 1.8182633 18.603325
-9.6861 -2.2559183 21.23069
-2.2916737 -0.34543362 20.296913
2.083128 -6.44209 23.281004
-7.892149 -0.30167344 23.393139
-2.00158 0.30648562 23.211422
0.6159364 -0.28568712 23.282715
1.4907767 3.8745773 22.419443
-7.4676204 -0.38164958 21.269909
-2.6189566 -0.21569252 19.976824
-0.32066458 2.1049519 21.806194
-1.8675983 -0.16573252 20.720104
-0.30668616 0.16186994 17.087975
-12.847553 0.58965755 20.728693
-8.3226604 -10.253333 22.40929
-8.9104223 -2.2521882 21.21192
-10.92767 0.59536016 20.657181
3.0795333 -0.24209121 19.558819
-13.778028 0.64912862 20.75799
-15.780518 0.065076634 20.443859
-15.521649 0.86971515 20.017721
-15.419415 2.308254 19.856873
-15.456982 2.2430742 20.026188
-8.2747364 -9.4259729 23.029947
-8.1538162 -7.3574142 22.508669
-10.984054 -9.1718807 23.166283
-11.1974 0.53215617 21.637894
-15.47875 0.84486717 19.912378
-15.137077 -0.16467878 19.039532
5.6383586 -4.1601615 18.581503
-8.1142826 -10.393548 22.913902
9.6897936 8.2245102 18.889023
-8.1765995 2.8171749 19.930794
7.6127396 -2.4760432 19.527657
-1.6267622 -4.2258959 21.115894
-7.7073307 -5.1011634 20.955746
-10.731955 0.67956859 22.176712
-7.8546305 -4.7382264 26.174164
-15.598688 2.378792 20.260738
11.737467 -2.6218152 31.741947
0.72924197 4.3707199 20.373135
1.2504208 2.1093841 17.842855
-4.6602211 1.3945043 19.60355
-3.2557514 0.55668843 18.472992
-6.9455457 2.9766643 21.618851
-1.7223181 -1.4791768 19.152637
5.290719 5.1011462 15.328555
-7.842412 -7.5569811 21.494061
2.6631913 -0.057146788 16.846277
12.442113 -2.9496715 33.75164
-1.2767041 -2.7695398 21.604458
2.666163 0.029244032 18.263863
-1.4177716 -3.3633809 20.938063
-5.2602005 2.0297461 20.548286
0.050659649 2.1719303 23.182877
5.7251587 -4.1503081 18.80051
-8.4304361 1.3599521 20.417974
-8.2866297 -11.571884 23.067257
2.739023 -1.2144489 17.532976
-7.5246401 -3.0146093 21.211853
2.5525789 -0.6571238 16.709318
2.8217795 2.3412945 17.282553
-7.8367252 -4.1156988 22.811319
-15.31374 0.98241937 19.701942
-10.853433 -4.2260046 22.242022
-9.7710762 -4.1801848 21.990009
-3.7752752 0.48347753 20.055172
0.35978752 0.19475728 18.922384
-8.3247337 -10.316907 22.787342
-15.371172 -1.8139296 19.516066
5.9296207 -4.3240204 19.509256
-16.141901 -0.5660935 21.229259
-16.032799 1.8053374 18.898581
-9.375699 -1.1872708 20.009651
-8.6670361 1.2640585 20.542503
-0.023630261 4.3841147 25.069113
-3.6933181 -4.2750406 24.003229
6.1516376 -0.60171664 17.338062
7.5020046 -1.1099379 18.019814
-15.760506 0.37174359 20.728016
-6.5092363 1.2847458 10.014332
-15.699691 -1.7997639 20.162737
-8.1683149 -4.1134148 21.42416
5.8536921 5.8253193 15.971875
-8.0737238 -0.51017153 21.532436
-7.9637423 -7.4184661 22.329529
-1.2827617 -1.4664084 19.774199
-10.970801 4.2099781 20.839472
-12.099167 0.67754936 20.104755
-11.058264 -9.2373962 23.421993
-8.2281294 -11.339529 22.630428
-11.00153 -9.1645412 23.056173
-16.293293 -0.27188537 21.438845
-9.2126751 6.6664486 23.044609
1.0966837 0.11941032 21.149487
-3.0666244 1.9190191 21.462597
-3.5014665 0.81969213 21.1227
-8.4023466 -13.081547 22.808079
6.1248026 6.3331819 15.122499
7.8996544 -4.2385869 24.691433
-9.0416365 -4.539906 22.398743
-8.037569 -6.2840223 21.964989
-0.49101949 0.068759844 17.630138
9.8282108 -1.5029435 26.554729
-8.1826229 -7.4081335 22.262909
-14.645014 0.693093 20.311909
-12.716699 1.9010788 13.405076
7.4279737 -2.377069 18.867256
-0.64994305 -1.7311845 20.256229
-16.016523 1.7882047 18.725437
-13.315811 0.66848576 20.196651
-15.488166 0.40878969 20.336267
-0.58715224 -1.8569202 19.340576
-7.5685234 -0.42723453 22.429125
5.2657061 5.1836352 15.501637
-8.0560255 -7.7936645 22.179003
-2.1369021 -0.55581474 18.915363
0.53863287 -0.30366319 21.227827
4.4329057 1.3073729 17.13279
-8.9991741 -3.5847144 24.217939
-1.9048913 -1.2767069 19.439386
-2.09127 -1.0395303 19.110256
-16.006611 0.39090976 21.216965
-11.904423 0.69428176 20.815935
-2.5252585 0.094641954 18.5259
-8.9956017 -1.6699936 21.336475
-8.4430141 -13.169464 23.069448
-8.6032057 -10.091558 24.935312
5.9232464 -4.8143334 20.982384
-8.0092297 -10.313629 22.541206
-0.97471118 -1.8869748 18.631971
-5.6480951 1.8102278 21.534044
0.73749518 1.8785255 17.562332
-0.4915154 -0.90415013 18.77326
-10.959326 4.1666451 21.047976
2.2356539 0.43422294 16.277653
7.354774 -2.9730823 20.572849
-7.8673382 -7.3778543 21.961824
-11.857533 2.3333147 19.383568
7.936235 7.2020411 15.812143
-16.082804 2.8802805 20.683151
-10.78367 4.0507798 20.612049
-0.64732164 -0.92592925 18.86458
-1.9703883 -1.1480632 20.120783
16.628019 -11.37487 23.16526
-8.2985859 -11.926513 23.137642
-12.961002 2.4900007 21.705133
8.5402889 6.8432975 16.06447
-8.3890648 -13.136375 22.973404
2.46298 2.2256534 14.957028
-7.7605457 7.2345376 22.131805
-3.0231354 -0.2827262 19.845406
16.524508 -11.342419 22.833294
-7.1999769 6.8000526 19.421474
-15.577616 3.8064826 20.497688
-6.9948573 1.4919279 20.302414
13.550357 -4.8418827 21.189342
-8.4174938 -13.141309 23.166786
17.277411 0.80452156 28.62232
12.657981 5.2574482 15.617702
12.496223 2.0337212 17.4967
-1.0956239 8.76826 29.905817
-7.9909968 -9.1848488 22.513599
14.600158 -4.3429623 22.565174
6.6266589 -3.4729621 18.178356
12.138633 1.9521273 17.046646
16.525743 -11.023623 21.77557
5.3942103 1.1885303 15.891371
-3.1292467 3.887558 22.72747
6.4145794 6.5364714 16.770533
0.023082718 1.5731072 -15.454135
12.749611 5.327075 15.902788
17.295361 -11.312864 23.688667
-8.4472694 -10.943014 23.770628
-8.5541077 -12.964817 24.586
-8.0857058 -7.2919841 21.971069
13.376924 6.1182642 17.451485
5.6793938 5.8148851 15.183865
-8.2919245 -11.580379 23.188156
6.8458676 -3.5123839 19.542004
-3.3072762 4.4288487 29.128969
-7.6006069 -3.0304506 21.530306
16.708733 -12.279015 19.263819
17.085945 -5.6027803 19.689276
18.003733 -9.1594162 23.678814
16.445374 -12.049203 18.628119
13.56681 5.6216645 18.322947
-16.361191 -11.219036 9.4042091
16.964617 -8.5709858 21.265413
16.45129 -8.4609928 21.583992
17.788982 -12.078428 26.212349
-8.4817266 -13.03688 23.258371
17.13455 -3.3055782 17.910883
-8.8232346 6.1928034 20.935471
16.848047 -8.531105 21.124933
16.864464 -5.2611246 18.319061
16.894192 1.5949525 19.236792
16.892099 -5.6393499 19.294336
17.591827 -5.3211517 25.549353
17.570644 -9.0773439 19.577543
16.28426 -11.952934 18.191368
-1.105373 1.9501197 18.62604
16.971712 1.6748614 19.359415
17.740042 -5.8278208 18.97168
-8.1892338 -11.326263 22.542627
17.467342 -2.7937331 19.003193
-8.4925508 1.2341371 20.610437
16.685677 -11.273995 23.475044
17.895269 -9.4177999 17.822798
17.310312 -12.614312 20.743397
-8.5628796 -12.913738 23.503771
18.772385 -2.7755544 19.791567
17.648098 -2.8640552 18.180645
18.018166 -3.6193416 17.518356
17.307575 -9.1863966 16.635941
18.828526 -2.7950561 17.946846
17.975292 -2.647414 17.845881
-16.343658 -14.176401 16.238209
17.32131 -2.5328612 15.799677
18.047493 -3.7680843 17.918327
-16.111172 -11.012755 8.8378096
18.082996 -4.014102 17.025787
19.382294 -12.950933 18.14377
-15.926448 1.8024515 7.2530818
16.913696 -8.5766344 17.837189
16.649685 -8.8469067 15.163729
20.317514 -3.0169652 22.864092
15.643845 1.5824701 18.335049
2.4454262 -0.48884863 16.624275
10.277191 7.0043998 20.666817
18.082342 -2.9458973 18.150494
17.105297 -2.9881308 18.306282
18.207319 -3.7605786 18.35643
15.974405 -11.602203 16.892693
17.597704 -9.0651474 19.717896
17.97113 -1.9808795 19.170321
16.668655 -8.5652237 17.341454
17.572647 -3.4140851 19.154358
18.174122 -13.17346 21.795502
-16.329342 1.8056225 8.281868
-9.9226799 1.9765137 19.893934
17.797472 -9.5152311 18.346197
-3.165565 -0.52079833 21.724297
-1.0763377 7.188592 20.656338
-8.0481968 -8.8397436 22.23465
-8.3682528 -7.3616128 23.588533
16.678564 -5.7769623 20.785084
-2.8036742 3.4926934 15.12032
-15.841257 -13.530646 8.7299652
-14.144974 0.68068624 -2.5223899
-10.061018 0.059913117 -16.432478
-11.085846 2.540956 -10.611393
-11.243235 -3.26736 -14.476603
-13.397161 0.67321265 -4.318893
-11.814754 -2.7581673 -10.847969
-9.9472055 0.61640018 -16.480625
-11.126911 -3.1665225 -14.703733
-10.015909 0.4140439 -16.036259
-11.291245 2.5386915 -10.315518
-16.030096 -11.093265 8.1816626
-12.733227 -3.1205299 -8.843751
-12.503252 0.41134316 -7.1291399
-11.232967 2.5131693 -10.582814
-14.08246 -2.5805683 -6.3597527
-16.970863 -15.392819 17.952488
-16.067904 -11.062695 8.5307455
-11.738794 -3.3516846 -14.659321
-16.705692 -10.036124 -1.9681263
-10.849871 -1.5950356 -16.202988
-10.810781 -1.55084 -16.099983
-11.24964 2.3064067 -16.437645
-11.489467 -2.7959924 -14.915395
0.5376066 2.2417262 -25.709728
-11.250224 -2.4521682 -15.266285
-11.762304 -3.1904383 -14.590932
-16.375431 -15.140976 15.36025
-11.573822 -3.2361832 -13.772469
-11.954386 -3.2977777 -14.388304
-16.268852 -11.338225 8.9718294
-11.297898 -2.4161079 -15.177116
-13.14513 -3.5712373 -10.721569
-10.042644 0.63591707 -16.270699
2.5951707 -2.9902644 17.308746
2.6235607 -0.28199351 24.496052
-9.4631882 -4.6552706 22.268963
-1.1572534 4.6347628 11.213425
-11.448385 -2.7645311 -14.4923
-13.478588 -3.5631542 -14.104567
-10.79517 -1.5650749 -16.316952
-11.485085 0.55459821 -16.735687
-10.84762 -1.5502324 -16.057068
-12.941521 0.66638231 -17.14463
-12.41197 -1.5738564 -17.994654
-15.978371 -14.888816 7.8072977
-13.059761 -3.0681798 -17.012875
-11.685696 -2.5175455 -14.441187
-11.784485 -3.3314898 -14.619012
3.8457847 2.2570891 -21.191315
-12.684251 -2.9649627 -17.762182
-11.509975 -1.6701304 -16.083641
-16.272476 -9.8323231 -3.2759094
-9.3106165 6.1286449 19.959833
-15.874012 -13.571521 8.938961
-10.899553 4.1135368 20.736595
-11.12895 0.44811821 20.920439
-8.7966242 -9.7568588 26.807993
-11.235392 2.626967 -14.852619
-12.941849 -3.689774 -17.734137
-12.665464 0.68072069 -17.695641
-12.533163 2.5831342 -17.719261
0.26657522 2.456389 -31.017025
-12.669676 2.3082311 -18.484837
-12.987101 0.73426247 -16.800783
-12.790363 2.3712544 -18.221788
-12.49754 2.5088158 -17.942036
-13.189774 -3.7578118 -17.295834
-12.865113 -1.7314821 -16.90346
-16.275249 -9.8291426 -3.2120323
-12.568161 0.72576952 -17.774921
-12.712008 2.4851613 -17.334492
3.7026601 2.205873 -21.149292
3.8271494 2.1977134 -20.900864
-12.922536 -2.984865 -17.025639
-16.154285 -8.8467093 0.95789909
-10.599155 0.37942812 -8.3845158
3.8505557 2.2631814 -21.301138
-11.309416 -1.6613882 -16.346146
-16.563322 -9.9041567 -2.1555185
3.8695133 2.2253697 -20.976887
-15.829542 -13.986086 8.6113396
-15.429993 -13.648499 8.4332514
-0.50151229 -1.980788 18.934666
-8.9918194 6.3742442 21.95158
-12.800207 -0.07374052 -18.24095
-12.530622 -0.88174134 -22.100594
4.1910748 2.5559607 -27.879288
-12.503407 2.0705652 -21.957548
-11.392035 0.59993112 -16.681095
-12.859874 -3.6369185 -19.600727
3.7294831 2.220768 -29.161411
3.7339318 2.212271 -28.947115
-12.361518 -1.1511762 -20.044203
-13.501841 2.1022687 -17.690445
-12.603886 -0.34882814 -19.546555
4.2358689 2.5572672 -19.516356
-12.348995 -1.0958111 -20.118717
-12.487671 0.78612536 -19.596107
-13.346851 -1.1974143 -17.961557
6.0835152 -4.4792657 18.971867
-16.39526 -11.546057 9.3327093
-12.672451 -1.1489732 -20.968452
-12.848604 -1.1727223 -19.838133
-11.062884 2.5416393 -15.154295
-12.350161 3.7765229 -19.799158
-15.904666 -14.611923 7.4158573
-13.324537 -3.7423072 -21.892918
-12.48041 -0.20269525 -22.14617
-12.508896 -1.0502949 -22.140465
4.9403639 -2.6606882 -10.046062
-12.430876 1.5218459 -19.685402
-12.12219 1.4927317 -22.927816
-11.949129 -0.36452651 -20.882278
-12.556818 0.74896586 -17.566025
-8.6213818 -12.673725 23.460369
-9.8351307 -3.3987978 22.75568
-8.1308928 0.36065394 21.512356
-0.62457442 -0.13111681 17.81097
-11.913438 -1.9968058 -11.419115
-12.661783 2.0854959 -20.138565
-16.310844 -9.9647255 -16.079849
-12.611416 1.1937655 -21.061373
-12.210588 0.79717445 -22.828773
4.103159 -2.3304102 -13.833861
-12.803705 2.0309031 -20.605896
-12.430081 0.047065187 -19.166718
-13.08251 -3.7400529 -17.599592
-10.098419 -1.4114351 23.933687
-12.602553 -1.7299001 -17.835201
-12.853941 -1.7576325 -21.967964
-12.560434 2.4289632 -21.893866
-16.653109 -10.125007 -2.4875593
-11.032026 2.7713826 -29.558237
-12.320988 -2.1100833 -24.672478
-16.335827 -13.135593 -11.374364
-14.455854 -1.7061994 -25.282858
-11.079879 2.3493769 -28.792671
3.7186491 -1.9259331 -21.601593
-11.162899 2.3563173 -28.553082
-14.510805 -1.7487365 -25.172958
-13.111708 -3.6624036 -24.226807
-14.324703 -3.9263966 -22.724567
1.0448641 2.4144819 -33.950253
-12.839947 0.077016741 -21.512339
-11.162197 2.7921348 -29.467113
-10.798059 -1.691931 -27.577621
-14.472429 -4.0163145 -22.580261
-14.626145 -3.427804 -24.902584
-13.850274 -7.2179708 -23.933487
-11.094425 2.7521753 -29.632483
-12.827672 -1.3275939 -21.124811
-10.457266 -2.8739662 -29.760937
-14.276814 -7.334404 -23.069124
-12.538753 2.4006813 -17.603741
-11.636612 2.6094484 -15.953422
-15.391384 -13.378867 7.3702216
-1.3539016 -3.9985995 20.23304
-8.598568 -10.061266 24.409294
-10.802665 -0.67853343 -30.750101
-12.428083 2.6326604 -22.7323
-14.872738 -7.7763267 -22.139896
-12.609632 2.6256595 -22.310318
4.0078392 -2.2192688 -18.269169
-11.905023 -1.5938504 -26.807585
-10.665873 2.6288242 -30.45628
-16.014668 -14.531633 7.6947021
-1.1046898 -3.3138433 11.86419
2.7622726 -3.0518496 18.030315
-12.159801 -2.946378 -33.173267
-10.992422 2.56335 -33.506317
-11.877831 -1.0972207 -33.649246
-11.317954 -0.6382277 -31.893061
1.103006 2.4663954 -33.790344
-10.844213 -3.4652028 -33.424011
-11.570093 -5.3995562 -35.40826
-11.063654 0.038144607 -30.832104
-10.704689 -4.3119774 -34.830109
-11.144919 -0.62934792 -32.230495
-11.419109 -4.4205232 -36.019512
-10.48677 2.6700368 -30.57486
4.0022383 0.55503452 -37.552967
-10.942755 -5.3229637 -36.164116
-11.123144 2.5757444 -33.274208
-10.947447 -4.5881772 -34.930901
-11.328461 -0.65602732 -31.904819
-11.047586 -1.1923609 -33.388565
-10.56999 -4.3863049 -34.225811
-10.131364 0.34467822 -31.21417
-12.021985 -1.1264443 -33.472332
-12.106283 -2.9080126 -33.362251
-11.117658 0.021591596 -34.127972
-11.397713 -4.8512959 -34.283249
-12.262878 -1.2174655 -33.197933
-12.299593 -1.4612846 -29.926931
-11.644028 -4.8399434 -32.10371
-15.047107 -7.8959599 -21.75251
-13.18541 0.77721953 -15.676451
-12.671597 -2.7713778 -18.762503
-13.868401 -7.2567468 -23.870878
-12.936146 -1.9485323 -23.373194
-9.4984322 -4.6847482 22.250134
-11.267443 -6.0767312 -35.405369
-12.501432 -1.5551736 -25.467569
-12.709753 -0.74320531 -23.113922
-12.384903 -1.0368825 -32.923874
-11.865425 -0.809847 -25.646658
-11.887463 -0.96285748 -25.346079
-11.260327 0.75296426 -20.705311
-11.414414 2.7648556 -33.427631
3.8807425 0.5585326 -38.525406
-11.208216 -2.6019402 -37.412766
3.7573087 -9.0045776 -20.186987
-11.039391 -3.3860908 -33.330101
3.63272 2.408319 -38.288155
-11.120234 2.4422147 -36.21693
-10.636444 -0.012757257 -29.763481
4.1519494 -0.90001941 -38.750717
-10.621692 -3.4227476 -33.921299
-11.098371 2.6807351 -37.278069
-12.876974 -3.0841107 -32.064529
-13.689087 -0.83167523 -27.275845
-10.998988 -0.67738026 -36.477875
-10.678563 2.2297235 -36.858509
-12.036363 -2.2064843 -33.549809
3.771565 -8.9832439 -20.237766
3.7967677 2.3613222 -29.691624
-16.710003 -12.943439 -11.236358
-15.422895 1.9235227 20.70632
-11.201618 -1.7895162 -37.961941
-11.149015 -0.46246883 -37.92844
-16.361248 -11.352884 -21.999527
-12.371992 8.1066742 -17.890778
-11.065345 2.6784406 -37.298561
-10.251238 -3.3540711 -36.10865
-17.495634 -14.002906 -8.8925123
3.0380611 -2.626298 -10.603886
5.5305042 -4.1534109 -39.40847
5.6176481 -1.1747334 -37.663113
4.9349709 -0.78267926 -42.614666
-11.10085 0.17507857 -38.91848
-11.223193 -1.7861192 -37.61779
-11.473923 0.90059268 -39.540039
6.1437774 -1.2103894 -37.551994
-11.514726 6.5647197 -34.041096
5.6840906 -1.2041326 -37.313225
-10.739489 -2.7835391 -38.926357
3.7587521 -2.5574267 -39.27507
-11.318399 -2.6157677 -37.307911
3.6251857 -5.2188864 -39.873661
-11.361973 -0.86764681 -38.104053
3.8043947 -5.5195904 -38.79866
3.891798 -2.4602249 -38.355679
-10.804659 -2.8306346 -38.852867
3.8581731 0.48539364 -38.986893
-11.579295 -0.88285118 -37.851177
3.819473 -2.3290262 -39.17028
3.7635221 -2.0987301 -40.146179
-11.652523 0.098091051 -33.416359
-11.57166 -2.2916617 -14.47598
-0.35603821 -0.77068514 19.413265
-12.380328 -1.6159403 -38.129604
3.6507826 -5.2472191 -39.902542
3.6549733 -5.4025412 -39.8531
-11.159743 -1.7925122 -38.021618
5.6012564 -4.2290444 -39.175659
5.1948738 -0.78257751 -39.386734
3.8220713 -2.4186463 -38.689442
-11.182739 -0.83272648 -37.60873
-10.949979 -0.72329789 -36.586784
-11.204681 2.5301208 -37.485535
3.6399755 2.3940363 -37.893078
3.6380911 4.4562244 -23.916897
-13.810721 -3.7470224 -23.717787
-16.669697 -3.8373446 -6.2050395
-11.083076 -1.0777731 -16.129599
-11.314547 1.2018523 -30.851727
-11.169415 5.0098844 -9.7416019
-5.3999448 1.6847557 19.809719
-11.106133 2.7251067 -37.281898
-11.245703 -0.84161675 -38.391987
-10.661822 -1.558889 -27.885893
-11.335957 -1.2805842 -32.766777
-16.055199 -14.896889 8.045249
-11.088265 -1.2330358 -33.285786
1.9974756 2.5892453 -33.901245
-13.646156 -7.1479464 -24.175549
5.8154202 -0.99122238 -38.271187
3.7192788 2.5373845 -36.11446
-10.69002 -1.2160288 -32.300537
-17.177254 -14.221426 -13.152351
-12.365361 -2.9781332 -28.873646
-12.387506 -2.9178014 -28.971748
-11.208696 -0.89510131 -35.262646
3.7101126 2.3436728 -38.476357
-12.669147 -1.9851725 -17.226433
-12.648762 -1.5223919 -28.102531
-15.76542 -13.779228 8.6525154
0.47528833 2.571615 -48.415073
5.4930377 -1.1328666 -38.606644
4.1464572 0.54347289 -36.403725
-17.395271 -14.695373 -13.992105
-4.9397321 0.33883935 -41.960926
-9.8143206 -1.4282655 -33.864403
-16.203754 -11.062355 -16.349602
-10.850994 -1.5102956 -18.679363
-10.01083 0.24400593 -16.045223
-13.255327 -1.032802 -18.408955
-11.277456 -1.2083124 -15.674729
-7.8433847 -6.4130993 19.645243
-11.105934 -0.71773279 -36.311768
-12.705998 -3.0378342 -28.182999
-16.143797 -11.215771 -3.7279844
0.79421818 2.9132586 -31.565466
-8.5442238 6.2554212 14.842467
-11.518429 -1.9566131 -34.322018
-11.183152 -2.5485218 -35.683712
-11.154631 -0.846573 -38.406353
-11.186335 -0.38738966 -39.392189
-11.218566 -0.84725213 -38.346825
-11.047793 -2.5380211 -37.834888
-18.649803 -5.0142498 -14.213328
3.1044602 5.407608 -10.429082
-15.198372 -9.1151772 -14.09821
-8.1694241 -4.0703287 20.577297
-11.769004 6.9004922 -33.741802
-11.223026 0.12992129 -39.375507
-11.734388 -2.0248654 -36.975555
-11.002831 -1.3063884 -16.380707
-13.24175 8.4444847 -15.345263
-11.471746 0.15120558 -38.979725
-11.376332 -2.56495 -38.579842
-11.537133 0.059813261 -38.346992
-11.477259 -0.11579055 -38.364342
-11.701172 0.37398621 -34.070782
-10.405172 -0.62183446 -32.364048
-11.538171 -2.533402 -34.287277
-11.246196 -4.6203623 -36.064445
-10.874722 1.7698985 -33.710709
-11.134886 -3.847261 -33.960449
-11.38274 -4.6653972 -35.841457
-11.184073 -4.4901924 -37.083084
-12.081804 -5.0009642 -36.618477
-9.0077972 -6.0544968 -38.961056
-11.21809 -3.4652493 -33.310722
-16.498871 -13.253299 -21.200611
-10.991495 -3.848351 -34.165775
-11.177784 0.031203069 -34.032101
-11.938696 -4.8695431 -35.732819
-11.06497 -3.4236016 -33.672691
-9.997282 2.6123819 -30.542416
-11.148129 -3.6467829 -36.179977
-13.330564 -7.5862656 -31.96199
-12.525992 -3.8467021 -30.8286
-9.8095818 2.599134 -31.314678
-12.487808 -1.2599068 -32.944256
-14.676207 -4.1268358 -20.493624
-11.69908 -3.3587062 -39.245255
-8.4312372 0.644104 -36.275684
-10.041041 2.6807175 -30.183077
-11.008905 -0.36337826 -39.673328
-8.8121815 -5.9110694 -39.412769
-11.086626 -3.8764834 -33.998024
-11.026705 -2.4685342 -38.008801
-10.655964 2.5585508 -37.845837
-11.629563 -1.8865409 -34.086536
-10.783976 -4.6424909 -41.021606
-13.554679 -7.800128 -31.508121
-12.395807 -0.86467475 -36.600758
-12.337438 2.0292959 -21.135365
-10.680763 -0.63385487 -31.795868
-12.589207 -3.5591748 -24.121239
-11.10195 -1.3874557 -16.280823
-10.432158 -3.3755028 -34.393353
-10.727697 1.7137473 -25.643799
-11.11268 -1.9979467 -32.792233
-10.198826 -4.2203021 -35.003845
-11.603512 -3.1756344 -26.918047
-8.9762592 9.0984364 20.32093
-10.294544 0.18961452 -31.269783
-10.993921 -1.2373319 -33.470314
-10.716396 -0.50186974 -31.178097
-10.753836 -0.69209409 -36.99334
-10.081458 2.6660552 -30.253166
-11.585093 -5.3428073 -36.907276
-11.88238 1.9113702 -22.265221
-14.972937 -11.674546 -24.427532
-11.375374 0.4591313 -34.925381
-10.857824 2.0707841 -41.049786
-10.202674 0.90103447 -45.884354
-9.6811304 -2.1485052 -45.442009
-9.8880653 -5.1305132 -45.308792
-11.047565 1.4158375 -41.954613
-10.004158 2.7636266 -45.929508
-10.9363 0.20690404 -41.260662
-10.21783 0.17306387 -45.900768
-10.196481 -0.24566352 -45.951389
-10.72866 2.0446191 -41.275425
-11.013329 0.55605543 -41.247253
-9.7423058 -4.2847123 -46.284592
-10.037836 -1.4140859 -45.008656
-10.613036 -2.3761129 -45.554001
-10.122742 -4.6600919 -44.186066
-10.021434 2.7640748 -45.907089
-10.935661 -0.4602204 -43.669018
-8.7264404 -2.8243923 -40.663765
-10.207587 0.90647787 -45.922894
-11.095388 2.4502132 -37.838394
-11.090112 -2.3315861 -42.521763
-10.220692 0.1755878 -45.917747
-10.907967 2.2269344 -41.611954
-10.98667 2.5060883 -42.613411
-10.831581 -2.2470307 -42.822395
-10.793099 2.0806484 -40.928658
-10.134199 0.91001379 -46.001724
-11.093732 -4.9150982 -45.253426
-9.7499847 0.19480132 -46.471977
-10.054122 2.7647412 -45.84111
-10.482004 -2.3255424 -45.745705
-11.241755 0.54701245 -40.967979
-9.4374352 -0.51310045 -45.669346
-9.9018288 2.706176 -46.026417
-10.576568 2.3845487 -43.126316
-9.7238274 2.6572144 -46.186771
-10.013419 0.21964906 -46.255539
-10.389342 1.3858521 -42.119957
-10.6499 -2.3091393 -45.58884
-9.8788633 -1.0030141 -45.187096
-10.253702 0.97264481 -45.998302
-10.465175 -3.4033604 -41.228249
-11.515682 2.2720041 -39.696312
-11.21081 6.8116798 -32.586082
-13.514848 -6.2944317 -33.433781
-14.746 -6.7790995 -31.385189
-11.380172 0.39465174 -34.772953
-11.519946 -2.0702024 -34.400974
-15.441324 -13.111942 -14.670148
-16.55689 -3.9181683 -25.573586
-17.784613 -14.167959 -8.6076736
-12.216646 -2.1520119 -36.257229
-11.051475 -0.41397896 -38.183517
-17.310579 -15.190593 -13.347902
-12.08 -2.0885794 -24.137743
-12.882469 2.368763 -16.467892
-9.6261711 7.4318714 27.709961
-9.7255325 -2.773639 -51.076511
-9.6724043 2.1706078 -50.446701
-9.4818735 0.043532178 -51.218952
-9.5126429 -0.30693418 -51.226101
-10.204065 2.6091843 -49.427872
-8.9652491 -0.34198883 -49.677776
-9.6408415 0.4703441 -49.075508
-10.130719 -1.1893462 -48.669876
-9.8632345 -3.2561562 -48.964481
-9.7172794 2.1655533 -48.924026
-10.385784 2.6386569 -49.314518
-9.6832104 2.759572 -49.444962
-9.446578 -0.1286194 -50.682186
-9.703537 0.44718 -49.01651
-10.378318 2.3912308 -49.330116
-9.880353 2.1785333 -48.752632
-9.3391628 2.6431923 -49.767818
-9.4168673 0.81910193 -50.669281
-6.6699481 2.7788086 -50.460339
-9.7219515 -3.1923482 -49.084778
-9.7163382 2.1340313 -48.899826
-10.242852 -1.1913221 -48.550301
-9.6593189 2.6909671 -49.540348
-9.7717714 2.1208696 -50.356426
-9.8564348 -3.1702077 -48.940979
-9.8065786 -1.1297619 -48.964153
-9.599 2.8027229 -51.01902
-9.6222925 2.7991433 -49.056362
-9.641552 2.1514077 -50.468567
-9.633647 2.8205416 -50.55162
-11.041243 0.52530432 -49.430309
-9.5423994 2.7620316 -49.146503
-9.3187532 2.0563805 -50.695419
-10.210754 2.3900161 -49.500282
-9.8330507 2.1494222 -48.797665
-10.781899 -3.4426022 -36.647621
-10.510979 -2.7022467 -39.214485
-10.435535 -4.291718 -36.510098
-10.996036 -4.0860267 -34.196648
-9.6391125 -4.2524014 -46.828598
-11.2418 1.44052 -41.65823
-10.017279 0.39376587 -45.934875
-9.6548777 -0.94018984 -45.45319
-11.352158 -5.1805677 -37.383579
-10.841433 6.5476007 -33.39249
-9.661499 -0.82040143 -30.679438
-5.0641451 0.27608401 -34.432335
-9.5940285 -3.200407 -46.226151
-10.106371 -4.6370068 -44.212372
-9.8307152 -4.3506827 -45.030346
-10.816916 -3.7194562 -38.762901
-11.020866 -3.4359467 -33.715981
-10.960689 -2.3351617 -38.46479
-17.669209 -15.427017 -13.243044
-17.860172 -14.663486 -18.174963
-12.202328 0.67935932 -19.020145
-12.730091 -0.36549059 -18.285889
-11.433668 -2.0582659 -32.349712
-9.4407787 6.4154568 -29.958326
-10.390512 0.33195716 -28.782791
-11.376312 -1.4187381 -37.568565
-10.246229 2.8164701 -41.511429
-14.814026 -2.467267 -32.042953
-11.872925 2.8469472 -21.551132
-8.7301073 -4.1577501 -41.501953
-11.234741 1.5229228 -40.589809
-11.184473 -0.84937024 -37.749401
-12.237972 2.5033298 -39.166245
-5.7220168 -2.4370561 -49.845829
-14.110007 -3.0729005 -43.726772
-9.3650665 -3.1818688 -49.820198
-9.8640041 2.8275979 -49.264984
-14.084867 -3.0734551 -43.769436
-9.7646379 -3.3152542 -45.922276
-10.192783 -4.2580433 -42.147984
-9.3819294 -0.30963138 -51.340717
-9.4091835 0.066317186 -51.29483
-9.6506968 2.765408 -51.033478
-11.112629 -1.2982045 -45.60955
-10.311976 2.6421833 -50.97628
-9.7796288 0.42500365 -48.926147
-9.8687449 -1.6914946 -45.194748
-10.009495 -2.3327169 -44.942417
-9.7353487 -3.2514348 -46.053993
-9.5036716 -0.34497446 -51.288025
-9.6462135 0.93676615 -49.006443
-9.4405346 0.39782566 -49.220917
-9.8269701 -3.3505752 -45.813656
-10.38291 -4.661572 -41.159126
-10.342202 2.3521731 -49.342876
-9.5791512 -2.7102599 -51.197693
-10.10271 2.859735 -48.653069
-11.037436 2.5459936 -42.551708
-13.686753 -7.1962171 -24.160147
-9.1225395 -0.72067887 -46.097046
-10.921148 0.57358855 -41.361633
-10.941504 -1.169991 -41.49749
-11.159072 -1.4478254 -41.201824
-9.6976004 1.9728098 -46.433014
-9.9169044 -3.184984 -38.627449
-9.4769993 -2.0861478 -45.693939
-10.792959 -0.53306258 -42.881718
-10.448855 -2.9886351 -41.281467
-10.693501 -0.62304741 -43.220467
-12.250032 0.45250314 -33.167561
-11.587295 5.1390653 -8.5575562
-10.457514 -3.471174 -37.584095
-10.865535 -1.2180271 -33.66135
-10.911377 -2.4453707 -38.161007
-11.006675 0.20589736 -41.124672
-10.476768 -3.4859464 -37.601608
-11.997017 -5.5434389 -36.218052
-10.60528 -2.8163214 -43.628647
-14.412868 -8.3157482 -29.860245
-9.3618698 -0.9445858 -42.825928
-10.511591 1.8293099 -32.46846
-11.042042 -1.7906716 -38.238186
-8.0298882 2.624409 -17.996403
-11.230616 -1.2214495 -41.089382
-10.877485 -1.2765524 -41.52483
-9.8923216 -0.52021104 -33.486065
-11.557135 -1.9822873 -38.714321
-14.813538 3.5844059 -21.767061
-17.57287 -14.824933 -13.624325
-11.429554 -2.1553791 -38.084686
-11.873793 -1.5906899 -25.790764
-12.938066 -6.5931659 -26.216375
-11.068063 -2.4499888 -36.289173
-7.8590794 -0.25633988 -38.263062
-10.827913 6.6748881 -33.31987
-10.944218 -1.6519814 -36.651169
-11.305408 -1.3888102 -37.629822
-10.807643 -1.6303378 -29.174221
-11.068631 -1.4866366 -14.997789
-16.13616 -8.8413486 0.79204082
-7.7523923 1.3492966 -38.446556
-9.700757 -4.2592387 -46.311054
-9.4031372 -1.0582082 -50.889286
-10.392947 -4.5821972 -37.725548
-10.568968 -1.8253292 -48.226738
-10.536576 2.2299166 -37.208324
-9.6542473 -3.9678745 -39.032944
-10.955399 -4.4659171 -38.578156
-14.422503 -3.0135698 -46.841167
-13.263031 -7.6812162 -32.029934
-9.6024046 2.740521 -45.535507
-9.0291853 2.5855484 -46.382351
-8.4595881 2.3346169 -26.923824
-10.765047 -1.035495 -25.021391
-11.017445 -0.18763554 -38.877598
-17.023369 -13.036497 -20.038074
-9.1760473 -0.97736835 -30.948391
-16.791943 -14.021832 -11.253948
-9.6679697 -2.1552706 -45.458855
-12.201101 6.3905578 -20.837118
-11.202471 0.96371639 -40.202599
-9.6023769 -0.53277576 -45.509647
-10.100265 -0.55194265 -44.790226
-9.3088064 -3.3295379 -46.186581
-11.283927 2.6581759 -33.844357
-11.278257 -1.8183031 -37.441223
-15.66399 -9.3694038 -12.155395
-11.790327 -1.8082081 -33.89325
-10.976153 -2.4783335 -39.033573
-9.3577652 0.076229908 -33.967186
-9.9895229 -0.33598676 -51.213318
-9.6421795 -3.1835647 -49.167221
-12.829678 -6.585535 -33.880432
-10.973627 -3.5989962 -36.695789
-10.603153 -1.8094701 -48.239727
-7.6474757 2.777494 -52.601128
-9.7919893 -4.3172975 -46.242214
-9.6032848 -2.7011716 -51.164146
-10.682182 -2.9763677 -39.281372
-9.564703 -3.2853394 -48.699791
-10.667627 -2.7897401 -41.521755
-10.529033 -4.4594092 -35.647598
-11.248847 2.8110218 -38.576733
-10.887771 -1.9602113 -38.808872
-10.688534 -3.6728058 -40.982319
-10.460962 -0.6169697 -45.631165
-11.079386 0.99922585 -42.137558
-10.565413 0.41448978 -42.525059
-9.4868622 0.89175451 -46.122475
-11.107498 2.4552851 -42.428375
-10.411757 0.43560669 -45.542164
-9.5288334 -1.5924608 -45.640915
-10.608821 -3.6418848 -35.861683
-10.698586 -4.0966311 -37.936611
-10.910341 -0.91574103 -33.580631
-11.045727 -0.43389085 -36.379181
-11.793959 -1.705163 -33.744556
-11.413184 -1.8024609 -34.753891
-10.785234 -0.75190783 -29.266914
-8.5995474 2.758311 -47.8283
-10.029514 2.6584387 -51.115044
-12.349534 -0.7113682 -45.477146
-12.386282 2.6959786 -50.299545
-10.551884 -1.7745523 -45.559006
-9.5914516 2.8098485 -52.376858
-14.501962 -2.9479833 -48.864815
-9.1125336 -3.484175 -48.261322
-12.645046 2.7736926 -50.189419
-10.174904 -0.24653506 -45.974335
-10.247387 -0.81320554 -51.162613
-7.7557173 2.8036456 -52.526489
-9.3843956 -0.60137379 -51.09066
-12.451931 2.4862366 -50.965923
-9.6286535 0.93644208 -49.034737
-12.390098 2.7020488 -50.371784
-10.239084 -0.28983599 -45.979595
-10.259055 2.3162792 -51.033482
-9.792531 2.8432834 -50.49987
-10.119395 2.5923772 -49.485672
-9.3573952 -0.59620672 -49.801613
-12.164382 1.1688482 -45.206841
-9.7203588 -1.9930851 -50.91515
-14.191751 0.31358823 -48.953934
-12.222037 1.174212 -45.143898
-10.484617 2.3726554 -50.837929
-13.826407 -0.045690201 -50.423561
-9.8692245 -0.90972841 -45.164719
-15.079023 -1.6252837 -49.291042
-14.163177 -1.3897135 -50.30798
-10.709491 2.4069157 -50.696827
-13.876038 -0.031370893 -50.395981
-14.383632 1.1477503 -48.785992
-13.617115 -0.021978207 -50.537392
-14.72559 -1.6053488 -49.520554
-7.5809679 2.7907465 -53.272263
-11.533194 -1.7903221 -45.198879
-9.9014034 2.4047322 -49.768829
-10.03178 2.5235882 -51.203049
-11.90536 -1.3029408 -39.405624
-11.260145 2.7604854 -36.637295
-11.177128 2.1668859 -40.729122
-10.678788 2.1065774 -42.316166
-9.7363529 -2.0340297 -50.918789
-11.648784 0.21742345 -40.25428
-11.947036 0.36705279 -33.674606
-11.886306 -2.5844808 -33.705334
-10.390978 -3.9084015 -38.242939
-10.133504 -1.7405914 -44.832642
-10.452007 0.57627624 -42.63372
-10.618072 -0.58581227 -43.41396
-10.577723 2.4698911 -38.808159
-12.027786 1.5596431 -40.45916
-10.336223 -1.8069572 -48.42165
-10.79118 2.7268 -41.431381
-11.157003 -1.1938909 -41.181068
-11.049294 1.7228236 -41.730652
-11.094365 0.16535822 -45.167892
-10.008211 2.6050944 -51.164131
-9.5525322 -2.7705555 -51.86924
-9.5674372 0.8953141 -49.126221
-11.185537 2.2067685 -41.628929
-10.49397 -0.065977536 -44.181953
-10.981898 -1.691985 -45.761456
-9.7110252 0.42092121 -48.97049
-11.081471 -1.9989306 -42.83873
-11.372895 2.0785367 -40.119671
-11.592017 2.5047517 -41.682022
-11.238171 1.9799671 -40.286476
-15.612019 -1.9072698 -26.642269
-10.598238 2.1668088 -42.245144
-11.150237 1.510463 -40.748672
-9.3822498 -3.3346879 -50.56485
-10.20843 2.6756716 -51.009338
-14.632141 -8.8624487 -28.753288
-10.825262 0.15161645 -39.444435
-11.644855 0.93912208 -39.404503
-11.365891 -0.30820376 -40.804996
-11.886133 -5.2264409 -36.726021
-12.470918 1.8561183 -45.429531
-11.09627 -1.967985 -42.516026
-11.010242 2.1806109 -41.895832
-12.44698 -0.73296404 -45.405773
-9.4596968 -0.42330337 -50.864212
-9.4582071 0.90514255 -46.201256
-11.081589 2.6681347 -37.141754
-8.9950333 0.37787789 -47.030685
-11.474919 2.847122 -44.985195
-10.965171 -4.1097651 -38.171982
-11.226969 -4.8729525 -35.852715
-9.5444126 2.7604871 -45.549244
-10.721365 -3.9005742 -41.395
-11.454492 2.6031349 -38.598362
-7.2838717 2.4092999 -55.005165
-7.4833941 2.7694402 -54.927704
-7.239141 2.3993013 -55.034233
-7.8532763 2.0620086 -54.375099
-8.0035772 1.8482974 -54.32122
-7.1103115 0.17029619 -54.761143
-9.5669985 2.1329441 -53.655525
-7.2204561 2.4054732 -55.047916
-7.0840783 2.2336056 -55.086727
-7.8510141 1.8171383 -54.382492
-7.1585693 0.19295326 -54.716053
-7.1729078 2.2507977 -55.091991
-7.2528658 -0.14755085 -54.673721
-12.152792 2.7308953 -50.592442
-13.729552 2.6692219 -50.320621
-15.034206 -2.8027363 -50.782818
-10.50786 -2.7475958 -43.304138
-14.249571 1.1302338 -48.879093
-14.881433 -1.5454036 -50.798111
-15.35673 -2.8723164 -50.640339
-10.055258 2.7922919 -44.412685
-10.157463 -1.9066583 -51.230347
-10.948815 0.45282936 -45.335865
-11.123247 -0.28106761 -45.090866
-10.457268 -0.6007551 -45.645184
-11.348103 -1.3266983 -45.313469
-10.125189 -4.233078 -41.684242
-13.985938 -2.9406025 -50.013062
-11.648952 1.6328812 -45.408943
-11.166807 0.37634197 -45.499756
-14.799632 -1.6341257 -49.504318
-13.321647 0.05019471 -50.654621
-10.204008 -0.84057003 -51.256062
-11.528961 1.1599848 -45.603577
-9.4680595 2.743351 -45.966255
-9.6669207 -2.9363198 -49.295052
-10.111785 -1.730933 -51.067459
-11.216697 2.7848017 -45.224613
-9.6652994 2.6356564 -48.912487
-14.159723 -2.82619 -49.033894
-11.611135 -1.8500526 -45.009098
-9.3826876 0.79950482 -50.705509
-9.6190529 -0.034057461 -45.475952
-10.300409 0.44366711 -45.82806
-9.5469961 1.397136 -50.903595
-9.6848412 0.8841784 -45.874283
-11.012435 0.42391849 -45.240093
-9.5454063 -0.86628962 -51.008583
-9.6671343 -3.4713376 -50.352753
-11.213354 1.2397718 -45.875008
-11.490283 0.22592303 -40.463478
-10.372936 2.539289 -45.634521
-9.9249849 -0.52536178 -46.262825
-11.07009 -2.014915 -42.553635
-11.269927 0.47937906 -40.921928
-12.433403 0.42009461 -39.221909
-10.714259 -3.4055777 -41.048046
-10.911783 0.20697549 -40.912647
-10.170738 2.4977658 -45.979218
-9.3914118 2.7906406 -53.027134
-13.5671 -1.0684617 -49.387222
-10.282126 1.7473159 -48.8638
-9.6172247 -2.7616897 -50.745476
-12.810705 2.7869468 -50.056324
-13.851346 -0.65303648 -51.018753
-13.60959 -2.4682639 -51.443878
-7.1121879 -0.10453701 -54.767677
-10.810328 2.4215527 -50.630894
-9.6190939 2.4754338 -53.623619
-7.0670505 -0.12117486 -54.768204
-9.4835043 0.090481006 -51.289883
-13.977085 2.6982179 -50.117966
-13.332569 -2.3703852 -51.626686
-7.1110973 0.19735843 -54.742004
-9.5286579 2.0510273 -50.481167
-9.6691895 2.214901 -48.97757
-9.2386713 -1.0393753 -51.001057
-10.170637 0.17215401 -45.938683
-9.5093679 2.3798206 -45.465057
-13.844389 -2.9158247 -50.085419
-12.727881 1.8716087 -45.193756
-11.013303 0.97508717 -42.174774
-13.962411 -1.1921716 -49.106056
-9.8162718 -1.7248136 -45.212791
-13.630157 2.5998676 -50.386959
-9.6922245 -2.8410764 -45.866779
-9.9289684 -2.8321772 -51.84605
-10.007647 1.9150138 -51.170502
-14.174219 0.31078437 -48.961403
-14.653524 -3.0222669 -46.109047
-9.7988749 -1.053012 -49.388954
-10.1886 0.9261806 -51.112671
-9.5796881 0.91903496 -49.100479
-10.780381 -1.8584132 -45.289555
-9.395647 -0.81308591 -51.002651
-11.055853 0.4500595 -45.484886
-11.226272 0.19304834 -45.218849
-11.656565 2.1186595 -41.174423
-9.0498381 -0.98986268 -51.181469
-9.2896175 2.6423097 -51.369518
-10.005518 0.40961745 -45.985718
-10.866561 -1.8873388 -43.028641
-9.5426483 2.3485789 -48.946114
-11.359537 0.81675422 -41.21479
-8.1442909 2.4825633 -55.445744
-7.0790958 2.2483935 -55.059166
-7.4223013 2.3780994 -55.514824
-6.2656426 1.9646585 -56.215633
-7.8936377 2.530962 -55.30542
-7.4079871 2.7440281 -53.373505
-6.36901 1.8861635 -56.181709
-9.7659607 -0.55358475 -45.273865
-10.263253 -0.94444692 -49.012985
-9.9090939 0.2318687 -48.819202
-9.829175 2.2126369 -53.558212
-9.9492159 -0.76112217 -51.318237
-10.93289 2.7308714 -45.351677
-10.196238 -2.4768724 -51.235916
-10.992364 0.27944162 -50.604111
-10.951332 2.6802249 -52.277039
-10.962175 -1.3065116 -45.817337
-10.810469 0.97295707 -45.342384
-14.101295 -0.83647239 -50.380714
-15.415803 -3.3782289 -49.158596
-12.540131 -1.2770439 -45.195267
-15.102957 -1.6095161 -49.26292
-9.7814856 2.7816215 -45.636566
-9.5701294 2.6897023 -45.93742
-11.203753 0.47053492 -45.037544
-9.5218143 -3.2336302 -48.650074
-13.210136 2.5662959 -50.583729
-9.4712124 2.6293664 -45.124138
-9.8610106 -0.76981735 -51.470295
-9.6729555 -3.0594363 -51.130318
-12.789992 -3.5588155 -43.675659
-13.876996 -1.1261761 -49.183426
-10.950449 -0.7440908 -45.166756
-9.8557072 2.4673827 -48.755447
-11.243639 0.41088882 -45.32457
-10.382572 -3.0224986 -50.772186
-11.10199 -1.0333557 -45.756001
-10.217237 2.5527358 -45.789894
-11.167633 0.81923419 -41.572498
-9.5654659 0.4682264 -46.0765
-6.5694275 -1.1475915 -56.212486
-9.7855968 -3.7406886 -47.509556
-10.863385 -2.3099051 -42.822319
-10.531687 -2.6006551 -50.996628
-9.9558563 1.6281443 -46.129475
-9.1314106 0.090584345 -53.917812
-10.761294 -1.730482 -45.379372
-8.606698 2.795176 -52.630524
-9.6209335 -1.5671825 -45.521946
-10.678458 0.43831736 -44.618477
-9.3628941 2.7759099 -53.031097
-10.209712 2.685468 -45.81076
-6.2503505 1.852801 -56.236961
-7.2309275 0.17796129 -54.696716
-8.270586 2.0902803 -48.422966
-9.2788181 0.88659155 -46.790466
-13.058902 -2.6805212 -50.619347
-9.9289598 2.1743157 -48.703812
-10.887554 0.95587373 -45.42453
-6.3460102 -0.33003539 -56.284405
-11.700545 -1.8615044 -44.900604
-9.7850475 2.6511433 -48.831959
-9.2108898 -2.7737973 -51.123547
-11.247705 1.1565917 -45.903965
-9.9333391 -2.1340868 -49.368172
-9.5297661 1.2616503 -50.623543
-14.243103 2.5623157 -48.82798
-10.167702 2.7596986 -48.462151
-14.005846 -1.1518247 -49.106934
-9.5206728 2.2731223 -45.39875
-14.561474 -1.4917248 -50.946159
-9.5087261 1.7922806 -48.931118
-9.8810387 -0.6412217 -47.800518
-10.277384 -1.7609416 -45.938797
-10.546078 -0.6899851 -45.604828
-7.0772452 2.6467209 -55.067642
-6.6377521 -1.1634856 -56.203796
-7.3274379 2.3463395 -55.527996
-7.9544806 2.371331 -54.494415
-7.0991917 -0.10670763 -54.771595
-12.071428 2.631042 -50.918846
-10.054413 -0.40115952 -50.945061
-7.0138497 1.8709562 -52.364113
-6.8970418 1.8011775 -54.79892
-9.657136 -1.9468826 -49.237801
-7.2132492 1.5928851 -54.675659
-14.434196 -2.9350424 -48.893196
-14.641941 -1.6321582 -49.627426
-10.001496 -1.8854234 -51.324215
-6.6146507 -1.0584776 -56.806335
-6.5784225 -1.3249369 -56.784077
-6.22123 2.2120209 -56.553047
-6.268177 2.128655 -56.657185
-6.5619287 -0.60894436 -56.749691
-6.5075631 -0.70886546 -56.663017
-6.7250204 -1.0764368 -56.787689
-6.2540751 2.1226616 -56.672825
-6.2752604 1.588254 -56.633282
-6.5412378 -0.72370994 -56.652985
-9.7094231 -0.20880771 -50.456749
-6.5341134 -0.49334729 -56.558182
-5.9046469 1.8500847 -56.298481
-6.258862 2.0841036 -56.687508
-6.6097527 -1.3632481 -56.275711
-13.695251 0.54821527 -49.245457
-6.5865088 -1.4482003 -56.319687
-10.17501 -2.4590695 -51.258804
-6.628602 -1.6208138 -55.010345
-10.158245 1.8862038 -51.110855
-15.590641 -3.1698587 -48.119225
-7.3831773 -1.152384 -54.658047
-12.779354 2.8046999 -50.204201
-13.217965 2.4827232 -50.093353
-12.901369 -1.3160963 -44.805737
-10.6035 2.7909894 -45.307716
-6.220531 1.7331719 -56.48999
-7.7804971 -2.1024265 -54.425968
-11.119908 -2.9552567 -42.787209
-8.6189766 -2.5450482 -50.260605
-14.696964 -3.0117054 -46.092701
-12.133654 2.3458083 -50.730457
-10.020023 -3.6796064 -45.194851
-10.179064 -0.32150444 -46.090027
-6.2876072 1.4670527 -57.756634
-6.463757 0.026454441 -57.772537
-6.3747978 2.2713354 -57.521973
-6.5253425 -1.43137 -57.025856
-6.5841956 -0.72656715 -57.800209
-7.4885902 2.3724694 -55.482975
-6.2847543 1.076118 -57.401985
-6.4616113 0.0078089535 -57.443359
-6.5037937 -0.39014444 -57.789669
-6.54424 -0.74197537 -57.471855
-6.2945671 2.5598621 -56.131519
-6.3856773 -0.42007968 -56.796497
-6.5424395 -0.72302401 -57.80854
-6.2705855 1.0791444 -57.73053
-7.5071292 2.8363893 -54.57415
-6.8425665 2.6024942 -55.251392
-6.3460646 0.74895054 -57.413399
-6.2281017 1.4916754 -57.396515
-6.2202902 1.8164665 -57.368141
-6.6076922 -1.0495781 -56.818657
-6.596344 -1.3654381 -56.286488
-6.2074385 1.8234239 -57.702507
-6.2045474 1.7405163 -56.482052
-6.5376463 -1.4299541 -57.02449
-6.3200836 1.8318087 -57.357944
-6.3327751 -1.3406842 -56.395973
-6.5984783 -0.74083978 -57.476601
-6.7169886 -1.4084207 -56.254662
-6.0543852 1.4626421 -57.442776
-6.3109117 1.0558137 -57.426041
-7.9783297 2.9698513 -54.693359
-6.1445065 2.0877268 -56.72031
-6.2259064 1.0465744 -57.446976
-9.518136 -2.4411263 -51.275963
-13.95141 -0.15163106 -49.271618
-9.5689669 -3.4970398 -45.726593
-6.565465 2.7600579 -50.527538
-10.088661 0.49044335 -47.254784
-10.189246 1.7840004 -45.841782
-9.1789265 2.5316839 -50.229412
-13.531446 -2.8110459 -50.335793
-6.5865049 2.7836812 -50.474857
-6.3483 2.6728673 -50.843155
-13.966473 0.56368101 -49.076809
-11.094751 -0.33231181 -45.32497
-9.3946533 0.51428819 -50.709579
-11.539639 2.4791501 -42.909111
-9.6575727 -3.9744921 -48.837769
-9.4575577 -4.1195483 -47.975101
-9.0912352 -3.9241066 -49.002308
-9.4875031 -3.6391387 -50.462807
-10.297371 -3.9638038 -50.366062
-9.7578468 -4.2229452 -48.372402
-9.8247261 -3.7679143 -50.216236
-9.7480345 -4.0204563 -48.757896
-6.2685919 1.797923 -57.402298
-6.3741803 0.35556221 -57.763329
-6.4841099 -1.0448402 -57.402618
-6.6528392 -1.049978 -57.651665
-9.722702 -2.6902363 -51.370796
-6.2323179 1.8233294 -57.362091
-6.4892745 0.0035725534 -57.437611
-6.4017906 0.7507062 -57.397171
-6.2918816 1.5138438 -57.697075
-6.5626817 -1.321995 -56.780895
-10.639866 -0.74072182 -46.945004
-7.1610475 2.7460158 -55.108833
-6.2041068 1.8029001 -57.385868
-6.4412694 0.018263683 -57.468231
-13.962325 4.663662 -53.125572
-7.4226565 2.8143408 -54.596195
-12.684763 -2.6582813 -48.176003
-12.879105 -1.040005 -49.854347
-13.053422 -2.8492582 -44.834934
-9.557786 -0.50259018 -50.85194
-12.15322 -0.88098079 -45.22683
-9.5190344 -0.86838734 -51.032166
-12.895992 -1.3082154 -44.818382
-12.194719 1.3256819 -45.444534
-12.725602 1.646708 -45.152313
-9.5613098 -0.41148305 -49.015526
-12.484474 1.8944464 -44.953239
-8.7756243 -0.39261436 -49.823402
-6.2232914 1.8326986 -57.696602
-6.5532761 -0.65496218 -56.635403
-6.2812285 1.5210686 -56.672256
-6.2606621 1.4855628 -57.380047
-12.713322 2.8108697 -50.42495
-13.01806 2.8306153 -50.07827
-6.5516758 -0.85088909 -56.631031
-6.4434223 0.34631413 -57.73645
-6.3962879 0.33351538 -57.435112
-6.181921 2.1922824 -56.554531
-6.1710854 1.4854205 -58.518101
-6.5096993 -0.36624148 -58.217091
-6.4285526 0.0017016754 -58.15139
-6.2643504 0.75949347 -58.549812
-6.0375214 2.2067738 -58.704262
-6.5158873 -0.69703448 -58.224396
-6.4473858 0.341079 -57.419823
-6.7174568 -0.71191967 -58.546291
-6.9777775 -2.3486199 -54.877697
-6.3775277 0.74056715 -58.116337
-6.1962056 1.4668274 -58.092972
-6.4318614 0.0016572326 -58.148441
-6.3115196 1.1218871 -58.480492
-6.2510247 2.2298882 -57.565094
-6.2119346 1.8510942 -58.115269
-6.3467269 0.74087495 -58.115372
-6.3097596 1.1061785 -58.162113
-6.6935997 -0.38999254 -58.523731
-6.4450502 0.36643669 -58.186592
-6.1408658 2.2957292 -56.252934
-6.5455379 -0.40851712 -57.461391
-6.2726378 1.0769249 -57.411839
-5.8597465 1.7859091 -58.485786
-6.576035 -0.72698927 -57.805119
-6.5152407 -0.69554561 -58.232098
-6.60324 1.1103711 -57.648743
-6.2071438 0.017700829 -58.60947
-6.2797379 1.4629414 -58.085159
-8.0176344 -2.7329893 -54.316544
-6.1974549 1.8545578 -58.443584
-6.2223101 1.8447 -58.127945
-6.3236074 1.0704246 -57.40696
-6.474103 2.5849605 -56.052673
-6.3188224 0.71823871 -57.811031
-6.4674926 0.73736024 -58.082043
-7.1072617 2.1747241 -55.821667
-6.1375566 2.8000534 -56.249271
-6.1797214 1.824681 -58.13781
-5.9108295 1.7784669 -58.475433
-8.1700535 2.5880089 -55.214706
-6.5659037 -0.42888975 -57.466389
-6.5372124 -0.31910634 -58.142017
-6.3589926 0.32593253 -57.447708
-6.4665599 -0.040226802 -57.845364
-6.504416 -0.42187893 -57.484913
-6.0954351 2.1757379 -57.629833
-6.3550525 1.4513745 -58.042397
-6.3741217 0.3212198 -57.47364
-6.1315842 1.488162 -57.441406
-6.209435 0.75787902 -57.472916
-6.5948482 -1.0353404 -56.851082
-6.558629 1.0521839 -57.403572
-6.544302 2.3014336 -57.561951
-7.4863873 2.8311777 -54.978542
-6.2125611 0.30878991 -57.519539
-6.2582102 1.1097636 -58.157654
-10.256534 -0.39749905 -51.107697
-9.3612337 -3.2977059 -52.787315
-6.1567373 2.3029437 -56.237114
-6.5718641 -0.41262841 -57.451862
-9.345314 -3.2818565 -52.810246
-6.237946 2.2167449 -57.574471
-9.6130028 -3.3728573 -52.659908
-5.9863901 1.4316759 -58.106426
-6.4848428 -0.37910551 -58.234371
-6.3357124 1.4709567 -57.769463
-6.5710163 -0.71087056 -57.791424
-6.655035 2.614342 -55.968929
-8.0701113 2.5638938 -55.305271
-6.384244 -1.3792026 -57.05172
-6.3707228 -0.41543037 -57.530159
-7.093596 -1.5127406 -56.121292
-14.095928 0.33418036 -49.013863
-9.5993595 -3.9373646 -48.900795
-14.372444 2.9012089 -50.578228
-9.96766 -0.73791897 -49.130699
-9.1453209 -3.2882857 -50.784111
-9.5264482 -0.89437872 -50.837688
-6.5675583 0.8176173 -59.624676
-6.1463428 1.4651601 -58.093903
-6.0189142 0.4036999 -57.879539
-6.4542384 1.1541249 -58.901779
-6.5484695 -0.65793186 -58.970013
-6.6380315 -0.32492882 -59.288055
-6.2545877 1.8886383 -58.859978
-6.1808877 2.8215144 -56.190742
-6.4838228 0.41478717 -59.257095
-7.4850421 1.8902625 -54.510376
-6.27637 2.5228748 -59.585724
-7.0836158 2.561388 -59.44717
-6.5648317 -0.68433762 -58.556362
-6.2997608 1.1524333 -58.100456
-6.5929222 -0.63506126 -59.7173
-6.5621881 0.43986535 -59.689682
-6.2309313 1.8662479 -58.444386
-6.2582068 1.903214 -59.192314
-6.4085722 1.23007 -59.597801
-6.2583065 1.4964375 -58.519596
-6.3637438 1.9325639 -59.616531
-6.3546972 1.9074184 -59.193836
-6.5670533 -0.41475928 -57.781582
-6.4432049 0.80616027 -59.611664
-6.6243787 -0.31612718 -59.720947
-6.5964708 -0.64911854 -59.303112
-6.4355373 1.1566558 -59.225891
-6.6274219 -0.45442507 -56.710491
-6.551055 0.3929463 -58.94611
-6.545187 0.01433339 -58.894886
-6.5533915 0.43105191 -59.694668
-6.60783 0.0389985 -59.339378
-6.6040606 0.047239475 -59.646816
-6.6613188 -0.35853481 -58.978504
-6.6066065 -0.68965763 -58.547508
-6.5677729 -0.66147155 -58.976273
-6.4845486 1.1427369 -58.917473
-6.3441472 1.5445893 -59.565285
-6.5224686 -0.65157473 -58.982491
-6.6375184 -0.64944398 -59.302345
-6.4115548 0.39831579 -59.240643
-6.3770528 1.9319718 -59.620991
-6.5534725 0.79082143 -59.607204
-6.7458391 0.78071803 -59.340897
-6.4199095 1.9302894 -59.623558
-6.1515427 2.3243651 -59.077049
-6.3965654 -0.67357612 -56.667233
-6.5188971 -0.6726858 -58.543144
-6.4180942 0.34914821 -58.476379
-6.4458303 -0.69088811 -57.803711
-6.7323713 0.77781707 -57.362534
-6.1723976 1.7838513 -57.701015
-6.4059019 -0.65934885 -56.698868
-6.2109051 1.105085 -58.473896
-6.3703589 0.7256043 -58.113831
-6.6234789 -1.4351721 -57.060474
-7.1603594 1.8354819 -54.686527
-7.3926835 -1.2138087 -57.582359
-6.0325394 2.63346 -56.456604
-6.2162232 1.8094769 -57.685741
-6.3134961 1.0574915 -57.697121
-6.2150345 1.7201267 -56.494003
-9.5735121 -3.2181623 -51.300945
-6.4156127 0.77155143 -57.724174
-6.490212 0.40474862 -58.935989
-6.485312 0.79602551 -59.298862
-6.5190992 -0.32864153 -58.158604
-6.577529 0.051894933 -59.330215
-6.6180773 0.11083145 -59.707458
-6.2804675 1.5071688 -58.838272
-6.4511895 1.2204909 -59.273338
-6.4290609 0.024988316 -58.581268
-6.3809319 1.1811949 -58.520538
-6.4112463 1.5574628 -59.581131
-6.2119818 1.4853904 -57.396004
-6.3745537 0.37486556 -58.508751
-11.839277 2.2227035 -58.214222
-6.5673056 -0.024658255 -58.621502
-6.2417598 1.511991 -58.823929
-6.6540246 -0.29289469 -60.040356
-6.6099505 -0.62504983 -60.05719
-6.3547711 1.9403889 -59.603428
-6.4267855 1.1893328 -59.655991
-6.5029392 1.2085141 -59.981239
-6.2802625 0.8266359 -60.013412
-6.3472676 1.5704578 -58.881073
-6.5634346 -0.31172961 -58.590603
-6.6538563 -0.33704406 -59.289238
-6.1251535 -0.32212242 -58.575485
-6.426199 1.9596756 -59.949913
-6.6164088 -0.66852516 -58.970837
-6.1882854 1.4949629 -58.827347
-6.3119793 2.3484049 -59.228035
-6.7105002 -0.62102288 -60.054886
-6.6081381 -0.70626509 -58.229683
-6.6334729 -0.63606787 -59.285835
-6.4465575 1.9030308 -58.875465
-6.3222446 1.2242177 -58.585468
-6.5153875 -0.62136 -59.274193
-6.3226023 1.8388269 -58.428516
-6.4125929 1.9132676 -59.664505
-6.7004404 -0.65211922 -59.005814
-6.3372922 0.71950978 -57.80172
-6.5789962 -0.35931766 -58.528214
-6.5305357 -0.33126354 -57.848839
-6.4221325 2.3379602 -58.496166
-6.2942605 1.0943877 -58.17944
-6.1395035 2.3119581 -56.272717
-6.3786974 1.5594265 -57.663208
-12.329571 0.24444126 -57.658737
-6.171782 1.5474254 -58.186691
-6.4514313 -0.022518896 -58.148193
-7.331027 2.0556173 -54.548531
-6.2801452 1.5756164 -60.321823
-6.4635286 0.4701421 -60.430431
-6.5770092 1.2452562 -60.425304
-6.2651486 1.8846756 -58.865845
-6.5952272 0.45283344 -60.020546
-6.4506383 -0.58694017 -60.44672
-6.4477606 0.34362143 -57.754322
-6.4221106 1.2528815 -60.032501
-6.4892459 0.46993637 -59.303009
-6.4236236 -0.26923525 -59.345909
-6.4089394 -0.021151565 -57.843826
-6.4619846 1.1987735 -59.971298
-6.3469057 1.7699828 -56.264286
-6.3655186 1.493772 -58.530426
-6.4214029 0.70629704 -57.806313
-6.6137323 0.44143572 -60.014439
-6.5343165 0.078586414 -60.077705
-2.3301485 0.76784611 -58.936085
-6.4486284 0.028407536 -57.481236
-6.5187063 -0.46475178 -56.666294
-7.9127169 -0.24350539 -54.265961
-6.6006184 0.066261813 -59.644691
-6.2672138 1.0903008 -57.719097
-6.7215037 -1.0603323 -57.957325
-6.6584926 -0.30623281 -60.043278
-6.5839767 -0.4218576 -58.261341
-6.4249706 2.5871215 -56.082489
-6.5362496 -1.042604 -58.011078
-8.3159018 2.6125095 -54.384861
-6.5362272 0.051397756 -59.319351
-10.769989 4.2164731 -60.14785
-3.1895134 0.16243052 -58.533741
-11.717158 1.7047752 -59.526096
-11.650506 4.5447474 -56.646938
-6.7257695 -0.6281389 -60.061741
-6.2100334 1.5166056 -58.143639
-12.202538 1.7099538 -60.192642
-3.1031096 0.59190142 -58.914909
-1.3591653 0.48838353 -58.557625
-6.2302885 1.5584607 -58.453388
-6.5788631 -0.6806609 -58.255672
-6.5823374 -0.67487335 -58.544609
-8.8737183 0.80708438 -57.807266
-6.4894795 1.1365829 -59.213142
-3.0947587 0.64705169 -58.67577
-6.2072611 0.45113003 -58.611023
-3.0522747 1.2185915 -58.213963
-12.248768 2.4664838 -58.880486
-5.2770329 0.091005117 -58.115761
-13.111292 4.0097952 -61.601288
-5.1713181 0.43445677 -58.735714
-12.948255 4.0181732 -61.495445
-13.27136 3.3300877 -61.644836
-13.230285 2.6999998 -61.659676
-12.91991 1.8126221 -59.685898
-12.076608 0.36378697 -56.502922
-6.4410996 0.78043807 -58.850815
-12.89794 3.9961486 -61.492432
-12.938871 4.235929 -61.150822
-12.968142 -1.9481328 -54.499245
-13.186274 2.6880431 -61.648197
-6.6401768 -0.2680499 -59.661415
-12.176168 -0.34278339 -56.534248
-12.617312 3.9029157 -60.838703
-12.295283 -1.020543 -56.513306
-12.304278 -1.0798301 -54.620148
-11.858932 2.8459411 -56.287849
-12.679157 3.9732976 -61.037781
-11.914779 2.8361213 -56.256031
-12.400724 3.0875831 -60.174522
-8.9529581 1.32173 -57.677849
-4.843667 0.1705898 -59.346676
-12.074319 0.38217336 -56.568409
-12.140779 0.33993864 -57.633896
-16.680216 -4.6060328 -49.333488
-12.516536 -2.1237614 -54.747944
-12.04155 0.26281661 -55.844582
-12.300616 -1.5338421 -56.44772
-9.2997379 0.37637129 -58.711185
-6.4582133 0.08461833 -58.97673
-4.0965419 -0.15733567 -58.664799
-6.3379436 1.191252 -58.543488
-13.56907 1.8884435 -61.717567
-13.258239 4.3047462 -61.631241
-13.488845 -0.013032109 -61.740639
-12.551984 4.0969257 -60.696327
-6.4765272 -0.34730071 -59.270596
-6.4678669 0.86379439 -59.210285
-12.641109 -2.141607 -57.079124
-13.56852 1.3425416 -61.756062
-13.613977 0.48163548 -61.765747
-4.1478558 -0.19625244 -58.687748
-12.865831 -0.54374498 -56.506157
-6.5732536 -0.67524344 -58.536686
-6.568943 0.40602946 -58.929932
-5.1354465 0.11143856 -58.427052
-4.8873119 -0.17435372 -58.706894
-8.4402103 0.33215597 -57.326698
-9.7741909 1.0040617 -58.74287
-13.176984 1.0035505 -56.361004
-4.9027429 1.0204254 -58.371769
-6.5565214 0.034345426 -58.892433
-16.06568 -0.74627191 -49.531841
-10.811996 0.54913545 -61.079731
-12.532951 2.4863191 -54.324192
-13.021118 3.1241906 -56.159569
-4.9820881 1.2768986 -58.047367
-6.3796053 0.82314646 -58.495224
-10.384894 0.97385001 -59.335365
-8.4806461 -0.61573315 -57.372608
-13.749929 -4.8202868 -51.003071
-13.061638 0.23706196 -55.701836
-14.641232 3.9269722 -50.984314
-6.3268228 1.2024515 -58.852615
-13.010001 1.6760924 -55.620785
-6.6740513 -0.35574025 -59.286507
-4.8216028 0.14284091 -58.982048
-9.9876413 0.46032223 -58.220108
-13.222841 1.0502135 -55.618725
-12.989405 3.6436865 -54.240612
-8.7634735 0.98124492 -59.21154
-8.4995279 0.54624683 -59.68922
-6.353796 -0.4132086 -58.277912
-6.5277171 -0.375283 -59.020485
-6.3687634 0.096390061 -58.241745
-14.64193 -0.48922271 -57.912273
-14.370269 4.1725855 -51.127426
-6.2590718 1.4952571 -58.462769
-6.3171859 1.1619688 -58.10778
-4.5386453 0.40075982 -58.40517
-7.8337193 -1.3108361 -57.247089
-9.1065636 0.94306642 -58.277775
-3.5906193 0.40305114 -58.530624
-13.950127 4.8000536 -52.919537
-4.0114932 1.1666799 -58.878052
-11.025029 -0.13888389 -59.401508
-6.4795389 -0.3953132 -58.519165
-3.1663222 0.67078972 -58.984791
-6.5029526 -0.40564144 -58.517532
-6.7471819 -0.69721496 -58.53973
-6.4063215 0.43625459 -58.554871
-11.651993 1.6807973 -56.984406
-2.75916 0.79564321 -58.226818
-4.242506 0.66352791 -58.061417
-6.4660363 -0.42342478 -57.794373
-0.67163974 0.58324784 -58.74596
-1.1946697 0.65503216 -59.064083
-1.1545956 1.250717 -59.540249
-1.7594938 0.060633048 -58.790798
-11.99258 -0.69516921 -61.450287
-2.7607317 0.63407969 -59.726578
-2.1660948 0.41585094 -59.456802
-0.51469898 0.16872145 -58.793198
-1.3395852 0.96046817 -59.939476
-1.5901434 1.2745541 -59.08606
-2.1227379 -0.39810494 -58.89016
-2.8981125 1.2836442 -59.773273
-1.5362084 1.3590977 -59.367695
-1.4608413 0.86192 -59.647404
-4.9633889 2.441175 -58.212677
-10.52409 1.0805337 -59.363335
-4.0102859 0.94641256 -59.667519
-3.0893402 0.62753832 -58.956509
-1.4982865 1.2048788 -59.504887
-3.9805264 0.20899999 -59.933781
-2.8231573 0.22749244 -59.749527
-1.5869062 1.1886706 -59.207825
-1.2367922 0.12680563 -59.079823
-1.3761923 1.1458396 -59.822086
-1.3014433 1.1213489 -59.901409
-1.3634171 1.1208153 -59.824799
-1.5368271 1.3587031 -59.374611
-1.6181964 1.2860577 -59.134918
-1.7531905 -0.20390801 -58.557316
-1.6090037 0.94668514 -57.869606
-2.8862777 1.2752535 -59.772892
-1.4584124 1.2050346 -59.650719
-4.2294855 0.71900994 -59.991413
-1.7519743 0.70574045 -59.121727
-1.7411488 0.070293322 -58.519814
-1.3785408 1.1176956 -59.829067
-1.7262516 0.049656145 -58.352638
-1.4506791 1.1180352 -58.811321
-2.8627768 1.270234 -59.768909
-1.1409199 0.79271883 -59.3452
-1.4594395 0.99223226 -59.646053
-6.4299479 0.82395667 -60.059845
-1.5347047 0.53300333 -59.51651
-1.6121273 0.072792321 -58.498249
-0.9625982 0.62226999 -58.961922
-1.550981 0.18545687 -57.4142
-1.4544668 0.86503792 -59.644585
-2.7260251 1.2474545 -59.903473
-0.84147424 0.85117251 -59.189297
-3.0370317 1.0772543 -59.110809
-4.6819501 0.12390886 -59.842449
-1.5460883 0.25055629 -59.232807
-6.4998903 1.2198308 -60.440926
-2.8793187 0.66150635 -59.784618
-4.4020624 1.2888073 -59.765373
-1.5252901 1.3534198 -59.37962
-1.3893437 1.1764534 -59.832565
-1.3830581 1.1107022 -59.82729
-1.5637054 0.83312035 -59.408382
-9.1132317 -0.022664815 -60.785583
-1.6914195 0.87163734 -58.955559
-1.4847428 0.87102294 -59.654198
-1.5929279 1.3716908 -59.155357
-1.7532932 -0.067133084 -58.984459
-1.3834143 0.26301992 -58.983711
-3.0107615 0.67319578 -59.551041
-2.1749496 0.41196734 -59.447575
-3.9890156 0.89342058 -59.159767
-1.7005541 0.49377322 -58.506908
-0.62528461 0.69298261 -58.935547
-1.4544699 1.1707125 -57.853348
-1.5088146 1.3501738 -59.385956
-1.7589815 -0.2234643 -58.585201
-0.97137344 0.036593601 -58.755154
-0.94230068 0.46388757 -58.693077
-6.3281021 -0.56600368 -59.992409
-3.0385022 1.1099107 -59.403702
-1.1176038 0.65950364 -58.929504
-1.4155124 0.62900174 -58.685535
-2.455847 0.56339282 -58.784771
-1.5621603 0.73219287 -59.420494
-6.5199804 0.40241325 -59.985924
-3.158752 0.1355388 -58.916153
-1.4484214 0.68141943 -59.637932
-1.4864229 0.98538727 -59.650555
-1.7916217 -0.090379566 -58.365803
-1.6637061 0.8049283 -58.809795
-1.4602365 0.57268393 -59.640804
-1.551013 1.2176989 -59.488304
-1.4708004 0.97780693 -59.646622
-1.7074783 0.037140585 -58.374146
-2.2329335 1.0403811 -60.486759
-3.9338803 0.67893767 -59.609108
-2.8053226 -0.48584884 -58.123173
-3.3631558 0.1847184 -59.678959
-3.177999 0.21705675 -59.893814
-6.4169655 -0.27655914 -60.771679
-4.8960743 0.4676618 -60.274536
-2.5218644 1.4384124 -59.579697
-8.4080477 -0.83401573 -61.07032
-2.432024 1.4243565 -59.82618
-3.0723858 0.44776756 -60.092682
-2.9154518 1.0784674 -60.026478
-6.2483077 0.48162568 -60.734974
-2.3464179 1.4035425 -60.131302
-6.3896842 0.82506585 -60.356964
-3.1637568 1.1073159 -59.403652
-3.7794433 1.1931758 -60.101276
-2.3750379 1.4005971 -60.014347
-2.5964527 0.44695163 -60.051392
-3.1786528 0.44323868 -59.852543
-2.3629065 1.0245345 -60.161469
-2.2680762 0.91253281 -60.426289
-2.4043763 1.1954694 -59.994232
-6.3604145 1.5584741 -60.0205
-6.4720345 -0.58551097 -60.461807
-2.2128968 1.3520265 -60.368919
-2.2038374 1.3161204 -60.39835
-2.7154896 -0.9095493 -57.281395
-2.7709508 -0.21972537 -58.061974
-6.0015078 1.9090512 -60.627899
-6.5116377 0.81701684 -60.057926
-1.9500697 0.40890816 -59.01696
-2.1252856 0.42703724 -59.665722
-2.4390597 1.3965018 -59.375614
-2.3390281 1.4053495 -60.158657
-3.7610781 1.1800244 -60.089874
-2.1997609 0.76410878 -59.308296
-2.1641607 0.08811187 -59.689709
-6.4148588 -0.32734409 -59.994164
-3.9057887 0.95090282 -59.4146
-6.4624162 1.1816109 -59.946739
-1.5491009 0.84501123 -59.512962
-6.5034537 0.40788001 -59.734913
-2.8551679 0.14252755 -57.17831
-3.4210439 0.91498625 -59.45068
-3.5150673 0.6099028 -59.206203
-2.566061 0.97963452 -59.594452
-2.3638673 1.4342247 -59.916706
-1.2462013 0.92242235 -59.113144
-2.6735139 -0.70330435 -57.300842
-1.2505071 0.76409608 -59.259468
-2.5940018 1.4811189 -57.793812
-1.8123295 1.0200291 -59.123589
-2.8396187 -0.34252912 -58.161411
-2.5816073 0.99381083 -59.42984
-1.35597 0.22189814 -58.836269
-1.9676745 0.72820973 -59.396385
-2.5600483 0.60250449 -59.436245
-6.6068497 0.079406649 -60.087223
-1.7827505 0.22939281 -59.641777
-4.0266042 -0.16362436 -56.284042
-2.8940263 1.0145271 -58.845901
-0.53763479 0.37636989 -59.012711
-1.5971889 0.70643437 -59.719673
-0.91764539 0.60966533 -59.077057
-6.278996 1.5668118 -60.326637
-4.3862271 0.45583874 -60.091431
-4.2818489 1.2797284 -60.048122
-2.9837766 0.16283688 -57.161236
-0.55229306 0.27306986 -59.132656
-0.52841455 0.5712111 -59.118195
-1.210063 0.26137629 -59.37088
-1.5671326 0.22804983 -59.396496
-1.0001177 0.36661738 -59.266548
-9.7868633 1.0386127 -60.908432
-6.411273 0.075231865 -60.374664
-1.969888 0.72106475 -59.401817
-3.3923743 1.0926795 -59.449047
-6.2824383 1.9496891 -60.373039
-3.406538 0.63109219 -59.45562
-1.4740644 0.23064983 -59.478054
-1.7911377 0.87465948 -59.64695
-4.7514229 0.42796418 -60.176147
-6.2866116 0.80761135 -60.30162
-2.2293451 0.72271228 -59.12999
-2.3557687 0.42438936 -59.14085
-3.5190523 1.0592169 -58.983665
-3.017292 0.64278662 -59.414795
-1.5670123 0.54703128 -59.044014
-1.7387558 0.21952866 -59.133652
-0.53945649 0.46662432 -59.008755
-2.2049999 0.90730906 -58.053928
-4.4855032 0.68634897 -58.667778
-0.68019557 0.47100782 -59.085091
-1.4230489 0.3580476 -58.880421
-1.7019906 0.21758005 -59.139435
-2.1885509 0.73205501 -59.111134
-1.0019584 0.36329326 -59.00174
-1.5040667 0.79629993 -58.750805
-1.4213274 0.35451695 -58.879089
-1.702949 0.68354595 -59.092937
-0.34557566 0.36197963 -58.908615
-0.96136361 0.34932232 -58.825882
-1.4686204 0.47559762 -58.751072
-2.1271057 0.88589847 -58.386021
-1.5802994 0.69689637 -59.079472
-4.2739105 0.21413425 -60.043812
-5.4538088 -0.054066479 -55.140274
-4.1628428 0.94151616 -59.162693
-10.246023 1.6395211 -61.080391
-10.072125 -0.94121307 -61.521172
-2.6777194 1.2970724 -57.024414
-1.6002769 0.38106412 -58.783157
-10.174899 -0.016627312 -60.56068
-5.5648904 -0.45564884 -54.879726
-1.5941024 0.67022836 -58.466934
-3.6153202 0.04806824 -56.421761
-2.1392622 0.92146695 -58.579372
-2.7258062 1.5593038 -57.003384
-10.02598 0.45465463 -59.347702
-2.3279545 1.3759203 -58.631577
-1.2236738 0.48248148 -58.565521
-3.1280959 0.42969966 -59.180794
-4.1444654 0.70355058 -59.739334
-3.0059104 0.4238857 -59.387764
-2.7606428 1.0010011 -58.895821
-10.216613 -1.1053519 -58.986931
-4.2630672 0.36016032 -58.409637
-2.1276858 1.2806636 -59.026329
-2.0910149 1.4161657 -59.106731
-5.6639142 -0.21872059 -54.866386
-15.23958 -1.5769315 -50.303402
-5.6365705 -0.46405837 -54.847481
-10.193256 1.0940861 -60.006111
-10.057034 0.51647866 -61.055584
-4.2332468 0.10700282 -58.701599
-4.0843072 0.45945707 -59.739525
-5.6042356 1.1328636 -58.853767
-10.470844 -0.53227174 -61.616508
-2.7470925 0.83968788 -59.303909
-9.7243042 1.5531868 -60.967003
-0.87196767 0.4808211 -58.611778
-1.6908612 0.55372202 -58.963783
-1.6369715 0.23303762 -58.945396
-5.6462212 -0.10121245 -55.093292
-2.0964015 1.4163604 -59.104122
-2.151933 1.2093065 -57.8713
-2.096036 1.3023992 -58.584358
-5.6423469 1.4773333 -54.713387
-2.1680472 1.0686486 -58.205128
-0.56911826 0.78466409 -58.741951
-4.3188343 -0.32080555 -60.059692
-4.1100726 0.94167739 -59.479408
-6.7125006 0.52468705 -60.111046
-0.90939927 0.72617942 -58.842411
-2.3459387 0.044327825 -59.342979
-2.2272084 1.5838614 -57.629921
-10.478393 2.729033 -60.000881
-10.182478 2.6929345 -60.420185
-5.6162405 0.71637297 -58.876106
-3.7061045 -0.5673269 -58.350101
-5.5023289 1.5207852 -55.041847
-4.2246604 -0.35148138 -59.208153
-1.2559408 0.77559519 -58.541634
-10.322721 -0.96054137 -61.583157
-2.2117896 0.36220706 -58.752995
-2.738589 0.6359691 -59.310699
-2.1557178 0.41918492 -59.143028
-1.1384258 0.78895462 -58.790123
-1.9442511 1.5186412 -58.760674
-2.1882625 1.433044 -57.606323
-2.1908631 0.54218155 -58.233521
-9.9250975 2.0399432 -59.431282
-4.2643366 0.34540188 -58.414574
-9.9056673 0.99039108 -60.503029
-10.113953 -0.60293365 -60.463982
-4.1373825 0.12143198 -59.434532
-10.122437 1.1591737 -61.097942
-1.2758864 0.50677454 -58.83136
-2.0999899 0.88281542 -58.902584
-5.8548193 0.19491 -54.693607
-2.2551692 0.16020882 -58.447094
-2.1285777 1.0665447 -58.580437
-4.238308 1.4459207 -58.596878
-2.1644707 0.8965528 -58.783188
-4.1823268 0.35533875 -58.986645
-4.232574 0.12341186 -59.265831
-2.2158601 0.91699004 -58.237267
-2.2506232 0.18542629 -58.260574
-3.3432789 0.23256518 -59.455902
-4.2584376 0.65183735 -59.438587
-4.2040105 -0.16487531 -59.180759
-2.178005 0.86240542 -58.421349
-1.4680983 0.68111771 -58.628357
-2.6111972 0.42737067 -58.903049
-2.2105529 0.15260962 -58.573452
-2.7225423 1.5570498 -57.026478
-2.2372663 0.99051416 -57.828461
-2.2627287 -0.30944729 -57.970566
-4.0729375 0.62374985 -59.408985
-4.2312498 1.2062956 -59.38546
-1.1508927 0.88791144 -58.785851
-2.1852579 1.4092046 -57.608318
-2.2004101 -0.3071382 -57.9683
-6.4650002 0.14338192 -60.776321
-3.1039629 1.0795691 -59.413467
-3.8213518 0.43975413 -59.886238
-3.8636904 0.20257515 -59.627464
-3.2179594 1.8922501 -59.749279
-3.2623289 1.7443453 -59.264702
-3.436887 1.620343 -59.17091
-4.762712 1.5766957 -58.404621
-8.6796465 1.9374598 -53.409237
-3.1804571 0.82958567 -58.761219
-3.1127567 1.3141785 -59.631466
-3.1241059 1.8076408 -57.708225
-5.1453018 -0.1880233 -59.089706
-3.7480741 0.70021045 -59.371334
-2.6879354 0.63591307 -59.266121
-11.978254 3.8044384 -60.051197
-6.0457983 0.12133315 -59.280796
-8.6069736 0.10132506 -60.675064
-6.2245522 -0.56312644 -60.029961
-4.7755761 1.0566841 -59.35244
-5.059392 0.42271048 -59.057823
-4.7958908 0.99786043 -59.054375
-3.9518113 1.221162 -59.893841
-8.2816439 0.91855037 -60.128365
-4.8648524 0.80615211 -60.26329
-4.9014931 0.50285882 -60.231609
-4.9823899 0.14827423 -60.25634
-4.7732644 1.0599186 -59.59198
-3.0862615 1.5799108 -59.28265
-3.0937033 1.098034 -59.190945
-8.3229656 2.2973514 -59.626427
-2.9773095 1.0387344 -58.734375
-4.9835644 -0.44362932 -59.376083
-2.4885619 0.82138789 -59.233341
-5.9070148 0.85815823 -59.959526
-3.6435657 1.1565851 -59.59127
-8.2473106 1.8163019 -60.119743
-3.05509 1.6622019 -59.459816
-3.6473846 1.7376063 -58.940029
-3.0976377 1.2981666 -59.372589
-3.1989381 0.81055629 -58.309395
-3.1477973 1.379357 -57.57933
-3.148644 1.4420081 -57.873844
-8.2695866 1.3397636 -59.679867
-4.8501444 0.3851046 -59.090881
-4.8257694 0.096883811 -59.025402
-3.0016634 1.8184493 -59.485336
-4.7829747 1.0586083 -59.360756
-6.5953522 1.1650907 -59.688225
-8.7398911 -0.84866405 -60.71558
-6.9085507 -0.0068977848 -59.364197
-3.0747242 1.2789822 -59.186054
-3.1718242 0.47842112 -59.460419
-4.9608765 0.20190829 -59.92947
-4.9028802 -0.19763969 -59.339294
-4.9897823 -0.4559586 -59.128044
-3.6460793 0.85994369 -58.8685
-4.133893 0.37631917 -59.156574
-3.1306496 1.6890297 -57.54525
-3.1288049 1.4324083 -57.886387
-2.7419305 0.37950069 -59.294052
-4.8628435 0.81254637 -59.887924
-3.0822849 1.0926785 -58.765991
-3.2368751 0.35922658 -58.817181
-4.9010992 0.38376704 -59.725685
-3.1420894 1.0623692 -58.326202
-3.2956371 -0.11056989 -58.369392
1.3810914 0.3124519 -58.033821
0.72230411 0.36145881 -58.281654
1.3829877 0.35387293 -57.920746
0.84282815 0.25796407 -58.202187
-1.0179136 0.61982977 -58.897049
-9.1891336 0.54317749 -60.815182
-3.3930755 0.65462625 -59.27206
-9.4300947 2.1166067 -60.278564
-9.7067976 2.1871672 -60.92025
-4.3511457 0.4889698 -60.03627
-2.2698822 0.91986382 -58.786339
-8.873003 0.40132606 -58.808437
-4.3521061 1.0217065 -59.797535
-6.4806299 1.2113799 -60.037277
-3.4151416 1.1181344 -59.227623
-4.5041618 0.42724457 -59.569756
-9.8346949 2.2249386 -60.964218
-5.8944631 1.063732 -53.881416
-4.5132637 0.67172861 -58.954994
-4.323247 0.98058653 -60.073128
-4.6494036 -0.085934512 -60.137024
-5.940877 0.088444538 -58.56488
-4.4313531 1.0186639 -59.276398
-9.1332045 1.9443407 -59.715538
-4.3244123 1.5166328 -59.748703
-10.003139 0.45449048 -60.382236
-6.824338 0.0035828352 -59.353443
-9.784811 2.6177125 -60.310822
-4.4708209 0.77597076 -59.578049
-4.651463 -0.33786541 -59.848995
-2.9146352 0.82324862 -58.520203
-3.2516403 -0.16924866 -57.82209
-4.4642839 0.40041709 -59.602158
-4.4776392 0.20332536 -59.032501
-3.5853252 1.2225065 -55.271049
-5.8761268 0.4200941 -59.245216
-2.4277594 0.9312861 -58.435547
-0.74127883 0.45895606 -58.789215
-0.76690865 0.36843228 -58.793922
-9.2449932 -0.51194429 -59.875713
-2.8505516 0.83946764 -59.125595
-1.3263621 0.24450991 -59.019009
-9.3880291 -0.5466271 -59.912743
-9.6751518 2.0983288 -59.276962
-2.436892 0.15660328 -58.845078
-2.6762578 0.7491976 -58.259487
-1.4855486 0.68506968 -58.744858
-2.2810886 0.24304593 -56.780643
-9.6226845 2.1313484 -59.886517
-2.6228354 0.96595579 -58.255066
-2.5452976 0.96233159 -58.405041
-6.7514925 -0.26249164 -59.371418
-3.3788543 0.88587433 -58.754444
-1.9409695 0.1618804 -58.742008
-5.6287565 1.0390885 -54.015099
-3.3860848 0.6040374 -58.979378
-5.6295643 1.8442957 -54.141617
-1.0061158 0.36905897 -58.771072
-0.51590407 0.46091977 -58.72393
-5.35923 -0.18546969 -54.122612
-0.58708894 0.44251594 -58.644814
-0.75346798 0.75364947 -57.159573
-11.430828 3.3686218 -55.156136
