# Supplementary material for: A fast and high precision multi-robot environment modeling based on M-BFSI: Bidirectional filtering and scene identification method
Source: iScience. 2024 Apr 10;27(5):109721. doi: 10.1016/j.isci.2024.109721 (PMC11068629; doi:10.1016/j.isci.2024.109721)
Supplement: Document S1. Data S1 and S2 [file mmc1.zip › Data/Data S2:multi-robots,related to Figure13-15/Data S2-2:Experimental results in complex in dooe scenes, related to Figure 14/NeRF-SLAM.txt]

0 0.238694996 -0.207908553 -0.00893503 0.736699242 0.002066693 0.02037414 -0.675910392
1.29 0.230784998 -0.237510221 -0.007086645 0.745870319 0.003915778 0.020919491 -0.665751079
1.42 0.245647286 -0.267305708 -0.000888112 0.77563191 -0.015718049 0.034840693 -0.630027156
3.81 0.244439551 -0.274381924 -0.003221919 0.696688918 -0.122717882 0.131570522 -0.694445164
4.03 0.240411194 -0.287420174 -0.002865129 0.701195308 -0.118106381 0.127878985 -0.691392065
4.2 0.234661815 -0.300841372 -0.002879924 0.701117736 -0.118122501 0.127773094 -0.691487552
4.63 0.225775518 -0.343477066 -0.002739336 0.699602781 -0.131236588 0.140439467 -0.688193052
7.16 0.207498787 -0.353523303 -0.002871474 0.694497084 -0.1482246 0.159832045 -0.685679938
7.55 0.195620352 -0.36449202 -0.002939609 0.693023514 -0.152777137 0.164744225 -0.68500868
9.11 0.172697352 -0.389227312 -0.002876637 0.69335422 -0.152875191 0.164847024 -0.684627312
9.35 0.151981303 -0.420686765 -0.002156423 0.678272873 -0.199312446 0.217331148 -0.673043578
9.73 0.128790784 -0.430967219 -0.001871863 0.678095771 -0.198939921 0.218523608 -0.672946111
12.28 0.088127153 -0.440978665 -0.001742138 0.671700066 -0.219701627 0.239558054 -0.66570426
14.24 0.053118727 -0.44043044 -0.001641492 0.667563292 -0.230844406 0.251774015 -0.66157385
14.98 0.020023186 -0.448138633 -0.001568372 0.665898026 -0.235870318 0.257506854 -0.659268721
17.07 -0.015123251 -0.457873451 -0.001341548 0.659206814 -0.252775498 0.275438736 -0.652444966
17.44 -0.062450934 -0.479608158 0.000786881 0.639637964 -0.294477358 0.326168657 -0.630682466
18.4 -0.103504585 -0.497315008 0.000954263 0.626627651 -0.315862143 0.346976802 -0.622234671
19.27 -0.158655183 -0.522015193 0.000075755 0.60150313 -0.360810184 0.390161819 -0.596476098
19.75 -0.212412983 -0.530758482 0.000164703 0.56839653 -0.410814346 0.438735957 -0.561843145
20.17 -0.273767164 -0.546107663 0.000240237 0.553812001 -0.428971181 0.458030126 -0.547251683
20.68 -0.329358542 -0.559583059 0.000860098 0.553974685 -0.42974846 0.458899743 -0.545746591
21.22 -0.359211269 -0.572301634 0.001003757 0.548004317 -0.437369783 0.467027242 -0.538780575
21.76 -0.38508018 -0.553926698 0.000828228 0.546626079 -0.439613916 0.467981648 -0.53752461
22.71 -0.460072435 -0.591467399 0.001788432 0.534612468 -0.451225449 0.480831979 -0.528569506
23.31 -0.514446975 -0.600704132 0.002334927 0.534435319 -0.452960551 0.482969498 -0.525305729
23.89 -0.562256641 -0.599010102 0.002750139 0.542646507 -0.44372848 0.472316645 -0.534375151
24.44 -0.642748457 -0.62657961 0.003061181 0.538904405 -0.448648916 0.475687239 -0.53105355
25.04 -0.694917166 -0.623647267 0.003564402 0.537033771 -0.450459638 0.479290274 -0.528168232
25.72 -0.78126265 -0.646709558 0.003914683 0.534082518 -0.453799444 0.482820705 -0.525077209
26.38 -0.837722725 -0.652537077 0.004429789 0.527015349 -0.462629995 0.489708121 -0.518087147
27.53 -0.87287537 -0.662557347 0.004611393 0.530275353 -0.458413094 0.486068158 -0.521922626
28.2 -0.958889836 -0.677315959 0.005207503 0.528370497 -0.45842501 0.487708078 -0.52231404
28.84 -1.035852259 -0.685651593 0.005494134 0.525884384 -0.461207826 0.48927778 -0.520903262
29.66 -1.120113273 -0.697805571 0.005961052 0.529385137 -0.458830281 0.486743143 -0.521830698
30.38 -1.185969192 -0.712868224 0.006118528 0.523481935 -0.464641707 0.492626895 -0.517101066
31.11 -1.285430954 -0.719917394 0.00676076 0.50483095 -0.484137342 0.511661252 -0.498958447
31.84 -1.339447141 -0.721759423 0.00738456 0.502554308 -0.486368495 0.514096926 -0.496577497
32.62 -1.401823359 -0.717907755 0.007331637 0.494673881 -0.494929329 0.521192417 -0.488570521
33.42 -1.47272305 -0.719869169 0.007723324 0.480113066 -0.508140622 0.536320972 -0.472910563
34.28 -1.554633891 -0.71765413 0.008432374 0.465688544 -0.521630018 0.548382799 -0.458598507
36.17 -1.62360293 -0.714805408 0.008451374 0.445613823 -0.537502662 0.567453903 -0.436480566
37.02 -1.679499086 -0.669095023 0.008858802 0.438556605 -0.541953766 0.570506849 -0.434138391
37.85 -1.766843691 -0.668886471 0.0090688 0.409253272 -0.563366981 0.594287146 -0.402432827
38.72 -1.827757811 -0.660310837 0.009464763 0.392799677 -0.573865928 0.603810695 -0.389613854
39.59 -1.868884877 -0.652107671 0.009671167 0.391466679 -0.574721087 0.604322278 -0.388901172
40.46 -1.916292165 -0.623918868 0.009788925 0.389804684 -0.576367513 0.604566936 -0.387752004
44.21 -1.990736228 -0.566493688 0.009875594 0.38573203 -0.578130215 0.609043987 -0.382153997
45.08 -2.06470744 -0.538737665 0.010301761 0.366002089 -0.590754143 0.622634704 -0.359691591
45.96 -2.124812122 -0.508285078 0.010677102 0.348261263 -0.600028812 0.631990276 -0.345351686
46.81 -2.134059864 -0.501913613 0.010871153 0.35011872 -0.598474521 0.63093801 -0.348083876
47.67 -2.166322893 -0.467384472 0.010475223 0.333801157 -0.608763552 0.640334818 -0.32856517
48.3 -2.222795237 -0.375938601 0.011216641 0.304173649 -0.623302336 0.654837053 -0.300268292
48.78 -2.222747576 -0.313661922 0.01082304 0.284082403 -0.631444648 0.664880157 -0.280195022
49.31 -2.272554403 -0.230897487 0.011240494 0.26179578 -0.641026948 0.673800619 -0.257953764
49.78 -2.29483083 -0.214317887 0.011155254 0.244487892 -0.648687246 0.680290516 -0.237981839
50.25 -2.311042698 -0.174958379 0.011283229 0.190507709 -0.665895135 0.697125344 -0.185220857
50.7 -2.325251934 -0.109575876 0.011637259 0.126640527 -0.67978916 0.711660259 -0.124050675
51.12 -2.356752242 -0.017939583 0.011429528 0.118481811 -0.680336055 0.713979018 -0.11549412
51.52 -2.364906209 0.058862702 0.011798457 0.080433876 -0.686499712 0.718309243 -0.079248835
51.93 -2.378463006 0.153700222 0.012076203 0.089182613 -0.685514919 0.716841628 -0.090850627
54.78 -2.387482943 0.224161679 0.011357419 0.094921821 -0.684174505 0.717173584 -0.092504995
64.02 -2.403672668 0.317836762 0.010782665 0.094045644 -0.684847618 0.716768358 -0.091554756
67.74 -2.427549988 0.413500461 0.011255646 0.091952211 -0.684394802 0.717841979 -0.088608415
68.02 -2.47813049 0.558602587 0.011132536 0.064271817 -0.6880351 0.720485141 -0.058120596
70.04 -2.503949654 0.69561421 0.010298566 0.059000815 -0.688816523 0.720650594 -0.052090696
70.38 -2.508863954 0.807125286 0.011493227 0.042122975 -0.689333827 0.722217368 -0.03803441
70.77 -2.538635444 0.960967687 0.010594031 0.034956402 -0.690901798 0.721398705 -0.031885283
72.64 -2.568373979 1.122023772 0.011213044 0.06097947 -0.688477513 0.720407897 -0.057382074
72.98 -2.588393337 1.328252421 0.010137846 0.067392304 -0.688645009 0.719408712 -0.060641867
75.27 -2.596760369 1.458230697 0.011068517 0.063587935 -0.688285801 0.720409372 -0.056829343
75.44 -2.605185492 1.566938919 0.009516831 0.066659816 -0.688731666 0.719404763 -0.060514144
75.66 -2.627317315 1.746656533 0.006713574 0.050152787 -0.690097492 0.721013836 -0.037272175
75.88 -2.647377815 1.928593831 0.007769221 0.043058266 -0.690114204 0.721738106 -0.031344753
76.09 -2.660796786 2.056621137 0.00705096 0.031875075 -0.692004878 0.720882568 -0.021013527
76.32 -2.666576565 2.208682693 0.004689149 0.030032996 -0.691277317 0.721760237 -0.017200417
77.32 -2.684647 2.386578069 0.005591042 0.048209999 -0.691068194 0.720301946 -0.035576105
77.85 -2.708576088 2.551266714 0.003561922 0.063024268 -0.689614477 0.71977398 -0.048839042
78.05 -2.724085822 2.735933567 0.002674604 0.063210771 -0.68973666 0.719608968 -0.049301861
78.32 -2.753741039 2.929197 0.003250879 0.071076562 -0.68796885 0.720029465 -0.056608926
79.45 -2.779255207 3.126323326 0.002215813 0.065879566 -0.689233291 0.719699854 -0.051473227
79.76 -2.796704524 3.298212204 0.002172181 0.071089612 -0.688626345 0.719633633 -0.053548925
80.1 -2.81151731 3.421158954 0.002099067 0.076500538 -0.687643308 0.719821075 -0.056142419
80.59 -2.828369599 3.547995414 0.001393323 0.075772734 -0.686623575 0.719401643 -0.072579896
80.93 -2.84983001 3.709056699 0.001606045 0.062691897 -0.688108823 0.721676709 -0.041936977
81.24 -2.871154016 3.875011366 0.00049594 0.042839033 -0.691300511 0.720828293 -0.025981078
81.66 -2.877378627 3.994959118 0.000428633 0.062404482 -0.689673046 0.719799554 -0.048429055
84.84 -2.89893374 4.172826795 -0.000134941 0.061175405 -0.690488476 0.719136775 -0.04822385
88.04 -2.905212209 4.260331157 -0.000522333 0.054875117 -0.690529008 0.720099435 -0.04019012
88.44 -2.910353935 4.38243882 -0.000970864 0.054520373 -0.690481499 0.720242747 -0.038900094
88.85 -2.924148268 4.53156725 -0.001334301 0.059631694 -0.690070296 0.719987797 -0.043181477
89.31 -2.934575532 4.670467634 -0.001654103 0.057483713 -0.68984741 0.72034776 -0.043649387
89.75 -2.945219928 4.774379805 -0.001944107 0.061716941 -0.689149822 0.72046167 -0.046888236
90.29 -2.944927601 4.852503272 -0.002501289 0.063248463 -0.68927952 0.720211081 -0.046790965
90.76 -2.967035126 4.974708961 -0.002848889 0.061667356 -0.689697765 0.719899289 -0.047530494
91.32 -2.977515633 5.106138543 -0.003076561 0.050352269 -0.689911758 0.721213643 -0.036569267
92.61 -2.989553002 5.209690201 -0.00358294 0.057952885 -0.690315264 0.720015519 -0.041036014
93.28 -3.00513648 5.330768552 -0.003566221 0.058633833 -0.690293195 0.719798696 -0.044127486
94.41 -3.009746776 5.482329288 -0.00401887 0.052648247 -0.690561011 0.72034407 -0.038184849
94.97 -3.023583289 5.588485866 -0.003862052 0.053797318 -0.690586207 0.720134012 -0.040044375
95.59 -3.042501305 5.673547656 -0.004710536 0.06579701 -0.690138497 0.719045872 -0.048504182
96.45 -3.047162229 5.734159734 -0.004827571 0.070359894 -0.688709796 0.719566181 -0.05433999
97.07 -3.050820167 5.831814522 -0.004830108 0.070655927 -0.68931048 0.718858193 -0.055692936
97.91 -3.075675884 5.837376758 -0.005357488 0.065837978 -0.689452106 0.719513428 -0.051201491
98.61 -3.085128086 5.911480242 -0.005638288 0.065140432 -0.689187291 0.719887011 -0.050401234
105.4 -3.097399972 5.993278032 -0.006121807 0.05230211 -0.690784212 0.720334097 -0.034647667
107.44 -3.107799345 6.087495018 -0.006327399 0.049188545 -0.690885315 0.72044793 -0.03482495
108.15 -3.108442585 6.156861817 -0.006468268 0.048815799 -0.69083853 0.720570059 -0.033733318
109.23 -3.110864364 6.20474451 -0.006560792 0.052873975 -0.690645304 0.720206452 -0.038936871
110.85 -3.125262722 6.332082931 -0.006796765 0.052492196 -0.690930959 0.72003388 -0.037552343
111.35 -3.131541125 6.414143608 -0.007192833 0.069511754 -0.689363222 0.719195104 -0.052008325
112.01 -3.139130128 6.467859592 -0.007387505 0.056881987 -0.69048065 0.719907545 -0.041642096
113.85 -3.146590685 6.529046894 -0.00737244 0.045248493 -0.691035314 0.720702937 -0.031780868
115.18 -3.145158 6.579604703 -0.007233547 0.0425634 -0.691385252 0.720760016 -0.026073218
115.5 -3.155166964 6.621371114 -0.007280122 0.022873555 -0.691046671 0.72239194 -0.00900959
116.26 -3.158034897 6.634685267 -0.007815867 0.012193185 -0.691787283 0.721994239 0.002447229
116.46 -3.158271457 6.665860191 -0.007442141 0.013230744 -0.692099337 0.721680645 -0.000713543
121.5 -3.158692349 6.689142119 -0.007625268 -0.007059526 -0.692390205 0.721135383 0.02257737
126.45 -3.15672199 6.719660586 -0.007331907 -0.005752063 -0.691967597 0.72164384 0.01944066
127.36 -3.133087199 6.723968987 -0.007668509 -0.026835227 -0.691116774 0.721130435 0.040104597
131.03 -3.126828147 6.73609347 -0.007672138 -0.061229029 -0.689447137 0.717922046 0.074172737
132.68 -3.125937167 6.767761329 -0.007598674 -0.082392086 -0.686279763 0.716361697 0.095171175
135.59 -3.124170711 6.804215948 -0.007756062 -0.128803105 -0.680432895 0.707951506 0.138655983
135.8 -3.121670051 6.829371321 -0.007772099 -0.145890661 -0.676943972 0.704358405 0.156019244
143.3 -3.108520362 6.872179845 -0.008030114 -0.212891707 -0.661297505 0.684958818 0.219531637
145.92 -3.05502474 6.869442046 -0.008264194 -0.23239174 -0.654062452 0.678412808 0.240733131
146.14 -3.041380622 6.912562542 -0.008321165 -0.297792802 -0.626853582 0.652197348 0.304979781
147.43 -3.044031122 6.897315154 -0.008231513 -0.3475592 -0.602741231 0.626314735 0.351618384
147.78 -3.029107659 6.922994495 -0.007997462 -0.370232523 -0.591488542 0.611497932 0.37301406
148.13 -3.003472838 6.9468884 -0.008458968 -0.364654908 -0.59507316 0.614052011 0.368584937
151.03 -2.984594012 6.947369516 -0.008699718 -0.391995465 -0.577018853 0.598079025 0.394576099
151.44 -2.941034613 6.983779039 -0.008873686 -0.433090061 -0.548941407 0.567830645 0.434355488
151.92 -2.908195641 6.99403565 -0.008018927 -0.445486871 -0.542880675 0.557755012 0.442415394
152.38 -2.851349493 7.021923616 -0.008876916 -0.447140203 -0.539835539 0.555547305 0.447225251
152.84 -2.778385766 7.046036322 -0.008562762 -0.449854168 -0.539459989 0.553984079 0.446895726
153.34 -2.701182573 7.049419557 -0.008323179 -0.453441685 -0.535880168 0.550960942 0.451292718
153.86 -2.644931088 7.07062215 -0.008566068 -0.452979369 -0.535599489 0.551116308 0.451900078
154.46 -2.582671753 7.089470888 -0.009060787 -0.453432081 -0.536456857 0.551100821 0.450445644
155.02 -2.506543226 7.117672912 -0.008679075 -0.453345023 -0.534351766 0.551462268 0.452587936
155.49 -2.434763876 7.142899083 -0.008316605 -0.452740433 -0.535326173 0.552525399 0.450741255
157.7 -2.363343299 7.159132484 -0.009001631 -0.445727378 -0.541678581 0.557342186 0.44416339
158.26 -2.286956392 7.18227096 -0.008085136 -0.438164727 -0.549037299 0.562032151 0.436680187
158.94 -2.182083241 7.202168783 -0.00799729 -0.440953896 -0.548134734 0.561155982 0.43613296
159.6 -2.082610423 7.190201926 -0.008034949 -0.440314775 -0.547111304 0.56166898 0.437401502
160.24 -1.971001648 7.249868591 -0.007974652 -0.442344967 -0.545887132 0.559650717 0.439464721
160.91 -1.860851996 7.246043729 -0.00756164 -0.446199143 -0.543286184 0.557635751 0.441348872
161.74 -1.77967813 7.221209977 -0.007813631 -0.446095465 -0.54309434 0.556942296 0.442563723
162.41 -1.722333989 7.234595098 -0.007941954 -0.443302138 -0.544014884 0.558989672 0.441657764
163.26 -1.665011724 7.252011421 -0.008043509 -0.463890669 -0.526772661 0.542781412 0.461198832
163.97 -1.605615783 7.253021456 -0.008255915 -0.467738919 -0.524016601 0.537864578 0.466185141
164.88 -1.568474563 7.239182522 -0.008168938 -0.462869799 -0.52631916 0.542717951 0.462814138
165.55 -1.495939097 7.244265227 -0.008529651 -0.467406381 -0.524988376 0.538180621 0.465059256
166.37 -1.453924886 7.246177539 -0.008286682 -0.467542404 -0.523586016 0.539844643 0.464574613
167.14 -1.394753278 7.235985084 -0.008598441 -0.471200708 -0.520397202 0.536103709 0.468774438
168.04 -1.356893551 7.207447516 -0.008716115 -0.475470435 -0.518070607 0.531797489 0.47193447
168.83 -1.330921237 7.216559545 -0.00877563 -0.489905285 -0.504248388 0.518525154 0.486680649
169.63 -1.278875483 7.210381795 -0.008921469 0.503386805 0.492158971 -0.50559353 -0.498754869
170.46 -1.216949211 7.202869807 -0.009143634 0.505343213 0.49038747 -0.502903806 -0.501234587
171.33 -1.062217231 7.174578722 -0.009050512 0.527366289 0.466568127 -0.48172911 -0.521666611
172.2 -0.991920552 7.161372649 -0.009057831 0.53142992 0.463938116 -0.477397011 -0.523866174
173.07 -0.93679475 7.146910691 -0.008864794 0.536090107 0.457948542 -0.471906182 -0.529334553
173.91 -0.896866468 7.13149758 -0.009041139 0.54051263 0.453656043 -0.466215822 -0.533558918
174.82 -0.884980037 7.120130461 -0.009085238 0.551095661 0.441247105 -0.454333436 -0.543300728
175.76 -0.837524778 7.119637749 -0.009028607 0.564029992 0.424379188 -0.438478536 -0.556335381
176.62 -0.795635286 7.132772925 -0.009178275 0.579463997 0.405770924 -0.418834673 -0.569340794
177.44 -0.75060273 7.138258471 -0.009126007 0.593526132 0.38465872 -0.397812566 -0.584388211
178.23 -0.669965587 7.085836741 -0.008842447 0.603800749 0.370660576 -0.383837881 -0.592202557
178.99 -0.592782085 7.050128163 -0.008979372 0.627901877 0.332719108 -0.342632979 -0.614524093
179.67 -0.526394541 7.037083833 -0.008455709 0.642099683 0.30651055 -0.311901462 -0.62966398
180.33 -0.480824071 7.037525819 -0.008439345 0.644671511 0.302612932 -0.310168602 -0.629777343
190.33 -0.436136951 7.0193642 -0.008432098 0.662758052 0.261652774 -0.26857441 -0.648195482
191.03 -0.394207271 6.974124115 -0.008360598 0.676354302 0.231678077 -0.234442031 -0.65871621
191.65 -0.375051855 6.94701203 -0.008386314 0.68164397 0.214180456 -0.211229351 -0.666986053
192.8 -0.352173606 6.913456675 -0.008110217 0.682071605 0.215760315 -0.217770179 -0.66392919
193.34 -0.32948908 6.845924662 -0.009340719 0.70729057 0.111115171 -0.12249472 -0.687305265
193.88 -0.301621488 6.800713064 -0.008994251 0.704233729 0.134991943 -0.151940791 -0.68025438
196.18 -0.27395716 6.720553716 -0.008867644 0.715305402 0.063079657 -0.074499336 -0.691960265
196.65 -0.259026667 6.632304263 -0.009078045 0.714388319 0.061113606 -0.071034372 -0.693446884
197.16 -0.224620003 6.530516794 -0.009310752 0.712785453 0.072461007 -0.082524611 -0.692730831
197.74 -0.201625324 6.422527829 -0.00949703 0.714060947 0.061394997 -0.069093977 -0.693955076
199.33 -0.177954649 6.294700678 -0.009685209 0.712512938 0.063374525 -0.070832597 -0.69519187
200.04 -0.15599452 6.185200561 -0.010104691 0.712403681 0.060561192 -0.068256775 -0.695812015
200.61 -0.12756457 6.003015223 -0.009778808 0.71291722 0.058090423 -0.06342269 -0.695954096
201.18 -0.09455382 5.837920283 -0.009912809 0.712272964 0.061168932 -0.070020441 -0.695717424
202.16 -0.060167463 5.667345945 -0.010056602 0.712929264 0.054772628 -0.061914746 -0.696346461
202.75 -0.037683698 5.482968139 -0.009855182 0.712775756 0.055172288 -0.06122275 -0.696533224
203.19 -0.015298803 5.287215285 -0.009114915 0.712590586 0.054078241 -0.057163572 -0.697153168
203.69 -0.012431877 5.185171815 -0.00942668 0.713497723 0.041899405 -0.047763305 -0.697770802
204.39 -0.000160838 5.013102589 -0.009440252 0.711676686 0.055936909 -0.061300721 -0.697588401
204.78 0.011073762 4.887032298 -0.009188018 0.712071976 0.053199473 -0.061240632 -0.697404426
205.08 0.021986067 4.784076649 -0.008801177 0.712811164 0.050116975 -0.058739478 -0.69709268
205.43 0.030033814 4.647908643 -0.008447387 0.711897043 0.057263567 -0.064366334 -0.696979527
206.11 0.036158478 4.544812725 -0.008730693 0.712049303 0.055352247 -0.062366705 -0.697160192
206.47 0.048428985 4.415099503 -0.008825017 0.714042898 0.021168636 -0.023550883 -0.699385432
206.78 0.058332731 4.220595298 -0.008460484 0.714540844 0.029506477 -0.033247195 -0.69818003
207.28 0.069686842 4.020852158 -0.007888457 0.712707099 0.042170787 -0.045452514 -0.698716164
207.61 0.080712244 3.870718552 -0.007386476 0.71271613 0.050456878 -0.053664326 -0.697574336
207.99 0.089745953 3.721133102 -0.007115775 0.713030327 0.048274562 -0.049139225 -0.69774111
208.33 0.098342562 3.587346687 -0.00729139 0.712078946 0.061548109 -0.04996212 -0.697609633
208.68 0.107751509 3.413983395 -0.0064306 0.715080827 0.032815265 -0.043182585 -0.696934609
209.77 0.119521089 3.237233952 -0.006359651 0.712765083 0.040713518 -0.040346313 -0.699056878
210.15 0.129465777 3.073931263 -0.005930013 0.712546173 0.045452903 -0.045139469 -0.698694806
210.54 0.142999657 2.899892282 -0.005869552 0.711801726 0.046079817 -0.04735372 -0.69926574
210.94 0.150432109 2.783336262 -0.005898844 0.711306972 0.057676427 -0.059914515 -0.697944171
211.34 0.156128835 2.642211986 -0.005664906 0.711727637 0.054768246 -0.057075369 -0.697987551
211.76 0.159900792 2.483642365 -0.005468009 0.713019435 0.038290363 -0.042625131 -0.698799128
214.68 0.166477695 2.36294172 -0.005375593 0.712834625 0.041508902 -0.045541649 -0.6986199
219.73 0.174851338 2.22334366 -0.00561046 0.711040428 0.058404368 -0.060907693 -0.698069261
220.16 0.183765401 2.074096476 -0.005451701 0.710547565 0.063129777 -0.067819287 -0.69752229
220.65 0.186069904 1.946346831 -0.00546257 0.711518707 0.056358641 -0.059314261 -0.697887279
221.11 0.194032943 1.803431683 -0.005336418 0.710599093 0.055352907 -0.059748629 -0.698866999
221.58 0.196208416 1.665109461 -0.005001097 0.712331743 0.045815048 -0.046860007 -0.698776517
228.25 0.197577863 1.542316982 -0.004853373 0.71164537 0.05278293 -0.05422311 -0.698451634
228.8 0.202685818 1.42544181 -0.004954781 0.711998061 0.047181275 -0.049000111 -0.698878894
229.3 0.212594715 1.30938599 -0.005110051 0.711314258 0.044612643 -0.049341438 -0.699719358
230.37 0.223304052 1.150643557 -0.004862663 0.712365681 0.049661167 -0.05460138 -0.69791662
230.87 0.228352454 1.032856827 -0.004826259 0.712736256 0.046610868 -0.049259972 -0.698146057
231.37 0.230970968 0.926458249 -0.004576212 0.713134246 0.042507576 -0.043926348 -0.698357457
232.45 0.232274528 0.821568712 -0.004918003 0.713910702 0.027886994 -0.0308813 -0.69899941
232.93 0.23470982 0.668149023 -0.004420134 0.71340655 0.044214249 -0.047733332 -0.697723247
240.77 0.233153413 0.587870268 -0.004757852 0.71286984 0.04309976 -0.047250344 -0.698374118
241.22 0.23616256 0.483542958 -0.004370082 0.713330862 0.037434502 -0.039911327 -0.698687941
241.69 0.229291423 0.432180156 -0.00468625 0.712463502 0.047647105 -0.047231527 -0.698494597
242.08 0.231611658 0.363963371 -0.004593492 0.712785675 0.03977698 -0.042956104 -0.698934299
243.44 0.230592632 0.299992161 -0.004803118 0.712748388 0.039287947 -0.043333347 -0.698976689
243.81 0.229934341 0.240888097 -0.004623457 0.71239225 0.038089371 -0.042781697 -0.699439926
244.52 0.230884659 0.162431988 -0.004569291 0.713037362 0.03614109 -0.042054838 -0.698929852
244.93 0.235363626 0.079521399 -0.004367552 0.713556758 0.034215167 -0.041029357 -0.698557558
246.87 0.241449364 -0.074531564 -0.004478639 0.713864118 0.031191928 -0.034816556 -0.698722345
248.94 0.251472909 -0.149129648 -0.004436705 0.713097451 0.026911051 -0.02955401 -0.699924547
249.14 0.242713794 -0.14022402 -0.004580455 0.713883294 0.024710855 -0.026107666 -0.699341413
249.36 0.238775827 -0.150396371 -0.004622413 0.714645012 0.018276003 -0.018974168 -0.69899104
249.67 0.238377947 -0.189092512 -0.004745465 0.713577303 0.023765168 -0.024587381 -0.699741461
251.99 0.221484672 -0.165945499 -0.004389371 0.713871447 0.025711638 -0.026065015 -0.699319012
252.29 0.221445287 -0.163184906 -0.00450186 0.713708639 0.008878257 -0.00943569 -0.700322871
252.62 0.228704479 -0.16529959 -0.004479781 0.713687593 0.00900052 -0.009541793 -0.70034131
253 0.231172348 -0.183242712 -0.005706387 0.71230146 0.007707179 -0.010499323 -0.701752805
