# Supplementary material for: A fast and high precision multi-robot environment modeling based on M-BFSI: Bidirectional filtering and scene identification method
Source: iScience. 2024 Apr 10;27(5):109721. doi: 10.1016/j.isci.2024.109721 (PMC11068629; doi:10.1016/j.isci.2024.109721)
Supplement: Document S1. Data S1 and S2 [file mmc1.zip › Data/Data S2:multi-robots,related to Figure13-15/Data S2-2:Experimental results in complex in dooe scenes, related to Figure 14/ORB-SLAM3.txt]

0 0.3073261 -0.12545836 -0.00893503 0.736699242 0.002066693 0.02037414 -0.675910392
1.29 0.302462272 -0.140043127 -0.007086645 0.745870319 0.003915778 0.020919491 -0.665751079
1.42 0.312641986 -0.16683648 -0.000888112 0.77563191 -0.015718049 0.034840693 -0.630027156
3.81 0.307341138 -0.173099133 -0.003221919 0.696688918 -0.122717882 0.131570522 -0.694445164
4.03 0.308399939 -0.176544535 -0.002865129 0.701195308 -0.118106381 0.127878985 -0.691392065
4.2 0.308542252 -0.183908946 -0.002879924 0.701117736 -0.118122501 0.127773094 -0.691487552
4.63 0.309626969 -0.219701177 -0.002739336 0.699602781 -0.131236588 0.140439467 -0.688193052
7.16 0.307912628 -0.229494228 -0.002871474 0.694497084 -0.1482246 0.159832045 -0.685679938
7.55 0.306892147 -0.240256935 -0.002939609 0.693023514 -0.152777137 0.164744225 -0.68500868
9.11 0.307349445 -0.266667395 -0.002876637 0.69335422 -0.152875191 0.164847024 -0.684627312
9.35 0.290140609 -0.316712996 -0.002156423 0.678272873 -0.199312446 0.217331148 -0.673043578
9.73 0.287214457 -0.332128819 -0.001871863 0.678095771 -0.198939921 0.218523608 -0.672946111
12.28 0.255410407 -0.347633045 -0.001742138 0.671700066 -0.219701627 0.239558054 -0.66570426
14.24 0.251059494 -0.354781817 -0.001641492 0.667563292 -0.230844406 0.251774015 -0.66157385
14.98 0.248759107 -0.37017991 -0.001568372 0.665898026 -0.235870318 0.257506854 -0.659268721
17.07 0.241734531 -0.389105111 -0.001341548 0.659206814 -0.252775498 0.275438736 -0.652444966
17.44 0.213089518 -0.432427853 0.000786881 0.639637964 -0.294477358 0.326168657 -0.630682466
18.4 0.196260703 -0.462012732 0.000954263 0.626627651 -0.315862143 0.346976802 -0.622234671
19.27 0.146103849 -0.507548772 0.000075755 0.60150313 -0.360810184 0.390161819 -0.596476098
19.75 0.095295866 -0.534224897 0.000164703 0.56839653 -0.410814346 0.438735957 -0.561843145
20.17 0.033576286 -0.560586079 0.000240237 0.553812001 -0.428971181 0.458030126 -0.547251683
20.68 -0.017906824 -0.585798547 0.000860098 0.553974685 -0.42974846 0.458899743 -0.545746591
21.22 -0.039406893 -0.616221 0.001003757 0.548004317 -0.437369783 0.467027242 -0.538780575
21.76 -0.049656523 -0.607270287 0.000828228 0.546626079 -0.439613916 0.467981648 -0.53752461
22.71 -0.13168839 -0.654848345 0.001788432 0.534612468 -0.451225449 0.480831979 -0.528569506
23.31 -0.174421142 -0.676748682 0.002334927 0.534435319 -0.452960551 0.482969498 -0.525305729
23.89 -0.217058345 -0.68664758 0.002750139 0.542646507 -0.44372848 0.472316645 -0.534375151
24.44 -0.294975345 -0.72841055 0.003061181 0.538904405 -0.448648916 0.475687239 -0.53105355
25.04 -0.347181406 -0.739843259 0.003564402 0.537033771 -0.450459638 0.479290274 -0.528168232
25.72 -0.436016772 -0.773216946 0.003914683 0.534082518 -0.453799444 0.482820705 -0.525077209
26.38 -0.496839573 -0.788366393 0.004429789 0.527015349 -0.462629995 0.489708121 -0.518087147
27.53 -0.535093386 -0.79933072 0.004611393 0.530275353 -0.458413094 0.486068158 -0.521922626
28.2 -0.626640188 -0.821208095 0.005207503 0.528370497 -0.45842501 0.487708078 -0.52231404
28.84 -0.710488797 -0.839022897 0.005494134 0.525884384 -0.461207826 0.48927778 -0.520903262
29.66 -0.805416615 -0.856979702 0.005961052 0.529385137 -0.458830281 0.486743143 -0.521830698
30.38 -0.891493135 -0.873060149 0.006118528 0.523481935 -0.464641707 0.492626895 -0.517101066
31.11 -0.994145323 -0.891786529 0.00676076 0.50483095 -0.484137342 0.511661252 -0.498958447
31.84 -1.07114183 -0.89542639 0.00738456 0.502554308 -0.486368495 0.514096926 -0.496577497
32.62 -1.131875748 -0.902968952 0.007331637 0.494673881 -0.494929329 0.521192417 -0.488570521
33.42 -1.216736868 -0.912322259 0.007723324 0.480113066 -0.508140622 0.536320972 -0.472910563
34.28 -1.303151994 -0.918250403 0.008432374 0.465688544 -0.521630018 0.548382799 -0.458598507
36.17 -1.386579943 -0.919134067 0.008451374 0.445613823 -0.537502662 0.567453903 -0.436480566
37.02 -1.420697353 -0.925412518 0.008858802 0.438556605 -0.541953766 0.570506849 -0.434138391
37.85 -1.524094805 -0.927451519 0.0090688 0.409253272 -0.563366981 0.594287146 -0.402432827
38.72 -1.602008266 -0.911609069 0.009464763 0.392799677 -0.573865928 0.603810695 -0.389613854
39.59 -1.645522855 -0.908909792 0.009671167 0.391466679 -0.574721087 0.604322278 -0.388901172
40.46 -1.691195281 -0.911341184 0.009788925 0.389804684 -0.576367513 0.604566936 -0.387752004
44.21 -1.775006021 -0.896468096 0.009875594 0.38573203 -0.578130215 0.609043987 -0.382153997
45.08 -1.869141866 -0.867015684 0.010301761 0.366002089 -0.590754143 0.622634704 -0.359691591
45.96 -1.934286026 -0.851895096 0.010677102 0.348261263 -0.600028812 0.631990276 -0.345351686
46.81 -1.946654388 -0.843713528 0.010871153 0.35011872 -0.598474521 0.63093801 -0.348083876
47.67 -1.988250783 -0.829934689 0.010475223 0.333801157 -0.608763552 0.640334818 -0.32856517
48.3 -2.073980847 -0.757898939 0.011216641 0.304173649 -0.623302336 0.654837053 -0.300268292
48.78 -2.086296542 -0.744006077 0.01082304 0.284082403 -0.631444648 0.664880157 -0.280195022
49.31 -2.160813048 -0.6710219 0.011240494 0.26179578 -0.641026948 0.673800619 -0.257953764
49.78 -2.192976558 -0.64070154 0.011155254 0.244487892 -0.648687246 0.680290516 -0.237981839
50.25 -2.217087103 -0.612572955 0.011283229 0.190507709 -0.665895135 0.697125344 -0.185220857
50.7 -2.240005462 -0.584065714 0.011637259 0.126640527 -0.67978916 0.711660259 -0.124050675
51.12 -2.275836314 -0.550382471 0.011429528 0.118481811 -0.680336055 0.713979018 -0.11549412
51.52 -2.291109281 -0.517919947 0.011798457 0.080433876 -0.686499712 0.718309243 -0.079248835
51.93 -2.310841993 -0.468037204 0.012076203 0.089182613 -0.685514919 0.716841628 -0.090850627
54.78 -2.324008805 -0.459551266 0.011357419 0.094921821 -0.684174505 0.717173584 -0.092504995
64.02 -2.345328395 -0.421777351 0.010782665 0.094045644 -0.684847618 0.716768358 -0.091554756
67.74 -2.374873899 -0.370549323 0.011255646 0.091952211 -0.684394802 0.717841979 -0.088608415
68.02 -2.432288236 -0.248965824 0.011132536 0.064271817 -0.6880351 0.720485141 -0.058120596
70.04 -2.462935833 -0.143791434 0.010298566 0.059000815 -0.688816523 0.720650594 -0.052090696
70.38 -2.473368061 -0.047499521 0.011493227 0.042122975 -0.689333827 0.722217368 -0.03803441
70.77 -2.509214181 0.064774727 0.010594031 0.034956402 -0.690901798 0.721398705 -0.031885283
72.64 -2.539212496 0.19748925 0.011213044 0.06097947 -0.688477513 0.720407897 -0.057382074
72.98 -2.566168628 0.346577539 0.010137846 0.067392304 -0.688645009 0.719408712 -0.060641867
75.27 -2.577961372 0.423943955 0.011068517 0.063587935 -0.688285801 0.720409372 -0.056829343
75.44 -2.593171371 0.537982842 0.009516831 0.066659816 -0.688731666 0.719404763 -0.060514144
75.66 -2.62293648 0.73016189 0.006713574 0.050152787 -0.690097492 0.721013836 -0.037272175
75.88 -2.651808901 0.917822819 0.007769221 0.043058266 -0.690114204 0.721738106 -0.031344753
76.09 -2.669572325 1.030119053 0.00705096 0.031875075 -0.692004878 0.720882568 -0.021013527
76.32 -2.676749298 1.186801729 0.004689149 0.030032996 -0.691277317 0.721760237 -0.017200417
77.32 -2.698534342 1.352561677 0.005591042 0.048209999 -0.691068194 0.720301946 -0.035576105
77.85 -2.726601738 1.508115801 0.003561922 0.063024268 -0.689614477 0.71977398 -0.048839042
78.05 -2.750204035 1.699434124 0.002674604 0.063210771 -0.68973666 0.719608968 -0.049301861
78.32 -2.787627098 1.910492408 0.003250879 0.071076562 -0.68796885 0.720029465 -0.056608926
79.45 -2.820616134 2.123320256 0.002215813 0.065879566 -0.689233291 0.719699854 -0.051473227
79.76 -2.844696928 2.307863272 0.002172181 0.071089612 -0.688626345 0.719633633 -0.053548925
80.1 -2.863457469 2.42361996 0.002099067 0.076500538 -0.687643308 0.719821075 -0.056142419
80.59 -2.88514998 2.567486392 0.001393323 0.075772734 -0.686623575 0.719401643 -0.072579896
80.93 -2.914084549 2.754586983 0.001606045 0.062691897 -0.688108823 0.721676709 -0.041936977
81.24 -2.940822954 2.939361485 0.00049594 0.042839033 -0.691300511 0.720828293 -0.025981078
81.66 -2.939937347 3.040667238 0.000428633 0.062404482 -0.689673046 0.719799554 -0.048429055
84.84 -2.967608504 3.252185625 -0.000134941 0.061175405 -0.690488476 0.719136775 -0.04822385
88.04 -2.979678724 3.362998128 -0.000522333 0.054875117 -0.690529008 0.720099435 -0.04019012
88.44 -2.993287631 3.502394893 -0.000970864 0.054520373 -0.690481499 0.720242747 -0.038900094
88.85 -3.01190382 3.673556438 -0.001334301 0.059631694 -0.690070296 0.719987797 -0.043181477
89.31 -3.027922267 3.850823093 -0.001654103 0.057483713 -0.68984741 0.72034776 -0.043649387
89.75 -3.04215057 3.971297857 -0.001944107 0.061716941 -0.689149822 0.72046167 -0.046888236
90.29 -3.039093206 4.041947756 -0.002501289 0.063248463 -0.68927952 0.720211081 -0.046790965
90.76 -3.061336274 4.198418414 -0.002848889 0.061667356 -0.689697765 0.719899289 -0.047530494
91.32 -3.081325011 4.358188669 -0.003076561 0.050352269 -0.689911758 0.721213643 -0.036569267
92.61 -3.097192504 4.485087055 -0.00358294 0.057952885 -0.690315264 0.720015519 -0.041036014
93.28 -3.116782624 4.628324925 -0.003566221 0.058633833 -0.690293195 0.719798696 -0.044127486
94.41 -3.130180507 4.747048437 -0.00401887 0.052648247 -0.690561011 0.72034407 -0.038184849
94.97 -3.146636666 4.886095107 -0.003862052 0.053797318 -0.690586207 0.720134012 -0.040044375
95.59 -3.16193166 5.01674574 -0.004710536 0.06579701 -0.690138497 0.719045872 -0.048504182
96.45 -3.170024715 5.104224916 -0.004827571 0.070359894 -0.688709796 0.719566181 -0.05433999
97.07 -3.182568989 5.222845531 -0.004830108 0.070655927 -0.68931048 0.718858193 -0.055692936
97.91 -3.195702067 5.323156963 -0.005357488 0.065837978 -0.689452106 0.719513428 -0.051201491
98.61 -3.213309127 5.439956103 -0.005638288 0.065140432 -0.689187291 0.719887011 -0.050401234
105.4 -3.232159061 5.569718262 -0.006121807 0.05230211 -0.690784212 0.720334097 -0.034647667
107.44 -3.248386224 5.691258988 -0.006327399 0.049188545 -0.690885315 0.72044793 -0.03482495
108.15 -3.259056934 5.769818201 -0.006468268 0.048815799 -0.69083853 0.720570059 -0.033733318
109.23 -3.264827573 5.819139467 -0.006560792 0.052873975 -0.690645304 0.720206452 -0.038936871
110.85 -3.280731226 5.962883909 -0.006796765 0.052492196 -0.690930959 0.72003388 -0.037552343
111.35 -3.288469847 6.065782145 -0.007192833 0.069511754 -0.689363222 0.719195104 -0.052008325
112.01 -3.296496416 6.123119423 -0.007387505 0.056881987 -0.69048065 0.719907545 -0.041642096
113.85 -3.305461864 6.179883991 -0.00737244 0.045248493 -0.691035314 0.720702937 -0.031780868
115.18 -3.301372508 6.208118236 -0.007233547 0.0425634 -0.691385252 0.720760016 -0.026073218
115.5 -3.311696795 6.255101475 -0.007280122 0.022873555 -0.691046671 0.72239194 -0.00900959
116.26 -3.317558298 6.244182885 -0.007815867 0.012193185 -0.691787283 0.721994239 0.002447229
116.46 -3.317826855 6.28388261 -0.007442141 0.013230744 -0.692099337 0.721680645 -0.000713543
121.5 -3.318129995 6.310979391 -0.007625268 -0.007059526 -0.692390205 0.721135383 0.02257737
126.45 -3.316723915 6.343494428 -0.007331907 -0.005752063 -0.691967597 0.72164384 0.01944066
127.36 -3.293409868 6.355142207 -0.007668509 -0.026835227 -0.691116774 0.721130435 0.040104597
131.03 -3.281898659 6.349579121 -0.007672138 -0.061229029 -0.689447137 0.717922046 0.074172737
132.68 -3.281030415 6.375158438 -0.007598674 -0.082392086 -0.686279763 0.716361697 0.095171175
135.59 -3.276160444 6.419925134 -0.007756062 -0.128803105 -0.680432895 0.707951506 0.138655983
135.8 -3.272224766 6.456452387 -0.007772099 -0.145890661 -0.676943972 0.704358405 0.156019244
143.3 -3.247644723 6.527486747 -0.008030114 -0.212891707 -0.661297505 0.684958818 0.219531637
145.92 -3.175737965 6.522487597 -0.008264194 -0.23239174 -0.654062452 0.678412808 0.240733131
146.14 -3.153778289 6.579925448 -0.008321165 -0.297792802 -0.626853582 0.652197348 0.304979781
147.43 -3.151536834 6.576788085 -0.008231513 -0.3475592 -0.602741231 0.626314735 0.351618384
147.78 -3.13273849 6.599854221 -0.007997462 -0.370232523 -0.591488542 0.611497932 0.37301406
148.13 -3.102489154 6.603791413 -0.008458968 -0.364654908 -0.59507316 0.614052011 0.368584937
151.03 -3.069127513 6.628118549 -0.008699718 -0.391995465 -0.577018853 0.598079025 0.394576099
151.44 -3.012082481 6.669198133 -0.008873686 -0.433090061 -0.548941407 0.567830645 0.434355488
151.92 -2.967371622 6.695609597 -0.008018927 -0.445486871 -0.542880675 0.557755012 0.442415394
152.38 -2.88051167 6.725435821 -0.008876916 -0.447140203 -0.539835539 0.555547305 0.447225251
152.84 -2.768309894 6.759824828 -0.008562762 -0.449854168 -0.539459989 0.553984079 0.446895726
153.34 -2.656332733 6.790712517 -0.008323179 -0.453441685 -0.535880168 0.550960942 0.451292718
153.86 -2.591751961 6.806543046 -0.008566068 -0.452979369 -0.535599489 0.551116308 0.451900078
154.46 -2.515030993 6.828686781 -0.009060787 -0.453432081 -0.536456857 0.551100821 0.450445644
155.02 -2.414235403 6.858639252 -0.008679075 -0.453345023 -0.534351766 0.551462268 0.452587936
155.49 -2.322072434 6.885896148 -0.008316605 -0.452740433 -0.535326173 0.552525399 0.450741255
157.7 -2.221510419 6.911718066 -0.009001631 -0.445727378 -0.541678581 0.557342186 0.44416339
158.26 -2.123144331 6.940827568 -0.008085136 -0.438164727 -0.549037299 0.562032151 0.436680187
158.94 -2.008623997 6.973102178 -0.00799729 -0.440953896 -0.548134734 0.561155982 0.43613296
159.6 -1.901841287 6.996393317 -0.008034949 -0.440314775 -0.547111304 0.56166898 0.437401502
160.24 -1.787358826 7.02680696 -0.007974652 -0.442344967 -0.545887132 0.559650717 0.439464721
160.91 -1.675770043 7.043662855 -0.00756164 -0.446199143 -0.543286184 0.557635751 0.441348872
161.74 -1.597401831 7.061275383 -0.007813631 -0.446095465 -0.54309434 0.556942296 0.442563723
162.41 -1.527948071 7.057372876 -0.007941954 -0.443302138 -0.544014884 0.558989672 0.441657764
163.26 -1.457371969 7.072214704 -0.008043509 -0.463890669 -0.526772661 0.542781412 0.461198832
163.97 -1.396383939 7.084404925 -0.008255915 -0.467738919 -0.524016601 0.537864578 0.466185141
164.88 -1.367814224 7.064667553 -0.008168938 -0.462869799 -0.52631916 0.542717951 0.462814138
165.55 -1.290048021 7.079139409 -0.008529651 -0.467406381 -0.524988376 0.538180621 0.465059256
166.37 -1.235383201 7.087357891 -0.008286682 -0.467542404 -0.523586016 0.539844643 0.464574613
167.14 -1.183687485 7.094205199 -0.008598441 -0.471200708 -0.520397202 0.536103709 0.468774438
168.04 -1.153325062 7.101127567 -0.008716115 -0.475470435 -0.518070607 0.531797489 0.47193447
168.83 -1.119328184 7.107892238 -0.00877563 -0.489905285 -0.504248388 0.518525154 0.486680649
169.63 -1.0671901 7.110265871 -0.008921469 0.503386805 0.492158971 -0.50559353 -0.498754869
170.46 -0.99365821 7.105064545 -0.009143634 0.505343213 0.49038747 -0.502903806 -0.501234587
171.33 -0.926930258 7.09662969 -0.009050512 0.527366289 0.466568127 -0.48172911 -0.521666611
172.2 -0.867099213 7.080732656 -0.009057831 0.53142992 0.463938116 -0.477397011 -0.523866174
173.07 -0.831459909 7.068698897 -0.008864794 0.536090107 0.457948542 -0.471906182 -0.529334553
173.91 -0.810241653 7.061963524 -0.009041139 0.54051263 0.453656043 -0.466215822 -0.533558918
174.82 -0.792847968 7.05835101 -0.009085238 0.551095661 0.441247105 -0.454333436 -0.543300728
175.76 -0.777356046 7.056639568 -0.009028607 0.564029992 0.424379188 -0.438478536 -0.556335381
176.62 -0.754123382 7.049801416 -0.009178275 0.579463997 0.405770924 -0.418834673 -0.569340794
177.44 -0.73799892 7.043644507 -0.009126007 0.593526132 0.38465872 -0.397812566 -0.584388211
178.23 -0.699992196 7.017323509 -0.008842447 0.603800749 0.370660576 -0.383837881 -0.592202557
178.99 -0.63730987 6.960419573 -0.008979372 0.627901877 0.332719108 -0.342632979 -0.614524093
179.67 -0.591972754 6.913648204 -0.008455709 0.642099683 0.30651055 -0.311901462 -0.62966398
180.33 -0.565277125 6.884115685 -0.008439345 0.644671511 0.302612932 -0.310168602 -0.629777343
190.33 -0.543810974 6.861890111 -0.008432098 0.662758052 0.261652774 -0.26857441 -0.648195482
191.03 -0.515037513 6.81966097 -0.008360598 0.676354302 0.231678077 -0.234442031 -0.65871621
191.65 -0.492497103 6.78144921 -0.008386314 0.68164397 0.214180456 -0.211229351 -0.666986053
192.8 -0.469023973 6.738885086 -0.008110217 0.682071605 0.215760315 -0.217770179 -0.66392919
193.34 -0.441518406 6.632966215 -0.009340719 0.70729057 0.111115171 -0.12249472 -0.687305265
193.88 -0.430869113 6.607778181 -0.008994251 0.704233729 0.134991943 -0.151940791 -0.68025438
196.18 -0.408856858 6.546801789 -0.008867644 0.715305402 0.063079657 -0.074499336 -0.691960265
196.65 -0.396124525 6.452960422 -0.009078045 0.714388319 0.061113606 -0.071034372 -0.693446884
197.16 -0.382228063 6.357890472 -0.009310752 0.712785453 0.072461007 -0.082524611 -0.692730831
197.74 -0.363417445 6.246563138 -0.00949703 0.714060947 0.061394997 -0.069093977 -0.693955076
199.33 -0.348296141 6.135697053 -0.009685209 0.712512938 0.063374525 -0.070832597 -0.69519187
200.04 -0.330159792 6.016420412 -0.010104691 0.712403681 0.060561192 -0.068256775 -0.695812015
200.61 -0.309569019 5.887912461 -0.009778808 0.71291722 0.058090423 -0.06342269 -0.695954096
201.18 -0.286899247 5.7313759 -0.009912809 0.712272964 0.061168932 -0.070020441 -0.695717424
202.16 -0.26059605 5.578010646 -0.010056602 0.712929264 0.054772628 -0.061914746 -0.696346461
202.75 -0.24008809 5.393133508 -0.009855182 0.712775756 0.055172288 -0.06122275 -0.696533224
203.19 -0.216429435 5.18063603 -0.009114915 0.712590586 0.054078241 -0.057163572 -0.697153168
203.69 -0.207291796 5.043597925 -0.00942668 0.713497723 0.041899405 -0.047763305 -0.697770802
204.39 -0.190103843 4.851731862 -0.009440252 0.711676686 0.055936909 -0.061300721 -0.697588401
204.78 -0.169958557 4.692656885 -0.009188018 0.712071976 0.053199473 -0.061240632 -0.697404426
205.08 -0.155843808 4.583237368 -0.008801177 0.712811164 0.050116975 -0.058739478 -0.69709268
205.43 -0.142704334 4.464558322 -0.008447387 0.711897043 0.057263567 -0.064366334 -0.696979527
206.11 -0.133037112 4.377903889 -0.008730693 0.712049303 0.055352247 -0.062366705 -0.697160192
206.47 -0.114198993 4.251856485 -0.008825017 0.714042898 0.021168636 -0.023550883 -0.699385432
206.78 -0.102192552 4.060665221 -0.008460484 0.714540844 0.029506477 -0.033247195 -0.69818003
207.28 -0.084987455 3.874089772 -0.007888457 0.712707099 0.042170787 -0.045452514 -0.698716164
207.61 -0.07185709 3.760521415 -0.007386476 0.71271613 0.050456878 -0.053664326 -0.697574336
207.99 -0.058164585 3.640984082 -0.007115775 0.713030327 0.048274562 -0.049139225 -0.69774111
208.33 -0.043945498 3.505389231 -0.00729139 0.712078946 0.061548109 -0.04996212 -0.697609633
208.68 -0.026898123 3.335269088 -0.0064306 0.715080827 0.032815265 -0.043182585 -0.696934609
209.77 -0.010370833 3.164654499 -0.006359651 0.712765083 0.040713518 -0.040346313 -0.699056878
210.15 0.004502497 3.010587765 -0.005930013 0.712546173 0.045452903 -0.045139469 -0.698694806
210.54 0.024785599 2.841403372 -0.005869552 0.711801726 0.046079817 -0.04735372 -0.69926574
210.94 0.035511668 2.753617481 -0.005898844 0.711306972 0.057676427 -0.059914515 -0.697944171
211.34 0.047559155 2.637699393 -0.005664906 0.711727637 0.054768246 -0.057075369 -0.697987551
211.76 0.062214086 2.489883337 -0.005468009 0.713019435 0.038290363 -0.042625131 -0.698799128
214.68 0.073335225 2.391994073 -0.005375593 0.712834625 0.041508902 -0.045541649 -0.6986199
219.73 0.086291296 2.258453548 -0.00561046 0.711040428 0.058404368 -0.060907693 -0.698069261
220.16 0.10240589 2.104309799 -0.005451701 0.710547565 0.063129777 -0.067819287 -0.69752229
220.65 0.112168453 1.987765035 -0.00546257 0.711518707 0.056358641 -0.059314261 -0.697887279
221.11 0.126476655 1.849760743 -0.005336418 0.710599093 0.055352907 -0.059748629 -0.698866999
221.58 0.138282932 1.719552115 -0.005001097 0.712331743 0.045815048 -0.046860007 -0.698776517
228.25 0.145160341 1.604609759 -0.004853373 0.71164537 0.05278293 -0.05422311 -0.698451634
228.8 0.155836531 1.508579615 -0.004954781 0.711998061 0.047181275 -0.049000111 -0.698878894
229.3 0.170392012 1.403714363 -0.005110051 0.711314258 0.044612643 -0.049341438 -0.699719358
230.37 0.188408183 1.253987666 -0.004862663 0.712365681 0.049661167 -0.05460138 -0.69791662
230.87 0.198642121 1.144822023 -0.004826259 0.712736256 0.046610868 -0.049259972 -0.698146057
231.37 0.207502287 1.053377747 -0.004576212 0.713134246 0.042507576 -0.043926348 -0.698357457
232.45 0.214607251 0.952542081 -0.004918003 0.713910702 0.027886994 -0.0308813 -0.69899941
232.93 0.222750663 0.803973952 -0.004420134 0.71340655 0.044214249 -0.047733332 -0.697723247
240.77 0.232165953 0.702658368 -0.004757852 0.71286984 0.04309976 -0.047250344 -0.698374118
241.22 0.238673387 0.594577802 -0.004370082 0.713330862 0.037434502 -0.039911327 -0.698687941
241.69 0.235642081 0.576754512 -0.00468625 0.712463502 0.047647105 -0.047231527 -0.698494597
242.08 0.246480052 0.469017866 -0.004593492 0.712785675 0.03977698 -0.042956104 -0.698934299
243.44 0.250863246 0.423061573 -0.004803118 0.712748388 0.039287947 -0.043333347 -0.698976689
243.81 0.25378005 0.386718145 -0.004623457 0.71239225 0.038089371 -0.042781697 -0.699439926
244.52 0.260696089 0.297883528 -0.004569291 0.713037362 0.03614109 -0.042054838 -0.698929852
244.93 0.27072974 0.221531222 -0.004367552 0.713556758 0.034215167 -0.041029357 -0.698557558
246.87 0.28513964 0.046046909 -0.004478639 0.713864118 0.031191928 -0.034816556 -0.698722345
248.94 0.300524665 -0.062779115 -0.004436705 0.713097451 0.026911051 -0.02955401 -0.699924547
249.14 0.293434163 -0.058567168 -0.004580455 0.713883294 0.024710855 -0.026107666 -0.699341413
249.36 0.294912631 -0.051495891 -0.004622413 0.714645012 0.018276003 -0.018974168 -0.69899104
249.67 0.297716896 -0.064698792 -0.004745465 0.713577303 0.023765168 -0.024587381 -0.699741461
251.99 0.281552378 -0.018359814 -0.004389371 0.713871447 0.025711638 -0.026065015 -0.699319012
252.29 0.276484254 -0.014755704 -0.00450186 0.713708639 0.008878257 -0.00943569 -0.700322871
252.62 0.286994161 -0.014742435 -0.004479781 0.713687593 0.00900052 -0.009541793 -0.70034131
253 0.286751542 -0.023559713 -0.005706387 0.71230146 0.007707179 -0.010499323 -0.701752805
