# Supplementary material for: A fast and high precision multi-robot environment modeling based on M-BFSI: Bidirectional filtering and scene identification method
Source: iScience. 2024 Apr 10;27(5):109721. doi: 10.1016/j.isci.2024.109721 (PMC11068629; doi:10.1016/j.isci.2024.109721)
Supplement: Document S1. Data S1 and S2 [file mmc1.zip › Data/Data S2:multi-robots,related to Figure13-15/Data S2-2:Experimental results in complex in dooe scenes, related to Figure 14/SRV-SLAM.txt]

0 0.170063892 -0.290358745 -0.00893503 0.736699242 0.002066693 0.02037414 -0.675910392
1.29 0.159107724 -0.334977314 -0.007086645 0.745870319 0.003915778 0.020919491 -0.665751079
1.42 0.178652585 -0.367774936 -0.000888112 0.77563191 -0.015718049 0.034840693 -0.630027156
3.81 0.181537963 -0.375664714 -0.003221919 0.696688918 -0.122717882 0.131570522 -0.694445164
4.03 0.172422448 -0.398295812 -0.002865129 0.701195308 -0.118106381 0.127878985 -0.691392065
4.2 0.160781378 -0.417773798 -0.002879924 0.701117736 -0.118122501 0.127773094 -0.691487552
4.63 0.141924067 -0.467252955 -0.002739336 0.699602781 -0.131236588 0.140439467 -0.688193052
7.16 0.107084946 -0.477552377 -0.002871474 0.694497084 -0.1482246 0.159832045 -0.685679938
7.55 0.084348556 -0.488727104 -0.002939609 0.693023514 -0.152777137 0.164744225 -0.68500868
9.11 0.038045258 -0.511787229 -0.002876637 0.69335422 -0.152875191 0.164847024 -0.684627312
9.35 0.013821997 -0.524660534 -0.002156423 0.678272873 -0.199312446 0.217331148 -0.673043578
9.73 -0.029632889 -0.529805618 -0.001871863 0.678095771 -0.198939921 0.218523608 -0.672946111
12.28 -0.079156101 -0.534324284 -0.001742138 0.671700066 -0.219701627 0.239558054 -0.66570426
14.24 -0.144822041 -0.526079062 -0.001641492 0.667563292 -0.230844406 0.251774015 -0.66157385
14.98 -0.208712736 -0.526097355 -0.001568372 0.665898026 -0.235870318 0.257506854 -0.659268721
17.07 -0.271981033 -0.52664179 -0.001341548 0.659206814 -0.252775498 0.275438736 -0.652444966
17.44 -0.337991385 -0.526788462 0.000786881 0.639637964 -0.294477358 0.326168657 -0.630682466
18.4 -0.403269872 -0.532617284 0.000954263 0.626627651 -0.315862143 0.346976802 -0.622234671
19.27 -0.463414215 -0.536481614 0.000075755 0.60150313 -0.360810184 0.390161819 -0.596476098
19.75 -0.520121831 -0.527292066 0.000164703 0.56839653 -0.410814346 0.438735957 -0.561843145
20.17 -0.581110613 -0.531629246 0.000240237 0.553812001 -0.428971181 0.458030126 -0.547251683
20.68 -0.640810259 -0.533367571 0.000860098 0.553974685 -0.42974846 0.458899743 -0.545746591
21.22 -0.679015645 -0.528382268 0.001003757 0.548004317 -0.437369783 0.467027242 -0.538780575
21.76 -0.720503837 -0.500583108 0.000828228 0.546626079 -0.439613916 0.467981648 -0.53752461
22.71 -0.788456479 -0.528086453 0.001788432 0.534612468 -0.451225449 0.480831979 -0.528569506
23.31 -0.854472808 -0.524659582 0.002334927 0.534435319 -0.452960551 0.482969498 -0.525305729
23.89 -0.907454937 -0.511372623 0.002750139 0.542646507 -0.44372848 0.472316645 -0.534375151
24.44 -0.990521568 -0.52474867 0.003061181 0.538904405 -0.448648916 0.475687239 -0.53105355
25.04 -1.042652926 -0.507451275 0.003564402 0.537033771 -0.450459638 0.479290274 -0.528168232
25.72 -1.126508528 -0.520202169 0.003914683 0.534082518 -0.453799444 0.482820705 -0.525077209
26.38 -1.178605876 -0.51670776 0.004429789 0.527015349 -0.462629995 0.489708121 -0.518087147
27.53 -1.210657353 -0.525783973 0.004611393 0.530275353 -0.458413094 0.486068158 -0.521922626
28.2 -1.291139483 -0.533423823 0.005207503 0.528370497 -0.45842501 0.487708078 -0.52231404
28.84 -1.361215721 -0.532280289 0.005494134 0.525884384 -0.461207826 0.48927778 -0.520903262
29.66 -1.43480993 -0.538631439 0.005961052 0.529385137 -0.458830281 0.486743143 -0.521830698
30.38 -1.480445248 -0.552676298 0.006118528 0.523481935 -0.464641707 0.492626895 -0.517101066
31.11 -1.576716585 -0.548048258 0.00676076 0.50483095 -0.484137342 0.511661252 -0.498958447
31.84 -1.607752451 -0.548092455 0.00738456 0.502554308 -0.486368495 0.514096926 -0.496577497
32.62 -1.671770969 -0.532846557 0.007331637 0.494673881 -0.494929329 0.521192417 -0.488570521
33.42 -1.728709232 -0.527416078 0.007723324 0.480113066 -0.508140622 0.536320972 -0.472910563
34.28 -1.806115788 -0.517057856 0.008432374 0.465688544 -0.521630018 0.548382799 -0.458598507
36.17 -1.860625917 -0.510476748 0.008451374 0.445613823 -0.537502662 0.567453903 -0.436480566
37.02 -1.938300819 -0.412777528 0.008858802 0.438556605 -0.541953766 0.570506849 -0.434138391
37.85 -2.009592576 -0.410321423 0.0090688 0.409253272 -0.563366981 0.594287146 -0.402432827
38.72 -2.053507355 -0.409012605 0.009464763 0.392799677 -0.573865928 0.603810695 -0.389613854
39.59 -2.092246898 -0.395305549 0.009671167 0.391466679 -0.574721087 0.604322278 -0.388901172
40.46 -2.141389049 -0.336496552 0.009788925 0.389804684 -0.576367513 0.604566936 -0.387752004
44.21 -2.206466434 -0.23651928 0.009875594 0.38573203 -0.578130215 0.609043987 -0.382153997
45.08 -2.260273014 -0.210459645 0.010301761 0.366002089 -0.590754143 0.622634704 -0.359691591
45.96 -2.315338218 -0.164675059 0.010677102 0.348261263 -0.600028812 0.631990276 -0.345351686
46.81 -2.321465339 -0.160113698 0.010871153 0.35011872 -0.598474521 0.63093801 -0.348083876
47.67 -2.344395003 -0.104834254 0.010475223 0.333801157 -0.608763552 0.640334818 -0.32856517
48.3 -2.371609627 0.006021738 0.011216641 0.304173649 -0.623302336 0.654837053 -0.300268292
48.78 -2.359198609 0.116682234 0.01082304 0.284082403 -0.631444648 0.664880157 -0.280195022
49.31 -2.384295757 0.209226927 0.011240494 0.26179578 -0.641026948 0.673800619 -0.257953764
49.78 -2.396685101 0.212065766 0.011155254 0.244487892 -0.648687246 0.680290516 -0.237981839
50.25 -2.404998292 0.262656198 0.011283229 0.190507709 -0.665895135 0.697125344 -0.185220857
50.7 -2.410498406 0.364913962 0.011637259 0.126640527 -0.67978916 0.711660259 -0.124050675
51.12 -2.43766817 0.514503305 0.011429528 0.118481811 -0.680336055 0.713979018 -0.11549412
51.52 -2.438703136 0.635645351 0.011798457 0.080433876 -0.686499712 0.718309243 -0.079248835
51.93 -2.446084018 0.775437647 0.012076203 0.089182613 -0.685514919 0.716841628 -0.090850627
54.78 -2.45095708 0.907874623 0.011357419 0.094921821 -0.684174505 0.717173584 -0.092504995
64.02 -2.462016941 1.057450875 0.010782665 0.094045644 -0.684847618 0.716768358 -0.091554756
67.74 -2.480226076 1.197550245 0.011255646 0.091952211 -0.684394802 0.717841979 -0.088608415
68.02 -2.523972743 1.366170997 0.011132536 0.064271817 -0.6880351 0.720485141 -0.058120596
70.04 -2.544963474 1.535019853 0.010298566 0.059000815 -0.688816523 0.720650594 -0.052090696
70.38 -2.544359847 1.661750092 0.011493227 0.042122975 -0.689333827 0.722217368 -0.03803441
70.77 -2.568056706 1.857160646 0.010594031 0.034956402 -0.690901798 0.721398705 -0.031885283
72.64 -2.597535461 2.046558294 0.011213044 0.06097947 -0.688477513 0.720407897 -0.057382074
72.98 -2.610618046 2.309927302 0.010137846 0.067392304 -0.688645009 0.719408712 -0.060641867
75.27 -2.615559365 2.492517439 0.011068517 0.063587935 -0.688285801 0.720409372 -0.056829343
75.44 -2.617199613 2.595894996 0.009516831 0.066659816 -0.688731666 0.719404763 -0.060514144
75.66 -2.63169815 2.763151175 0.006713574 0.050152787 -0.690097492 0.721013836 -0.037272175
75.88 -2.642946728 2.939364843 0.007769221 0.043058266 -0.690114204 0.721738106 -0.031344753
76.09 -2.652021247 3.083123221 0.00705096 0.031875075 -0.692004878 0.720882568 -0.021013527
76.32 -2.656403831 3.230563657 0.004689149 0.030032996 -0.691277317 0.721760237 -0.017200417
77.32 -2.670759657 3.420594461 0.005591042 0.048209999 -0.691068194 0.720301946 -0.035576105
77.85 -2.690550437 3.594417626 0.003561922 0.063024268 -0.689614477 0.71977398 -0.048839042
78.05 -2.697967609 3.77243301 0.002674604 0.063210771 -0.68973666 0.719608968 -0.049301861
78.32 -2.71985498 3.947901592 0.003250879 0.071076562 -0.68796885 0.720029465 -0.056608926
79.45 -2.73789428 4.129326396 0.002215813 0.065879566 -0.689233291 0.719699854 -0.051473227
79.76 -2.748712119 4.288561136 0.002172181 0.071089612 -0.688626345 0.719633633 -0.053548925
80.1 -2.759577151 4.418697947 0.002099067 0.076500538 -0.687643308 0.719821075 -0.056142419
80.59 -2.771589217 4.528504435 0.001393323 0.075772734 -0.686623575 0.719401643 -0.072579896
80.93 -2.78557547 4.663526414 0.001606045 0.062691897 -0.688108823 0.721676709 -0.041936977
81.24 -2.801485077 4.810661246 0.00049594 0.042839033 -0.691300511 0.720828293 -0.025981078
81.66 -2.814819907 4.949250998 0.000428633 0.062404482 -0.689673046 0.719799554 -0.048429055
84.84 -2.830258975 5.093467964 -0.000134941 0.061175405 -0.690488476 0.719136775 -0.04822385
88.04 -2.830745693 5.157664185 -0.000522333 0.054875117 -0.690529008 0.720099435 -0.04019012
88.44 -2.827420238 5.262482746 -0.000970864 0.054520373 -0.690481499 0.720242747 -0.038900094
88.85 -2.836392715 5.389578062 -0.001334301 0.059631694 -0.690070296 0.719987797 -0.043181477
89.31 -2.841228797 5.490112174 -0.001654103 0.057483713 -0.68984741 0.72034776 -0.043649387
89.75 -2.848289285 5.577461752 -0.001944107 0.061716941 -0.689149822 0.72046167 -0.046888236
90.29 -2.850761996 5.663058787 -0.002501289 0.063248463 -0.68927952 0.720211081 -0.046790965
90.76 -2.872733978 5.750999508 -0.002848889 0.061667356 -0.689697765 0.719899289 -0.047530494
91.32 -2.873706254 5.854088416 -0.003076561 0.050352269 -0.689911758 0.721213643 -0.036569267
92.61 -2.881913499 5.934293347 -0.00358294 0.057952885 -0.690315264 0.720015519 -0.041036014
93.28 -2.893490335 6.033212179 -0.003566221 0.058633833 -0.690293195 0.719798696 -0.044127486
94.41 -2.889313044 6.217610139 -0.00401887 0.052648247 -0.690561011 0.72034407 -0.038184849
94.97 -2.900529911 6.290876625 -0.003862052 0.053797318 -0.690586207 0.720134012 -0.040044375
95.59 -2.923070949 6.330349572 -0.004710536 0.06579701 -0.690138497 0.719045872 -0.048504182
96.45 -2.924299743 6.364094551 -0.004827571 0.070359894 -0.688709796 0.719566181 -0.05433999
97.07 -2.919071345 6.440783513 -0.004830108 0.070655927 -0.68931048 0.718858193 -0.055692936
97.91 -2.955649701 6.351596553 -0.005357488 0.065837978 -0.689452106 0.719513428 -0.051201491
98.61 -2.956947045 6.383004381 -0.005638288 0.065140432 -0.689187291 0.719887011 -0.050401234
105.4 -2.962640883 6.416837802 -0.006121807 0.05230211 -0.690784212 0.720334097 -0.034647667
107.44 -2.967212465 6.483731048 -0.006327399 0.049188545 -0.690885315 0.72044793 -0.03482495
108.15 -2.957828236 6.543905433 -0.006468268 0.048815799 -0.69083853 0.720570059 -0.033733318
109.23 -2.956901154 6.590349552 -0.006560792 0.052873975 -0.690645304 0.720206452 -0.038936871
110.85 -2.969794217 6.701281953 -0.006796765 0.052492196 -0.690930959 0.72003388 -0.037552343
111.35 -2.974612403 6.76250507 -0.007192833 0.069511754 -0.689363222 0.719195104 -0.052008325
112.01 -2.98176384 6.812599761 -0.007387505 0.056881987 -0.69048065 0.719907545 -0.041642096
113.85 -2.987719506 6.878209796 -0.00737244 0.045248493 -0.691035314 0.720702937 -0.031780868
115.18 -2.988943492 6.95109117 -0.007233547 0.0425634 -0.691385252 0.720760016 -0.026073218
115.5 -2.998637132 6.987640752 -0.007280122 0.022873555 -0.691046671 0.72239194 -0.00900959
116.26 -2.998511496 7.025187648 -0.007815867 0.012193185 -0.691787283 0.721994239 0.002447229
116.46 -2.998716059 7.047837772 -0.007442141 0.013230744 -0.692099337 0.721680645 -0.000713543
121.5 -2.999254702 7.067304846 -0.007625268 -0.007059526 -0.692390205 0.721135383 0.02257737
126.45 -2.996720064 7.095826743 -0.007331907 -0.005752063 -0.691967597 0.72164384 0.01944066
127.36 -2.97276453 7.092795766 -0.007668509 -0.026835227 -0.691116774 0.721130435 0.040104597
131.03 -2.971757635 7.122607819 -0.007672138 -0.061229029 -0.689447137 0.717922046 0.074172737
132.68 -2.970843919 7.16036422 -0.007598674 -0.082392086 -0.686279763 0.716361697 0.095171175
135.59 -2.972180978 7.188506762 -0.007756062 -0.128803105 -0.680432895 0.707951506 0.138655983
135.8 -2.971115335 7.202290254 -0.007772099 -0.145890661 -0.676943972 0.704358405 0.156019244
143.3 -2.969396001 7.216872943 -0.008030114 -0.212891707 -0.661297505 0.684958818 0.219531637
145.92 -2.934311514 7.216396495 -0.008264194 -0.23239174 -0.654062452 0.678412808 0.240733131
146.14 -2.928982954 7.245199635 -0.008321165 -0.297792802 -0.626853582 0.652197348 0.304979781
147.43 -2.93652541 7.217842223 -0.008231513 -0.3475592 -0.602741231 0.626314735 0.351618384
147.78 -2.925476828 7.246134769 -0.007997462 -0.370232523 -0.591488542 0.611497932 0.37301406
148.13 -2.904456521 7.289985386 -0.008458968 -0.364654908 -0.59507316 0.614052011 0.368584937
151.03 -2.900060511 7.266620483 -0.008699718 -0.391995465 -0.577018853 0.598079025 0.394576099
151.44 -2.869986744 7.298359944 -0.008873686 -0.433090061 -0.548941407 0.567830645 0.434355488
151.92 -2.849019659 7.292461702 -0.008018927 -0.445486871 -0.542880675 0.557755012 0.442415394
152.38 -2.822187316 7.318411411 -0.008876916 -0.447140203 -0.539835539 0.555547305 0.447225251
152.84 -2.788461637 7.332247815 -0.008562762 -0.449854168 -0.539459989 0.553984079 0.446895726
153.34 -2.746032413 7.308126596 -0.008323179 -0.453441685 -0.535880168 0.550960942 0.451292718
153.86 -2.698110214 7.334701253 -0.008566068 -0.452979369 -0.535599489 0.551116308 0.451900078
154.46 -2.650312512 7.350254994 -0.009060787 -0.453432081 -0.536456857 0.551100821 0.450445644
155.02 -2.598851048 7.376706571 -0.008679075 -0.453345023 -0.534351766 0.551462268 0.452587936
155.49 -2.547455318 7.399902018 -0.008316605 -0.452740433 -0.535326173 0.552525399 0.450741255
157.7 -2.505176178 7.406546901 -0.009001631 -0.445727378 -0.541678581 0.557342186 0.44416339
158.26 -2.450768453 7.423714351 -0.008085136 -0.438164727 -0.549037299 0.562032151 0.436680187
158.94 -2.355542484 7.431235387 -0.00799729 -0.440953896 -0.548134734 0.561155982 0.43613296
159.6 -2.263379558 7.384010534 -0.008034949 -0.440314775 -0.547111304 0.56166898 0.437401502
160.24 -2.15464447 7.472930222 -0.007974652 -0.442344967 -0.545887132 0.559650717 0.439464721
160.91 -2.045933948 7.448424602 -0.00756164 -0.446199143 -0.543286184 0.557635751 0.441348872
161.74 -1.961954429 7.38114457 -0.007813631 -0.446095465 -0.54309434 0.556942296 0.442563723
162.41 -1.916719907 7.41181732 -0.007941954 -0.443302138 -0.544014884 0.558989672 0.441657764
163.26 -1.872651479 7.431808138 -0.008043509 -0.463890669 -0.526772661 0.542781412 0.461198832
163.97 -1.814847626 7.421637987 -0.008255915 -0.467738919 -0.524016601 0.537864578 0.466185141
164.88 -1.769134902 7.413697491 -0.008168938 -0.462869799 -0.52631916 0.542717951 0.462814138
165.55 -1.701830172 7.409391045 -0.008529651 -0.467406381 -0.524988376 0.538180621 0.465059256
166.37 -1.672466571 7.404997186 -0.008286682 -0.467542404 -0.523586016 0.539844643 0.464574613
167.14 -1.60581907 7.377764968 -0.008598441 -0.471200708 -0.520397202 0.536103709 0.468774438
168.04 -1.560462039 7.313767465 -0.008716115 -0.475470435 -0.518070607 0.531797489 0.47193447
168.83 -1.54251429 7.325226851 -0.00877563 -0.489905285 -0.504248388 0.518525154 0.486680649
169.63 -1.490560866 7.310497718 -0.008921469 0.503386805 0.492158971 -0.50559353 -0.498754869
170.46 -1.440240211 7.300675069 -0.009143634 0.505343213 0.49038747 -0.502903806 -0.501234587
171.33 -1.197504204 7.252527753 -0.009050512 0.527366289 0.466568127 -0.48172911 -0.521666611
172.2 -1.11674189 7.242012641 -0.009057831 0.53142992 0.463938116 -0.477397011 -0.523866174
173.07 -1.04212959 7.225122485 -0.008864794 0.536090107 0.457948542 -0.471906182 -0.529334553
173.91 -0.983491283 7.201031635 -0.009041139 0.54051263 0.453656043 -0.466215822 -0.533558918
174.82 -0.977112105 7.181909912 -0.009085238 0.551095661 0.441247105 -0.454333436 -0.543300728
175.76 -0.897693509 7.18263593 -0.009028607 0.564029992 0.424379188 -0.438478536 -0.556335381
176.62 -0.83714719 7.215744434 -0.009178275 0.579463997 0.405770924 -0.418834673 -0.569340794
177.44 -0.763206539 7.232872434 -0.009126007 0.593526132 0.38465872 -0.397812566 -0.584388211
178.23 -0.639938977 7.154349972 -0.008842447 0.603800749 0.370660576 -0.383837881 -0.592202557
178.99 -0.548254299 7.139836753 -0.008979372 0.627901877 0.332719108 -0.342632979 -0.614524093
179.67 -0.460816327 7.160519461 -0.008455709 0.642099683 0.30651055 -0.311901462 -0.62966398
180.33 -0.396371017 7.190935952 -0.008439345 0.644671511 0.302612932 -0.310168602 -0.629777343
190.33 -0.328462928 7.176838288 -0.008432098 0.662758052 0.261652774 -0.26857441 -0.648195482
191.03 -0.273377029 7.12858726 -0.008360598 0.676354302 0.231678077 -0.234442031 -0.65871621
191.65 -0.257606607 7.112574849 -0.008386314 0.68164397 0.214180456 -0.211229351 -0.666986053
192.8 -0.235323238 7.088028263 -0.008110217 0.682071605 0.215760315 -0.217770179 -0.66392919
193.34 -0.217459754 7.058883109 -0.009340719 0.70729057 0.111115171 -0.12249472 -0.687305265
193.88 -0.172373863 6.993647946 -0.008994251 0.704233729 0.134991943 -0.151940791 -0.68025438
196.18 -0.139057462 6.894305642 -0.008867644 0.715305402 0.063079657 -0.074499336 -0.691960265
196.65 -0.121928809 6.811648103 -0.009078045 0.714388319 0.061113606 -0.071034372 -0.693446884
197.16 -0.067011943 6.703143116 -0.009310752 0.712785453 0.072461007 -0.082524611 -0.692730831
197.74 -0.039833202 6.59849252 -0.00949703 0.714060947 0.061394997 -0.069093977 -0.693955076
199.33 -0.007613157 6.453704302 -0.009685209 0.712512938 0.063374525 -0.070832597 -0.69519187
200.04 0.018170752 6.353980709 -0.010104691 0.712403681 0.060561192 -0.068256775 -0.695812015
200.61 0.054439879 6.118117984 -0.009778808 0.71291722 0.058090423 -0.06342269 -0.695954096
201.18 0.097791607 5.944464666 -0.009912809 0.712272964 0.061168932 -0.070020441 -0.695717424
202.16 0.140261125 5.756681243 -0.010056602 0.712929264 0.054772628 -0.061914746 -0.696346461
202.75 0.164720694 5.57280277 -0.009855182 0.712775756 0.055172288 -0.06122275 -0.696533224
203.19 0.18583183 5.39379454 -0.009114915 0.712590586 0.054078241 -0.057163572 -0.697153168
203.69 0.182428042 5.326745704 -0.00942668 0.713497723 0.041899405 -0.047763305 -0.697770802
204.39 0.189782167 5.174473316 -0.009440252 0.711676686 0.055936909 -0.061300721 -0.697588401
204.78 0.192106081 5.081407711 -0.009188018 0.712071976 0.053199473 -0.061240632 -0.697404426
205.08 0.199815941 4.98491593 -0.008801177 0.712811164 0.050116975 -0.058739478 -0.69709268
205.43 0.202771962 4.831258963 -0.008447387 0.711897043 0.057263567 -0.064366334 -0.696979527
206.11 0.205354068 4.71172156 -0.008730693 0.712049303 0.055352247 -0.062366705 -0.697160192
206.47 0.211056962 4.578342521 -0.008825017 0.714042898 0.021168636 -0.023550883 -0.699385432
206.78 0.218858013 4.380525375 -0.008460484 0.714540844 0.029506477 -0.033247195 -0.69818003
207.28 0.224361138 4.167614544 -0.007888457 0.712707099 0.042170787 -0.045452514 -0.698716164
207.61 0.233281578 3.980915689 -0.007386476 0.71271613 0.050456878 -0.053664326 -0.697574336
207.99 0.237656491 3.801282121 -0.007115775 0.713030327 0.048274562 -0.049139225 -0.69774111
208.33 0.240630622 3.669304142 -0.00729139 0.712078946 0.061548109 -0.04996212 -0.697609633
208.68 0.24240114 3.492697701 -0.0064306 0.715080827 0.032815265 -0.043182585 -0.696934609
209.77 0.249413011 3.309813405 -0.006359651 0.712765083 0.040713518 -0.040346313 -0.699056878
210.15 0.254429057 3.13727476 -0.005930013 0.712546173 0.045452903 -0.045139469 -0.698694806
210.54 0.261213714 2.958381191 -0.005869552 0.711801726 0.046079817 -0.04735372 -0.69926574
210.94 0.265352549 2.813055042 -0.005898844 0.711306972 0.057676427 -0.059914515 -0.697944171
211.34 0.264698514 2.646724578 -0.005664906 0.711727637 0.054768246 -0.057075369 -0.697987551
211.76 0.257587497 2.477401393 -0.005468009 0.713019435 0.038290363 -0.042625131 -0.698799128
214.68 0.259620164 2.333889366 -0.005375593 0.712834625 0.041508902 -0.045541649 -0.6986199
219.73 0.26341138 2.188233772 -0.00561046 0.711040428 0.058404368 -0.060907693 -0.698069261
220.16 0.265124912 2.043883152 -0.005451701 0.710547565 0.063129777 -0.067819287 -0.69752229
220.65 0.259971354 1.904928626 -0.00546257 0.711518707 0.056358641 -0.059314261 -0.697887279
221.11 0.261589231 1.757102622 -0.005336418 0.710599093 0.055352907 -0.059748629 -0.698866999
221.58 0.254133899 1.610666806 -0.005001097 0.712331743 0.045815048 -0.046860007 -0.698776517
228.25 0.249995384 1.480024205 -0.004853373 0.71164537 0.05278293 -0.05422311 -0.698451634
228.8 0.249535105 1.342304004 -0.004954781 0.711998061 0.047181275 -0.049000111 -0.698878894
229.3 0.254797418 1.215057617 -0.005110051 0.711314258 0.044612643 -0.049341438 -0.699719358
230.37 0.25819992 1.047299448 -0.004862663 0.712365681 0.049661167 -0.05460138 -0.69791662
230.87 0.258062786 0.920891631 -0.004826259 0.712736256 0.046610868 -0.049259972 -0.698146057
231.37 0.254439648 0.799538751 -0.004576212 0.713134246 0.042507576 -0.043926348 -0.698357457
232.45 0.249941805 0.690595342 -0.004918003 0.713910702 0.027886994 -0.0308813 -0.69899941
232.93 0.246668977 0.532324093 -0.004420134 0.71340655 0.044214249 -0.047733332 -0.697723247
240.77 0.234140872 0.473082167 -0.004757852 0.71286984 0.04309976 -0.047250344 -0.698374118
241.22 0.233651732 0.372508114 -0.004370082 0.713330862 0.037434502 -0.039911327 -0.698687941
241.69 0.222940765 0.2876058 -0.00468625 0.712463502 0.047647105 -0.047231527 -0.698494597
242.08 0.216743264 0.258908876 -0.004593492 0.712785675 0.03977698 -0.042956104 -0.698934299
243.44 0.210322018 0.176922748 -0.004803118 0.712748388 0.039287947 -0.043333347 -0.698976689
243.81 0.206088631 0.095058048 -0.004623457 0.71239225 0.038089371 -0.042781697 -0.699439926
244.52 0.201073228 0.026980447 -0.004569291 0.713037362 0.03614109 -0.042054838 -0.698929852
244.93 0.199997511 -0.062488425 -0.004367552 0.713556758 0.034215167 -0.041029357 -0.698557558
246.87 0.197759087 -0.195110036 -0.004478639 0.713864118 0.031191928 -0.034816556 -0.698722345
248.94 0.202421152 -0.23548018 -0.004436705 0.713097451 0.026911051 -0.02955401 -0.699924547
249.14 0.191993424 -0.221880872 -0.004580455 0.713883294 0.024710855 -0.026107666 -0.699341413
249.36 0.182639022 -0.24929685 -0.004622413 0.714645012 0.018276003 -0.018974168 -0.69899104
249.67 0.179038998 -0.313486232 -0.004745465 0.713577303 0.023765168 -0.024587381 -0.699741461
251.99 0.161416966 -0.313531184 -0.004389371 0.713871447 0.025711638 -0.026065015 -0.699319012
252.29 0.16640632 -0.311614107 -0.00450186 0.713708639 0.008878257 -0.00943569 -0.700322871
252.62 0.170414797 -0.315856745 -0.004479781 0.713687593 0.00900052 -0.009541793 -0.70034131
253 0.175593153 -0.34292571 -0.005706387 0.71230146 0.007707179 -0.010499323 -0.701752805
